# Supplementary material for: Single cell RNA sequencing of human liver reveals distinct intrahepatic macrophage populations
Source: Nat Commun. 2018 Oct 22;9:4383. doi: 10.1038/s41467-018-06318-7 (PMC6197289; doi:10.1038/s41467-018-06318-7)
Supplement: Supplementary file 4 — Supplementary Data 1 [file 41467_2018_6318_MOESM4_ESM.xlsx]

## Sheet: Cluster 1
List of genes that are differentially expressed. Showing all significant genes, ranked by the average difference in transcript expression compared to the global expression in all cells
Genes	P value (cut-off 0.05)	Average difference (log2 fold difference in CPM (counts per million))	pct.1 (percentage of cells in selected cluster expressing the gene)	pct.2 (percentage of cells in all the clusters expressing the gene)	Family-wise error rate (Fwer)	Mean (CPM average expression level for selected cluster)
RPP25L	1.35019045515366e-66	0.653123100193585	0.311	0.111	2.52256082736358e-62	0.338213519232057
HSD11B1	0	0.518047159481852	0.896	0.207	0	1.97796905345655
HAMP	2.91986568178429e-120	0.509717351715101	0.656	0.298	5.63972056436635e-116	2.36875038119029
GHR	1.2443177189201e-96	0.483706405368374	0.375	0.104	2.37726900199686e-92	0.458225647236047
APOM	0	0.478960588283827	0.913	0.204	0	2.09347334225897
APOC4-APOC2	4.09588987436005e-210	0.473118960016605	0.473	0.081	8.06644551856469e-206	0.562633608290747
TKFC	7.45947653054542e-115	0.446063285549388	0.383	0.1	1.4374411274361e-110	0.446975661685017
G6PC	3.58445524325943e-185	0.36695301925612	0.543	0.134	7.04022854328585e-181	0.745373921840183
G0S2	4.34259686359471e-103	0.354892599563045	0.383	0.106	8.32649522625651e-99	0.544175906086335
PON3	0	0.353675748280456	0.858	0.177	0	1.7165351361998
C1orf53	5.39618193882989e-69	0.345271084571582	0.224	0.053	1.01054299168467e-64	0.234409817490933
TTC36	0	0.330008916994811	0.827	0.193	0	1.58503170105325
GOLT1A	1.87551448467926e-205	0.324546791837721	0.441	0.082	3.69195026309112e-201	0.51195190654685
RCAN1	2.52994183151978e-133	0.317361192065411	0.469	0.135	4.91061709497989e-129	0.600003749694722
RP4-710M16.2	1.61688575555889e-55	0.310311895062403	0.189	0.041	2.98283084185505e-51	0.214578270041888
FST	2.42576498330646e-34	0.304128971019072	0.149	0.042	4.31592105829886e-30	0.181897414119524
MCC	5.21669768397137e-22	0.29157573286452	0.157	0.066	9.09635575154088e-18	0.170653208027516
AQP9	4.74989786442729e-196	0.289970885272841	0.622	0.185	9.33829920146406e-192	0.89881057270818
PLIN1	1.84214135973209e-64	0.286217200645499	0.209	0.044	3.43411992281256e-60	0.230847399274365
F10	7.89329750771035e-294	0.282837861187255	0.583	0.104	1.56500409685373e-289	0.773577990834348
GPD1	3.40979382682885e-116	0.279355634907428	0.331	0.073	6.57476445689139e-112	0.368353518401888
CTH	7.17129673723172e-115	0.265602420894215	0.385	0.104	1.38198059423192e-110	0.475410930467672
BCHE	0	0.265119943474327	0.749	0.156	0	1.24590092762926
ADH1A	9.17085598482541e-200	0.264833493390127	0.512	0.116	1.80399908077501e-195	0.712180913066868
PROX1	3.62742576923785e-172	0.255199686747207	0.566	0.167	7.10576433936002e-168	0.774313683106238
ABCC2	1.16159784952857e-85	0.25293972959379	0.253	0.058	2.20250568249112e-81	0.273385386851276
DSP	1.66402011060774e-121	-0.250919648534633	0.423	0.137	3.21638447179371e-117	0.526383553591573
MRPS35	4.26658758082049e-43	-0.251566899132341	0.244	0.112	7.72337683880125e-39	0.254757778884479
TMEM109	1.19372050013841e-08	-0.253058373596054	0.056	0.113	0.0002061197187589	0.0562981697048306
RP11-115C10.1	3.88497507614788e-136	-0.253090810805064	0.308	0.058	7.54734108043249e-132	0.354966203849902
TRIOBP	4.24061007889004e-07	-0.253305476865955	0.055	0.107	0.00732141330120365	0.0611795987870356
USF3	1.62573834313589e-28	-0.253623908698899	0.141	0.075	2.86129948391916e-24	0.140251102185625
GK	2.53079754827205e-22	-0.254066609901535	0.11	0.05	4.4159886419799e-18	0.114162771848769
GCSH	3.69361952857397e-225	-0.254089458017285	0.677	0.222	7.28234026253645e-221	0.99817662568527
C5orf15	2.28289609755527e-36	-0.254344971395754	0.153	0.095	4.07839387828248e-32	0.14246884497835
SLC39A4	7.50234943798648e-28	-0.254504925664823	0.107	0.053	1.31891303119802e-23	0.0991946910007892
DHRS1	1.73669259265674e-121	-0.254830169393274	0.377	0.11	3.35667944308695e-117	0.437944733898259
RP1-60O19.1	1.11999075738001e-76	-0.255364551714723	0.264	0.086	2.11118257766132e-72	0.289015921478311
COPS5	1.98855900755324e-35	-0.256071429479896	0.172	0.099	3.54500414276516e-31	0.15909114762205
DCAF6	2.99587618749179e-61	-0.256237607803789	0.291	0.126	5.5642408430285e-57	0.308327474817781
STRN3	6.17717654928984e-20	-0.2569050795231	0.141	0.082	1.07408745839052e-15	0.145021131712794
AK1	1.80390318323302e-93	-0.257009507310999	0.273	0.086	3.43805907692381e-89	0.291361269386428
PLIN2	5.1424043942454e-240	-0.257279388028575	0.824	0.322	1.01552201977558e-235	1.59195392875011
PDHB	2.34703727797488e-43	-0.25778528242226	0.246	0.133	4.2504845104125e-39	0.259547842083936
TMEM126A	4.48415419621305e-64	-0.258024992805239	0.298	0.126	8.35711817548226e-60	0.312565147783847
PEX19	1.22316458016011e-57	-0.258220175229502	0.208	0.076	2.26236520746414e-53	0.213777812626005
SORBS2	1.64896602849683e-150	-0.258855639680135	0.479	0.161	3.21614334198022e-146	0.573688778027765
HSD17B13	8.03127319935915e-144	-0.258861383098991	0.366	0.077	1.5628054518633e-139	0.472695111750891
APOL1	1.07575197150904e-70	-0.259307275418217	0.301	0.133	2.0177879729595e-66	0.334050345944203
TSHZ2	1.04439161858039e-67	-0.25933689118986	0.265	0.094	1.95363896171649e-63	0.287651889834739
MGAT4B	2.99396883228153e-65	-0.259608872869642	0.261	0.1	5.58554825350442e-61	0.281666082971597
LARP4	5.57477198111513e-70	-0.260123878305042	0.325	0.139	1.04515825101946e-65	0.369461829548521
CCT3	1.05662224588942e-42	-0.260320267570189	0.322	0.205	1.91069000724184e-38	0.350855061663757
SURF4	1.87933831662779e-86	-0.260358229782203	0.479	0.237	3.56548065430625e-82	0.572143300643644
PNPLA3	2.16619599791454e-36	-0.260822835444981	0.117	0.04	3.87034238947391e-32	0.122263739774468
MT1A	2.06744623600219e-145	-0.26101119185552	0.489	0.171	4.02552456611987e-141	0.680761715106791
KANK1	3.19347849153163e-37	-0.261139294736132	0.198	0.081	5.71696519553992e-33	0.210034510066905
SPPL2A	4.8338451194802e-74	-0.26176479699397	0.387	0.177	9.09101251620641e-70	0.438213318997096
PSMC6	3.12006887047155e-32	-0.262060267696387	0.261	0.172	5.52564196960512e-28	0.279323847786178
CLIP1	2.26513701703053e-25	-0.262091027985575	0.168	0.107	3.96852005383749e-21	0.171783189280379
PSMD11	1.96436808846968e-53	-0.262801746278983	0.348	0.169	3.61325866193112e-49	0.386455852148797
PAWR	1.43539931831821e-29	-0.263814809780811	0.162	0.065	2.53003483846768e-25	0.170558444240919
CAST	9.83391136311852e-47	-0.264484612244837	0.444	0.303	1.79046024188299e-42	0.516827301749169
TSFM	2.12041212554215e-60	-0.265633899706429	0.2	0.061	3.93315245166813e-56	0.196396558327946
C11orf1	4.49289020966907e-48	-0.265818036371158	0.178	0.063	8.19997392166703e-44	0.178534399380266
SBDS	5.0325297513758e-61	-0.267884113960551	0.344	0.188	9.34490449532973e-57	0.381861524761774
EMC9	3.47445861053172e-28	-0.269134172784065	0.113	0.053	6.11226758764739e-24	0.105901608013068
EBNA1BP2	2.78481226453653e-111	-0.270221099359317	0.426	0.155	5.35658639083602e-107	0.503496875918633
PON2	1.11965465478e-116	-0.270783528839044	0.395	0.136	2.15936596720871e-112	0.441980933189788
TSC22D2	2.67882322933417e-13	-0.270812183981174	0.13	0.074	4.62981018725825e-09	0.135846367597385
CCDC167	4.4892095526108e-102	-0.271097707950945	0.428	0.188	8.60446794948912e-98	0.476675026123968
MOGAT2	9.96204953888414e-96	-0.272176052483478	0.244	0.064	1.90125715449604e-91	0.249443919728238
PLEKHA1	2.66834562388635e-23	-0.272188116167256	0.17	0.093	4.66186663949184e-19	0.175822367939021
ATP11C	5.75306507827968e-23	-0.272491046469832	0.139	0.08	1.00465775461998e-18	0.137532519107911
TMEM63B	2.58652852259079e-34	-0.27249445823045	0.133	0.055	4.6009169359845e-30	0.133252025669371
RAB13	1.59494973447207e-67	-0.272972319394294	0.405	0.188	2.98223701351587e-63	0.491136654087464
METTL23	2.25328971365157e-37	-0.273103200750882	0.2	0.119	4.03496589023586e-33	0.189384188050271
PANK1	1.04382974317357e-146	-0.273266215373166	0.387	0.108	2.03327595672781e-142	0.440385677655165
HGD	0	-0.273466356220147	0.846	0.24	0	1.53586409573374
ADRM1	1.04961202089849e-69	-0.273652607847542	0.383	0.207	1.96686796596169e-65	0.425906017535075
FAM91A1	9.74713016996343e-18	-0.273814006251305	0.168	0.109	1.69024984277336e-13	0.181986819340269
PNPLA4	3.41421745012543e-114	-0.273895860233744	0.27	0.059	6.57646565243161e-110	0.278488532768942
SLC38A3	1.52402047935916e-92	-0.274301577220364	0.283	0.094	2.90310661113126e-88	0.308532149125756
PIPOX	4.40943561254734e-234	-0.275654906185364	0.542	0.142	8.70202118136217e-230	0.678780204677805
SLC25A47	1.82241178465463e-240	-0.275856892420911	0.6	0.147	3.5992632746929e-236	0.84729437326468
TAF11	1.71836658266321e-30	-0.277853301065823	0.208	0.136	3.03240150842577e-26	0.19638119621702
STAMBP	1.5957771891943e-21	-0.277970658621317	0.167	0.082	2.78080132988998e-17	0.170928128916154
FAHD1	1.92114428647497e-47	-0.278207558297769	0.137	0.053	3.50147757652927e-43	0.120498843995064
PLG	0	-0.278683448826717	0.978	0.362	0	2.7844337773003
ITFG1	9.19153004162255e-15	-0.278809889630111	0.185	0.132	1.58985895129945e-10	0.192518548370111
SEPT4	4.21142850889423e-42	-0.278976314475136	0.145	0.037	7.60752445846653e-38	0.152673475763385
DUSP10	1.72736496831243e-57	-0.279212832911643	0.191	0.064	3.19441603590018e-53	0.187986299853542
POLR2G	1.13511958478891e-32	-0.279517576001962	0.283	0.208	2.01177244012139e-28	0.304850709463829
FAM120A	1.22768782494605e-70	-0.280284646282671	0.462	0.256	2.3026512844688e-66	0.534366749399052
ATRN	3.40499050544632e-13	-0.280408270625441	0.118	0.066	5.88450459151233e-09	0.123202782284482
RFFL	8.16353694793668e-20	-0.280672031878885	0.123	0.067	1.41923089839879e-15	0.124512264117571
TAF7	7.53274937593166e-27	-0.280807713558479	0.255	0.198	1.32260013542608e-22	0.266398158639629
MDN1	4.79952356851073e-32	-0.280815343064137	0.13	0.059	8.4961166209777e-28	0.133729858677127
NDRG2	7.90610015668757e-149	-0.281128315827126	0.539	0.195	1.54105704254154e-144	0.673592393124461
TPD52L1	2.79661672152013e-68	-0.282067732729627	0.204	0.061	5.23470717934138e-64	0.205295056081182
DNAJC15	8.18905873046268e-138	-0.282954504007759	0.637	0.286	1.59137978309081e-133	0.892171924808742
SNX4	1.83226173462036e-46	-0.28304953403502	0.234	0.109	3.33544926170291e-42	0.25366133605754
NUDT22	1.56863256549492e-32	-0.283275446517693	0.207	0.126	2.779616906057e-28	0.209848858909695
LSM12	6.46453953076119e-38	-0.283333229821083	0.179	0.101	1.15889800167956e-33	0.173568867491787
SNTB1	5.77318856811665e-43	-0.283418064261288	0.189	0.081	1.04460073951503e-38	0.19268507010134
CLPP	2.92186357449006e-52	-0.283583954409228	0.308	0.172	5.36746338633823e-48	0.32134106199474
PBDC1	1.57945385644245e-57	-0.284010054326218	0.23	0.089	2.92104196210466e-53	0.235402245315609
INSR	5.81681404167e-95	-0.284651868925521	0.521	0.228	1.1097317828698e-90	0.730515596204924
MRPL2	6.91625141175078e-97	-0.285727739196009	0.325	0.11	1.3214189947291e-92	0.344968753406364
PROS1	5.53472922257456e-183	-0.285816252667331	0.611	0.212	1.08679943014474e-178	0.812739074122945
AGMO	7.09547779335209e-172	-0.286533962247186	0.334	0.056	1.38972028060594e-167	0.372468368394967
CNN2	2.23498653464464e-10	-0.287174768695287	0.095	0.154	3.86026874263822e-06	0.102197171090865
DUS1L	2.63930913622276e-39	-0.287707022049872	0.231	0.115	4.74231065596506e-35	0.238429621059656
MRPS33	2.66520065410686e-154	-0.287769742061635	0.588	0.231	5.20193863668578e-150	0.769026038298287
GANAB	8.13284218177201e-27	-0.287961193045359	0.249	0.162	1.42788310185371e-22	0.269834738756855
YAP1	1.69203955941471e-33	-0.288148402357712	0.148	0.056	3.00404703378488e-29	0.151302297851913
MUT	2.66426075364215e-93	-0.28915888536331	0.332	0.122	5.07701529214049e-89	0.372568834187792
AURKAIP1	4.12040783289187e-157	-0.289344213277479	0.764	0.382	8.04921670155427e-153	1.25140626301727
PDE4DIP	4.69580402552292e-50	-0.289463990569163	0.235	0.101	8.60130423355034e-46	0.248875119176908
MBL2	3.48406608495233e-253	-0.289483919673472	0.602	0.129	6.88555980369129e-249	0.827392848462305
LACTB2	4.52281547228699e-81	-0.289562681585901	0.271	0.094	8.55083493190578e-77	0.288455895523602
MRPL1	9.83038871231094e-130	-0.289764255719981	0.46	0.163	1.90621067520421e-125	0.543426175260193
NDUFAF4	1.82295537020429e-56	-0.290315050100324	0.205	0.087	3.36791004645242e-52	0.208494168663249
ST20	9.06540488621832e-41	-0.290660732306911	0.153	0.055	1.63304203620337e-36	0.152910533330333
RMDN1	1.0234356941108e-57	-0.291144309841624	0.246	0.092	1.89304900339674e-53	0.259374762171669
GLTP	2.66051733942829e-14	-0.291162325428407	0.044	0.103	4.60030053160546e-10	0.041875201294749
TSR3	6.10696903050795e-17	-0.291262092414571	0.188	0.127	1.05833773298703e-12	0.190901178445422
REEP3	1.34758072492701e-45	-0.291595713582227	0.25	0.116	2.44963224177233e-41	0.265739892240505
AKR7A2	1.2704029226254e-63	-0.29194216738017	0.32	0.158	2.36561728222075e-59	0.342195122046918
POLD4	8.91537528297388e-19	-0.292393197336292	0.141	0.081	1.54753084161861e-14	0.141503935681147
IDH2	6.68482380925767e-131	-0.292900002843772	0.612	0.297	1.2967889707579e-126	0.826669825341259
LLPH	2.18622225740038e-38	-0.29290592902643	0.22	0.132	3.92230135200202e-34	0.218651905638121
PSMD3	8.60654486784085e-23	-0.293450090236226	0.178	0.109	1.50244453757898e-18	0.18845417844432
CA11	6.69760860599944e-58	-0.293613933626228	0.182	0.059	1.2390575921099e-53	0.186909947524976
SERPINA7	2.05877318645543e-218	-0.294022282952951	0.469	0.109	4.05701844122907e-214	0.56429632082536
MAPK14	3.43314120221911e-25	-0.294200375213292	0.169	0.109	6.01280350156655e-21	0.173743124263193
ATP2A2	3.32469865415797e-67	-0.294391319880498	0.327	0.155	6.21519166408291e-63	0.350208233990733
PDCD5	3.09389115988446e-74	-0.294480724185618	0.449	0.219	5.82084682820663e-70	0.55448886538945
NR2F6	1.22546227663996e-128	-0.294852730167447	0.388	0.121	2.37555862326656e-124	0.429765926676443
ADRBK1	3.79458082019272e-12	-0.294897616653474	0.046	0.111	6.55703565729303e-08	0.0432360026098569
TRAP1	5.51466260355357e-53	-0.295392985756211	0.177	0.073	1.01370527978522e-48	0.176274381335089
ABAT	2.6761346302773e-178	-0.295754137120668	0.554	0.177	5.24843523689984e-174	0.700100839198174
NSMCE4A	4.4649645495145e-26	-0.296078592872054	0.128	0.076	7.83154781984844e-22	0.115061635035813
C16orf70	6.25106750498782e-41	-0.296195895154538	0.148	0.055	1.12644236439881e-36	0.146834662516352
RPH3AL	6.40332050097472e-24	-0.296367614781277	0.123	0.062	1.11962058959543e-19	0.125533857451077
TIMM17A	5.06686177528713e-126	-0.296421166440186	0.498	0.183	9.81552463108623e-122	0.6162789446143
NR3C1	6.97250980534262e-109	-0.296709110849028	0.527	0.22	1.33990720929269e-104	0.6864496685068
ZDHHC4	3.9832911173098e-22	-0.297070857346848	0.16	0.102	6.94805469592349e-18	0.15687442133224
XPA	2.86232380208674e-53	-0.297177651235024	0.223	0.095	5.26352723965731e-49	0.225072166126559
CDC40	3.8877399100561e-58	-0.29749018412919	0.251	0.119	7.1938739295678e-54	0.253037505308481
MRPS18A	4.29825827010022e-49	-0.297894780379761	0.201	0.096	7.8572161177432e-45	0.207653051586429
PPP2R1B	1.46080024199865e-39	-0.299359590643759	0.191	0.093	2.62608059504097e-35	0.213999529888072
C1orf123	4.65936381183833e-25	-0.299489830477607	0.165	0.098	8.15761416176654e-21	0.159006229454322
PTRH1	1.31341777582886e-33	-0.300082584920815	0.125	0.055	2.3323672863169e-29	0.118590729054371
ORMDL2	8.57310358362669e-57	-0.300552172538818	0.311	0.136	1.58413808018254e-52	0.350239168410379
ART4	1.7360723549227e-16	-0.300675677321659	0.114	0.056	3.00722453319709e-12	0.109510884159746
NDUFS3	2.52845629296682e-126	-0.300881545218014	0.477	0.192	4.89863122199391e-122	0.567137428366408
SCARB2	2.18597751289543e-30	-0.301393392120622	0.282	0.184	3.8569387237527e-26	0.313684103939112
LPIN2	1.43189315655716e-89	-0.302889910495656	0.371	0.153	2.7231744051404e-85	0.427071757612088
SLC46A3	1.18653840027757e-32	-0.303000258332126	0.174	0.075	2.10278335297191e-28	0.18717674774783
IFNAR1	9.6717947379921e-28	-0.303501642422386	0.231	0.155	1.69991464314949e-23	0.247733129058365
APEH	2.75935903171392e-42	-0.303617082978676	0.234	0.113	4.98588583440388e-38	0.254745742960002
MPDZ	4.38812981953025e-62	-0.304349352216921	0.225	0.079	8.15621689556088e-58	0.234159159573292
TMEM45A	4.39363825178963e-129	-0.304841989581849	0.35	0.103	8.51882520639491e-125	0.399672709556881
ACO2	4.35643822525421e-27	-0.305805362978968	0.207	0.119	7.65034116736891e-23	0.210314928793594
NUDT6	5.36719685101713e-52	-0.306989991747964	0.111	0.024	9.85578357752276e-48	0.106694248832531
ABCB1	9.6782161194168e-17	-0.3081662274236	0.132	0.067	1.67704128917254e-12	0.13162104432178
ABCG2	1.75701365844852e-49	-0.308393632491421	0.11	0.033	3.21445648813156e-45	0.0992359313751609
RABGAP1L	9.54909118404087e-14	-0.308538582459126	0.045	0.104	1.65084688389699e-09	0.0417877338093211
KLKB1	9.23917772847885e-206	-0.308552153474574	0.571	0.167	1.81891691940563e-201	0.779491107088262
FBXO25	2.26555024748229e-42	-0.308945647070293	0.256	0.124	4.09407585222525e-38	0.266598324416623
ZC3H7B	1.18353522541698e-20	-0.308978762993039	0.138	0.068	2.06053482745096e-16	0.136331986390671
ARMC6	4.20561868227546e-59	-0.309344921031412	0.202	0.068	7.79048804704706e-55	0.198884103342
RP11-393N21.2	1.07305252039538e-93	-0.309790022972527	0.25	0.072	2.0457746301338e-89	0.271760543938398
TMA16	1.36944607750279e-22	-0.309915734323948	0.21	0.124	2.39023118367337e-18	0.222677508235255
EIF1AX	1.33876026038119e-96	-0.31066785160168	0.66	0.357	2.55743372540619e-92	0.956070831004819
PLA2G16	3.05060996838435e-103	-0.310923036040596	0.571	0.267	5.85015473637068e-99	0.766194066353438
CARHSP1	1.63765707405967e-114	-0.311395485351902	0.643	0.334	3.15478258746855e-110	0.88791863805179
ACSL5	1.03158596605433e-101	-0.311411093322699	0.3	0.103	1.97672502815331e-97	0.314300075845218
EMG1	3.32083692738156e-32	-0.311608516761839	0.169	0.081	5.88087011470001e-28	0.165012020496755
SURF1	4.87617272660755e-112	-0.311729965960818	0.513	0.214	9.38273156053825e-108	0.631656580238814
MYLK	6.06408807477607e-155	-0.311737152666729	0.476	0.145	1.18407383748078e-150	0.594290032683276
PLEKHA5	2.18368320192926e-26	-0.31189142555226	0.12	0.058	3.83192728274547e-22	0.113836133511042
TOM1L1	5.76324300746389e-54	-0.312659863782281	0.143	0.041	1.06112830253425e-49	0.141506028162628
SMIM12	1.55460270785138e-45	-0.31313544111034	0.288	0.149	2.82564588179066e-41	0.311542018432049
MARVELD2	8.44971449849086e-42	-0.313303677560472	0.129	0.039	1.52508896983262e-37	0.124241139368622
CAAP1	1.39365698689951e-35	-0.313514324072599	0.128	0.055	2.48558723613527e-31	0.123969181634803
MRPL47	4.14528192655825e-54	-0.313763694026075	0.257	0.135	7.63395119594967e-50	0.267883404393277
MRPL19	2.3490751904417e-61	-0.313911990761681	0.259	0.093	4.36340716624545e-57	0.281774875978233
RP11-446N19.1	3.24097818781115e-28	-0.314388359841444	0.156	0.064	5.70185292581616e-24	0.161392663843058
PRKCSH	6.30861221691897e-32	-0.314518544206631	0.27	0.199	1.11649819015032e-27	0.279246584701412
DPM3	9.39025498608451e-134	-0.314657598255338	0.614	0.276	1.82293020044859e-129	0.835480054391948
BET1	2.02656908387357e-37	-0.314751738028575	0.233	0.101	3.62938257230918e-33	0.241097613253256
IMPAD1	1.92024722932435e-39	-0.314895982810512	0.213	0.102	3.45126034526466e-35	0.232024881207101
YIPF3	1.04263374772843e-32	-0.315419633016699	0.252	0.155	1.84796405447386e-28	0.265744678158355
CYSTM1	1.93870785345921e-51	-0.31559484861895	0.316	0.153	3.55714116952696e-47	0.351320516580841
RP11-290F5.1	3.65448510547119e-46	-0.316626137331161	0.16	0.062	6.65006654642593e-42	0.164720849284412
FNDC4	9.77370109725897e-144	-0.317911817759606	0.36	0.097	1.90176675950465e-139	0.398279570646321
CCDC57	6.28574298832318e-44	-0.318102203124509	0.284	0.139	1.13973091864276e-39	0.328539535051851
KIF1C	2.58265998207017e-59	-0.318125115660687	0.237	0.108	4.78592721277424e-55	0.244449060077707
RAB32	1.53611333925472e-43	-0.318474651688793	0.25	0.136	2.78297653672778e-39	0.270893042688468
ANKRD39	8.7323104386159e-25	-0.319306180630951	0.138	0.064	1.52824164986217e-20	0.127637952962427
IKZF1	7.40449304479548e-53	-0.319498870707789	0.002	0.122	1.36094582163341e-48	0.00675162340959989
AASS	4.23010432801854e-86	-0.319718425785451	0.306	0.102	8.02323887895276e-82	0.345766243285529
LARP1B	2.30657293453228e-112	-0.319983983939636	0.412	0.148	4.43923026980082e-108	0.469359448635952
RNF167	1.43828522667047e-30	-0.320518936195347	0.256	0.197	2.53871725359605e-26	0.264162120279216
HIBCH	2.03748206693213e-123	-0.321334212600701	0.398	0.142	3.94089781386012e-119	0.455175495291275
CTTN	4.71559427946832e-22	-0.32187318655071	0.148	0.08	8.22352486396481e-18	0.14578208391449
RAB11FIP1	4.89414393300981e-12	-0.32319101544492	0.047	0.113	8.45659130184765e-08	0.0476919821983368
CECR5	5.96220294613571e-21	-0.323494280025479	0.117	0.057	1.03831764306953e-16	0.104066472333902
OCEL1	1.93907562420193e-104	-0.324621464950919	0.326	0.109	3.72031049259382e-100	0.342838244773466
HSD17B4	3.14726391565668e-160	-0.324942003750796	0.549	0.195	6.15258622871723e-156	0.69857371204959
HSPB11	3.14805431641486e-34	-0.325996460393809	0.247	0.144	5.59881460174384e-30	0.259075409490757
KDSR	3.0391267813837e-32	-0.326659186833503	0.223	0.132	5.38259744250867e-28	0.241721835015823
LYST	5.58761164458794e-13	-0.326916289269204	0.038	0.101	9.65595168301242e-09	0.0389722768854114
ST13	1.55725195566246e-157	-0.327279215012608	0.853	0.472	3.04240314577774e-153	1.55486531261379
TRIM55	4.49337758897155e-59	-0.327325947124285	0.119	0.023	8.32308330805201e-55	0.113235599289439
TTPAL	2.76204160035841e-41	-0.32799933717563	0.189	0.08	4.97996100544621e-37	0.20653241826247
RP1-232P20.1	4.52526043285374e-78	-0.329796659764335	0.155	0.035	8.53826138470843e-74	0.151115941695218
PRPS1	2.30475427349328e-28	-0.329828492788658	0.173	0.104	4.05521514421143e-24	0.171984952638884
UNC50	3.01635748165922e-29	-0.329848337559788	0.174	0.095	5.31421861118721e-25	0.175904166316011
CCNY	5.98776849930279e-36	-0.330043121663985	0.251	0.14	1.06875679944056e-31	0.273641140884249
SERPINA6	2.29313567494427e-301	-0.330190045223011	0.722	0.204	4.54889323838694e-297	1.1048354528977
PTS	6.1185092977588e-101	-0.330262093577573	0.372	0.132	1.17218401126463e-96	0.416808245783406
ARHGEF26	2.41325986868897e-38	-0.330569442059882	0.158	0.063	4.32890555245427e-34	0.166862489103024
ERO1A	3.11605146528183e-26	-0.330612485360753	0.17	0.116	5.46680069069044e-22	0.169890604976298
MTTP	3.63923924626644e-187	-0.330917980508332	0.529	0.149	7.14928549929043e-183	0.684062259480849
ATF6B	1.61283518196395e-15	-0.331499044444053	0.056	0.132	2.79133384942501e-11	0.0574631825265956
PGPEP1	5.20400730891476e-40	-0.333231206434605	0.223	0.103	9.36200914873765e-36	0.238461390706965
MRPL39	2.51055382352868e-42	-0.333247615033673	0.127	0.04	4.53657075911633e-38	0.120649936092407
STARD3NL	1.19297577348972e-11	-0.333335879375943	0.051	0.108	2.06098494628084e-07	0.0509011244552576
MAD2L2	2.29857949493161e-40	-0.333694870220931	0.22	0.119	4.13744309087689e-36	0.217670280731848
RP11-295G20.2	4.24039764280453e-56	-0.333844781716412	0.17	0.07	7.82904616791e-52	0.162996888389399
ACSF2	1.2146141346183e-39	-0.333889227256451	0.143	0.049	2.18387621404371e-35	0.156378520836397
PRADC1	2.43492521940254e-32	-0.3339574257385	0.199	0.098	4.31347002617161e-28	0.203247492898691
PINK1	2.81778024965684e-83	-0.33450265891053	0.326	0.143	5.33433979062536e-79	0.357455354385413
CBR4	5.85908137057137e-96	-0.335097626904565	0.324	0.112	1.11855722445578e-91	0.336763482603599
CNDP2	1.11047315971983e-41	-0.335242261993834	0.335	0.196	2.00373776939847e-37	0.348283624634388
FAM45A	2.95833840596826e-22	-0.335391868614234	0.224	0.14	5.16111718305223e-18	0.232519339511931
SGPL1	1.55180901163514e-25	-0.335620429407688	0.146	0.079	2.71954529289058e-21	0.138976570398166
NDUFA11	3.92247149224211e-172	-0.335902806358571	0.911	0.555	7.68333715900384e-168	1.92411854502912
DCTN6	3.09594557160222e-23	-0.336040620478195	0.163	0.111	5.40861691358908e-19	0.153957442177081
CFDP1	1.15707630157051e-94	-0.336236376303827	0.438	0.196	2.20700733761559e-90	0.513331523756408
ACSS3	8.64124857774528e-37	-0.336492675195118	0.123	0.052	1.54540089564397e-32	0.121099824166507
SAR1A	1.30031524031284e-53	-0.336701557407163	0.374	0.211	2.39245001065159e-49	0.419365264207964
SMOC1	2.39243699115504e-75	-0.336722102036409	0.26	0.09	4.50615507284053e-71	0.282162502217475
NDUFS1	3.76645452581018e-60	-0.33684932361628	0.26	0.123	6.98488991811499e-56	0.277753446784345
MRPL36	7.58761385498731e-93	-0.337048809728219	0.392	0.159	1.44566806779073e-88	0.44136209841508
TES	9.98720949783475e-19	-0.337085092805476	0.035	0.109	1.73347995253918e-14	0.0346786334968622
SDS	3.3162389406831e-90	-0.337189888519859	0.446	0.177	6.30980783243774e-86	0.827371692247602
ANAPC11	5.20861269112049e-164	-0.337409343031548	0.8	0.41	1.01906507301772e-159	1.37509033936017
SIK2	7.66632848746032e-31	-0.337773256748573	0.121	0.053	1.35379694760062e-26	0.11188054670444
TRAF4	7.70014794944852e-39	-0.33798710897606	0.133	0.048	1.38256156432348e-34	0.130421087167136
ECHDC3	2.8450367479458e-186	-0.338336522756862	0.423	0.099	5.58879018766472e-182	0.51480898189881
PEMT	1.3694058801304e-250	-0.338464489207033	0.592	0.136	2.70594601913767e-246	0.797320153939407
SDHD	1.49306106833978e-96	-0.338604679342415	0.488	0.238	2.85204525274264e-92	0.584272005455875
MRPL18	4.81744465780556e-38	-0.338750631592002	0.299	0.162	8.63767827144538e-34	0.319027234905306
CPQ	4.68147721563854e-23	-0.33889953347404	0.169	0.102	8.17573180939115e-19	0.168008626401847
PVRL2	7.82281091492973e-36	-0.339030166952319	0.214	0.119	1.39590237966006e-31	0.215288889043713
RETSAT	4.93418891966407e-35	-0.339345484255267	0.129	0.067	8.79025756038153e-31	0.122804687990145
REPIN1	1.49250460066401e-24	-0.340204126828627	0.197	0.106	2.61173380070195e-20	0.208726651123393
TP53TG1	2.63187366007839e-50	-0.340736141755199	0.301	0.143	4.82317166945966e-46	0.342975419664093
PLXNB1	7.06854058584865e-44	-0.341719090116611	0.155	0.061	1.2814557228085e-39	0.168105039864227
ENDOG	1.9087295160957e-117	-0.342032474389585	0.312	0.081	3.68232098245183e-113	0.325314069847115
MLYCD	3.96196657938713e-34	-0.342032648300587	0.154	0.062	7.04279179151856e-30	0.155100611871514
AGXT2	9.52155871657211e-124	-0.342090101470684	0.305	0.079	1.84204074930804e-119	0.330049475410813
PTPN3	4.2854560711703e-36	-0.342952844350396	0.11	0.036	7.65082472386034e-32	0.106017424262674
OAF	2.50516531685666e-141	-0.343377147925114	0.464	0.155	4.87229602475451e-137	0.589266151094232
SLC9B2	7.16555435621041e-25	-0.344029976246627	0.113	0.046	1.25418697896751e-20	0.114750612017495
CDC16	1.18192419254069e-31	-0.344306919659202	0.129	0.073	2.09082389660448e-27	0.121650915986589
DNAJC25	1.84146177115054e-116	-0.344483903002564	0.298	0.075	3.55107487948671e-112	0.318544884877716
EFNA1	6.7543219265083e-61	-0.345220608330686	0.316	0.139	1.253872322437e-56	0.364156769709015
HINT2	3.69618553697454e-270	-0.345566074605424	0.818	0.306	7.31364232201152e-266	1.41792359308426
ORMDL3	1.222330020896e-43	-0.346468237107216	0.249	0.123	2.21498423086564e-39	0.271068028190138
STUB1	3.66056863541133e-53	-0.346687793446422	0.394	0.224	6.73105360679435e-49	0.440469284555852
ADH6	3.27872151286635e-272	-0.347202816707572	0.687	0.173	6.48891774611379e-268	1.00326802098529
CEBPA	1.27133938594415e-90	-0.347654712754424	0.292	0.096	2.4196131193289e-86	0.320563082431849
ZSCAN16-AS1	6.40698418040095e-75	-0.3487040642853	0.441	0.223	1.20611477196048e-70	0.518234057580005
SPRYD4	4.52051584294464e-134	-0.349290158474528	0.402	0.113	8.77658150907701e-130	0.475636308321384
LNPEP	1.46241916167218e-09	-0.349850224313776	0.054	0.11	2.52545165029169e-05	0.0549381203538188
COASY	4.17024952324408e-74	-0.349943823335577	0.296	0.128	7.84423935322212e-70	0.314089492943625
PCYOX1	2.44575391072702e-130	-0.349996960638662	0.459	0.161	4.74329513446399e-126	0.563205162994923
CIB1	2.21924336028496e-105	-0.35004136775922	0.596	0.301	4.26028147873903e-101	0.803778184532599
MED31	2.9933787311023e-46	-0.351024668923804	0.212	0.099	5.44735061485996e-42	0.207011458535049
ATXN10	4.02799397543111e-30	-0.351777538011078	0.19	0.124	7.1037701750703e-26	0.187766695241396
FAM46A	1.91775759949991e-20	-0.352859768174431	0.127	0.075	3.3367064473699e-16	0.124273426280793
PPP1R12A	3.53226316478644e-08	-0.352860532873406	0.085	0.148	0.000609880558032027	0.096028341989782
DDX1	1.44200082556569e-61	-0.354271091541457	0.351	0.172	2.67938173398361e-57	0.389585301989033
HMGCL	3.52926185201739e-153	-0.354336573359594	0.479	0.157	6.88735450421194e-149	0.579684451942981
ABCB4	2.53867816277364e-198	-0.355208318344558	0.554	0.151	4.99256447491064e-194	0.728028207275966
RFC1	1.26523401826069e-29	-0.355271516231013	0.237	0.165	2.23035452738994e-25	0.257423727988596
NADK	2.08617727437058e-52	-0.355278182512051	0.231	0.133	3.83293350620106e-48	0.236557953241101
DPYS	3.61648688744234e-270	-0.355385779281382	0.735	0.227	7.15630425287089e-266	1.14103518371924
TRAPPC6A	1.83409786065862e-54	-0.355532069722687	0.335	0.184	3.37914189847743e-50	0.362923612816658
STX7	7.5219246008853e-12	-0.355925062398925	0.053	0.106	1.29956291329495e-07	0.0562188655227438
FLI1	1.03942486223264e-47	-0.356005149129792	0.002	0.118	1.89559912125367e-43	0.00224490399069058
TMED3	2.22733286267889e-25	-0.35610500274575	0.022	0.109	3.90250990869968e-21	0.0217013291665628
MRPS34	1.78897727080228e-97	-0.35625708122387	0.511	0.25	3.42034564404687e-93	0.632689606361625
XIAP	2.69287545266938e-31	-0.356361665324194	0.23	0.15	4.7607345127742e-27	0.243956554898287
RPRD1B	9.38493890990675e-27	-0.356453048850077	0.19	0.105	1.64752602563413e-22	0.205847807190739
GALT	7.31247463106487e-70	-0.356673243340339	0.259	0.092	1.37079649433942e-65	0.27945106871213
RP11-6B4.1	4.3316697578763e-124	-0.356859458315062	0.317	0.079	8.38221414846642e-120	0.352026772307865
AP1G1	6.27621645287888e-24	-0.357166265913749	0.17	0.094	1.0974592089504e-19	0.186836192444856
POLR2J	3.96168795207409e-85	-0.357529731863911	0.531	0.285	7.50858717556602e-81	0.672919497932858
SRP54	8.34311188964826e-70	-0.3575514750399	0.341	0.162	1.56349916812008e-65	0.381430104706791
RTF1	1.83647141126893e-53	-0.357763424196617	0.496	0.301	3.3781891610292e-49	0.62798466447597
ABCF1	1.56201362186105e-67	-0.358001391902634	0.378	0.178	2.92096547288016e-63	0.447112352591615
NKAP	1.29027788284997e-53	-0.358074652292856	0.201	0.097	2.37411130444395e-49	0.194150936281745
PRRG4	8.81513102058171e-42	-0.358451381777337	0.185	0.077	1.59077854397418e-37	0.185549084678432
CHPF	4.00273805616819e-34	-0.359229811753006	0.155	0.075	7.11446662103334e-30	0.161309651178139
RSRC1	1.26615997804301e-35	-0.359497524989727	0.251	0.129	2.25844955283532e-31	0.267604051180686
RHOU	8.191193609318e-18	-0.359651712517233	0.13	0.07	1.42068061960011e-13	0.127865796014269
VKORC1	0	-0.360496743557458	0.909	0.359	0	1.98017395316694
SLC17A9	4.4964121587995e-37	-0.360687758459398	0.126	0.065	8.0463295581717e-33	0.123477734266511
ERGIC2	1.54923998466269e-19	-0.361108769723959	0.188	0.117	2.69257909334376e-15	0.185559319771028
ACOT4	5.04967523984413e-69	-0.361578704749583	0.12	0.024	9.45703178918009e-65	0.112545373933447
UBE3C	1.8843379064352e-36	-0.361613809161692	0.152	0.083	3.36712340500907e-32	0.152092375131084
SDC1	1.61255126863985e-261	-0.361734909200981	0.772	0.276	3.18914264398903e-257	1.2915133300837
IGF2	8.16421989654775e-298	-0.361943816620651	0.775	0.242	1.61912808988335e-293	1.22869293538533
ADGRG7	5.53383077792796e-51	-0.361977130563888	0.103	0.019	1.01484922636421e-46	0.104108571142229
PSME2	1.15782283756062e-148	-0.362017521310707	0.677	0.317	2.25636514583814e-144	1.03701117466031
PHB	2.28547726728811e-54	-0.363133440957378	0.348	0.199	4.21030622179815e-50	0.382445879189031
CRB3	1.78151973560969e-48	-0.363534293679625	0.111	0.033	3.25376764511754e-44	0.095469870374038
GOLGB1	7.63060522093566e-29	-0.363557811094896	0.215	0.145	1.34359696730235e-24	0.227618116325432
ASS1	2.96261560499696e-297	-0.36378493193102	0.91	0.371	5.87516300626947e-293	1.92606446236689
LRRFIP1	1.72776058648929e-27	-0.364171223333804	0.392	0.333	3.03602090257898e-23	0.455374414716409
ZNF24	2.1841414024802e-14	-0.364252752234498	0.171	0.12	3.77703572730901e-10	0.166677282768714
GPN3	4.70572941777387e-47	-0.364476289139243	0.157	0.065	8.5714861344751e-43	0.149444523764109
PILRB	3.00131092216114e-15	-0.365178519677382	0.194	0.144	5.19376855079986e-11	0.218403433906094
CLDND1	1.17222756725994e-17	-0.365483295122826	0.052	0.12	2.03252537887201e-13	0.0491239907569295
FKBP3	4.72934457628858e-82	-0.365606733373716	0.356	0.145	8.94602820050747e-78	0.397866633251621
AC068535.3	2.74373160479624e-73	-0.365725393201795	0.213	0.056	5.15794104385644e-69	0.236529131725978
BOLA1	2.34722199608207e-51	-0.36654745773902	0.176	0.068	4.30644819621178e-47	0.175341603419926
SMIM4	6.21706725941612e-96	-0.366706528493313	0.458	0.195	1.18683813982254e-91	0.563011680330065
RAB8B	4.12097162475981e-20	-0.366896762266095	0.023	0.102	7.16760594694474e-16	0.0224765669909431
CYP2D6	0	-0.367462915164533	0.806	0.196	0	1.47969296599576
C1orf21	8.29978124304768e-33	-0.367473716836232	0.242	0.139	1.47146821657992e-28	0.259033599431025
NUDT5	6.650855683015e-139	-0.369023013745036	0.482	0.166	1.29292634477811e-134	0.585196297823088
SLC25A20	2.84670146406835e-68	-0.369264665593112	0.21	0.072	5.32817113029674e-64	0.214912556431064
MFF	3.00215292889917e-45	-0.369619413167211	0.211	0.15	5.4546116565169e-41	0.196860015945481
SORD	0	-0.369787441779123	0.871	0.255	0	1.58334731597814
ETNK2	2.49263886477493e-172	-0.369921964219302	0.472	0.135	4.88307953609408e-168	0.570527699352898
C17orf62	4.86433199173372e-17	-0.370380902765992	0.068	0.129	8.43086020807289e-13	0.0616828854106662
PHACTR2	5.15372595709107e-10	-0.370427780550657	0.085	0.138	8.90048472789627e-06	0.0874529939047985
OPA1	7.96275954257564e-24	-0.371546050582072	0.124	0.072	1.39204962323307e-19	0.125386488988582
WBP1L	9.1768696001273e-32	-0.37172553939441	0.18	0.095	1.62375530704652e-27	0.17806445109528
ALDH9A1	1.30053037900689e-70	-0.371888433399939	0.426	0.205	2.43914472582742e-66	0.498781106975013
NME3	2.99498785105433e-28	-0.372353310302058	0.235	0.166	5.26938162514499e-24	0.238089394989188
ISCA2	1.03642217790544e-20	-0.372710037079016	0.168	0.101	1.80461829616896e-16	0.169852247643359
NINJ1	3.99303175683459e-34	-0.372820679361622	0.178	0.12	7.09761394777349e-30	0.177455060755296
EIF6	1.40898598619655e-166	-0.374100636941415	0.626	0.234	2.75809006797975e-162	0.894565623263024
NDUFB4	2.59933534193579e-182	-0.374824628051929	0.859	0.458	5.10353501035674e-178	1.62913847724977
FAM50A	3.41068782195612e-21	-0.374957670973008	0.186	0.13	5.94039497950097e-17	0.190927816406866
RPL26L1	5.10801538502367e-121	-0.375795487359635	0.444	0.167	9.87072893001974e-117	0.500798886474164
CMTM3	3.73607781539208e-47	-0.376524705324912	0.001	0.115	6.80676017186283e-43	0.000608760423952332
KIAA1715	1.51849069826289e-16	-0.376897315696432	0.117	0.065	2.63093698381028e-12	0.124196621095983
NDUFB11	2.47614918467668e-190	-0.376930347557992	0.906	0.53	4.86588076280814e-186	1.88307864205835
TRAPPC3	2.63721321176365e-19	-0.378963098804139	0.196	0.134	4.58136679147582e-15	0.195899371056413
DBI	0	-0.379489629774317	0.986	0.607	0	3.24452458503852
ZNF22	2.84591728881225e-17	-0.379545757311046	0.194	0.144	4.93311302842715e-13	0.19587700825684
AK2	1.08736398366738e-123	-0.379750519555215	0.433	0.163	2.10350562640455e-119	0.505309612016758
CMC2	3.49042231039265e-37	-0.381910473900145	0.284	0.156	6.2475068933718e-33	0.303830993661715
SRSF9	2.31187842756001e-36	-0.382256373369646	0.449	0.314	4.1299396229932e-32	0.540109568931713
FDX1	6.25936423117807e-120	-0.382378957373834	0.502	0.223	1.20868323304048e-115	0.609073154158397
PRDX3	1.90282521312776e-159	-0.382452174704082	0.735	0.331	3.71926216157952e-155	1.14350404508676
HSD17B6	0	-0.382607101499957	0.978	0.365	0	3.02206092664802
SNRPB2	3.7717066471938e-57	-0.384017631925371	0.467	0.312	6.97162256667301e-53	0.557286628432322
WDR72	3.19348172624029e-36	-0.384177850907598	0.12	0.04	5.70260031854728e-32	0.123097975039189
SARDH	3.87095959009278e-152	-0.384339031974059	0.351	0.089	7.55224216027101e-148	0.378895686293211
PSMD5-AS1	2.26618189342461e-10	-0.384645444245746	0.046	0.105	3.91392274813365e-06	0.0515414727170715
PRKAB2	2.77879819026953e-32	-0.384748977169788	0.125	0.056	4.92236311424344e-28	0.130523270543069
CYP3A5	3.28756964398163e-205	-0.385287293932601	0.629	0.213	6.47092333024905e-201	0.968769999976934
DHFR	1.0887272788565e-21	-0.386315328668331	0.145	0.082	1.89765164704688e-17	0.140340107678391
PRPSAP1	2.72160924527251e-29	-0.386662116146292	0.148	0.081	4.79520332924563e-25	0.135838156451539
FAM200B	2.88055969104999e-46	-0.387478594215787	0.274	0.163	5.24233058174189e-42	0.282774359960439
AC009403.2	2.02086937077755e-37	-0.388073629026152	0.122	0.05	3.61937704306259e-33	0.11358388020232
ARCN1	5.42840169194654e-26	-0.389394425725583	0.179	0.111	9.51978804716664e-22	0.184287368997862
SNAP23	5.55071453387126e-19	-0.389652005461575	0.068	0.14	9.63715057370728e-15	0.0671508530728862
PSENEN	3.12628815977544e-25	-0.391223265661475	0.203	0.132	5.47569371184668e-21	0.211457305115933
AMN	1.65669665713256e-61	-0.391524877957208	0.155	0.052	3.07797671928658e-57	0.152763671711879
GMPPA	2.7930177609009e-33	-0.391682892584168	0.147	0.069	4.95676862027084e-29	0.14906631624874
TTC38	6.00544783689264e-72	-0.392069987067154	0.353	0.16	1.12758288585496e-67	0.397600272339478
ATP1B1	3.7621803493927e-153	-0.392199395973492	0.591	0.208	7.34151873380491e-149	0.845674248521232
NEDD4L	3.34321307151835e-24	-0.392581363300081	0.134	0.058	5.84828262600705e-20	0.133068154019418
ZFP91	9.984673606602e-27	-0.392688194695179	0.159	0.103	1.75270960490292e-22	0.153886612125391
SFXN5	3.80858884386376e-40	-0.392718085948878	0.18	0.071	6.85241304787967e-36	0.187576813951788
ARHGAP35	9.4873409047146e-48	-0.392891098405403	0.23	0.111	1.73030123420185e-43	0.246136016901773
KNOP1	2.4790853724709e-49	-0.393662864107172	0.204	0.09	4.53375132917478e-45	0.21275371994691
GPX2	6.15512024845386e-294	-0.393779227356183	0.823	0.26	1.22043724286343e-289	1.67928081393642
TCEB3	1.26580207074719e-34	-0.394022768872344	0.152	0.085	2.25376058696537e-30	0.145890768372209
C5orf56	5.22034946502303e-15	-0.395245870452756	0.052	0.109	9.03120457448984e-11	0.0497009759558698
TMEM50B	5.14651303171144e-25	-0.395337240117097	0.191	0.127	9.01000036461722e-21	0.194493759001681
BDH1	1.4759500416075e-136	-0.395426607102614	0.339	0.094	2.86747574083506e-132	0.375857805699106
SULT2A1	0	-0.396282101729371	0.963	0.33	0	2.81449490003419
SMARCD2	1.89657412022919e-50	-0.396609168682124	0.238	0.121	3.47642036238011e-46	0.241189085164571
SSFA2	2.36631141725035e-55	-0.396828938576365	0.289	0.128	4.36418814683482e-51	0.321772216325859
PLGRKT	2.21669005678044e-31	-0.397650529328489	0.12	0.068	3.91932968939349e-27	0.106675640640301
CDC37L1-AS1	2.06491969163991e-55	-0.397654205975509	0.191	0.055	3.80874437122981e-51	0.19955751900776
DESI1	1.80426216828735e-67	-0.397662128741757	0.255	0.103	3.37342897604687e-63	0.247255407215158
SEC61A1	1.74128600619755e-37	-0.397731106473258	0.301	0.178	3.11899149430105e-33	0.335838644177977
MFNG	1.39711491177647e-38	-0.397779044357026	0.003	0.102	2.5075418436564e-34	0.0018300570918565
WDR45B	1.69822019537791e-20	-0.398072267278972	0.212	0.149	2.9550729619771e-16	0.227607345049128
MAN1A1	7.31294809767176e-81	-0.398078961859414	0.538	0.273	1.38236657890289e-76	0.719897400322962
CYHR1	2.33234620472626e-26	-0.398232205616558	0.153	0.092	4.09233465081269e-22	0.160870332787994
PSMD6	3.17584077677645e-31	-0.39825552154117	0.222	0.108	5.61266340479702e-27	0.235680933805433
WNK3	2.33668609344946e-40	-0.39827710240404	0.151	0.049	4.20533396238099e-36	0.163058353403398
WWP1	1.59505003391247e-30	-0.398577545890742	0.243	0.155	2.81510380485211e-26	0.264500664219464
CHCHD1	6.21314359768546e-67	-0.399163085590832	0.392	0.194	1.16117440697144e-62	0.434239651294255
NDUFB6	8.43314603029667e-140	-0.399398243161005	0.549	0.228	1.63974091413089e-135	0.698741205203953
OTUD6B-AS1	4.16643318465418e-33	-0.399717334516151	0.25	0.178	7.39125246957651e-29	0.248205008537179
ALCAM	2.68376701513994e-25	-0.399946602797314	0.124	0.071	4.70169143382365e-21	0.118408115812853
TSPAN14	8.30945091021915e-24	-0.400162414383496	0.062	0.151	1.45249201910631e-19	0.0543488400318764
BUD31	6.16689979646672e-45	-0.40061684048681	0.337	0.217	1.11984733404039e-40	0.364222557138056
C16orf87	4.04879251295297e-35	-0.401454151371689	0.155	0.075	7.2141384995796e-31	0.158295454184164
EIF4EBP1	3.90448883884293e-67	-0.401720622875245	0.339	0.168	7.29866098644908e-63	0.371282075543237
TXNL4A	2.68606973647647e-55	-0.401731227082582	0.304	0.191	4.95311259406261e-51	0.308550069107817
NUDT9	1.36690519911454e-55	-0.401826622105503	0.188	0.061	2.52194009236633e-51	0.193689368150424
FAM8A1	4.72694528942313e-44	-0.4025933118591	0.234	0.105	8.57326067142674e-40	0.245622762731748
FAAP20	3.46752878400473e-34	-0.40307698641407	0.277	0.207	6.1663064365956e-30	0.283133266923735
FMO5	4.21177233538373e-184	-0.40353948520387	0.57	0.16	8.27192086669364e-180	0.787266363096258
GSN	4.34549572320965e-28	-0.403560600445586	0.04	0.136	7.64372697712578e-24	0.036696939735215
JAGN1	3.37648357708199e-38	-0.403953696428536	0.224	0.118	6.05538564713884e-34	0.225724365872113
LLNLR-245B6.1	3.20390194835389e-59	-0.404292991405252	0.271	0.117	5.9361895299101e-55	0.289684274023309
TMEM14B	9.13247044819307e-82	-0.404610570151113	0.48	0.245	1.72685883704883e-77	0.583273344542734
HABP2	3.58723893101451e-129	-0.406975195334139	0.435	0.16	6.95565628723713e-125	0.514667291446384
CGNL1	9.13212210759424e-50	-0.40699232131876	0.192	0.072	1.67218287912158e-45	0.200878725710793
DYNLRB1	4.19514820569085e-25	-0.407347760056982	0.342	0.278	7.34570450816468e-21	0.374760423946244
MRPS25	1.55844078119563e-100	-0.40807058008747	0.365	0.123	2.98488162822399e-96	0.403979346753338
KRT8	1.21275132478368e-278	-0.408628478973035	0.668	0.175	2.40124762307168e-274	1.00817449286797
POFUT1	4.5782536010658e-22	-0.408952317851558	0.115	0.054	7.98493210561886e-18	0.118037280791089
LMNA	2.35466704827035e-56	-0.409022355404447	0.302	0.167	4.34907003815534e-52	0.32065359182789
DNAJC21	1.32637997990715e-30	-0.409257303193517	0.208	0.112	2.3414585785301e-26	0.21537247705734
CCDC58	8.13087071203309e-60	-0.409450314181347	0.183	0.062	1.50721950388957e-55	0.187836655196561
ERLIN2	9.2843053322412e-17	-0.409486286000332	0.118	0.063	1.60887727102408e-12	0.127367735991156
SUCLG1	4.30427454412238e-164	-0.4099178492879	0.616	0.233	8.42174357302985e-160	0.845814576840413
PRKAA1	7.84662380311622e-46	-0.411045332253197	0.218	0.12	1.42706547107275e-41	0.224653190753206
AKR1D1	4.86129097032676e-159	-0.411049419562107	0.368	0.08	9.50042094330958e-155	0.416652772229968
TIMM50	9.71259575293718e-37	-0.41144214115622	0.142	0.065	1.7367092465827e-32	0.132912658937968
TUBA1C	5.96218179361453e-44	-0.41210798054063	0.218	0.117	1.08112242463612e-39	0.226745672661114
MPHOSPH10	6.37654811887613e-22	-0.412263286466805	0.14	0.076	1.11162363356368e-17	0.13747624373822
NFE2L1	1.35990296884823e-55	-0.41246284904404	0.319	0.164	2.50915696782188e-51	0.347384276897794
PIN4	2.99908023089132e-175	-0.412663640188663	0.685	0.283	5.87879706859317e-171	0.978276132828198
TCEAL4	2.525410094471e-125	-0.412754583742359	0.561	0.224	4.89045664794309e-121	0.753715065095374
VPS28	2.27444544098349e-62	-0.412931635950826	0.471	0.295	4.22887640842061e-58	0.557878446253908
PYURF	1.86979734171529e-55	-0.413394935461599	0.437	0.265	3.44902817652803e-51	0.494670316496777
GRB14	3.49032759352129e-38	-0.413444441141989	0.131	0.038	6.25920447346173e-34	0.131769906532004
TM2D3	1.4786120398029e-36	-0.413459628168005	0.216	0.123	2.64272329873973e-32	0.220544453086707
ATP6V1D	1.17107171106747e-37	-0.414192817228063	0.185	0.106	2.09879472057512e-33	0.174627629412195
ITGA1	9.77126981410323e-65	-0.414731537128921	0.279	0.122	1.82224410763211e-60	0.30515486221088
SPATS2L	6.02803666756035e-119	-0.414809511957759	0.57	0.236	1.1635316375725e-114	0.763924630168538
RAB11A	2.92295773178992e-31	-0.414864081755856	0.311	0.24	5.16691238248504e-27	0.339607279577689
FAM207A	6.18273189530094e-42	-0.415247345748908	0.213	0.103	1.11641589833449e-37	0.212307342973828
ECHDC1	1.62626514182386e-42	-0.415918449246571	0.199	0.121	2.9396368703608e-38	0.189446103826227
RDH16	7.17187260440721e-281	-0.415947940923665	0.682	0.178	1.42038936930285e-276	1.02841730576265
GCDH	1.4053412029452e-115	-0.416344459099331	0.385	0.121	2.70851410043629e-111	0.44960528434407
PPP1R16A	1.90796099662564e-159	-0.417053585371485	0.503	0.143	3.72910976790481e-155	0.65445733208854
RP11-254I22.3	9.53415456384729e-37	-0.41746311876813	0.102	0.033	1.70489751910717e-32	0.10768785998402
HLF	1.33948660486329e-142	-0.417578560732453	0.411	0.111	2.60543539511958e-138	0.478426738329633
TMC6	5.0676000306866e-41	-0.418262137754001	0.001	0.102	9.1343490553126e-37	0.000798390483571145
TMEM56	1.4858209809773e-206	-0.41841565500182	0.566	0.165	2.9252843473481e-202	0.741153616749579
GUSB	6.53194597435033e-31	-0.418781703163686	0.218	0.15	1.15367229798975e-26	0.228515797926422
BRD4	6.4698669966733e-29	-0.419011024512237	0.268	0.19	1.13934357811417e-24	0.288960538262582
BHMT	6.31202177351426e-292	-0.419123762405713	0.779	0.243	1.251168955946e-287	1.36362244479247
RASSF5	1.3745957029882e-23	-0.419720691186739	0.021	0.106	2.40210599097187e-19	0.0212693376876958
MAP3K2	5.21137841322114e-33	-0.419793344298333	0.206	0.134	9.24394302937166e-29	0.206830302763427
ARHGEF1	6.31912938016944e-35	-0.420663972568251	0.025	0.137	1.12556332519578e-30	0.0230575172811494
ZRANB1	7.9905103880743e-43	-0.42068428657345	0.154	0.064	1.44532351899488e-38	0.142817465202224
HMGB3	2.20847823336255e-89	-0.420800025780846	0.266	0.102	4.19964220856222e-85	0.281635061907263
ADIPOR2	5.92995866868613e-48	-0.421051591869113	0.274	0.136	1.08203955827516e-43	0.309998330875712
TM2D2	1.34450894886622e-14	-0.421606462300933	0.14	0.089	2.32546267795901e-10	0.143500913519467
LINC00869	1.0560553040109e-33	-0.42198889044417	0.217	0.145	1.87555421992337e-29	0.228845695709451
TWF2	2.18992232857599e-27	-0.422076561407556	0.042	0.133	3.84747453907515e-23	0.0361851201778315
ARL6IP4	7.10641712024081e-101	-0.423484090035199	0.802	0.52	1.36123419938213e-96	1.34876125972844
GLYCTK	9.53365553436099e-150	-0.424188677012584	0.461	0.156	1.85877681953436e-145	0.562288198773197
MRPL40	1.31413130137594e-148	-0.424869282088826	0.506	0.167	2.5608476669913e-144	0.634105805283818
DDX3Y	3.27736434017779e-42	-0.425481791941139	0.001	0.104	5.92088641696519e-38	0.000319828195404137
PSMA3	1.33562541661804e-120	-0.425689715546506	0.526	0.206	2.5802947423644e-116	0.686876802652936
GPRC5C	1.21489116863904e-149	-0.425946887359712	0.433	0.145	2.36855182237867e-145	0.508054145961995
LGALS3BP	1.47635265422025e-23	-0.426271555948481	0.147	0.081	2.57977862798446e-19	0.145049800626428
TMEM167A	3.78133595591632e-46	-0.426520578648797	0.358	0.229	6.88014077178974e-42	0.393443687174432
SMCO4	1.97328316694165e-65	-0.427424187490583	0.292	0.133	3.68234371782982e-61	0.313373245630367
IQCH-AS1	6.39209176387584e-42	-0.427584233772768	0.144	0.048	1.15415608888542e-37	0.1351242745691
GOLIM4	1.13334675306264e-87	-0.428438764590823	0.445	0.18	2.15245215341657e-83	0.554968463235974
TMEM134	3.22590070742991e-24	-0.428811299081708	0.19	0.137	5.64339069757788e-20	0.191908418039282
PSMB10	1.61115445385932e-16	-0.428936116875197	0.059	0.135	2.79132509131127e-12	0.0562735245330864
POP7	1.21070333092549e-67	-0.429768295902269	0.314	0.142	2.26437843982994e-63	0.338444081609484
PSIP1	3.93081978121742e-15	-0.430064403740441	0.065	0.122	6.80149746744051e-11	0.065111448967022
AUP1	7.73444004119058e-61	-0.430154012860329	0.361	0.213	1.43558941604538e-56	0.392513720868434
NCOA7	1.84205955889404e-16	-0.430495324115551	0.055	0.118	3.19063136196037e-12	0.0496612532488838
MKLN1	5.63988239151007e-22	-0.431048242656861	0.218	0.138	9.83313494959781e-18	0.229766267777238
DGKZ	5.55768430434452e-30	-0.431314450089694	0.017	0.118	9.7998647338507e-26	0.0171660629539154
MRPS31	6.69695027017914e-102	-0.431517925735461	0.327	0.113	1.28340354977713e-97	0.35080494652814
UQCC3	2.8110104192052e-84	-0.432266557062879	0.387	0.162	5.32517813814233e-80	0.433943930129758
SS18L2	4.45057921624321e-30	-0.433167966007336	0.225	0.153	7.84859644784491e-26	0.228203991628929
PCK1	0	-0.433874887339766	0.912	0.299	0	2.18992673323427
CD93	7.24666267935008e-44	-0.434034995926374	0.001	0.108	1.31360254388579e-39	0.00087464649060233
F2R	9.31650671297735e-40	-0.434082862420237	0.006	0.111	1.67538740219472e-35	0.00434926729514221
AP3S1	3.59883621089431e-36	-0.4341199081011	0.29	0.217	6.42608193817288e-32	0.298140185505498
SERPINB6	9.18317468575968e-20	-0.434201619651354	0.114	0.184	1.59631125562561e-15	0.106619186495206
KRCC1	8.4087308568934e-31	-0.434454982408913	0.193	0.118	1.48472960740167e-26	0.195327091041046
SLC2A10	1.2742177482588e-41	-0.434533256372746	0.133	0.047	2.29907108318335e-37	0.138712639070416
TGFBR3	2.17770820433637e-17	-0.434548442864049	0.056	0.131	3.77549271385797e-13	0.0528912765456508
ZNF226	2.74105849918981e-30	-0.435057646915949	0.115	0.056	4.83522719257082e-26	0.10898814051333
SULT1A1	1.18973119823631e-181	-0.435267060560764	0.623	0.223	2.33579926149734e-177	0.850902554712855
BHMT2	5.02881360564988e-223	-0.435268449690327	0.513	0.127	9.9133002608176e-219	0.638937594944056
PSMC4	6.33913627987025e-39	-0.43562709116208	0.209	0.126	1.1383187017763e-34	0.213019485577107
F11R	1.12850460104316e-26	-0.435822581870459	0.172	0.089	1.98086412621106e-22	0.18300165272398
RAB2A	8.47969950836979e-139	-0.436407407516259	0.665	0.294	1.64828399043692e-134	0.945513354587216
PARP8	1.53031082797932e-34	-0.436741875520096	0.009	0.107	2.72441236705158e-30	0.00797945405790641
SPG21	5.42835602821215e-60	-0.436900028058873	0.374	0.206	1.00647149119081e-55	0.420954323557344
MPC1	2.15378218998329e-243	-0.436987742835694	0.758	0.277	4.25415058165499e-239	1.19654623678355
SMC1A	2.78753128536673e-21	-0.43728486927503	0.187	0.106	4.85532199285176e-17	0.211959446244409
DENND5B	1.39362464359173e-18	-0.438215017162106	0.112	0.055	2.41807811909601e-14	0.106483782180597
C1orf115	1.29594745234207e-104	-0.438259894375361	0.322	0.104	2.48666397155396e-100	0.360647596515713
BCCIP	6.34639756089158e-30	-0.438620878389421	0.179	0.097	1.1189968179364e-25	0.184252266453147
STK16	8.675102146018e-18	-0.438724758500458	0.15	0.098	1.5045229651839e-13	0.144779109712004
FBXO8	2.28548685291477e-62	-0.438895071502882	0.236	0.077	4.24917715693914e-58	0.249462095513271
SPSB3	3.34375625166983e-26	-0.439222231929214	0.216	0.158	5.86561721667921e-22	0.222668797517438
UBE2L3	5.78440094859627e-64	-0.439727209202681	0.471	0.309	1.07769174073297e-59	0.581634677735141
SAR1B	9.55276765876756e-160	-0.439998757446315	0.621	0.238	1.86737502193588e-155	0.847369772581592
HECTD1	1.82913399924713e-36	-0.440153983459543	0.243	0.149	3.26866245665463e-32	0.271772317680598
CDC5L	3.28379308127148e-37	-0.440441417933794	0.201	0.098	5.87798961547596e-33	0.198412753362371
SRM	2.94739957330476e-38	-0.440491421245967	0.201	0.136	5.28645587467941e-34	0.197197140488687
VWA1	4.79247045026416e-46	-0.440830125446189	0.122	0.048	8.71894149016559e-42	0.123746082350048
GPBP1L1	1.79221708193475e-34	-0.441340070969298	0.262	0.144	3.18996718413566e-30	0.290270905220439
PRKACB	7.63006442179167e-19	-0.441584813907038	0.047	0.115	1.32450288297882e-14	0.0466935490008646
NR1D2	2.82342555870145e-25	-0.441990849468106	0.121	0.059	4.94607689373321e-21	0.114902870989323
NANS	4.97344621329981e-44	-0.442654787499988	0.184	0.109	9.01984205244053e-40	0.172060158511085
PGAM1	1.44731035184012e-61	-0.443095875811806	0.515	0.327	2.68910263371895e-57	0.613625832298164
KRT18	0	-0.443444353901691	0.862	0.229	0	1.77980596792318
ETS1	6.57826380357854e-67	-0.443445298763893	0.011	0.184	1.22928015697472e-62	0.0160869101324937
CCPG1	1.6757618095261e-65	-0.444870658377971	0.319	0.156	3.12747426511857e-61	0.339660690809734
AK6	1.19990411429597e-35	-0.44504464119497	0.17	0.093	2.14050894949258e-31	0.159718786563714
SCOC	2.24069397779003e-35	-0.446113587210537	0.197	0.113	3.99426108480851e-31	0.204073528815802
ENPP1	1.55290953505205e-87	-0.447301655535851	0.278	0.094	2.94897520706384e-83	0.305777437632933
PDK2	1.54193151264422e-67	-0.447609462312492	0.21	0.072	2.88356612179595e-63	0.212281860111063
MAGOHB	3.39340568637975e-50	-0.447835786361607	0.17	0.076	6.21705855801633e-46	0.158321916635848
NCKAP1	4.9154042931596e-24	-0.447907263134895	0.128	0.075	8.59655056830682e-20	0.131696879690897
DFFA	1.02474903638114e-30	-0.447943174436064	0.135	0.074	1.8091944237309e-26	0.126109071252826
EIF4E2	9.02754934795785e-84	-0.448059579718908	0.396	0.186	1.70972757100974e-79	0.433603310667136
HMHA1	1.30687032281025e-49	-0.4484493086197	0.002	0.123	2.39144200371047e-45	0.00154254750730558
AHR	7.64930519413061e-20	-0.448783292548931	0.167	0.105	1.32990820105155e-15	0.164010838900154
ZHX1	1.55450600404248e-47	-0.449571523020507	0.199	0.1	2.83448624777106e-43	0.197014282010235
XRN2	6.02041910853903e-20	-0.449637060481346	0.261	0.172	1.04689067878385e-15	0.289597332374499
SHKBP1	1.10183229750888e-20	-0.450709624507474	0.033	0.113	1.91840021319271e-16	0.0303344428307707
AMFR	7.48852179054743e-63	-0.451736299408008	0.394	0.177	1.39323947913135e-58	0.521434554272938
ABCA6	5.52798052415402e-100	-0.45282812238304	0.303	0.088	1.05811075212832e-95	0.344989564903142
MRPS2	6.43842027636534e-36	-0.453193839730926	0.17	0.088	1.14912925092569e-31	0.160768503639556
UBE2H	6.06307049705715e-22	-0.453872653078268	0.213	0.133	1.05703571045694e-17	0.238147882087821
PSMC5	2.40512797997756e-66	-0.454219902490373	0.429	0.253	4.49229804100209e-62	0.491890979746576
ADCK3	3.76415410197927e-64	-0.45454870141381	0.22	0.09	7.01563041526896e-60	0.218171987903978
CHPT1	7.18651708975518e-144	-0.454633304559169	0.511	0.198	1.39849622566636e-139	0.6271760250116
RARRES2	0	-0.454730177277953	0.992	0.399	0	3.59186449890359
TMEM57	1.37425685839758e-91	-0.454879557697919	0.313	0.095	2.61644763270316e-87	0.348159653767171
MRPL52	1.08218791825898e-124	-0.455499494852427	0.655	0.331	2.09479115337392e-120	0.936191429699268
SLC10A1	3.73617135597385e-180	-0.455797160222159	0.428	0.092	7.33223628609868e-176	0.511728838752788
GRINA	6.35089620839479e-95	-0.456005217760454	0.488	0.233	1.21156046967548e-90	0.595118629713069
PSMB2	2.2838858591873e-92	-0.456566339934321	0.499	0.249	4.35011739599406e-88	0.620000800381412
WDR6	5.09559645274713e-28	-0.457195860638127	0.139	0.081	8.96264460073693e-24	0.140211706373319
DMGDH	5.53460536235808e-85	-0.457251519361346	0.286	0.089	1.04886306222048e-80	0.320780808453624
LONP2	6.1946474512034e-85	-0.457253053132226	0.437	0.209	1.17388569200304e-80	0.519319166267749
USP16	3.47789069894094e-34	-0.457305824958416	0.272	0.179	6.18438524085678e-30	0.286617429315169
SYPL1	6.77169044530956e-33	-0.459253039351949	0.294	0.199	1.20062071595339e-28	0.320120852324613
DNAJC3	1.88960879592763e-57	-0.46016657970585	0.41	0.21	3.49407562454977e-53	0.479008174473097
NIT1	7.01309213158258e-101	-0.460226414961963	0.256	0.081	1.34342792872596e-96	0.254068540689092
D2HGDH	2.23267074568654e-28	-0.460387792276139	0.134	0.063	3.92883071118461e-24	0.135926678141964
LGALS4	6.95469709356598e-47	-0.461960269454894	0.126	0.055	1.26645034073837e-42	0.129943640807489
ATG101	1.25014116473776e-49	-0.462126891218829	0.207	0.099	2.28800835970305e-45	0.201444617287502
PMF1	3.03690177681987e-47	-0.462420542685284	0.233	0.132	5.53353872754348e-43	0.231586881085367
NIPSNAP1	6.76783678699985e-87	-0.462469911106137	0.32	0.117	1.28440006543683e-82	0.357455172693812
RPF2	2.64890125653831e-80	-0.462882102831575	0.298	0.106	5.00536381435479e-76	0.331177745239089
ARSE	4.11645992114698e-150	-0.462901247958474	0.309	0.05	8.0266852002445e-146	0.350655324981346
SLC30A1	2.0000417050107e-57	-0.463091414597123	0.255	0.101	3.69807711256478e-53	0.281008264030019
ACOT8	4.26763021021212e-24	-0.463114449186794	0.106	0.053	7.46451200068201e-20	0.0979102895838113
SYNCRIP	6.47907504064946e-40	-0.464721981753155	0.236	0.172	1.16545601831202e-35	0.237860621198369
SSSCA1	1.71373510396414e-79	-0.465021490886237	0.283	0.111	3.23638874383628e-75	0.289580613437048
NECAP2	3.53284446134723e-29	-0.465038820871609	0.027	0.135	6.22381208755542e-25	0.0274233309968533
SEPT1	3.17869636498114e-19	-0.465325386867994	0.073	0.134	5.52075984669925e-15	0.0669644824274323
SNTB2	2.4142898852101e-18	-0.466387153391066	0.033	0.105	4.188551521851e-14	0.0281211024495963
APEX1	6.74722208669403e-20	-0.466537168384335	0.259	0.184	1.17313950421349e-15	0.281582205807791
ADH5	1.13781043660267e-119	-0.46794655161473	0.516	0.208	2.19665682890511e-115	0.647861520454016
ACSM2B	0	-0.468026596021947	0.922	0.317	0	2.01662103444173
CCDC69	7.40048548558897e-14	-0.468037750664097	0.097	0.156	1.27946993560348e-09	0.0985732574319143
AHSA1	8.09374530872575e-24	-0.469447258605626	0.168	0.105	1.41486761741835e-19	0.161696385233935
GPHN	4.09135618291631e-38	-0.470296484785603	0.144	0.055	7.33661990720552e-34	0.142006773335179
CDKN1A	1.70661570835118e-19	-0.471127320439957	0.179	0.116	2.96575677797269e-15	0.185885649830839
HSF1	2.47930240117548e-39	-0.471391935482941	0.213	0.115	4.45505848467222e-35	0.216977059278374
DENND2D	1.37667849958562e-27	-0.472439337604458	0.019	0.114	2.41923712732181e-23	0.0231030827256874
SLC47A1	1.61144230291028e-43	-0.472700771755325	0.13	0.04	2.91928887595226e-39	0.135677424607664
SQRDL	8.95587040909462e-40	-0.47293522102109	0.231	0.133	1.61062373437158e-35	0.239300215227942
LAMB2	1.39762417566791e-31	-0.473282953012367	0.171	0.085	2.4721176419214e-27	0.185948774650319
PLIN5	1.8316255845254e-95	-0.473802685324565	0.308	0.128	3.49547426550828e-91	0.332816919667111
CPS1	0	-0.474154680171422	0.982	0.337	0	2.87075978359933
INSIG2	4.35054571043619e-39	-0.474446556383304	0.158	0.099	7.81488525965653e-35	0.143367103744087
UPB1	9.02433134931837e-174	-0.475353690791145	0.408	0.107	1.76840797121243e-169	0.468539210079458
RAB17	9.79449938512295e-125	-0.475685104745413	0.339	0.096	1.8960191909721e-120	0.37563842613693
CYP4F2	4.97365054324653e-134	-0.475785884471956	0.348	0.103	9.65584516465881e-130	0.38118205463511
APOBEC3G	5.52330881498606e-51	-0.47588913053778	0.001	0.123	1.01297483666844e-46	0.000600914735664358
SYVN1	3.05240919387109e-33	-0.476456472135183	0.195	0.102	5.41650011452424e-29	0.206348208366055
NDFIP1	3.63346395973173e-69	-0.476584842850823	0.5	0.275	6.80620468936948e-65	0.622576966726208
GIMAP2	5.6699701646952e-40	-0.477893325321762	0.013	0.127	1.01997093292702e-35	0.0105835302174199
FEM1C	6.74230856420399e-27	-0.479227335223636	0.133	0.067	1.18388196078858e-22	0.125689988625514
GCKR	7.13433586547833e-128	-0.479300454097139	0.297	0.077	1.38277697744701e-123	0.322532785998271
CHID1	1.09053547481297e-53	-0.479559646784811	0.3	0.152	2.00691243429832e-49	0.331942603397536
ARID5B	2.68126082310576e-20	-0.480124249768847	0.022	0.101	4.66485758003941e-16	0.0230260138304275
ASPSCR1	8.60282070019669e-34	-0.48077599305725	0.191	0.096	1.52820506918294e-29	0.191945700270576
WDR34	1.11424523862158e-47	-0.481525856783221	0.182	0.069	2.03193761715032e-43	0.184754076405413
CYP2B6	4.29805804699817e-194	-0.482447195018548	0.596	0.18	8.44783309137491e-190	0.912605601232281
KMO	9.19584649409594e-63	-0.482609415290832	0.16	0.049	1.71079528176161e-58	0.16403825462918
GCLM	6.13602678023184e-90	-0.482626511391721	0.338	0.133	1.16731773467131e-85	0.381503945928736
ACTN1	4.63989077684368e-25	-0.482788644683562	0.274	0.164	8.1239847611756e-21	0.31464815488505
LRP1	3.22985625731253e-71	-0.482949636973689	0.389	0.193	6.06050228122123e-67	0.462662924596533
LYRM5	1.02451778048432e-74	-0.483135284172392	0.35	0.148	1.92814246287149e-70	0.389083838755081
TCF25	7.91140646987714e-28	-0.483369508227076	0.417	0.332	1.3907461433397e-23	0.494305412155025
ANO6	2.44222066940979e-40	-0.483394842739354	0.228	0.132	4.39477609460291e-36	0.22812514699863
CFAP97	1.7789296697589e-42	-0.483981775773859	0.216	0.118	3.21541537808922e-38	0.216355577504516
DERL1	1.17031833858889e-40	-0.484865836058812	0.278	0.162	2.10750926413087e-36	0.296472624380539
SEC63	2.82228270169513e-61	-0.486916087477158	0.368	0.19	5.24210789012854e-57	0.417124574221632
VDAC3	5.60518081269961e-20	-0.487334064299719	0.244	0.167	9.74740943328463e-16	0.253168562191161
TLE1	5.18289012677742e-38	-0.488482949128394	0.213	0.124	9.29188541928655e-34	0.211831779685814
ARL2	8.21666455564371e-16	-0.488830657001827	0.069	0.12	1.42222246793637e-11	0.058362390575543
CD46	2.04060242901769e-56	-0.488836952164277	0.301	0.19	3.76940080688148e-52	0.317195043157366
ANXA11	1.29982039416351e-28	-0.489038276144868	0.161	0.219	2.28794385780662e-24	0.155333668317684
FAM107B	3.81152173100867e-52	-0.489618756071772	0.428	0.258	7.00024081117052e-48	0.518612419141607
LURAP1L	8.27398989416449e-47	-0.490175089812215	0.111	0.028	1.50661081982841e-42	0.1117112476968
CCZ1	2.13138575244155e-09	-0.49031421263702	0.065	0.117	3.68047691731607e-05	0.0680722367290603
DLG1	1.39110577189921e-18	-0.491473611939183	0.16	0.104	2.4138467353995e-14	0.164232726088002
IL1RAP	1.70360443419805e-204	-0.492309793924634	0.582	0.17	3.35303424738861e-200	0.82411648887089
PLS3	1.53042889128561e-46	-0.493069308996962	0.221	0.103	2.78614579658545e-42	0.230794467553783
ATP5C1	1.10388466115774e-119	-0.493678896440932	0.623	0.319	2.13127011529725e-115	0.83318940063011
BAZ2A	2.1002854516004e-22	-0.493698500895708	0.08	0.132	3.6649981130427e-18	0.0745663248979362
RNASEH2C	3.66895521098204e-46	-0.493758775305063	0.349	0.225	6.67603090190291e-42	0.378625210500034
CEACAM1	9.40989130636328e-21	-0.493792946868186	0.109	0.054	1.63854437317704e-16	0.114804119183273
PSMD14	6.36328334038962e-94	-0.494509618665992	0.373	0.171	1.21328723451209e-89	0.417499186138992
TCN2	3.22152738396978e-31	-0.49454839542017	0.013	0.107	5.6930831929514e-27	0.0142061144888865
SHOC2	2.94221965947797e-25	-0.494666797162795	0.208	0.155	5.15388617750756e-21	0.218374543305823
XPC	4.72588675892738e-20	-0.495378804138853	0.136	0.085	8.2192622511265e-16	0.141600583901084
ALDH4A1	1.97334883180139e-236	-0.495519054408136	0.654	0.227	3.89539059397594e-232	0.90667872146808
IRS2	1.75556202662744e-72	-0.496378657557172	0.371	0.179	3.29764771081698e-68	0.432622833876032
FKBP4	4.86961579103565e-27	-0.496773083401584	0.145	0.092	8.55104532905859e-23	0.141800662769189
TOLLIP	5.7644202694097e-75	-0.497124644337942	0.324	0.145	1.08520975991907e-70	0.349561138903404
LINC00998	1.43677598084894e-26	-0.497519679688321	0.244	0.167	2.52168552398797e-22	0.248303599789138
RSL1D1	9.50153349269058e-32	-0.49831942704942	0.293	0.217	1.68110632086174e-27	0.322261547939866
VNN1	1.53513630537107e-62	-0.499281470206393	0.21	0.061	2.85520001435966e-58	0.232486278497638
PTPN18	3.01614518823459e-19	-0.499322157297989	0.062	0.13	5.23904419196348e-15	0.0614593950477119
ACYP2	6.76836425369915e-66	-0.499580941991936	0.227	0.119	1.26372128980817e-61	0.2161385618136
SQSTM1	3.65486705046071e-77	-0.499712190892357	0.606	0.366	6.89125182364366e-73	0.846850135073291
TMEM199	3.88121354472881e-30	-0.499802629379502	0.127	0.055	6.84568445019267e-26	0.118443738278894
TMEM256	1.10125999254396e-179	-0.500066658110615	0.813	0.399	2.160561979372e-175	1.45319686796064
APOC2	0	-0.50036610348808	0.933	0.279	0	2.12116180915711
ARL1	5.70743727804544e-33	-0.501596211872282	0.185	0.101	1.01232815000692e-28	0.184961274179006
POLR2E	2.43682250084813e-55	-0.501999348253261	0.324	0.202	4.49398805606413e-51	0.33678097333597
CLTB	1.63817990761572e-49	-0.502328138702743	0.315	0.186	2.99754159495524e-45	0.33927143121901
GOLGA2	3.47136823504446e-32	-0.502854816882372	0.21	0.122	6.14675173379322e-28	0.223641934279077
PLPP3	4.80460572928413e-89	-0.504355105590483	0.385	0.191	9.13451641251498e-85	0.443412864682904
H6PD	2.58373837301911e-80	-0.504370261313609	0.348	0.159	4.88249040349421e-76	0.394991711655693
PTRH2	1.89886181324892e-54	-0.504613030162878	0.158	0.046	3.49827311854849e-50	0.160940511762251
TUBE1	9.76819002263319e-71	-0.505462658193455	0.226	0.081	1.83241476634576e-66	0.235841880627861
SLC25A11	1.66850858573183e-29	-0.506269189104319	0.2	0.135	2.94057953149378e-25	0.195993940212349
MGAT2	3.13899771748235e-20	-0.506493924452689	0.187	0.125	5.46060042933229e-16	0.205244532482856
AKR1A1	2.26177074428672e-174	-0.507413709020744	0.658	0.275	4.43261830465312e-170	0.975017614528164
RNASE4	1.6647403056292e-59	-0.507621061112556	0.179	0.052	3.08542968245317e-55	0.185530099139994
DDX56	9.23648562739662e-26	-0.507936093241017	0.121	0.057	1.61915593048263e-21	0.11766598231047
RXRA	2.65245293147603e-97	-0.508014877883037	0.488	0.229	5.06963328793014e-93	0.600613571838157
AKAP1	2.27325678049752e-56	-0.508486741868516	0.178	0.067	4.19893259925698e-52	0.17323004494392
HNRNPAB	1.33633811125632e-41	-0.508739802588051	0.316	0.184	2.41102122032865e-37	0.35017175777287
TAP1	3.4871774118739e-25	-0.50905257274795	0.041	0.117	6.10709380141477e-21	0.0351174975499087
LCP2	2.87572925797383e-50	-0.50914920620919	0.003	0.126	5.26977386523705e-46	0.00210490834603002
HMGCS2	0	-0.510318420395584	0.925	0.316	0	2.09010927863078
TOMM20	2.58310376953794e-51	-0.510418850911031	0.437	0.321	4.73870386521735e-47	0.485090488523802
OTUD7B	1.25069035608326e-20	-0.510440548544481	0.106	0.054	2.17720177186974e-16	0.106783078986459
APP	3.61323263643954e-45	-0.510920953018089	0.296	0.232	6.56343708409243e-41	0.324140828195249
MLF2	3.68145417858699e-85	-0.5116376614186	0.439	0.224	6.97782825009379e-81	0.515388541319789
SLFN5	1.18344584169337e-30	-0.512341039405512	0.016	0.118	2.08925528892547e-26	0.0207792411668564
PROC	9.88131291682493e-324	-0.512609814037406	0.76	0.219	1.96223111902309e-319	1.20918041409217
ALAD	4.64170158522561e-54	-0.513533798987322	0.205	0.086	8.54722929903445e-50	0.208530662025648
CASP1	2.13219525630955e-39	-0.513753080602846	0.006	0.107	3.8317680951139e-35	0.00437071520073717
SNX10	2.2889383081084e-69	-0.514493245429685	0.311	0.168	4.28786813257947e-65	0.321457519209798
TMEM9	1.35868801681862e-37	-0.515035415303592	0.139	0.071	2.43463305733729e-33	0.134373792566046
CREB3L3	4.633477035198e-68	-0.515077357505431	0.244	0.086	8.67016222826249e-64	0.270646570357049
TEX264	1.0791284456758e-42	-0.515505712050664	0.257	0.138	1.95128005547098e-38	0.279478659556037
LECT2	3.34929290108799e-166	-0.51569842565621	0.329	0.064	6.55523606600941e-162	0.364725085428991
GDA	3.22525570302838e-51	-0.516172243673318	0.158	0.052	5.91608653606495e-47	0.161799228728969
ECHDC2	0	-0.516943969346211	0.907	0.322	0	1.96552713562174
ILF3-AS1	1.03920050874513e-19	-0.517074243130427	0.055	0.142	1.80633832430078e-15	0.0531829546155725
NUDT2	4.58169410049501e-19	-0.51709163906226	0.157	0.084	7.95565363609954e-15	0.155920783442074
CYB5R1	7.01962196439358e-29	-0.517244671234026	0.147	0.095	1.23608523171007e-24	0.141447809397688
CXXC5	4.53852648996224e-53	-0.517253343895279	0.352	0.185	8.34408095179557e-49	0.405859562075472
FAM195B	3.97865086855982e-16	-0.517328022640324	0.073	0.143	6.88823824873762e-12	0.0702034806275219
TRPM7	1.63957259611512e-16	-0.517450942839724	0.133	0.08	2.84039556550984e-12	0.135232002773536
PTPN7	3.44847218031783e-47	-0.517645855818416	0.001	0.107	6.28311631253909e-43	0.00481346683904523
IMP4	1.02665223824071e-70	-0.5184125121124	0.309	0.147	1.92579426849192e-66	0.322240961923938
EGFL7	1.17302906280566e-13	-0.519663671703818	0.054	0.116	2.02758073505959e-09	0.0580903698042959
PCF11	2.27719886965308e-21	-0.519740377430653	0.057	0.13	3.9673358707096e-17	0.0547904428653493
ALG5	1.85063437164686e-70	-0.519892811522721	0.318	0.133	3.47049463714936e-66	0.339723109654662
GIMAP6	1.03280744453961e-49	-0.52073614281046	0.003	0.125	1.89076058871867e-45	0.00271767578381364
G3BP2	4.36181853151856e-35	-0.520807382197094	0.25	0.179	7.77101589575347e-31	0.25827796531748
TOB1	1.21584248344156e-114	-0.521500037688534	0.482	0.198	2.34256371284686e-110	0.593058916226847
C1D	1.20677407136188e-49	-0.521722717115478	0.277	0.169	2.20887926022079e-45	0.292152029916258
ADIRF	1.39958442220556e-62	-0.521890810948078	0.385	0.171	2.60322702530234e-58	0.656123325792538
IAH1	1.23218327554464e-43	-0.522479734900431	0.217	0.148	2.23271609528689e-39	0.204670549723917
VEGFA	4.01456354804418e-47	-0.522481844986162	0.236	0.122	7.31373187182688e-43	0.260618469815734
NUP214	3.19690415070754e-19	-0.522712953670882	0.045	0.113	5.55206343853379e-15	0.0450039778810088
C11orf58	2.0473079251667e-31	-0.523375025336895	0.451	0.36	3.62025460407228e-27	0.531548426403721
CEBPZ	1.64827640224451e-35	-0.525984642270694	0.239	0.143	2.93887682520197e-31	0.254980073320971
IVD	4.0553381464575e-103	-0.527378040460774	0.369	0.137	7.77611089583226e-99	0.40970360438269
GCH1	2.57975737320727e-43	-0.527871431564922	0.216	0.109	4.67142465140373e-39	0.238613432679309
FAXDC2	2.20563088994471e-39	-0.528103143530585	0.133	0.065	3.96351870923065e-35	0.12932098555357
QTRT1	1.38629334187127e-30	-0.528231492276646	0.127	0.071	2.44708500707116e-26	0.123110435637483
LINC00493	7.73459679315735e-82	-0.528316079084992	0.648	0.364	1.46268959955399e-77	0.911044483271372
MOCS2	4.96911868405281e-102	-0.528566706431711	0.405	0.14	9.52381286985562e-98	0.475718404406125
SERPIND1	1.41754129595232e-208	-0.528692549371121	0.56	0.17	2.7914223199893e-204	0.727362288579343
PPP4R2	3.51916045135555e-42	-0.528726254062628	0.249	0.138	6.35736335537381e-38	0.251772883330707
MAP3K11	2.6904773155464e-27	-0.529339815953264	0.175	0.12	4.72636150022036e-23	0.170655010783622
COX20	6.7046035978699e-144	-0.529403728502205	0.616	0.272	1.30478290618146e-139	0.837867369775544
CYP4V2	1.22247789665757e-93	-0.529452014997329	0.285	0.099	2.33040961439832e-89	0.307096638485978
ANKRD44	1.81002788444963e-28	-0.529865143063682	0.028	0.134	3.1854680738429e-24	0.0300547019897607
AIMP1	1.93692179334969e-97	-0.53017455552302	0.435	0.19	3.70261970016726e-93	0.520572441034826
VASP	2.74185443843491e-34	-0.53097825717858	0.056	0.158	4.87693648964418e-30	0.0488833269950494
FBXW5	3.00453489471455e-48	-0.531261593786332	0.313	0.201	5.48567981076982e-44	0.332587799625052
ATRAID	3.94797862636431e-30	-0.531385324826916	0.292	0.235	6.96304990331874e-26	0.302264940909359
PWP1	2.37058744167854e-32	-0.531531759885676	0.203	0.119	4.19973271167769e-28	0.20746521346153
F11	2.62163921128324e-66	-0.531748638426592	0.199	0.064	4.89643555491371e-62	0.217362737595343
CHMP4A	3.85654919840899e-34	-0.531867108860518	0.309	0.229	6.85655881985134e-30	0.332634780630878
ITCH	5.42544565561209e-18	-0.53193417531112	0.154	0.095	9.4115205787903e-14	0.160217473342743
LINC00844	0	-0.531981815268199	0.9	0.238	0	1.93344425379155
RILPL2	2.4454892789543e-16	-0.532094178477936	0.057	0.119	4.23558743114884e-12	0.0492322105978194
CDC34	3.55151082294602e-37	-0.532106754746188	0.154	0.066	6.35649407090878e-33	0.149991010276254
LBP	1.45340907352369e-286	-0.532570950589723	0.679	0.205	2.87934871555779e-282	0.998287734849631
CLDN3	1.76175619561097e-49	-0.532593805307863	0.153	0.041	3.2229567842507e-45	0.163485965160333
TMED1	9.05590507988977e-31	-0.534556662869698	0.161	0.083	1.59891060090534e-26	0.159127645662041
CNIH1	1.29978479815209e-58	-0.534570387744425	0.381	0.213	2.40668153225842e-54	0.43227926189474
DHX30	1.28207093234984e-32	-0.53535418419508	0.154	0.103	2.27195789921714e-28	0.144530601625076
PPP6R2	2.26414256812958e-38	-0.535785777697272	0.192	0.103	4.06164535296765e-34	0.204944669246204
POLR2F	1.54613363393824e-134	-0.536254031413541	0.662	0.314	3.00228229038127e-130	0.950109972388083
ITM2A	5.41738149416305e-55	-0.536860249064923	0	0.127	9.98585930819076e-51	0
MACF1	4.27265830581723e-15	-0.537002295532702	0.129	0.189	7.39255340072497e-11	0.128881856352672
LRRC59	5.75877710140577e-44	-0.5374921897201	0.225	0.123	1.04429663956892e-39	0.233414351146223
PECAM1	1.79316882900637e-62	-0.538241382200849	0	0.143	3.33457675442025e-58	0
CTD-3252C9.4	2.23121820411788e-44	-0.538685927487081	0.001	0.109	4.04988416229436e-40	0.000519866909880449
HPN	8.90421317181329e-259	-0.541640048381347	0.715	0.228	1.76063007046264e-254	1.07604978117246
MGMT	4.34777768340297e-322	-0.541807414764957	0.866	0.305	8.6325125903966e-318	1.60801090807849
ITIH1	0	-0.542763594167794	0.897	0.32	0	1.97802798467701
ABHD17A	8.14049169616258e-26	-0.543227537365174	0.07	0.146	1.42735381400515e-21	0.0632502066949416
WHSC1L1	1.0251411301757e-17	-0.54354891200142	0.094	0.147	1.77759471972467e-13	0.0848453731538222
NDUFAB1	1.49512325143167e-176	-0.544870345779461	0.71	0.293	2.93163767140722e-172	1.08840878953985
OTC	1.12035022260807e-185	-0.545637920683736	0.402	0.074	2.20059190724677e-181	0.485869354466741
IER5	1.72100799063095e-30	-0.54598487209308	0.019	0.115	3.03689070026738e-26	0.0172223039507782
NAPRT	3.78233248412134e-74	-0.546480947159384	0.365	0.169	7.11532386912906e-70	0.422565651030833
HNRNPH2	5.06405865451864e-39	-0.54682138900027	0.265	0.159	9.09606215524639e-35	0.277950958819532
FNIP2	2.75534999364045e-40	-0.547865385931498	0.295	0.164	4.95797677855663e-36	0.332915349779882
GGCT	3.82534555018401e-31	-0.547984753855093	0.174	0.11	6.75862051806511e-27	0.166981489873695
NSDHL	1.56615658511342e-37	-0.548036205357547	0.119	0.059	2.80561290657218e-33	0.1131777871798
NAPA	2.13300416818795e-37	-0.548198346167768	0.262	0.161	3.81978386439098e-33	0.286314772856665
REL	9.32834833305616e-18	-0.549854319318304	0.067	0.136	1.6177221679186e-13	0.0642892674512816
LPIN1	2.6205114739758e-17	-0.549998870483432	0.067	0.122	4.54265664013706e-13	0.0641800308457383
HES1	2.95957560626693e-50	-0.55030557008832	0.361	0.228	5.4228303833629e-46	0.456913085206195
RGS14	2.76854453174799e-38	-0.550392093453698	0.202	0.104	4.96593832659638e-34	0.20018978259084
GLRX	5.85307803482368e-102	-0.553743282992416	0.563	0.307	1.12174240537396e-97	0.718495294025717
CTSF	1.93656927295156e-42	-0.554039163797717	0.216	0.104	3.49996164700536e-38	0.226074554683123
MRPL13	9.99613307692873e-90	-0.556359890313256	0.328	0.123	1.90146443389338e-85	0.35596494043606
PHGDH	4.56523051285103e-172	-0.557088352517021	0.363	0.076	8.94191700552132e-168	0.407401588871961
IGF1	4.27267180608569e-142	-0.55739479540448	0.486	0.157	8.31034666283666e-138	0.664788278955279
PSMC2	5.23654552353652e-26	-0.557690680147676	0.189	0.122	9.18385353917834e-22	0.195442707379472
SMCHD1	5.05018978011226e-22	-0.557793596822822	0.052	0.13	8.80652093855976e-18	0.0470683193827582
CMTM6	6.07677436322515e-80	-0.558231819735262	0.582	0.371	1.1478419094696e-75	0.75497732944982
PSMB8-AS1	3.6211671205003e-35	-0.558915077372926	0.021	0.132	6.45255769201949e-31	0.0217388731714554
F5	2.31940107048383e-189	-0.559700264013783	0.546	0.159	4.55739116339367e-185	0.722778990540212
LINC00116	2.67797142978454e-123	-0.560323271247085	0.574	0.238	5.17946454234628e-119	0.750477756107485
CRYL1	9.80550158609361e-210	-0.56107258778515	0.662	0.232	1.93099742734942e-205	0.949287849156815
PARP1	2.59053163516992e-26	-0.561760369284017	0.238	0.178	4.54508775390563e-22	0.247536940798174
EPC1	1.65603067851948e-18	-0.563480779271251	0.11	0.172	2.87321322723129e-14	0.105744800343073
ADD3	1.60632418061759e-47	-0.563605607622161	0.026	0.167	2.92881087852006e-43	0.0236901830234934
NMT2	2.04308049875195e-104	-0.564057739147852	0.405	0.151	3.91964993685562e-100	0.46597780732977
MDFIC	2.0793083796568e-11	-0.564122507682649	0.046	0.11	3.59200522585713e-07	0.0514501785516802
TXNL1	5.01887595316519e-52	-0.564523323745193	0.291	0.181	9.21666380039255e-48	0.300779423326555
UGT1A1	2.98682812442327e-204	-0.564535699601486	0.416	0.065	5.87837643167744e-200	0.512098252624051
C16orf13	1.70474134529968e-58	-0.56469054622985	0.344	0.19	3.15632860082235e-54	0.369835739053835
HULC	3.17998182717303e-291	-0.564868794406512	0.748	0.194	6.30240598327422e-287	1.81461846749399
TGOLN2	1.82855823417792e-71	-0.565497210804175	0.54	0.311	3.43165523808171e-67	0.683584145671249
TAF15	5.10803179181523e-15	-0.566257715018726	0.204	0.131	8.83740580301954e-11	0.216373036116215
CCDC50	1.43954456644964e-35	-0.566901767652139	0.249	0.175	2.56728377980628e-31	0.253519845662412
RAB1A	7.95048284394226e-70	-0.567035083837945	0.485	0.263	1.49007949461166e-65	0.605679647579545
PRG4	6.56200772703877e-301	-0.567113669109117	0.713	0.18	1.30163985273541e-296	1.12263019685321
CDHR5	9.23597023067078e-133	-0.567411370881257	0.349	0.099	1.79242474266628e-128	0.394536017287425
ZNRF2	1.68654615193237e-38	-0.568058504008587	0.14	0.062	3.02633841502745e-34	0.135991465369411
ARL8B	2.33923870833603e-21	-0.568581130174711	0.156	0.092	4.07518775379219e-17	0.161634785324646
RNF181	3.93043481459504e-130	-0.568814044047802	0.6	0.293	7.6218991924627e-126	0.795554502115379
VCP	1.74368039161975e-47	-0.569719900215706	0.352	0.239	3.17838061784448e-43	0.384018705802303
NDUFA3	1.35179445356574e-123	-0.569900158513796	0.82	0.496	2.61477601153222e-119	1.42343403650214
CUL4A	1.3800279261366e-25	-0.570245060302348	0.169	0.107	2.41877494613962e-21	0.168763672054252
HNRNPC	1.78586211224695e-36	-0.570820287262116	0.546	0.466	3.19151418079652e-32	0.711101040575641
SKAP2	8.87800500259153e-33	-0.571029339250929	0.031	0.153	1.57389272685943e-28	0.0372598308253527
SRP72	6.21716060122224e-25	-0.571204647320742	0.287	0.207	1.08837613484997e-20	0.302748555305826
CLEC2D	1.07410689353743e-36	-0.571382733939552	0.01	0.116	1.92028830426621e-32	0.0109436180386733
GUCD1	1.49708910004424e-111	-0.571465536952969	0.408	0.157	2.88010001066511e-107	0.482574699833338
MRPL43	5.09155862610296e-42	-0.571977704024263	0.273	0.175	9.19535487874195e-38	0.278220528071635
ZSWIM7	9.9358350090163e-54	-0.57300256680643	0.22	0.113	1.82869043340945e-49	0.214573614200267
HCFC1R1	7.06282556799316e-24	-0.573436779216717	0.17	0.109	1.23486442230792e-19	0.166346246471426
ALDH7A1	3.59555586369304e-122	-0.573828441089902	0.282	0.069	6.95236681803687e-118	0.294343711677743
C18orf32	2.39892608783151e-37	-0.575003990584926	0.173	0.079	4.29551705287111e-33	0.172596527270795
FLNA	6.62332505535712e-51	-0.575157082151426	0.006	0.135	1.21445288215028e-46	0.00383748730830772
NUBP2	3.50807379382621e-61	-0.575360184007375	0.263	0.133	6.51484384251465e-57	0.270666269179518
CAMK2D	9.6504045186858e-34	-0.57596901534393	0.171	0.092	1.71410485060897e-29	0.176482165222753
OARD1	3.64132337041444e-44	-0.576762117694243	0.247	0.152	6.60608885860588e-40	0.249988815855392
MRPL12	1.95645778687449e-149	-0.576809259084865	0.574	0.219	3.81391880973313e-145	0.775461492643938
SLC25A18	2.25110686987889e-65	-0.577035233256003	0.198	0.065	4.20056541919401e-61	0.215009007460555
ZCRB1	2.86762942026737e-60	-0.578426629288137	0.348	0.201	5.31830552282786e-56	0.379737290402422
MARC2	7.65703128084181e-95	-0.580035550533126	0.279	0.084	1.46065528713338e-90	0.296174627542021
GALM	3.74100911493743e-39	-0.580095818052058	0.167	0.078	6.72072287498508e-35	0.167026173188526
CLPTM1L	5.43635809955089e-46	-0.580455906141301	0.276	0.156	9.88982265470299e-42	0.300414973425096
KLF13	1.62262967971188e-21	-0.581080006920177	0.289	0.21	2.82743221689795e-17	0.325551629068942
FTCD	2.80220306245457e-246	-0.581168095335721	0.736	0.266	5.53547192957275e-242	1.18616272312651
STARD10	1.44329717296407e-317	-0.581850748870737	0.843	0.289	2.86480055861639e-313	1.52115060006673
RASSF7	3.96494961225373e-50	-0.582497382456661	0.188	0.097	7.26299469972638e-46	0.189018416306122
DDX6	7.66906700775761e-15	-0.58346452394449	0.117	0.185	1.32667190167199e-10	0.123650695636066
IDH3B	4.47201263356627e-44	-0.584133587704142	0.236	0.138	8.1113365147625e-40	0.245280841294468
MAP2K1	1.43928919107771e-89	-0.584642441940188	0.461	0.19	2.73709625467248e-85	0.578502865780828
F9	9.7917888133577e-252	-0.584906552681819	0.749	0.268	1.93505330529575e-247	1.23064284742799
CCDC124	1.62414305459237e-37	-0.585077164443412	0.227	0.135	2.90932745369131e-33	0.224508712648532
GSDMD	2.59733300516528e-50	-0.585084705157457	0.251	0.164	4.76013219856641e-46	0.253810883456039
NDUFA10	2.23513399291711e-58	-0.586019339051091	0.409	0.218	4.13723302088957e-54	0.482826821810201
MCUR1	1.25800852425817e-55	-0.586483753118013	0.242	0.115	2.32127732896117e-51	0.247984968962733
PHIP	5.58775208377298e-28	-0.586574819652853	0.067	0.15	9.82662081452316e-24	0.0609395318864969
NCOA2	4.41888518978876e-26	-0.586888579152799	0.187	0.115	7.75116651140847e-22	0.194205742895924
SNHG8	1.25261756865864e-83	-0.588731872701346	0.665	0.422	2.371956628012e-79	0.988911812069889
MRPL4	2.40619639160907e-51	-0.588744593332737	0.287	0.132	4.41440790004601e-47	0.299145078082965
SH3KBP1	6.80195019197332e-23	-0.588830395330933	0.062	0.145	1.18762050351854e-18	0.06076767631622
PCAT19	3.2874948780584e-34	-0.588889051366123	0.009	0.103	5.84648089113905e-30	0.00909650346807929
TPRG1L	1.51652563544026e-38	-0.589513970103934	0.18	0.087	2.72155690536108e-34	0.191977537000171
POLR2K	3.23634232720559e-45	-0.589782593166755	0.379	0.235	5.87978674006711e-41	0.428008804664113
CXCL16	2.93114514091599e-32	-0.589913797017432	0.017	0.118	5.19164427359041e-28	0.0151034250552391
FPGS	8.64761935483797e-44	-0.590339570046186	0.189	0.104	1.56746748425793e-39	0.190451478164656
PNPLA2	1.85512933020274e-35	-0.590575470165747	0.187	0.123	3.30751008281846e-31	0.179220743145802
HNF4A	2.93578348938631e-141	-0.590761880763692	0.438	0.123	5.7095117301585e-137	0.558685392083119
SEPT6	9.69429549954805e-33	-0.591015322392721	0.044	0.146	1.71841082024989e-28	0.0370233213339595
ACADS	2.92450904776452e-205	-0.59192004705268	0.525	0.166	5.75660360961968e-201	0.637505226558428
CYP2C8	0	-0.592263219785535	0.974	0.402	0	2.83615459669751
TMPRSS6	5.2463479624503e-89	-0.593311851298537	0.237	0.085	9.97383211141427e-85	0.257519247645584
RP11-434D9.1	4.93029792192811e-237	-0.593601754982026	0.619	0.181	9.73290112767828e-233	0.847033101519887
RP11-51J9.5	2.04318545258761e-26	-0.594243353114675	0.059	0.122	3.58558615074599e-22	0.0519826497781692
ADI1	0	-0.594311982059515	0.963	0.471	0	2.57886306673003
ANAPC13	4.79993040731163e-31	-0.595389920223281	0.222	0.141	8.48003705059747e-27	0.232872187958299
YWHAG	1.16928813689487e-16	-0.595805757140968	0.242	0.167	2.02602555479774e-12	0.264380485577426
INPP5D	2.07740309397408e-44	-0.595883574725788	0.001	0.109	3.77090209618176e-40	0.000363739295566622
SF3B6	7.1004220220632e-69	-0.596297495126389	0.499	0.298	1.32955402363133e-64	0.633105914451048
TMEM106B	3.05943482849706e-36	-0.59748778078853	0.235	0.132	5.46384466021289e-32	0.255741865797494
YAF2	7.72478664096996e-70	-0.597699540465864	0.344	0.172	1.44793400798341e-65	0.376043135835443
ST3GAL6	2.24696576799618e-80	-0.597959727797597	0.25	0.094	4.24631590835918e-76	0.252503547319436
F7	3.61767801890827e-138	-0.598082478121845	0.397	0.108	7.03059546194633e-134	0.463825087011353
HSBP1	3.06540952197734e-59	-0.598716969970116	0.457	0.289	5.68020384422402e-55	0.542978489052404
PDXDC1	1.39158284023228e-37	-0.599253900208169	0.282	0.166	2.49329897484417e-33	0.305934859124892
GLS2	6.42202459155501e-26	-0.599326158756954	0.106	0.05	1.12616623237509e-21	0.11845470072312
WAS	2.19878065761025e-49	-0.60001818643085	0.001	0.12	4.02178970083491e-45	0.00128126568397689
KLHDC10	2.60994022314923e-24	-0.600288025811762	0.134	0.077	4.56609042039957e-20	0.135662061684209
ICAM2	1.21676317813514e-49	-0.600354269205213	0.001	0.121	2.22704164494074e-45	0.000804525327838281
SDSL	8.0481547156598e-113	-0.600520188864748	0.324	0.087	1.54926978276451e-108	0.398728424233806
RAB18	3.0184396901293e-31	-0.600697158281557	0.254	0.178	5.33479030833453e-27	0.265235431336319
SLC25A1	2.33197616838979e-138	-0.600787470835987	0.446	0.183	4.53219568326556e-134	0.52390315551776
DCUN1D1	1.91228150575253e-20	-0.601091516489927	0.165	0.104	3.32736982000941e-16	0.176112166546659
COMMD3	9.33823661137349e-56	-0.601202665637981	0.25	0.133	1.72355492082179e-51	0.241519394603178
RAP2B	6.49723309938798e-18	-0.601246518091904	0.045	0.113	1.12694508108885e-13	0.0428889812781834
SUPT4H1	5.28799162385926e-44	-0.602495202725006	0.37	0.275	9.58977280986877e-40	0.417035115083761
PMVK	3.95826021400433e-89	-0.602697721253607	0.429	0.2	7.52584014488642e-85	0.494767027086589
MED29	4.7701499265794e-34	-0.602827139708561	0.173	0.097	8.47751044951691e-30	0.171607440631666
ANXA7	5.20423998814794e-64	-0.602927275296211	0.37	0.205	9.69810121791369e-60	0.42058399699779
NSFL1C	1.61349858010742e-25	-0.603037531201519	0.153	0.096	2.82749491178025e-21	0.145691845138918
NSMCE1	2.53429289949928e-56	-0.603351550176355	0.262	0.126	4.68058555608521e-52	0.277116963574311
LRPPRC	4.7619903725128e-24	-0.603711515176019	0.16	0.103	8.32872116152488e-20	0.165350668770259
MRPL11	4.73580221644667e-36	-0.604382440475202	0.286	0.177	8.45388053657895e-32	0.3042095058599
AFMID	1.73536061421127e-53	-0.60536100341075	0.269	0.113	3.19236938590306e-49	0.333994336246288
TCIRG1	3.57574473146633e-16	-0.605754579274652	0.06	0.123	6.1917595770071e-12	0.0555322353444041
FMNL1	1.40192897597845e-51	-0.605797024902975	0	0.12	2.57310044251085e-47	0
TOMM5	1.10695641686188e-78	-0.60584855831462	0.447	0.211	2.08938023682679e-74	0.540225638700581
NR1H3	9.75656302876884e-45	-0.605936714653501	0.184	0.107	1.77149914913356e-40	0.183759118033502
ABI3	1.62765463766653e-53	-0.605971123830303	0.001	0.129	2.99439623691512e-49	0.000807944862891177
PLP2	2.06496816740319e-44	-0.60635849245825	0.017	0.151	3.74874321110375e-40	0.0146121468376002
GRAMD1A	7.91247423764238e-31	-0.606466416297265	0.012	0.105	1.39718470088289e-26	0.00961655756145582
THRSP	2.75323063163859e-75	-0.607071491197601	0.215	0.087	5.18515924856496e-71	0.235439410444496
DECR2	2.8992964322504e-159	-0.607743591643795	0.366	0.103	5.66638494719017e-155	0.388040714252846
PSMA7	9.18481850084914e-174	-0.607850620629559	0.914	0.603	1.79976518524139e-169	2.08886897006446
UPF2	4.79092105839718e-20	-0.607877645311975	0.282	0.215	8.33189081265853e-16	0.319304838633102
ACAD8	3.20284641536552e-35	-0.607880377225544	0.12	0.055	5.70779259682289e-31	0.122412991826576
LINC00467	5.16688429364148e-86	-0.607908253994998	0.291	0.112	9.79899606289106e-82	0.30316059539041
CD47	7.13928479994715e-23	-0.608442395876409	0.13	0.205	1.24637634037477e-18	0.12445531801651
ALDOC	9.17750733643715e-61	-0.608469814224237	0.174	0.088	1.70325358656937e-56	0.173792960443634
MYDGF	2.23307038785639e-97	-0.609422913118129	0.53	0.314	4.26829073934871e-93	0.683342918170627
TUSC2	1.33644906597357e-43	-0.609647491048549	0.217	0.14	2.42151206263751e-39	0.207262819223081
CST3	0	-0.609904527521735	0.996	0.619	0	3.65249190120759
KIAA2013	1.12519990897672e-60	-0.610292409888872	0.224	0.122	2.088145991079e-56	0.213491872117096
PARK7	1.15248207612641e-109	-0.61056778173304	0.755	0.453	2.21564679135303e-105	1.22118464389003
HSP90AB1	2.34399292500958e-58	-0.611541364058384	0.707	0.521	4.33826210560773e-54	1.14896410475481
LMAN2	1.35891629265823e-91	-0.611958067533341	0.561	0.322	2.58737662122127e-87	0.725348235714168
RORA	1.07545913272301e-38	-0.614027688147824	0.263	0.182	1.93055668915108e-34	0.284703724950447
OSBPL9	2.45589307313126e-24	-0.614028021546157	0.18	0.098	4.29683052075045e-20	0.199283893997195
PPT1	9.09053698729035e-29	-0.614192800596113	0.035	0.134	1.60038903661247e-24	0.0338771772141445
SNHG19	1.37807309903338e-52	-0.614365880246828	0.286	0.119	2.53220931947384e-48	0.313909228775668
MARCKSL1	1.00560061689518e-49	-0.615150018953467	0.009	0.136	1.84115416947339e-45	0.00660071838437206
SH3BP5	8.00133556032594e-43	-0.616474004548554	0.025	0.144	1.44720156279615e-38	0.0187488076540325
PTMS	2.43773994064913e-221	-0.617557402327636	0.837	0.395	4.80478542301943e-217	1.52097576988389
GFOD2	5.91405181169741e-37	-0.617612500434909	0.138	0.066	1.05808300963078e-32	0.144206190491849
CECR1	2.45801170276254e-41	-0.617715476444656	0.002	0.104	4.43204090125113e-37	0.00141017032107115
TRAF3IP3	1.96711321264713e-53	-0.61830964507776	0.013	0.152	3.61811133202187e-49	0.011619396411031
SYF2	1.99780427151408e-31	-0.618462073684956	0.419	0.346	3.53311685417265e-27	0.50347473467613
CCDC25	5.29813303834861e-122	-0.619432701097876	0.477	0.171	1.02428806030394e-117	0.570234247953221
TUBB2A	1.3828008608903e-114	-0.619848385626395	0.239	0.056	2.66410413859126e-110	0.245709500823211
MTSS1	1.40301615869259e-43	-0.620692343775294	0.267	0.154	2.54198467631923e-39	0.284610856840561
SRP19	9.15461405423982e-27	-0.620925346132165	0.231	0.165	1.60718404336234e-22	0.233665196499363
PTPRE	1.60673336100777e-47	-0.620933767487072	0	0.111	2.92939626378936e-43	0
CMAS	7.87602430329448e-37	-0.62127641029156	0.231	0.111	1.40870570688725e-32	0.243874734693037
CTNNB1	1.9656035074757e-42	-0.622018176134874	0.437	0.263	3.55223865871009e-38	0.566330174597525
C1RL	1.40879019955512e-73	-0.622296257314989	0.311	0.132	2.64852557516362e-69	0.35845882063375
CEP57	9.18023635128119e-39	-0.622511731063267	0.235	0.125	1.64812783214551e-34	0.250947161001737
C8A	1.81480549511478e-239	-0.624186571105531	0.606	0.17	3.58369641120315e-235	0.828130513974693
OSTF1	1.40095296864589e-25	-0.624745165299361	0.119	0.202	2.45531017284878e-21	0.114660613766559
NDUFV3	2.66513592850209e-169	-0.624803223419298	0.687	0.278	5.21806963441424e-165	1.00971321863087
COPS6	6.23083717982689e-41	-0.625214133351689	0.278	0.186	1.1228591681766e-36	0.290013325094801
LPAR6	6.46255456351795e-34	-0.625646694957265	0.009	0.106	1.14820206930023e-29	0.00792281778013631
C11orf31	4.47959610873544e-74	-0.625700371382191	0.644	0.421	8.42522436130961e-70	0.903346513512317
DGCR6L	1.1468529311748e-85	-0.627561556955548	0.425	0.232	2.17466252809366e-81	0.487061646217142
LINC00657	8.79056433640454e-46	-0.627563351279794	0.384	0.252	1.59865203021853e-41	0.434242880774672
PSMA1	1.40567909296631e-37	-0.628304066306415	0.396	0.288	2.51841466295844e-33	0.45939244029226
APOBEC3C	8.80945652943174e-54	-0.628310351150627	0.001	0.13	1.6215566633725e-49	0.00111879482893592
C19orf70	8.83749634120754e-170	-0.6287346646212	0.717	0.318	1.73038178360844e-165	1.06495765400837
PSMG3	7.63965151937772e-22	-0.628940338764242	0.148	0.091	1.33166765634273e-17	0.14209738083932
MATK	2.08606423706125e-50	-0.628963115588586	0	0.117	3.82354714010956e-46	0
C8orf33	6.23730742814143e-34	-0.629108586061271	0.21	0.12	1.10824478383217e-29	0.217853743238047
NET1	6.83790124958728e-61	-0.629536778935102	0.179	0.074	1.26931960896089e-56	0.176164721847235
PC	2.25893973430732e-157	-0.629559954099005	0.429	0.144	4.41306466494279e-153	0.510527352418064
ARHGDIA	1.04462114883634e-22	-0.629681095323022	0.231	0.283	1.82349067740871e-18	0.240315333835377
PTPN6	2.87091715066178e-37	-0.629790694527546	0.04	0.154	5.13980297482978e-33	0.0371007000401551
SLCO1B1	4.7709444286708e-184	-0.630739587415708	0.332	0.054	9.36965776346659e-180	0.381602492364304
ROCK1	4.01985556254955e-23	-0.630774588141978	0.139	0.194	7.02188369666156e-19	0.134089407991868
GRHPR	0	-0.630803064296485	0.943	0.35	0	2.26764085305791
GABPB1	1.90996309428454e-22	-0.631178323225743	0.096	0.174	3.33326759214539e-18	0.088161363984059
FAM96B	2.25854834713072e-110	-0.63173691152881	0.551	0.289	4.34296261669766e-106	0.668681594864512
FKBP5	1.4281814435545e-51	-0.632079559745752	0.492	0.367	2.62099858521121e-47	0.615890629776172
ATP1B3	2.9479374254458e-45	-0.632493325811661	0.019	0.16	5.35640230203501e-41	0.0233393132749814
PSMB7	1.27471493198205e-152	-0.632754166226762	0.699	0.321	2.48722377528337e-148	1.0335439021736
ESF1	6.46559418700927e-28	-0.632910779469084	0.185	0.111	1.1367161140181e-23	0.192612859112661
PPP1R3C	3.44923701080373e-62	-0.63333254842537	0.171	0.052	6.41213160308414e-58	0.182430042968731
HIST1H2AC	1.98705219786957e-58	-0.633545402043488	0.197	0.079	3.67862973391593e-54	0.199999856306887
C19orf60	4.76103861220849e-77	-0.633569183089189	0.566	0.319	8.97598609559666e-73	0.752516587344551
MIR4458HG	3.40535480936383e-152	-0.633773329648341	0.523	0.176	6.64418776854977e-148	0.723776953572985
PTPN2	3.18830944096916e-15	-0.634177231890404	0.079	0.164	5.51705065665304e-11	0.0847465502787463
ITGB1	1.88818851821195e-58	-0.63490947048874	0.521	0.38	3.4957922226176e-54	0.652785628330585
SCAF11	5.67828433017409e-29	-0.63525280409267	0.395	0.293	1.00000265338696e-24	0.468769638157813
XRCC5	1.60186739397864e-112	-0.635685602111753	0.585	0.296	3.08343454666949e-108	0.783545549814865
EAPP	3.33210633808821e-77	-0.636221770752696	0.382	0.188	6.28301971109913e-73	0.445408429974045
BANF1	5.77298547869956e-61	-0.636495354733731	0.38	0.248	1.07181248397536e-56	0.422034872823094
HSD17B2	2.25774509652309e-167	-0.636577381437474	0.373	0.091	4.41998757546325e-163	0.414597866757571
ARL4D	3.17735795448585e-22	-0.63754408669662	0.101	0.047	5.54290095160056e-18	0.102691580037007
C8B	8.35567574547065e-227	-0.637751476753146	0.589	0.169	1.64765570024936e-222	0.813523933637598
GPATCH8	9.04271058500056e-21	-0.63936394412157	0.07	0.141	1.574697621272e-16	0.0703695896994191
PCBD1	1.54554033385453e-275	-0.63944474300009	0.797	0.288	3.05924253683165e-271	1.42158559096441
HIF1A	1.06367884107209e-19	-0.641722156944301	0.085	0.167	1.84878019366741e-15	0.087547940875512
SNF8	2.14739622889784e-38	-0.642763929011109	0.28	0.187	3.8530730535114e-34	0.287579390402062
LSM10	1.16205903492476e-36	-0.645786120198309	0.229	0.165	2.07729673083149e-32	0.227792055687873
C1S	0	-0.646635592639003	0.989	0.423	0	3.24356855271859
GOT1	1.21304280141975e-126	-0.648762414291943	0.407	0.148	2.35063434059119e-122	0.485464010330924
CYP4A11	0	-0.648842228835698	0.818	0.226	0	1.42854994421883
WDR45	2.68870727359596e-39	-0.64895737428781	0.202	0.119	4.83080035846986e-35	0.197112244913839
DHTKD1	2.37002809177018e-175	-0.649085691834626	0.532	0.16	4.64620307110627e-171	0.682247304160025
TMEM147	3.99968782884339e-45	-0.649100898002871	0.319	0.219	7.26503297231114e-41	0.34500411780294
PIK3IP1	1.44065537597382e-51	-0.650317671341103	0.002	0.129	2.64374668044956e-47	0.00278263996618432
PSMB5	2.76611374549775e-171	-0.651265298657709	0.559	0.202	5.41715715918279e-167	0.69382750351566
MAN2A1	1.88086519013462e-56	-0.65129828498417	0.329	0.17	3.47452226573568e-52	0.370680974074415
GNG2	4.08841758713154e-49	-0.65131135463286	0	0.114	7.47444503279389e-45	0
IGF2R	1.48951619721345e-31	-0.651885948454056	0.174	0.112	2.63450729801143e-27	0.172532311269408
SNHG7	3.74268436187334e-37	-0.652966916456073	0.06	0.191	6.69828220244472e-33	0.0561766049730102
TMEM248	5.28667753293999e-43	-0.652999092104579	0.278	0.202	9.5673003313615e-39	0.295413340790307
METTL5	2.00848330933704e-31	-0.653005362343342	0.196	0.117	3.55180188423163e-27	0.198141574863425
BAX	1.57945195811233e-20	-0.653262537824745	0.106	0.189	2.74887818789869e-16	0.100901482693586
NOP58	2.19970611915996e-30	-0.654004790708383	0.184	0.121	3.88094150603392e-26	0.18639091782053
MBP	2.33788474356083e-15	-0.654031569811694	0.089	0.141	4.04594333720637e-11	0.0899963285962126
CACFD1	2.40415999473145e-34	-0.654051126010831	0.122	0.051	4.27772187862567e-30	0.122015823547538
METAP2	2.41360893863748e-95	-0.655621653923973	0.631	0.366	4.6058899376019e-91	0.870979356970798
ATP6V0B	2.54447284790694e-112	-0.655626072040326	0.594	0.348	4.8968379957969e-108	0.788194682363222
APOF	4.75606435695334e-196	-0.65664080210358	0.569	0.183	9.34994691933457e-192	0.808027764264423
PDCD4	8.27977089158262e-42	-0.657023793308342	0.076	0.207	1.49449864593066e-37	0.0700211598818052
CDK2AP2	1.10378941738976e-29	-0.657548927896107	0.304	0.224	1.94587036391642e-25	0.345748232122705
AQP3	1.29919366094884e-80	-0.657690146398397	0.35	0.167	2.45573585792551e-76	0.401949895007636
TMEM177	7.48474929566517e-53	-0.65770927432625	0.128	0.029	1.3756220730503e-48	0.124581431462648
KLHDC2	1.93246229338284e-90	-0.657709547852982	0.321	0.138	3.67728249807821e-86	0.330803139674503
NAA38	5.390499976475e-105	-0.658267991681229	0.725	0.429	1.03454475548508e-100	1.10684978069847
LBH	4.75449627263945e-42	-0.6590941738604	0.004	0.111	8.58757116764138e-38	0.00410550634445308
SEC13	4.35852512897943e-34	-0.660582172738568	0.25	0.123	7.74640671173514e-30	0.263909708101046
BRK1	1.04345113405602e-37	-0.660657158132862	0.561	0.458	1.87028181268201e-33	0.755516225540854
GALNT2	1.35473997195004e-41	-0.661214383630607	0.235	0.123	2.44408638339506e-37	0.249631526655678
UTRN	6.26801158870268e-25	-0.661472082600779	0.04	0.14	1.0972154286024e-20	0.0428905368686721
ASPG	1.28021875345667e-82	-0.66168437797414	0.23	0.072	2.42242992529072e-78	0.262431920915757
SERPINA10	3.1489335592442e-174	-0.663034447914979	0.479	0.154	6.17096509605086e-170	0.589795717976955
PKN1	7.16048704756058e-19	-0.66358631519577	0.038	0.122	1.24306055145652e-14	0.0384184001255227
GYG1	3.12055809475131e-34	-0.663785565798826	0.046	0.149	5.55022462732467e-30	0.0378466104982362
C12orf65	6.00091801380711e-28	-0.663961666118397	0.139	0.074	1.0551414143677e-23	0.133838191287903
UBE2I	8.39246070050776e-34	-0.664052116082982	0.16	0.232	1.4909206434452e-29	0.142006963029863
QPRT	2.625448465772e-282	-0.664094351039432	0.683	0.195	5.2002257761546e-278	1.00232468876947
HEBP1	1.07816027804001e-86	-0.664500153453334	0.408	0.191	2.04580912758093e-82	0.466463280521887
PDAP1	2.15599811759465e-27	-0.664639985741991	0.251	0.195	3.7880886926138e-23	0.265726910904864
C19orf66	7.452409414671e-35	-0.664775114544457	0.239	0.173	1.32734864084705e-30	0.259594735412864
ACTN4	2.04365535386107e-29	-0.664942830362574	0.287	0.236	3.60112509903859e-25	0.311253885446249
MTIF3	1.96461678685258e-113	-0.665013562785652	0.542	0.27	3.78365546979939e-109	0.688151154747665
NRBF2	6.66493522370429e-64	-0.665276100286086	0.211	0.101	1.24154413347163e-59	0.20143039998913
UROS	2.45008528300011e-34	-0.666032762139295	0.197	0.136	4.35894672698549e-30	0.19406284933563
GBP2	4.95251017310288e-19	-0.667630367258269	0.059	0.119	8.59904341355854e-15	0.0561397154531304
EDEM1	1.17199186231761e-21	-0.668435988243934	0.197	0.121	2.04266461683337e-17	0.210262222036117
IL33	7.09322099920027e-38	-0.668522934454122	0.004	0.102	1.27153079631664e-33	0.00409409719060335
AGL	1.26133656715037e-63	-0.669245344858421	0.273	0.118	2.34886095534742e-59	0.308110142349237
RP11-386I14.4	2.16893403872793e-38	-0.670153789090337	0.008	0.11	3.89150145228566e-34	0.00660490642021641
SAMSN1	6.75320494733605e-45	-0.670353160918712	0	0.105	1.22624695433728e-40	0
FGR	4.33350062959838e-49	-0.670618585723729	0.001	0.12	7.92120580084287e-45	0.00121182525804139
CWC15	9.6251542817626e-67	-0.670924503130451	0.394	0.215	1.79855632909016e-62	0.451429768683453
CFAP20	6.10715842400949e-35	-0.671664495529259	0.145	0.07	1.08786813006881e-30	0.131251024987967
GPT	8.65177710013645e-178	-0.671699081035985	0.503	0.171	1.69670000710776e-173	0.656908879929581
ATP5B	7.39135356306958e-89	-0.672365245939867	0.658	0.41	1.40494848526827e-84	0.944172536073387
DPY30	3.81499382190543e-65	-0.674039123345989	0.359	0.189	7.1164894753824e-61	0.391943342147084
ADGRE5	3.89487751457286e-73	-0.674468200878174	0.002	0.168	7.32159075189406e-69	0.0014367900334466
PSMA2	1.16980526393977e-73	-0.674753745754402	0.565	0.331	2.19935087673317e-69	0.76178367602883
RCSD1	4.02512088663939e-61	-0.675313497854392	0.001	0.146	7.47464948648936e-57	0.00124134801885387
DHRS3	1.97069161130999e-112	-0.675689298328883	0.475	0.222	3.79299014428834e-108	0.573606893211419
RDX	7.3675300338722e-117	-0.675836439743686	0.605	0.287	1.42104919293327e-112	0.843370207430105
TUBA1A	2.82727877997837e-54	-0.676049313097883	0.002	0.134	5.20784751272015e-50	0.00281356067889314
SLC43A1	8.61746726602175e-116	-0.6761371212651	0.36	0.13	1.66118916487101e-111	0.411788085660128
MTHFS	1.79603703863673e-154	-0.678924282187932	0.496	0.167	3.50604390312277e-150	0.611877629413725
KCTD12	2.93381963866858e-43	-0.679074322452179	0.004	0.114	5.3122672197372e-39	0.00263417962646809
DCAF8	1.3481530174376e-42	-0.679604320877192	0.205	0.12	2.43746065552719e-38	0.212484522203488
ETFDH	2.01831160376716e-70	-0.680382588060069	0.268	0.104	3.78453608822379e-66	0.288026437712953
SWI5	4.96339456661119e-84	-0.681114781999351	0.297	0.112	9.40116564861825e-80	0.30928066824018
PSMF1	2.33215004248122e-47	-0.682666243365487	0.262	0.156	4.25011023741778e-43	0.274113200078291
MRPS12	1.34073557446432e-82	-0.683308393218572	0.429	0.198	2.53667170688649e-78	0.497158930059411
DNAJC1	1.85702357164446e-51	-0.683913932722255	0.348	0.186	3.40745255161042e-47	0.386887082815193
UPP1	4.23952747148705e-16	-0.684996645571516	0.061	0.128	7.33946995863838e-12	0.0624577066624363
ENY2	2.16169149678692e-124	-0.685052028273511	0.729	0.397	4.18373772288141e-120	1.12565091303798
NLN	5.14215446871623e-29	-0.685342590254776	0.106	0.045	9.05636245030302e-25	0.104835572484078
PHKA2	1.67976109170224e-19	-0.686223338253727	0.134	0.076	2.91925680126932e-15	0.143025813035966
C1orf43	4.97188823058321e-47	-0.68683803616495	0.389	0.269	9.0553000343612e-43	0.435475898204902
LEPROTL1	1.22242728390906e-24	-0.687699231532168	0.299	0.206	2.13924774684086e-20	0.32377641068214
H2AFV	2.03496465277054e-36	-0.687987116372362	0.339	0.285	3.6360748415704e-32	0.36824085676377
DOK2	1.65737846104492e-64	-0.689076169672609	0	0.147	3.08985066492604e-60	0
SNRNP27	3.64917252459225e-44	-0.690074763789203	0.266	0.167	6.6199638768628e-40	0.276983546665569
SLC7A2	2.63556352307233e-131	-0.690234563192256	0.428	0.159	5.11352034746493e-127	0.523252611197161
HSPG2	2.11357630723348e-46	-0.690325892380779	0.003	0.118	3.84713159442638e-42	0.00212627288053396
WDR83OS	5.10356115577836e-119	-0.69151692339538	0.685	0.406	9.85140409899896e-115	0.984232308699946
VDAC1	4.99792840988772e-84	-0.695295218559838	0.527	0.273	9.46607640832733e-80	0.668935476731954
UGDH	1.14817634109856e-148	-0.696170147463677	0.512	0.173	2.23768087116698e-144	0.678191062580346
SLC38A1	2.31619276749054e-33	-0.697687394742967	0.012	0.104	4.1112421622957e-29	0.0112497010876328
RBM8A	5.96846325105811e-43	-0.698713469207688	0.391	0.3	1.07987405601394e-38	0.454919166095382
UQCRQ	0	-0.698725652415529	1	0.709	0	4.36729414229636
SGK1	1.21860965523655e-33	-0.699787984618787	0.056	0.156	2.16412888673458e-29	0.052331096354883
ATM	6.62104055454227e-40	-0.699926014082541	0.072	0.179	1.19092656454552e-35	0.0656172415495764
HAX1	1.29664184281204e-49	-0.70137382100744	0.308	0.211	2.37285457234603e-45	0.331880598508799
NUCKS1	3.18470396551872e-122	-0.701678174535403	0.838	0.507	6.1585805285201e-118	1.55497250167585
IL10RA	3.62893990171481e-44	-0.702123400262996	0.001	0.108	6.58398566368119e-40	0.00054012590171794
NDUFC1	1.22165654118246e-179	-0.702662096010721	0.763	0.36	2.39664580249175e-175	1.20207443101482
SFXN4	1.82122765805973e-34	-0.702799106451558	0.123	0.053	3.24105674028309e-30	0.115616695797039
SLCO2B1	1.12552641977134e-123	-0.703161251641581	0.47	0.175	2.17721830640568e-119	0.584686552805665
SLC2A4RG	7.80275256606227e-66	-0.70363978237392	0.294	0.141	1.45677390408383e-61	0.330094734106748
PSMD12	7.57183437403858e-65	-0.704697842434481	0.278	0.14	1.41222282910194e-60	0.291733830212002
UFM1	3.94288186751417e-60	-0.70721606933235	0.336	0.233	7.31168013511827e-56	0.36804863594813
AFG3L2	5.14506160916885e-45	-0.707751763129845	0.246	0.124	9.34446089457247e-41	0.25343232450149
TMEM33	1.55104445425112e-52	-0.707859440276737	0.249	0.14	2.849889080241e-48	0.254365140665816
PUF60	4.42538941740388e-49	-0.707991215162659	0.294	0.154	8.08872677713082e-45	0.326471085069303
ENTPD5	6.34620483884218e-107	-0.708812045694829	0.362	0.113	1.21872517725125e-102	0.407022877100006
ABRACL	1.56134710495846e-75	-0.709302752095937	0.565	0.346	2.94157794574174e-71	0.775312813342697
RANBP1	5.88367668879098e-89	-0.709364299068187	0.523	0.266	1.11848693853917e-84	0.663970774777947
IMP3	1.16247296611217e-64	-0.709380970485196	0.387	0.207	2.16754709261274e-60	0.439113868228393
LRRFIP2	8.24685743614971e-20	-0.709603097767793	0.173	0.114	1.43363369670027e-15	0.178455219748869
MAP3K13	1.09601071183445e-40	-0.709752934619453	0.27	0.172	1.97391529201384e-36	0.282115886102908
IL2RB	1.27479487511378e-39	-0.709786936105169	0.002	0.101	2.29182622647955e-35	0.0022011972490018
MTG2	1.76341819319244e-30	-0.71020066254548	0.11	0.052	3.11155140188805e-26	0.109330439244542
DBNL	2.39502800936915e-17	-0.71094475629306	0.065	0.153	4.15202055704235e-13	0.0678174541946914
LCK	4.05470495928166e-56	-0.711241612688056	0.001	0.134	7.48660723681765e-52	0.000671487364552877
EIF3I	1.68527112166246e-48	-0.712191668750186	0.31	0.232	3.07814770371648e-44	0.316672570299406
EMC7	9.03952991577407e-44	-0.715033873303374	0.291	0.169	1.63832440193489e-39	0.30513874330114
NDUFB10	2.20975797317773e-144	-0.71524500947232	0.791	0.429	4.30085194319582e-140	1.33574416466717
TLN1	1.13344235982829e-26	-0.715542584937396	0.176	0.228	1.98941802997061e-22	0.173068552912604
SEPT11	2.49866548915797e-19	-0.716845261344132	0.157	0.093	4.34118142086306e-15	0.160251883156207
EMB	2.55771124876635e-43	-0.716852426588501	0	0.101	4.63175930039098e-39	0
DDOST	1.7481338724832e-26	-0.716963532624201	0.246	0.193	3.06797494620801e-22	0.254360829626798
PDLIM5	1.28892592300035e-91	-0.717900909566721	0.492	0.224	2.45424384998498e-87	0.619283988882926
GATM	0	-0.718268439253494	0.962	0.348	0	2.63121013432059
POLR2J3	3.65616581509854e-34	-0.718314189305049	0.124	0.241	6.5006628192452e-30	0.123222685508706
PGLS	7.50053345598772e-31	-0.719076153326359	0.319	0.256	1.32459420832743e-26	0.348243357689472
M6PR	3.04838418192358e-19	-0.719623402386723	0.071	0.159	5.29473848558307e-15	0.0680554182859785
IKZF3	1.60673336100777e-47	-0.720960378702108	0	0.111	2.92939626378936e-43	0
DOCK8	6.32230257000061e-48	-0.721190669836584	0.003	0.125	1.15356732692231e-43	0.00414215970290885
LTBP3	7.6657692443975e-39	-0.72259291197481	0.175	0.1	1.37646552552402e-34	0.182908053657228
DCTN3	8.31682110134743e-35	-0.726131749893744	0.315	0.221	1.48105950172795e-30	0.343050567391264
RHOC	6.64685551779601e-33	-0.726540690541927	0.185	0.261	1.17855395186041e-28	0.180498797306428
TAF9	7.73855752672836e-24	-0.726840720841186	0.172	0.12	1.35293201239792e-19	0.172455621009456
C12orf75	2.32858800791768e-40	-0.727290287733365	0.006	0.117	4.19099269665024e-36	0.00647269091650784
MDH1	1.39051182857566e-137	-0.727514503943647	0.524	0.199	2.70204258528822e-133	0.677384428569569
HNRNPM	5.2900741220088e-30	-0.731031307527455	0.384	0.327	9.32851670675031e-26	0.470617243501889
PNRC2	4.39584878030988e-22	-0.731590740223273	0.093	0.17	7.6672394426165e-18	0.091089295617726
RILP	4.27467697416157e-36	-0.73251417013601	0.121	0.062	7.63200826966806e-32	0.113562071927241
NAA20	5.32575468953522e-68	-0.732825733903404	0.329	0.142	9.96395444865145e-64	0.365039865242907
C14orf166	3.44529297461656e-31	-0.732904246650411	0.397	0.302	6.08783268614746e-27	0.467125386567798
DLD	2.28108447739222e-46	-0.732944145670323	0.269	0.128	4.15180185730157e-42	0.294352807989214
NR4A2	1.29553397046538e-45	-0.732953257757318	0.014	0.139	2.35515120490902e-41	0.0139925200355769
KLF15	5.10930558861886e-67	-0.732974887282994	0.186	0.061	9.55031400624638e-63	0.184296805747201
TPM1	1.01081844511915e-101	-0.733724478264167	0.376	0.149	1.93703138638183e-97	0.428103843608845
TMEM208	4.34147043466132e-165	-0.734050636700742	0.585	0.219	8.49495519950181e-161	0.791380786382546
NOP10	3.24130517921013e-77	-0.734409737417482	0.691	0.492	6.11212917643654e-73	1.00467805967398
MZT2A	4.06039897013241e-55	-0.734864227301427	0.389	0.267	7.4853455014391e-51	0.426992995489278
B4GALT1	6.68152309204726e-50	-0.734923720873181	0.428	0.237	1.22352050861569e-45	0.591549030855246
PCSK7	3.92227810491616e-37	-0.734946843385611	0.092	0.201	7.01930889655797e-33	0.0875104909290106
DAB2	3.70408694312564e-41	-0.735180298296957	0.006	0.119	6.67735753237259e-37	0.00663217398762119
NDUFS4	8.41517533306393e-83	-0.735231894340005	0.453	0.21	1.59265608353568e-78	0.5441017278752
ATP5A1	7.93562156091579e-61	-0.735340544622502	0.617	0.398	1.47285136170597e-56	0.894071481987531
CAMTA1	1.46727763700439e-92	-0.736931354343183	0.54	0.269	2.79516389849336e-88	0.693439341519095
CKS1B	1.3019904979349e-72	-0.737100919131326	0.292	0.141	2.44617974752008e-68	0.305103981593266
CD81	1.11337279374127e-125	-0.737178974959234	0.748	0.441	2.1563804269181e-121	1.22226957234383
NDUFA5	9.1066987473462e-79	-0.737485490726776	0.471	0.241	1.71898045554907e-74	0.583891849036531
TSPAN6	5.34025571831227e-95	-0.73785295452008	0.324	0.108	1.0188673884968e-90	0.355264032088766
EID1	2.1118261616216e-47	-0.738908222424061	0.503	0.362	3.84880317955537e-43	0.623314398399074
AES	6.15517990967503e-23	-0.739547864631738	0.283	0.336	1.07481751582745e-18	0.315106053629456
POLE4	1.98384837247467e-82	-0.739611652478566	0.404	0.225	3.75324273588483e-78	0.438185065388085
ATP6V1A	2.32017885164457e-40	-0.739953468236676	0.225	0.139	4.17608991507506e-36	0.222361674415211
GGCX	3.13379333561923e-112	-0.739995189232119	0.425	0.155	6.03067189506565e-108	0.504729924274551
CYP39A1	3.44702811206216e-87	-0.741365728635658	0.237	0.052	6.5434934651276e-83	0.252318483769309
UQCRC1	1.44383612645316e-103	-0.741408550939628	0.516	0.244	2.76898892331187e-99	0.662188067887506
SERINC2	5.20507074321775e-64	-0.741766313795732	0.173	0.052	9.69912882291196e-60	0.179944750528298
HSBP1L1	1.85130814228136e-102	-0.741929461237154	0.35	0.115	3.5491428395676e-98	0.381105402069643
CLDN1	1.16176047437562e-136	-0.742263245895321	0.447	0.132	2.25718442566439e-132	0.553397541264422
ABCC3	9.74521695336979e-132	-0.742430269120732	0.444	0.156	1.89105934980141e-127	0.536311698082634
FAM65B	1.48488272662055e-45	-0.743234654368722	0.005	0.121	2.69907133217818e-41	0.00441812730378912
SEC23A	1.70409571937647e-61	-0.744011119992295	0.367	0.175	3.16569861788567e-57	0.413008783975784
MAGT1	7.17033918375488e-76	-0.744019543105727	0.402	0.178	1.35125041917861e-71	0.459141047597661
DDX39A	2.66618059080636e-21	-0.744056583110026	0.056	0.108	4.6442199711256e-17	0.0522922419271283
PTPRB	2.36375320344519e-44	-0.744161734514068	0.002	0.112	4.29021206425302e-40	0.00175196809608845
SMPD1	1.01316024044474e-44	-0.744496248217048	0.22	0.117	1.83949373255147e-40	0.231032824598867
SFT2D1	2.27293541571324e-23	-0.744620114612685	0.126	0.202	3.97127275833418e-19	0.118171979687511
SAMHD1	5.82752070417468e-34	-0.744755576565526	0.069	0.172	1.0354921539248e-29	0.0633693496830808
LARP7	3.10110357266457e-68	-0.746275002893285	0.438	0.239	5.80340522588448e-64	0.515484667952729
IGFALS	1.10950354766946e-93	-0.746453375251637	0.256	0.062	2.11515756327707e-89	0.309495625104786
VAMP2	1.32069893417441e-37	-0.746718938829116	0.222	0.307	2.36682455993397e-33	0.232731253528415
DARS	2.83385425294445e-37	-0.746802762416578	0.224	0.171	5.07373265447175e-33	0.233183707955677
LINC01554	2.98561043427006e-68	-0.748679475763335	0.245	0.099	5.58756992773641e-64	0.287058083786248
DDX21	3.54020279805341e-87	-0.748866410825285	0.53	0.307	6.72001295126498e-83	0.65777057880748
TIMP2	4.89986540551279e-49	-0.748913481389433	0.012	0.145	8.95499401511518e-45	0.00943146473146137
SDHA	2.31237063724666e-109	-0.749077005350233	0.455	0.204	4.44483883891554e-105	0.524044717366432
SSBP3	1.9313937579678e-33	-0.751271911424249	0.259	0.138	3.42880333852024e-29	0.287910906715001
LYAR	1.51690512295479e-29	-0.751329901813428	0.054	0.134	2.67354527920782e-25	0.0473535831455991
GTF3A	2.73197307970109e-51	-0.754803052846734	0.391	0.327	5.01153141740369e-47	0.441695749900932
SPARC	5.10253150784777e-33	-0.755381914451962	0.009	0.103	9.05138064177117e-29	0.00898911828411389
SNU13	1.37683552434782e-77	-0.756161777142877	0.566	0.363	2.59698716602486e-73	0.747381469561148
LINC01485	9.95174235104349e-231	-0.75682877818147	0.544	0.126	1.96337924843737e-226	0.742791458154088
PLEK	4.19141636735713e-62	-0.75752296474952	0.001	0.148	7.79100474364344e-58	0.00128768284954447
SAMM50	4.10069095188201e-49	-0.759769980216604	0.19	0.097	7.49647312913551e-45	0.186096160495666
UGT2B4	0	-0.760520342417898	0.878	0.266	0	1.93524358030159
GLIPR1	4.47978799541972e-63	-0.761161358924387	0.007	0.167	8.33643748067655e-59	0.00607561868371893
POLR2L	3.49919515503371e-250	-0.762294420161539	0.985	0.709	6.91405970683111e-246	2.96822707708045
ZC3H15	1.81671349575934e-75	-0.762882683834674	0.441	0.235	3.42214321196187e-71	0.523580840121486
TXN2	1.15823176955193e-54	-0.7632866630099	0.385	0.24	2.13450532810725e-50	0.426555335623954
NEAT1	3.32418481157697e-134	-0.764420919003262	0.963	0.836	6.454569648639e-130	3.74242086686047
PPIF	1.48922277403554e-86	-0.764682950901658	0.315	0.115	2.82565129145503e-82	0.340650603562305
WRB	3.371306820725e-11	-0.76534684189009	0.132	0.074	5.82325827143828e-07	0.134091383664085
ANXA6	4.77874491562931e-63	-0.765455809390428	0.374	0.235	8.89181066451147e-59	0.432422167363399
MRPL23	4.92327772717548e-107	-0.766448562562563	0.533	0.261	9.45564720281324e-103	0.654484688680986
IFT20	4.37388705742407e-32	-0.766490624826419	0.18	0.126	7.74352964646358e-28	0.176593570139047
ADK	1.60652317005727e-147	-0.766705022618665	0.42	0.123	3.12982843990558e-143	0.488548387531802
DHRS7	3.83428289632884e-113	-0.766866166825044	0.52	0.221	7.38329514517081e-109	0.64324832953043
KDELR2	3.39082791084345e-131	-0.768347941985091	0.702	0.354	6.57854522982737e-127	1.02592209236163
HFE2	1.03822661970941e-113	-0.769393898390918	0.379	0.128	1.9997282922223e-109	0.439971152913729
DNAJB1	3.52838988019453e-28	-0.76948059230497	0.159	0.224	6.2067906382502e-24	0.162227498611314
CPNE3	1.32441739877748e-69	-0.769837811874599	0.349	0.169	2.48156088008936e-65	0.372303719624879
ALG14	1.02212247259979e-54	-0.770941265462168	0.155	0.049	1.88377171700141e-50	0.148172357267122
HM13	3.94601990562536e-44	-0.771018182952043	0.27	0.191	7.1580801088044e-40	0.284148421356112
STMN1	4.02858728915397e-25	-0.771310215032168	0.058	0.123	7.05486206076644e-21	0.0533631574095983
AKNA	2.65248653261695e-36	-0.77139768101226	0.031	0.147	4.73760619590714e-32	0.028630494620025
TMEM245	7.08742313765983e-37	-0.771763711309536	0.272	0.142	1.26779825086459e-32	0.301615289866415
TSPAN8	2.34449439645041e-58	-0.772552635998543	0.133	0.026	4.33895577951078e-54	0.140296819869163
HYI	3.67978010687839e-78	-0.772667570003452	0.206	0.077	6.94337708366883e-74	0.202019163197842
SLC44A1	1.81231853815666e-39	-0.772758366332307	0.308	0.198	3.2576425723366e-35	0.348077944199704
ACACB	6.82223422748e-129	-0.772907700318377	0.433	0.177	1.32262654968155e-124	0.517350153764969
NCF1	7.2421270245233e-48	-0.773750710881161	0.002	0.119	1.32110881181354e-43	0.00150946216224397
AK3	6.12394375947435e-163	-0.773820930423441	0.627	0.256	1.19784339935318e-158	0.856235048294503
SP100	6.42588929045552e-33	-0.773921383231601	0.118	0.186	1.13956720676938e-28	0.11202961663955
ACAA1	0	-0.774193213446277	0.906	0.333	0	1.90041092463894
CERS2	3.72017036185067e-91	-0.775500583323923	0.433	0.204	7.08134428378274e-87	0.502074736262113
PTPN4	2.86533437834369e-22	-0.77646789754994	0.03	0.102	4.99914888989623e-18	0.0273770210720507
CELF1	1.82779254126553e-56	-0.777094866181531	0.486	0.3	3.37666394073393e-52	0.61895005089215
HNRNPUL1	3.82030026841652e-22	-0.777546104509067	0.119	0.198	6.66413178822577e-18	0.119806707870033
HNRNPA0	2.99039985947783e-31	-0.777593181541251	0.24	0.328	5.28553175162706e-27	0.247663099872797
UFC1	1.93242090471056e-27	-0.778290875996337	0.363	0.292	3.39545677166693e-23	0.42164912742667
GZMM	1.12617257808603e-49	-0.778650062376403	0.001	0.121	2.06157152144429e-45	0.00131531051690805
SERINC1	6.95238048077683e-41	-0.77893690713438	0.333	0.247	1.25261039122156e-36	0.359536106084575
SLA	1.7595033902767e-65	-0.77904385897155	0.004	0.165	3.28358522693438e-61	0.00406631945420601
HRSP12	0	-0.779472151950204	0.911	0.317	0	1.86156952288144
COL18A1	4.38427623269101e-238	-0.780303765094005	0.711	0.262	8.65631499382513e-234	1.07291348046356
NMT1	9.47192185721344e-146	-0.780381836787325	0.685	0.325	1.84456206247374e-141	0.984521424316893
TMBIM6	9.47001983359501e-307	-0.781979048142953	0.986	0.705	1.87885193498525e-302	3.30005873107036
COQ4	2.06704799932897e-60	-0.7823923933372	0.273	0.119	3.83458074355516e-56	0.291042548579717
ABHD14B	2.73426279466829e-85	-0.78301165751993	0.376	0.197	5.18279512729374e-81	0.408717437241929
AKAP13	1.61818297952267e-33	-0.783286158904998	0.149	0.254	2.87324569844046e-29	0.149774355293108
CNBP	1.38778179798085e-51	-0.78442291619248	0.415	0.344	2.54727349019386e-47	0.461411072203746
DAD1	1.51905390608258e-126	-0.784436390181638	0.669	0.353	2.94331884842561e-122	0.922855934448215
ACADSB	1.68280109484269e-272	-0.784827999907051	0.774	0.238	3.33059992691266e-268	1.26109305485875
ITPR2	3.26614179621199e-58	-0.784961526110974	0.321	0.149	6.04399539389029e-54	0.366777139211462
MRPL15	7.3805275597114e-70	-0.785731243854569	0.257	0.101	1.3834798910679e-65	0.26433049209979
OAT	1.10350993156715e-92	-0.786895539546122	0.396	0.147	2.10229677062858e-88	0.534445011191288
SARS	1.25119779750853e-60	-0.787070897462826	0.381	0.203	2.32159751327707e-56	0.443931640817306
NSUN6	5.1493423905724e-47	-0.787591921631029	0.259	0.12	9.37798236171045e-43	0.281311695783891
ESPN	1.72718435672987e-159	-0.787727596093708	0.34	0.082	3.37612726209988e-155	0.359577827527668
TM4SF5	6.98765216690867e-259	-0.788816372701863	0.464	0.115	1.38173833948452e-254	0.562897919276453
CSTA	4.31278714419909e-54	-0.788975617265349	0.243	0.148	7.94199752604262e-50	0.31574888705839
GGA1	1.15404336221976e-18	-0.789176165934583	0.052	0.125	2.00284225513239e-14	0.0523426379171289
PPP1R2	2.46689287696624e-16	-0.793006349172229	0.103	0.17	4.27241177361783e-12	0.101526537381053
SYNPO	1.34414986216406e-18	-0.793259979337187	0.136	0.061	2.33250325581329e-14	0.138799950557837
RBMS1	3.75607042277873e-16	-0.793653882591581	0.113	0.182	6.50363593704136e-12	0.119999797919964
MDH2	1.39184526380954e-145	-0.794444001515098	0.619	0.305	2.71020109768994e-141	0.846837048770318
PUM1	1.58522378877856e-20	-0.794878041231474	0.191	0.138	2.75876495961133e-16	0.194598800115632
COPB1	4.18483573161129e-23	-0.796338118910942	0.195	0.132	7.30965257240543e-19	0.215563648731801
CYB5R3	1.02473755314222e-72	-0.796363394879291	0.419	0.259	1.92558433610955e-68	0.4925858360466
CRLS1	6.77513910839033e-155	-0.797389544386049	0.537	0.184	1.32277815952213e-150	0.696788263751185
PJA2	7.12624030499967e-23	-0.797585330060525	0.269	0.192	1.24417029484989e-18	0.278554029879737
TNFAIP8	2.95332999036235e-48	-0.797922827792828	0.003	0.123	5.39248522940261e-44	0.00313345167019554
TNFRSF1A	1.69853972451802e-49	-0.800559884045026	0.385	0.255	3.10764827997816e-45	0.442408813980777
APOA1	0	-0.800792185712943	1	0.784	0	7.23967906303592
ZNHIT1	1.27422378711862e-255	-0.801787905198353	0.928	0.495	2.51888558237609e-251	2.07639195041393
CPNE1	7.50604418721254e-12	-0.80380905131726	0.088	0.138	1.29689431466658e-07	0.0878122007827667
ANKRD12	1.56763080845798e-24	-0.804538733889359	0.174	0.264	2.74304038863977e-20	0.190994795167591
DDX52	2.59007465443822e-16	-0.804654342399482	0.144	0.083	4.48549128655611e-12	0.148188546075499
TACC1	8.08193284921633e-25	-0.806479206931685	0.102	0.205	1.41449988726984e-20	0.100859930691647
DSTN	1.3929409463308e-161	-0.806516665517018	0.831	0.457	2.72361743236062e-157	1.46012552867788
EHHADH	8.15916376506664e-219	-0.806591395345589	0.592	0.185	1.60792640318168e-214	0.779193082480248
SLC22A7	3.19259161825955e-198	-0.806807941424516	0.526	0.153	6.27791215814557e-194	0.694670668373007
HNRNPH3	2.97272494686689e-33	-0.80721808874674	0.114	0.167	5.27539769070998e-29	0.101202590028974
DPYSL2	3.1913059697008e-43	-0.807534387740432	0.032	0.17	5.7778594581433e-39	0.0296050824487611
ATP13A3	2.20356032626079e-110	-0.807977299734011	0.422	0.154	4.2374465073995e-106	0.501115151597094
FAM26F	4.27230783815585e-47	-0.808291865982418	0.001	0.115	7.78286318876851e-43	0.000462295643207679
GOLPH3	4.72791674160408e-53	-0.809057381456775	0.374	0.204	8.69180213776494e-49	0.438963023759827
PCYT2	5.68576481843278e-90	-0.810171280917017	0.355	0.161	1.08171675670684e-85	0.403390890009123
SPI1	2.35180154236461e-41	-0.810330827023251	0.003	0.106	4.24076854119187e-37	0.00253704465563169
LINC00936	4.41463638509722e-41	-0.811480361593052	0.01	0.118	7.95782354777626e-37	0.00735382837730464
MOB1A	6.09381806636738e-18	-0.811882287436311	0.14	0.207	1.05703368179209e-13	0.139673867496779
TRIM22	4.49190498359797e-29	-0.812219135517542	0.014	0.104	7.91159224761111e-25	0.014396185664368
CHURC1	1.6158839617646e-78	-0.814385567401592	0.52	0.321	3.04965780103833e-74	0.635596481099002
ATP6V0E1	2.63349517620648e-96	-0.814433158678251	0.755	0.508	5.02918573800152e-92	1.18176292194132
CYP4F3	2.10158761139956e-313	-0.815279465500554	0.778	0.242	4.17060061482243e-309	1.29003287835392
CEBPD	5.7447419073535e-64	-0.815689004515493	0.417	0.353	1.0703603121781e-59	0.474217599795503
UBXN4	1.65233852077945e-150	-0.818056607576433	0.644	0.283	3.22255581707616e-146	0.887998369312362
PDXK	9.08468861130707e-34	-0.818808206419184	0.181	0.113	1.61371323802647e-29	0.178603709649678
GADD45GIP1	9.33746708325796e-148	-0.818957744238561	0.708	0.339	1.81931208650198e-143	1.064973177692
EMC6	1.2382519676966e-106	-0.819029677941413	0.462	0.202	2.37781525356779e-102	0.536967264758789
ATP5J	0	-0.821215908012792	0.99	0.576	0	2.98941059540632
KRTCAP2	4.99928340508728e-100	-0.822680638340345	0.623	0.353	9.56962829401808e-96	0.849234650712632
IRF1	3.98511019679764e-49	-0.82329321509948	0.05	0.2	7.28597697280513e-45	0.050993448351165
SERPING1	0	-0.824401798436338	0.995	0.494	0	3.27139697381074
TM4SF1	7.31489941007941e-31	-0.824602080384896	0.068	0.138	1.29188438481413e-26	0.0642122613975468
IDS	3.98506177939595e-20	-0.824701919679588	0.088	0.188	6.93161645908132e-16	0.0905516400244323
ENO3	5.36705743663524e-43	-0.825019934698156	0.126	0.045	9.71222713733513e-39	0.140854835631692
ECSIT	1.60471028242626e-50	-0.825239210227413	0.184	0.095	2.94207583180031e-46	0.168259883905116
GTF2A2	3.09605369946533e-41	-0.825493176247172	0.281	0.2	5.58156560939609e-37	0.286174578090709
SLC39A14	1.40884554258622e-231	-0.825794529326779	0.7	0.279	2.77993402463112e-227	1.07040319611652
ODF2L	7.48645470124722e-36	-0.827705680500405	0.011	0.112	1.33595784143757e-31	0.00880909623604392
STK10	1.77119566224863e-41	-0.827982847180576	0.004	0.11	3.19435137686541e-37	0.00326435465558286
ARHGAP30	1.16479427215139e-51	-0.82818834695743	0.002	0.129	2.13821284538832e-47	0.00260526701145382
SSR1	2.03060711965388e-39	-0.828735347891796	0.375	0.277	3.64940711544196e-35	0.429216397238588
MSN	2.33504746104722e-35	-0.829094596988723	0.148	0.264	4.16198859457056e-31	0.150282617685285
NKTR	1.65668100262477e-17	-0.83162757981265	0.146	0.209	2.87235352235082e-13	0.156518201019733
GLDC	3.1443696811877e-50	-0.83457251176284	0.206	0.094	5.76111412987211e-46	0.239335996846821
TBRG4	4.69979471682612e-22	-0.834863415710438	0.111	0.058	8.19644198614475e-18	0.109001447065361
LACTB	5.55688372510515e-56	-0.835139985593567	0.223	0.089	1.02580073565441e-51	0.229619879602763
METTL9	6.65750453382987e-58	-0.835905888691566	0.032	0.213	1.23170491380386e-53	0.0308923127185437
NDUFS8	1.64123922642524e-118	-0.835923045402791	0.636	0.314	3.16726345915542e-114	0.87345621625023
TCEA1	1.48930783092271e-77	-0.836340257337422	0.449	0.267	2.80883456912022e-73	0.518203617110162
CCDC82	3.38544878095414e-19	-0.837156169305861	0.136	0.086	5.87883180812686e-15	0.131995205626755
TCF4	2.21441578943022e-49	-0.837532891669421	0.009	0.143	4.05016647886787e-45	0.00848578567159882
NAMPT	1.02697096591504e-115	-0.838321253228912	0.705	0.4	1.97938383970466e-111	1.14149901257022
ACP5	4.94625232642859e-38	-0.838350765435418	0.024	0.143	8.86813579605382e-34	0.0240824801490334
KDM8	2.19881144816287e-86	-0.838746990054907	0.207	0.046	4.17114531716497e-82	0.207899608472374
WSB1	9.33821813307576e-56	-0.839042435387773	0.103	0.285	1.72355492082179e-51	0.0996731064071283
RBCK1	1.19726194484809e-48	-0.839279259128078	0.335	0.224	2.18739757323747e-44	0.355220035199454
GNAI2	7.57956738017646e-37	-0.839299999182709	0.25	0.316	1.35575721729216e-32	0.253677688460362
EIF3J	2.44224189437089e-145	-0.841844760215961	0.703	0.356	4.75504496834013e-141	1.04523565381882
POMP	7.21239946410024e-117	-0.842740140317872	0.841	0.544	1.3911997326303e-112	1.52618785043465
LDLR	3.53551079401102e-45	-0.84293670889627	0.273	0.139	6.42260890840042e-41	0.32573213490328
HMGN3	1.16835172593927e-65	-0.843685032951035	0.579	0.393	2.18084533163824e-61	0.745227471237868
SLC22A3	4.72208855644882e-54	-0.844759449456412	0.187	0.06	8.69478165898921e-50	0.197621385422642
MYADM	8.92409556880439e-33	-0.845655703597812	0.047	0.158	1.58197442148196e-28	0.0457148763939957
EIF5B	1.52383736964495e-147	-0.846098767140094	0.781	0.426	2.96889234727925e-143	1.29714128546904
UBQLN1	4.38433504850017e-29	-0.847695078527253	0.197	0.129	7.72300618793306e-25	0.206325985255995
FAM134A	4.52135877948631e-37	-0.8478574172052	0.194	0.126	8.0905194000128e-33	0.199834569973587
HAL	1.2326205936808e-28	-0.848753107093778	0.149	0.087	2.16978203105631e-24	0.196616476464118
SHTN1	2.96764859217309e-16	-0.84947983903196	0.15	0.081	5.13907706706615e-12	0.16514752203844
FUS	2.82289100810915e-35	-0.849769405048783	0.17	0.322	5.03095635465213e-31	0.182105231704523
RPN2	1.00077241639374e-75	-0.849846631714496	0.473	0.315	1.88565538696909e-71	0.574885263452633
CYBB	6.80646257516567e-40	-0.851206104650862	0.003	0.103	1.2242103587693e-35	0.00209461806979049
CTSZ	4.24892042472363e-137	-0.851397030038069	0.666	0.349	8.25607727728048e-133	0.958359137840842
AKR1B1	7.58498221920689e-61	-0.851460822331974	0.001	0.145	1.40792439952918e-56	0.000478443550861669
DAP	1.02334256885499e-49	-0.854836443444618	0.318	0.157	1.87353557505972e-45	0.356209837909177
NDUFAF3	5.38284823057672e-75	-0.855006531844832	0.459	0.257	1.01342883637068e-70	0.551448194660107
CLK1	8.02800890359234e-28	-0.855262277685448	0.112	0.214	1.41116340507346e-23	0.116904384437561
FOXA2	3.45940709247914e-72	-0.855518708640669	0.206	0.053	6.49676651967582e-68	0.226621067724521
MRPS21	1.20429398478703e-135	-0.856634341552555	0.748	0.416	2.33910020665185e-131	1.15762485790505
LAMP2	5.79134831199152e-82	-0.857347746850505	0.457	0.223	1.09531770624696e-77	0.55121153789176
DNAJB6	4.4739420899065e-29	-0.857565488850107	0.15	0.229	7.88040159716131e-25	0.149875641003958
ADGRG6	2.47565293484455e-75	-0.857741108019383	0.337	0.149	4.66264473748622e-71	0.386246165568151
EFR3A	2.97534169493057e-43	-0.858299764197159	0.246	0.124	5.38715367284128e-39	0.256293455586139
FUCA2	1.88430774488467e-23	-0.859599552804973	0.141	0.083	3.29245092263698e-19	0.137438685758349
PTP4A1	3.78371538277413e-213	-0.85961374374841	0.775	0.318	7.45467604714159e-209	1.26057217496103
SEPW1	1.03428154580994e-34	-0.859934401588466	0.226	0.29	1.84174514862376e-30	0.223230271347357
CTBS	9.16679065523027e-26	-0.859956469613034	0.232	0.13	1.60703006976842e-21	0.247196499340201
PDIA3	1.97823102355978e-87	-0.86032185643001	0.645	0.402	3.75626506753532e-83	0.92666254932366
CPB2	0	-0.860492123427607	0.969	0.328	0	2.51662021056836
CRIP1	1.74404171676961e-69	-0.861853883840943	0.001	0.163	3.26746215636786e-65	0.00130573936478357
GOLGA4	6.16943299904968e-67	-0.861906696659842	0.372	0.215	1.15306702752238e-62	0.413469706732701
APOL2	1.19642774994403e-35	-0.862506752378732	0.212	0.103	2.13442710590014e-31	0.234879905984554
PLXND1	3.60269991767599e-34	-0.862582378270225	0.007	0.104	6.40596072361968e-30	0.0073109040304846
ADH1B	0	-0.862704134400464	0.999	0.446	0	4.16140025473144
HOPX	4.67614174361497e-47	-0.862837264766938	0.003	0.12	8.51805980016903e-43	0.00408957762248448
TBC1D10C	1.58226202351448e-54	-0.864614854761619	0.001	0.131	2.91563423073014e-50	0.00124134801885387
KTN1	7.31258843466012e-90	-0.865497501138459	0.703	0.434	1.39107369792539e-85	1.05416995516082
CMBL	2.69086297503947e-198	-0.865524178119179	0.476	0.11	5.29158204041511e-194	0.582086050666393
EXOSC4	2.64242679966885e-72	-0.86585872193812	0.257	0.083	4.96327025781801e-68	0.265557528178875
MRPS7	2.78526863620441e-67	-0.866328456282118	0.345	0.172	5.20705971538414e-63	0.366923776038786
ATP5G3	1.2307228902641e-229	-0.867365993534722	0.93	0.546	2.42760090104594e-225	2.20920050196954
RNF145	8.6749650955506e-37	-0.867617907550415	0.062	0.198	1.55134400803731e-32	0.0595843487156517
PHPT1	1.86862183635491e-112	-0.867632847588567	0.527	0.269	3.59672331061593e-108	0.643654710926129
LRPAP1	4.01165441391634e-76	-0.867728437361904	0.352	0.198	7.56036390846673e-72	0.365334598617566
MEF2C	8.50037968919034e-71	-0.868044010672845	0.002	0.168	1.594756233489e-66	0.00192957770894798
CYP27A1	6.46612633729004e-306	-0.86854554049094	0.752	0.204	1.28281480405497e-301	1.19677582183956
ACADVL	3.84153391538536e-180	-0.869621110617291	0.689	0.302	7.53862615555223e-176	1.01304019863337
COX7A2	1.18862320127795e-207	-0.869855787785105	0.968	0.695	2.34039908331629e-203	2.6720096136701
CHST12	5.2922194879017e-61	-0.870830165646052	0.018	0.184	9.82659314513587e-57	0.0166844518799843
TNRC6A	2.53904554305157e-65	-0.871475132502719	0.322	0.185	4.73735117422562e-61	0.342524837183973
HIGD2A	1.68332024967117e-61	-0.872115997080144	0.542	0.415	3.12727235983909e-57	0.684291418547957
HNRNPD	2.80703464674928e-37	-0.872479914686097	0.346	0.282	5.02599553500459e-33	0.376560007503859
IL10RB	6.30385299055305e-16	-0.872607096125953	0.059	0.118	1.09119695266473e-11	0.055600030206486
SNRPG	7.47228257173173e-120	-0.872876145417536	0.755	0.459	1.44282304177568e-115	1.17318190579487
ENG	1.63332832964112e-43	-0.873279194899259	0.012	0.14	2.95877426914488e-39	0.0166978932925487
CYP2C18	7.34529176118403e-126	-0.873496683665541	0.314	0.09	1.42278301414135e-121	0.350471644147223
SIL1	6.42654540301332e-121	-0.873859072613975	0.426	0.154	1.24180136822426e-116	0.501043250101822
TXNRD1	3.28981077380902e-40	-0.874154515577138	0.217	0.124	5.91935652531458e-36	0.213192827165771
MPC2	2.83763662127088e-279	-0.874548658314157	0.861	0.344	5.61965556476484e-275	1.72853892187279
C19orf53	6.04474997095236e-72	-0.874758733049349	0.683	0.47	1.13490180704631e-67	1.00853719487367
RAMP1	1.7328536221237e-72	-0.875801936609831	0.226	0.064	3.25533881452158e-68	0.306501803513519
RAMP3	1.99713538193298e-40	-0.876831163272922	0.007	0.116	3.59524311455575e-36	0.00638893197818675
NENF	6.2167189872133e-73	-0.877241134593797	0.492	0.285	1.16843233364674e-68	0.619549806858674
EBP	3.02166314853922e-316	-0.877786259445974	0.799	0.301	5.99709485090578e-312	1.38777218877696
NFE2L2	3.28348065716766e-19	-0.877945714210194	0.269	0.202	5.70209250923736e-15	0.291149901936598
TMEM243	1.01654113173852e-33	-0.878898280197235	0.011	0.113	1.80547870408078e-29	0.0110237930950019
MSRB1	1.24220893334744e-211	-0.879147643594939	0.608	0.215	2.44690315690779e-207	0.790673670312823
RPA3	3.53866159346531e-116	-0.879238940929198	0.464	0.194	6.82289341836047e-112	0.568258815011511
MRPL16	1.90675054374275e-70	-0.879354677788398	0.314	0.129	3.5755386196264e-66	0.35542509146098
SLC23A2	2.51213446278107e-44	-0.880330228366151	0.214	0.086	4.55902162305508e-40	0.244447155274823
DUSP6	4.47081839512622e-44	-0.882525814161607	0.34	0.232	8.10961748691945e-40	0.387177571662923
RALBP1	9.59718412215049e-47	-0.88344897999034	0.28	0.201	1.74745528496116e-42	0.293266296988953
SDCBP	1.7078183729425e-41	-0.884286775145221	0.297	0.352	3.08073356295098e-37	0.331624193701815
APOB	0	-0.885058436767757	0.977	0.434	0	3.1258382525288
PCTP	3.54967114472643e-66	-0.885626946742724	0.236	0.085	6.62865589566213e-62	0.237371275324868
PRKCB	9.71335859555613e-63	-0.886909595283495	0.001	0.149	1.80697609953131e-58	0.000577183401381985
GOT2	5.80589034981803e-110	-0.887049513622891	0.437	0.163	1.11629853755951e-105	0.531985511478713
GBE1	8.87275523082323e-57	-0.887387959028443	0.226	0.085	1.63941898399921e-52	0.230768587457769
ANGPTL8	1.71756905076638e-97	-0.888296200390621	0.265	0.088	3.28399202506532e-93	0.318818363911419
DIAPH1	9.73268018595945e-46	-0.888379275059039	0.262	0.143	1.76969323821301e-41	0.269037291297646
BZW1	2.08478416672087e-66	-0.888716296143442	0.551	0.329	3.89479378026793e-62	0.731999187820916
ARMCX3	1.02489582055116e-13	-0.89031289039661	0.175	0.124	1.77163491540473e-09	0.182620709607526
SORL1	8.52411553544759e-54	-0.890646999014644	0.325	0.173	1.56911918776519e-49	0.363909603067086
MIF	1.67152127562736e-240	-0.891296056316816	0.934	0.532	3.3014216714916e-236	2.1923519919058
HMOX2	1.2099120124232e-63	-0.891304033134618	0.345	0.176	2.25321914073573e-59	0.371703100090596
NCKAP1L	1.40192897597845e-51	-0.89228096894542	0	0.12	2.57310044251085e-47	0
EPN1	6.03080788922891e-41	-0.892990110304293	0.291	0.192	1.08687219779683e-36	0.321146102336866
RNF114	2.67390886568349e-49	-0.894610182288288	0.265	0.141	4.88977714267539e-45	0.265249991373246
IFI27L2	8.53928352306927e-75	-0.894843892069003	0.007	0.193	1.60734933754733e-70	0.00680657092432493
NGFRAP1	1.76872477545769e-80	-0.896695379529056	0.427	0.2	3.34288982561503e-76	0.535281372121898
GFER	9.62038643719204e-28	-0.897542625008353	0.177	0.114	1.69097532406524e-23	0.178429764909252
PEX16	3.37792332908125e-74	-0.89771867498613	0.25	0.112	6.35488715900056e-70	0.257070947958683
CLPX	1.61646366578805e-55	-0.89948271788665	0.261	0.113	2.98221381701238e-51	0.29400809191384
DUSP23	5.92991127931289e-135	-0.900161289191032	0.561	0.25	1.15158877044256e-130	0.736748987176083
MBNL3	2.17129390128232e-100	-0.900384788443116	0.332	0.12	4.1584620797359e-96	0.368560846720802
PSMD7	2.22016056135257e-138	-0.901359633278554	0.506	0.218	4.31510406704485e-134	0.608990328797318
CCDC28A	5.57476092261423e-31	-0.901877414220597	0.182	0.113	9.84781516979805e-27	0.185950683084134
TECR	7.61181725660246e-80	-0.902356741918841	0.46	0.25	1.43764392525451e-75	0.571420252334365
FAH	0	-0.902677730278426	0.701	0.153	0	1.01748750344938
RNF5	6.59516846672754e-96	-0.902772839372324	0.407	0.185	1.25895170861362e-91	0.451046895529763
C12orf57	5.80267664623941e-104	-0.903586190219106	0.645	0.388	1.11295338074872e-99	0.90545695337855
AOX1	5.10385478101418e-292	-0.903723851778936	0.827	0.281	1.01173713324044e-287	1.5298550937561
POR	3.45514263197637e-279	-0.905489575967037	0.784	0.258	6.84221895410281e-275	1.31554346391731
RAPH1	9.11663770397184e-26	-0.90549766439735	0.194	0.112	1.59832892226034e-21	0.216328324220979
GSTK1	9.3785195538011e-119	-0.905914128313548	0.721	0.396	1.81005427388361e-114	1.12228012064041
SMIM14	3.40871129814366e-263	-0.905946305716319	0.829	0.311	6.7431126899878e-259	1.44791876474865
DNAJB11	2.22452913228192e-43	-0.906966981845169	0.317	0.196	4.02906716438902e-39	0.3535551198191
ARPP19	3.8203282550037e-17	-0.908038319086877	0.261	0.205	6.62177496439792e-13	0.285579955669924
ANPEP	1.9041542891482e-83	-0.908658804532528	0.347	0.196	3.60513531564429e-79	0.402915267385791
CMPK1	1.09331844792574e-74	-0.909858576023829	0.527	0.33	2.05751598715145e-70	0.658796821102794
HSPD1	1.82648540683563e-154	-0.91062579373027	0.674	0.298	3.56529951414315e-150	0.967691743580116
C19orf24	7.51028023697634e-73	-0.911477135499852	0.408	0.218	1.41148206773733e-68	0.463564840745875
DPP4	3.97642048592593e-16	-0.911843033403473	0.114	0.049	6.88477442933216e-12	0.116014196652808
HDGF	5.4523679859446e-124	-0.912240411517681	0.438	0.198	1.05503320528028e-119	0.492116646434921
LY6E	3.82211322538641e-74	-0.913123002804137	0.604	0.427	7.18977718827437e-70	0.831234632003152
CDC42SE1	2.94553682314031e-27	-0.91422685095616	0.094	0.215	5.17383542984596e-23	0.104775288305989
TWISTNB	6.29053821005422e-31	-0.915314154555102	0.14	0.079	1.11109776404188e-26	0.132680324417117
CTSL	5.22346452409701e-71	-0.915554159136816	0.338	0.232	9.80078648656322e-67	0.374227959914076
TCEAL8	1.39788292063689e-33	-0.917369176191587	0.324	0.234	2.48222070217492e-29	0.355282923799477
DECR1	3.68477042991689e-144	-0.917794307101101	0.596	0.266	7.17130021070425e-140	0.840389606658127
RRBP1	3.3575525850551e-151	-0.918682485524859	0.643	0.271	6.54957782766698e-147	0.900153208679068
BCKDHB	3.80700032719857e-55	-0.919557274535339	0.205	0.077	7.01858580322328e-51	0.211502269226125
ERP44	2.34900504851698e-40	-0.920306275497496	0.274	0.168	4.22726948531115e-36	0.297868518106608
IFITM3	6.09086457142222e-290	-0.920355049225661	0.976	0.613	1.20696572347303e-285	3.00523630552552
PROSC	5.1810222803463e-24	-0.920388542309323	0.19	0.115	9.06057176386961e-20	0.190877031788281
RHEB	6.05726289942787e-51	-0.9212622259733	0.391	0.241	1.11078087049708e-46	0.446819530677729
XCL2	1.25607217504671e-45	-0.921884332924444	0	0.106	2.28353921423491e-41	0
GCAT	1.77418971378519e-124	-0.922076998249426	0.259	0.059	3.43394419103124e-120	0.266529351102077
CDK5RAP3	3.84359429506773e-27	-0.922139476145473	0.19	0.121	6.75088901985697e-23	0.201958626681322
SCARB1	2.25281110989796e-66	-0.922188324790496	0.269	0.137	4.20847643440038e-62	0.301449913180957
LASP1	2.60274112616407e-36	-0.92278379379964	0.315	0.222	4.64901619955427e-32	0.350048522284994
EVL	1.06783781957603e-34	-0.923424373632833	0.229	0.297	1.90139202153708e-30	0.262310860167691
GSTO1	6.76709817873824e-263	-0.923583073530414	0.889	0.448	1.33853201975442e-258	1.91590698213426
PCGF5	1.67811805584927e-33	-0.924073809933224	0.194	0.137	2.97949860816037e-29	0.199394003364376
ORAI3	4.69687079770133e-49	-0.925223858854074	0.236	0.111	8.58447075695873e-45	0.244382461332108
TMEM123	1.28356919775636e-72	-0.925331464875301	0.553	0.374	2.41169816566443e-68	0.715187810836692
CAPZB	1.58078780679393e-35	-0.931124805979752	0.282	0.369	2.81901889585561e-31	0.310176643605597
ARG1	0	-0.931251910766071	0.938	0.309	0	2.21786579549561
MYO1B	2.80563187327349e-247	-0.932280545537385	0.694	0.212	5.54280632883911e-243	1.03699644563141
CTD-2336O2.1	1.01603723614907e-39	-0.932403154478012	0.208	0.1	1.82703815804325e-35	0.212708074191674
NMRK1	1.8982363298964e-14	-0.932955806250804	0.177	0.112	3.28299973255583e-10	0.184718731490114
RTN4	1.77099936058742e-210	-0.933271326090816	0.869	0.445	3.48798324067692e-206	1.76162388772183
PECR	1.15310469809315e-100	-0.933567399504192	0.29	0.082	2.20865673872761e-96	0.309249005101061
SUMO3	4.38256098976642e-43	-0.933973198066268	0.318	0.245	7.93287364757619e-39	0.349688075900752
EVI5	7.59732576597783e-42	-0.934298340581795	0.179	0.094	1.37139327401666e-37	0.17311283946422
HDLBP	9.14300961719648e-89	-0.935709905953029	0.483	0.24	1.73781183794053e-84	0.594004868899004
CDC123	4.04725029372063e-33	-0.935731729723879	0.162	0.101	7.18022674608977e-29	0.156531267066044
ITIH4	1.80731883865778e-75	-0.935944614548593	0.222	0.1	3.40462722826353e-71	0.239111644128271
TMEM14C	3.3829175595352e-82	-0.936151742582898	0.427	0.232	6.39946514737273e-78	0.505115621754917
KDELR1	1.72594216380365e-19	-0.937068131343861	0.264	0.207	2.9991696980416e-15	0.28842686663682
TRAPPC2L	8.43512384442848e-66	-0.937100588398429	0.409	0.212	1.57475327051635e-61	0.473190288263164
LEPR	1.32357419967357e-78	-0.937323228055551	0.33	0.136	2.49811394446389e-74	0.419857886586275
TRAPPC8	9.06844168287262e-24	-0.937948870498644	0.116	0.063	1.58498223733248e-19	0.114376997645032
MRPL54	2.16059732700172e-139	-0.938344726774073	0.628	0.294	4.20063332315674e-135	0.836166761745417
MRPL37	2.79226788343737e-145	-0.938480795130846	0.489	0.178	5.43626634226422e-141	0.604723634096913
UBE2G1	3.03570849490097e-25	-0.93944723700533	0.194	0.135	5.31734699966854e-21	0.200100689652916
PPIG	1.89386854757652e-69	-0.939649289454409	0.492	0.305	3.54797333702986e-65	0.614247715507539
GOLGA5	1.31602886831635e-20	-0.940149599966878	0.124	0.056	2.29081145107827e-16	0.130788067323834
BTN3A2	7.26840795844298e-41	-0.940254651683318	0.029	0.158	1.30947637779309e-36	0.0259616029209433
ATPIF1	3.50450941718521e-230	-0.941597237050145	0.935	0.555	6.91299527633955e-226	2.20279595343445
AGTRAP	2.90661699682245e-31	-0.942452963109007	0.032	0.123	5.13831752698273e-27	0.0260314714241281
MRPL41	3.78170970974924e-293	-0.942602983429323	0.923	0.426	7.49761767054885e-289	2.00291092412351
PPP1R14B	4.9785564946456e-68	-0.943725486106349	0.327	0.127	9.31537705713138e-64	0.371042280461894
DYNLL2	1.14907819844123e-55	-0.944156446051872	0.275	0.143	2.12050890740344e-51	0.293133485868105
OSBP	7.14362933179762e-44	-0.944597580546237	0.212	0.085	1.29499712526827e-39	0.217519283834856
SDC2	2.58444782617259e-251	-0.945702612471213	0.615	0.148	5.10712734929965e-247	0.821518740988502
DDX46	2.94875140827322e-31	-0.94620350929623	0.371	0.263	5.21221298926374e-27	0.434069110613626
AP2S1	3.03252304754771e-104	-0.946840131396276	0.689	0.452	5.81728896211078e-100	0.992141271379915
DST	1.0897847168716e-23	-0.946919862273373	0.202	0.125	1.9046167496765e-19	0.223028079383138
SLC25A5	3.41225866482558e-93	-0.948168272328046	0.715	0.469	6.50205888582515e-89	1.14567602163868
VTI1B	1.90154038061015e-39	-0.948952528254102	0.315	0.186	3.41782868010868e-35	0.351354884595811
CCDC85B	1.17867617594628e-60	-0.949424470806599	0.122	0.303	2.18715151208592e-56	0.112417583821546
RBM3	1.36419750179627e-60	-0.949645692036142	0.242	0.388	2.5311320448328e-56	0.24665544305921
PPP4C	1.58581202395352e-35	-0.949888185439942	0.315	0.234	2.82782000111391e-31	0.340887414151175
FAM96A	7.97652016829407e-112	-0.949907841898344	0.558	0.272	1.53476224558146e-107	0.723561234767618
TOMM22	4.66434132350036e-23	-0.952105446990649	0.309	0.249	8.14627212149338e-19	0.332444994770209
NCOR1	3.73404133031452e-48	-0.95372024269317	0.341	0.256	6.81611904435613e-44	0.371718831063414
AAK1	2.55009595435508e-47	-0.954518874614679	0.11	0.261	4.64703985762126e-43	0.108786564405264
HLA-DMA	1.64296080300953e-50	-0.954580377231763	0.012	0.141	3.01187574407707e-46	0.00858498507737322
CNIH4	4.03048908442143e-40	-0.95490037293009	0.263	0.154	7.25125291178259e-36	0.27400876117236
RAN	2.50777569596312e-78	-0.955482454308124	0.544	0.374	4.73242351585201e-74	0.691692183691643
PRDM1	3.06377960022652e-38	-0.955674424942144	0.005	0.108	5.49488871300626e-34	0.00617051690026152
STEAP3	7.8156560575901e-75	-0.955854937133341	0.229	0.08	1.47121909628076e-70	0.238647938757232
COPZ1	1.15604649863334e-53	-0.956311648420488	0.296	0.195	2.12735676678508e-49	0.304710818615007
JPX	1.761581244066e-36	-0.960129610109541	0.176	0.093	3.14829799939475e-32	0.170188297575127
RAB14	3.46751220876807e-50	-0.961263077235172	0.31	0.195	6.35248236646311e-46	0.324062168389529
TNFAIP3	2.71058457620477e-29	-0.961959116227171	0.037	0.132	4.7760500232728e-25	0.0388644493722543
MRFAP1	1.94459876425459e-61	-0.962966330324042	0.453	0.306	3.61228666447933e-57	0.539245393260381
TRAM1	5.78214346253067e-62	-0.963006214697499	0.51	0.333	1.0745535410767e-57	0.643921498577445
HNRNPF	2.85765250041453e-56	-0.963105019957122	0.524	0.389	5.27722687251552e-52	0.658407872457108
MLXIPL	8.22588808701145e-180	-0.963302899711071	0.518	0.194	1.61400150155252e-175	0.639503820681303
NDUFB8	2.70533539189804e-153	-0.963430425645182	0.779	0.398	5.27973255082821e-149	1.29177041435692
ATP5F1	7.08754497261118e-68	-0.965231277045992	0.549	0.36	1.3259379134761e-63	0.695485496329288
PGM1	3.26136831771019e-176	-0.966695891338121	0.511	0.171	6.39423872370259e-172	0.62565864814162
PPP2CB	5.42440430199269e-39	-0.967329100594473	0.27	0.148	9.74223012637888e-35	0.294274967302395
NDUFV1	3.47034701764609e-112	-0.967571958075475	0.454	0.212	6.67798876605637e-108	0.527176893711793
WBP4	3.19820830236644e-57	-0.967880655173017	0.252	0.105	5.91252768858483e-53	0.269782322524248
CLEC2B	1.07033146654696e-88	-0.967895196487602	0.006	0.213	2.03427198531915e-84	0.00405489488298297
NDUFB1	5.25471342423092e-256	-0.968046910793371	0.984	0.697	1.03880429683621e-251	2.88792511713955
NDFIP2	2.47404453403679e-45	-0.968105811788736	0.222	0.086	4.49608113170505e-41	0.232365640437206
MRPL42	6.32490796604946e-28	-0.968310779348814	0.174	0.117	1.11204531859082e-23	0.172201616628607
TFPI	2.08894142812972e-161	-0.971526662540632	0.702	0.324	4.08429828027924e-157	1.05116679948931
IGFBP1	1.74550140508006e-292	-0.972289160017156	0.814	0.248	3.4602819854307e-288	1.84011057477032
OSGIN1	4.94626117351721e-94	-0.974302724733298	0.255	0.065	9.43153080566261e-90	0.28691796015853
IL13RA1	2.90015320730314e-75	-0.976202252666135	0.392	0.19	5.46127850467254e-71	0.448215398857428
TBC1D2B	3.95443873217673e-48	-0.976853174358106	0.224	0.117	7.21764157396896e-44	0.240931462344589
TF	0	-0.977360656891373	0.998	0.478	0	4.73549274104276
AADAT	5.98387080810749e-45	-0.977634324210304	0.108	0.027	1.0867307774604e-40	0.105047599735531
LYPLAL1	1.4956152725313e-68	-0.977721273630203	0.189	0.064	2.8000909132331e-64	0.171839471489234
PYGL	2.87753756220006e-57	-0.978889983232774	0.198	0.08	5.31999144499546e-53	0.207769567333574
RAB21	2.52314480754272e-19	-0.980650920691176	0.185	0.131	4.38345947414396e-15	0.188544287594031
C10orf54	9.00497697288502e-71	-0.980818961906609	0.001	0.166	1.68933368011323e-66	0.000577183401381985
CD3E	5.43874611839494e-59	-0.981020482737047	0.003	0.145	1.00736455604911e-54	0.00277791495143783
MST1	3.93546111291268e-225	-0.981761692228983	0.593	0.21	7.75876158410734e-221	0.810896137828702
CYP2A6	6.31927781504171e-162	-0.982147689184941	0.457	0.141	1.23567158395326e-157	0.666811622300682
RAP1A	2.04374248226289e-41	-0.983422524330401	0.169	0.265	3.6856851925129e-37	0.161143417854242
CXCL2	3.44807817942071e-64	-0.983807950679902	0.439	0.258	6.4272177264402e-60	0.636746727254714
RPS19BP1	1.72511201928478e-63	-0.98504324101578	0.473	0.328	3.21198606870634e-59	0.570978429445777
CPEB3	1.99548607471696e-34	-0.985837552762733	0.184	0.086	3.55076792135136e-30	0.200187390835834
NSRP1	1.48241848459324e-83	-0.985886903867211	0.461	0.209	2.80681115872884e-79	0.570939838677345
SLC13A5	1.32391031266841e-183	-0.986800650430885	0.59	0.236	2.59989507201823e-179	0.821921809550649
RSRC2	8.33320696887097e-48	-0.988032557225337	0.362	0.257	1.51997695112207e-43	0.38741441251415
MLEC	2.4854041256915e-96	-0.988093143465487	0.469	0.223	4.74662479924562e-92	0.586019786123861
APOC3	0	-0.989131919607608	1	0.842	0	8.58631699882225
MORF4L2	3.26234371555612e-100	-0.990004814538777	0.51	0.25	6.24706198091841e-96	0.628642748675034
RBM47	4.69975438397447e-58	-0.990301306140883	0.327	0.175	8.69595553666796e-54	0.364404786009007
TBX3	6.89474212821556e-60	-0.991983481892676	0.133	0.037	1.27821624314988e-55	0.119937403809985
RP11-108M9.4	1.18333800301499e-44	-0.992026019247652	0.207	0.114	2.14835014447371e-40	0.205608779727145
FAM136A	1.06298407544045e-37	-0.992100783198379	0.199	0.11	1.90518635841192e-33	0.193799618990261
ID2	1.0265788697409e-71	-0.992976623586091	0.76	0.567	1.92699119639065e-67	1.34811962329539
ACOT12	1.67223457933814e-49	-0.993195178887505	0.132	0.033	3.059687609815e-45	0.130491906426206
RCN1	1.07548550075645e-25	-0.993208676461258	0.185	0.105	1.88521853427597e-21	0.19535827692668
TAT	0	-0.993442696043735	0.993	0.425	0	3.85698213092086
FUOM	0	-0.994216778687522	0.867	0.266	0	1.62726267011636
APMAP	1.81477193819198e-85	-0.99479129461088	0.486	0.299	3.44026316323053e-81	0.61227022585171
RAB6A	1.10356599978848e-18	-0.995775031896272	0.205	0.153	1.91534914923289e-14	0.210286530999515
AHCY	8.6802213344787e-53	-0.995836025941531	0.223	0.119	1.59516427463715e-48	0.223748504085706
HNRNPK	4.18975878468521e-60	-0.995839309238659	0.669	0.536	7.76865073856332e-56	0.944011247818553
NMD3	3.16011240353015e-26	-0.997307198691792	0.142	0.086	5.54378518951293e-22	0.135193804981987
VAMP5	9.83326264019246e-58	-0.997333903235484	0.514	0.367	1.8189569231828e-53	0.680999152925688
GIMAP1	1.17826362995886e-71	-0.997890477453789	0.004	0.179	2.21160083343279e-67	0.00413643277550062
YY1	6.72854963354922e-44	-0.998705439611996	0.35	0.243	1.21988604856247e-39	0.390418988436867
CHCHD10	0	-0.999040983191033	0.974	0.497	0	2.94956286232926
TIMM17B	9.03708847341361e-44	-0.999114492944862	0.191	0.12	1.63797228580622e-39	0.192599708710278
CFH	0	-0.999898521659629	0.919	0.358	0	1.98219202806852
BUB3	1.60970558701074e-34	-0.999932362612746	0.137	0.191	2.86543691543782e-30	0.127235486163303
MRPL3	1.63635782801628e-20	-0.999953922256792	0.182	0.118	2.84758989231394e-16	0.180330687977538
SDF2L1	2.21097018823379e-179	-1.00029028738559	0.637	0.287	4.33681802422057e-175	0.890086373169727
TM9SF2	2.29488813966907e-83	-1.00050148846284	0.465	0.242	4.34468222602149e-79	0.552254409000166
DHCR7	1.99835459867824e-86	-1.0005391562294	0.22	0.116	3.79107850915249e-82	0.219829258054929
GNG11	4.61673937309303e-48	-1.0005758848643	0.013	0.145	8.42508768195747e-44	0.0136636869071999
WDR61	3.3830237307746e-32	-1.00182073762196	0.184	0.108	5.99065842245567e-28	0.182569351803188
RAB5B	6.21416982044136e-39	-1.00332541808684	0.224	0.133	1.11594061635486e-34	0.231550964606341
HIPK2	2.6308860130034e-22	-1.00508271475441	0.329	0.251	4.59036991548833e-18	0.383005663816944
OSTC	4.06819534130045e-94	-1.00559118152734	0.546	0.305	7.75764169632583e-90	0.700830801006452
KRT10	1.0240103351941e-65	-1.00579728541979	0.528	0.346	1.91162249374034e-61	0.665458793911229
CUTA	9.47979339149938e-117	-1.00672524321528	0.74	0.431	1.82836775141849e-112	1.11973768062074
TJP2	3.90404135803528e-81	-1.00701964867551	0.271	0.109	7.3813709956373e-77	0.295135762681493
BOLA3	1.56043716636187e-60	-1.00864840001814	0.287	0.161	2.89507907475118e-56	0.304764146015246
OXA1L	4.84905426325612e-36	-1.00892505956139	0.334	0.225	8.65556185991217e-32	0.358024254108275
NDUFB5	1.01507864625204e-48	-1.01033621409946	0.379	0.258	1.85475170243173e-44	0.431000920961462
COMMD4	1.08466107408443e-36	-1.01083299410424	0.181	0.105	1.93904860214074e-32	0.173421858524769
LEAP2	0	-1.01097973331526	0.967	0.282	0	2.86959017668393
C2orf72	3.13943351195347e-96	-1.01122485687168	0.304	0.106	5.99443434772396e-92	0.342124712059878
TGFB1	6.31592600708019e-67	-1.01155967625834	0.005	0.169	1.18032025220315e-62	0.00480877704495051
PSMB3	5.24675426659296e-143	-1.0116974822854	0.68	0.326	1.02059863993766e-138	1.00739159891589
MAN1A2	2.08683680209549e-48	-1.0118827762637	0.245	0.151	3.81077268430657e-44	0.255224110270475
AVPI1	2.83162887515924e-54	-1.01294032400492	0.161	0.064	5.2155772251558e-50	0.144180582838881
ADH1C	0	-1.01351367744761	0.83	0.178	0	1.55957056124111
GCHFR	0	-1.01491942754328	0.891	0.307	0	1.85252703825534
SRSF6	4.58856108873949e-26	-1.01499048872599	0.267	0.205	8.04787729354018e-22	0.296267271580533
TSC22D4	5.45403887884826e-32	-1.0151401900759	0.037	0.147	9.65419421944931e-28	0.0366340568405588
MIEF1	5.68482016535149e-32	-1.01518594716611	0.15	0.077	1.00615632106556e-27	0.148906776208015
ZCCHC9	2.81168101257539e-55	-1.01576309194883	0.224	0.097	5.18445861908776e-51	0.222734863660959
LMBRD1	3.17338271204028e-36	-1.01629135505882	0.212	0.123	5.66702684716154e-32	0.212930279764094
PCSK6	6.90595243344862e-121	-1.01818535393636	0.423	0.155	1.33429906966661e-116	0.518624258887703
FAM32A	2.82793572758886e-32	-1.01846490224491	0.273	0.191	5.00912255427815e-28	0.310008839517827
ARHGEF10L	3.26459519683717e-43	-1.01902264780387	0.136	0.046	5.91022314435401e-39	0.141099136732068
SERINC3	8.45979071666705e-42	-1.01922196162325	0.293	0.215	1.52682302854407e-37	0.299679160485342
ARL3	2.25024982880725e-26	-1.02139537832007	0.133	0.063	3.94851337460809e-22	0.131255402926713
MBNL2	1.26174800671125e-38	-1.02239058662437	0.207	0.118	2.2648376720467e-34	0.216409210160051
ANXA10	2.6854823329062e-150	-1.02386439742546	0.281	0.05	5.23669054916709e-146	0.31114662406865
TMEM165	6.30259475018986e-33	-1.02452948292326	0.072	0.164	1.11776517894617e-28	0.0655089882522988
PDZD8	3.80756673188431e-29	-1.02627317262294	0.161	0.085	6.7074095548874e-25	0.166450349920448
FBXO22	1.89504157290549e-35	-1.02671461500452	0.123	0.051	3.3784801161759e-31	0.109280662757993
TFB2M	3.42013582763962e-31	-1.02775823845759	0.12	0.051	6.04372202102197e-27	0.116171474064036
LRG1	2.08435186349658e-312	-1.02838939511327	0.801	0.293	4.13597940273627e-308	1.40738947259246
EML4	4.00166306995349e-27	-1.02940584563996	0.196	0.146	7.02812084975932e-23	0.202083023746446
ELL2	8.84034923164493e-72	-1.02952183851772	0.349	0.167	1.6595987612567e-67	0.403231283358164
CD68	4.5389618863333e-32	-1.02998123114985	0.065	0.144	8.03532422737584e-28	0.0635775355939375
ALB	0	-1.02999386100933	1	0.939	0	8.12509513577984
SH3PXD2A	7.0247556064446e-53	-1.03041482738128	0.221	0.093	1.29122032802058e-48	0.24662219765105
ZBTB8OS	5.6017520032139e-50	-1.03076584552597	0.289	0.159	1.02601689690866e-45	0.310767899466516
IFI16	5.33364953858834e-97	-1.03288643221852	0.004	0.227	1.01915375383346e-92	0.00722683083563239
UBL5	1.39317816444004e-131	-1.034361606607	0.93	0.666	2.70332291027945e-127	2.07858438936105
ALOX5AP	9.23179570045018e-84	-1.03453154010432	0.001	0.192	1.74831746975126e-79	0.000930130170399075
PRKCH	2.6435520293693e-52	-1.03591223147481	0.001	0.127	4.85673378835728e-48	0.00173805440109817
SELO	1.54672008016617e-93	-1.03622041445243	0.297	0.114	2.94820314480473e-89	0.326471375211665
RAP1B	1.79251152609363e-34	-1.03888892063541	0.114	0.22	3.19031201414144e-30	0.11100555307208
ARRB2	3.85691017919204e-34	-1.03894766788834	0.041	0.146	6.85681491656762e-30	0.0331628284535198
NDUFA13	2.2023495448605e-128	-1.03914623545856	0.794	0.466	4.2688141228031e-124	1.31213356610913
LSP1	2.50905405019367e-94	-1.03950942517417	0.004	0.221	4.78476607371932e-90	0.00354906860243576
GOPC	9.69668960932522e-14	-1.04086624263566	0.147	0.094	1.67626673276405e-09	0.150608182940398
TAGLN2	2.57517755563535e-34	-1.04122962720479	0.214	0.303	4.58098335371973e-30	0.22585710428334
NDUFA6	7.36299204486728e-254	-1.04313953584403	0.864	0.383	1.45529537766802e-249	1.63364311773794
YWHAZ	2.17374822588206e-53	-1.04501420735829	0.275	0.413	3.99795773704229e-49	0.295953783131337
CLTC	1.57113153608899e-53	-1.04524684066389	0.437	0.274	2.89056780009652e-49	0.523543943527323
SLC25A25	3.59592969502553e-52	-1.0465471870003	0.189	0.101	6.60464407085338e-48	0.192509411130176
HAO1	1.02583362685929e-275	-1.04817457048197	0.652	0.166	2.03063766436797e-271	0.933349942855172
ELF1	1.3639790546686e-37	-1.04922318334479	0.078	0.207	2.4439776701552e-33	0.078499459092127
GLO1	1.90862668429388e-45	-1.04952083937128	0.292	0.232	3.4687381360357e-41	0.305398911161472
SLTM	1.75529663551276e-43	-1.05013565218963	0.329	0.225	3.17954432556782e-39	0.348904850744075
SEPT7	2.96547075447678e-42	-1.05112547111644	0.251	0.33	5.35801255918865e-38	0.272538419409062
MGST2	4.94065645841247e-324	-1.05239643133238	0.833	0.269	9.81164966076132e-320	1.51462188783681
GAMT	0	-1.05275420644951	0.888	0.274	0	1.79256862325284
LIMD2	5.20308066594756e-95	-1.05294842455122	0.005	0.227	9.92747791062794e-91	0.00476729817886763
CHMP2A	4.50572204991608e-96	-1.05295588080244	0.582	0.302	8.60277510990477e-92	0.780732558909406
N4BP2L1	6.54570451312343e-49	-1.05325529738154	0.222	0.12	1.19609658568304e-44	0.221065491570781
NAGLU	2.02143758760508e-22	-1.05350260335973	0.126	0.075	3.52761073412963e-18	0.131317356503312
CAP1	5.62677625318938e-50	-1.0539832324746	0.208	0.366	1.03054407077164e-45	0.217155029319682
ASL	2.03060980440752e-321	-1.05544645446008	0.844	0.309	4.0315727056707e-317	1.50366116709913
NME1	1.16486892201469e-152	-1.05752917735643	0.436	0.15	2.27300872752727e-148	0.513487180966152
IGFBP2	3.1544959372e-255	-1.05990435825233	0.768	0.248	6.23549211906324e-251	1.43620942663143
FYB	8.92238584759707e-91	-1.05994612855766	0.006	0.223	1.69819769837315e-86	0.00908489168759072
NME4	6.96827250676723e-78	-1.06077570106094	0.339	0.155	1.31463429112671e-73	0.375596376603543
SPCS2	1.78377300375261e-116	-1.06111723803962	0.719	0.426	3.44000623773691e-112	1.11583495362861
ZNF281	8.03225265705897e-29	-1.06319709475072	0.2	0.13	1.4141584028018e-24	0.215464432069332
SRRM1	7.55349371681801e-83	-1.06401941724595	0.592	0.384	1.42964975578215e-78	0.773970258064663
DRG1	7.66936083500252e-32	-1.06457820029868	0.153	0.102	1.35717009336205e-27	0.144470729566296
COX14	4.4546350705901e-126	-1.06471106896185	0.696	0.379	8.62996452225421e-122	1.02953860621633
MAGOH	7.69100003889547e-35	-1.0648555313966	0.218	0.139	1.36976710692728e-30	0.216735258480746
HMGA1	1.22806820900616e-18	-1.06642898670033	0.047	0.116	2.13118956990928e-14	0.0431579158622178
ARPC4	1.12354867002069e-48	-1.06732564304323	0.142	0.277	2.0528357749948e-44	0.135645258824141
EIF4G2	1.07437097516125e-35	-1.06769220188563	0.486	0.401	1.91678525678518e-31	0.599844864455344
SCP2	1.24833331774458e-254	-1.06886811208392	0.964	0.535	2.46745563585394e-250	2.31808587211986
PTGES3	9.61380649237044e-46	-1.06919094108194	0.453	0.384	1.74817457257264e-41	0.554894141871888
VIMP	1.65796523592246e-120	-1.06963445443155	0.602	0.283	3.20269144623141e-116	0.823969669452921
SEC61B	1.24676331873509e-143	-1.06997158000454	0.898	0.566	2.42582738926286e-139	1.89073925559838
HLA-F	1.04146738268833e-40	-1.07003200767887	0.133	0.223	1.87589104969822e-36	0.124273018988323
IMMT	1.97215762742852e-32	-1.07036573633151	0.209	0.128	3.49407166851512e-28	0.213253958995068
GID8	2.44415778993343e-35	-1.07109874374616	0.229	0.153	4.35622242899835e-31	0.237661626991696
PRSS23	3.37405555135085e-49	-1.07113706581193	0.008	0.134	6.16946057564504e-45	0.00575746222716152
PKM	5.89674034313267e-92	-1.07127660745128	0.004	0.22	1.12291626354275e-87	0.00423735052049157
HSP90AA1	2.44027279655678e-84	-1.07168490604383	0.839	0.646	4.62309681307682e-80	1.57318039348044
PPIB	1.55437900758636e-144	-1.07197370620105	0.815	0.479	3.0254433003661e-140	1.49783290919263
MAPRE1	2.0825331425934e-19	-1.07329940167107	0.059	0.126	3.61840133525604e-15	0.0514904791773973
HYAL1	9.31365449524438e-116	-1.07339114710661	0.373	0.122	1.79520690395835e-111	0.429992068177055
NUPR1	5.4066612866584e-263	-1.07354791296691	0.849	0.339	1.0694916691139e-258	1.6501566110963
ERLEC1	6.65635303140119e-43	-1.07466319834968	0.277	0.177	1.20420082691079e-38	0.295409473402264
JUND	2.07274094621929e-44	-1.07494354153048	0.637	0.464	3.76264663967189e-40	0.994772247048644
CES1	0	-1.07604314937375	0.989	0.454	0	3.35127777213513
MRPL27	1.84556927505535e-154	-1.07735454495878	0.58	0.215	3.60236666798054e-150	0.77897974789778
LAPTM4A	1.29123707837956e-179	-1.0779320128929	0.843	0.428	2.53301977665719e-175	1.57627780523909
SMIM7	1.9805106526699e-29	-1.07885943380784	0.258	0.195	3.4900558721349e-25	0.273944745875381
PTPN12	4.47186298535473e-16	-1.08036638989552	0.072	0.138	7.74124201394757e-12	0.0676269477277064
MYL12B	6.00307984308211e-73	-1.08058737800063	0.654	0.534	1.12833888730571e-68	0.956301620151703
ORM2	0	-1.08064665833209	1	0.562	0	5.79929792819621
LYPLA1	8.10469276723718e-37	-1.08090240636225	0.312	0.224	1.44952430142037e-32	0.333139012758761
LIFR	8.32949820769351e-40	-1.08116938899005	0.02	0.132	1.49806025265368e-35	0.0188727682816391
TAPBP	1.49017696730618e-39	-1.0812996859131	0.355	0.301	2.67874211642958e-35	0.388953230067475
LTB	6.59865408615127e-41	-1.08134850617849	0.009	0.113	1.1890114797836e-36	0.00782908403973941
ATP5G2	3.95536603420206e-84	-1.08140839331863	0.92	0.739	7.49225434198554e-80	1.90779919100068
PGM3	3.38470078607515e-35	-1.08206103932547	0.121	0.051	6.03153680078592e-31	0.117708595155761
CTSW	1.04386888754388e-64	-1.08254662737942	0.001	0.153	1.94660670149183e-60	0.00121425161472727
YTHDF3	1.66212323997344e-30	-1.0825705605422	0.198	0.117	2.93331509390513e-26	0.20652594700456
SEC14L1	1.11483998802376e-42	-1.08379077653321	0.032	0.177	2.01574218234576e-38	0.0335571002961054
PCCA	8.87684779220993e-36	-1.08414480745505	0.144	0.063	1.5838071830861e-31	0.144776592652711
BNIP3	1.72385621874577e-290	-1.08429004274259	0.793	0.252	3.4161658686885e-286	1.3580409022047
C19orf43	2.28064117009228e-58	-1.08521978519456	0.676	0.551	4.2212387417238e-54	0.984823112513087
LAMTOR5	1.64430686738667e-120	-1.08581872268186	0.663	0.368	3.17647200641758e-116	0.946550458464341
COA6	1.69858125402886e-47	-1.08618692903282	0.198	0.103	3.09651362609461e-43	0.198235490288764
TCEB1	3.58958041370981e-79	-1.08721344533812	0.501	0.298	6.77748677912548e-75	0.614086336992021
GCGR	1.70451910174392e-86	-1.08939161649614	0.204	0.065	3.23398409173874e-82	0.206574366930043
UROC1	7.53277698497873e-42	-1.09209837654828	0.112	0.059	1.35989222909821e-37	0.118141356493059
PPP1R18	2.24295272772554e-68	-1.09228920465253	0.021	0.205	4.19858321102944e-64	0.0176867485049163
NDUFA2	4.25353046295679e-155	-1.09541582082185	0.828	0.466	8.30629428806202e-151	1.42024499441969
CISD2	1.51708311667931e-96	-1.09610642297682	0.446	0.207	2.89778046116916e-92	0.515778189677351
YPEL5	1.98618774190417e-34	-1.09739960832208	0.134	0.205	3.53442108671846e-30	0.126489195289702
LITAF	9.11901923447267e-56	-1.10034422407456	0.127	0.254	1.68318857029897e-51	0.119388108600201
C2orf82	1.61612081319189e-62	-1.10102114353436	0.141	0.076	3.00566148837427e-58	0.13469695118717
ATP5G1	1.19401716496036e-232	-1.10209231193232	0.834	0.353	2.35615407161629e-228	1.50629463128076
PTPRF	2.09683426082636e-121	-1.10405604743105	0.337	0.131	4.0525515758991e-117	0.366217306262016
ACAP1	2.55727064524593e-65	-1.10607735996891	0.016	0.196	4.77109984283533e-61	0.0166552496680795
SIGIRR	2.33493520492143e-180	-1.10688948901396	0.744	0.315	4.5825438331788e-176	1.17573466257839
PIK3R1	1.32571675175566e-82	-1.11036808445005	0.444	0.238	2.50838866599688e-78	0.548132183120268
IFITM1	6.57648780785206e-47	-1.11042567139003	0.088	0.214	1.19764419468794e-42	0.0847791249743018
RBP4	0	-1.11079889269769	1	0.549	0	6.0838207612912
AKR1C4	0	-1.11087247173615	0.893	0.209	0	1.94729792691687
NFIC	1.44678177860501e-156	-1.11370576962995	0.632	0.3	2.82570949179344e-152	0.887876836307273
TMEM160	6.17355784453762e-52	-1.11609194835976	0.347	0.242	1.13352695583555e-47	0.368735109394869
PPP1CC	1.79473138435444e-34	-1.116110308526	0.147	0.206	3.19408344473559e-30	0.137464948956652
FBP1	0	-1.11733327863517	0.833	0.234	0	1.59894038881173
PAIP2B	1.24358049780194e-82	-1.11778491907774	0.215	0.065	2.35322737599061e-78	0.220636283997173
C1orf56	1.99203096757282e-14	-1.11779631184607	0.109	0.183	3.44501835532043e-10	0.129472730055958
SNRPD2	1.41130369987803e-77	-1.11827700775897	0.661	0.519	2.66185990833996e-73	0.921549419671871
VAMP8	1.38241566678688e-64	-1.11841463101762	0.639	0.512	2.57751401072414e-60	0.930616076526709
STK4	5.27421305583542e-41	-1.12180581648876	0.066	0.216	9.50624161183776e-37	0.0673412584722279
METTL7A	2.33908555316897e-237	-1.12185240489532	0.917	0.464	4.61782269906618e-233	1.86969451104214
PRPF38B	1.02380700859094e-31	-1.12245167372749	0.18	0.268	1.81121697889823e-27	0.188936389067751
OCIAD2	1.92687935199689e-133	-1.12286012820369	0.552	0.216	3.74045819809636e-129	0.722858805737596
TOMM7	1.28102721629025e-89	-1.12355531970021	0.946	0.802	2.43651376538406e-85	2.32693223470991
MBNL1	1.86314360317631e-42	-1.12387697673949	0.237	0.311	3.36744574838086e-38	0.247612880788909
USP38	8.78019102283842e-39	-1.12447231832572	0.132	0.063	1.57639549624041e-34	0.128620094153646
STAB1	4.48810217260744e-43	-1.12480261945377	0.014	0.141	8.12346493241947e-39	0.0156060030907291
CRIPT	1.56839627856175e-42	-1.12604486542609	0.213	0.124	2.83518995275607e-38	0.214572752722512
SRSF5	7.17161988955604e-57	-1.12730385107777	0.593	0.486	1.32538707178885e-52	0.788985266300727
CAPZA1	5.81052644446236e-28	-1.12914680580121	0.223	0.311	1.02172296999426e-23	0.242302539345564
CYCS	1.70688102223367e-98	-1.12966565834767	0.545	0.381	3.26492201932856e-94	0.681626071006518
TST	2.81641544925397e-295	-1.12976528796591	0.77	0.238	5.58467019432569e-291	1.27473618029637
MRPL33	2.13737561619577e-79	-1.13554492265298	0.607	0.366	4.0362201136241e-75	0.807683797064582
ID1	3.50254129888359e-55	-1.13614810688083	0.294	0.206	6.45763539275168e-51	0.38559790884421
SEC11C	8.98885381344938e-140	-1.13750212096601	0.53	0.251	1.74770284694896e-135	0.690024709105233
EIF4EBP2	4.38488209882547e-69	-1.14171776800745	0.435	0.223	8.2128841711001e-65	0.518392439987394
CCL3L3	1.93487931488207e-43	-1.14180936213988	0	0.102	3.5046469030459e-39	0
CD247	1.61894070003753e-63	-1.14238513049302	0.001	0.15	3.01446758346987e-59	0.000807944862891177
IFI27	2.67124494069867e-52	-1.14294444101119	0.004	0.133	4.90734408055753e-48	0.00324407342753203
DHPS	1.91650693221678e-21	-1.14376004825151	0.157	0.105	3.3391300280013e-17	0.162946702263991
ANG	0	-1.1449967974693	1	0.398	0	4.75734824261976
THRB	2.7819322161342e-41	-1.14527220216551	0.115	0.045	5.01554559246835e-37	0.115079580240785
SLPI	5.06227481380907e-199	-1.14536807232664	0.552	0.192	9.95749455876245e-195	0.855431834146585
VOPP1	1.31521291686075e-15	-1.14636868648855	0.091	0.143	2.27637051650258e-11	0.0917596761823963
MCTS1	2.7216150513003e-53	-1.14695335697673	0.312	0.173	5.00505007934126e-49	0.342498576453444
USMG5	2.62255983463214e-282	-1.14789942174508	0.98	0.679	5.19476652043934e-278	2.97871619436892
CTNND1	2.86354879426363e-66	-1.14821973457704	0.359	0.17	5.34767737328732e-62	0.405739043427743
NDUFB7	1.1334760787734e-158	-1.15154443597838	0.85	0.491	2.21492560553109e-154	1.58432002102956
ATF5	1.58568534046135e-291	-1.15442007817505	0.882	0.387	3.14282834479439e-287	1.91199914387953
EIF2S2	1.47501249198424e-131	-1.15557189022572	0.791	0.486	2.86196673819701e-127	1.30804735158253
UGP2	1.70140243106769e-173	-1.15584196422824	0.772	0.365	3.33355778319092e-169	1.31593362630015
MARCH5	2.28295504624055e-28	-1.15587513198722	0.138	0.075	4.01708769936487e-24	0.135758738054788
LONP1	4.49631244197858e-38	-1.15643282114932	0.158	0.071	8.06233783971179e-34	0.170515014151517
PHF20	6.32012357399655e-14	-1.15727838908672	0.071	0.125	1.092749365944e-09	0.0697925033314646
FGA	0	-1.15848230044573	1	0.637	0	5.64310566790561
TMCC1	6.506741911794e-33	-1.158486628524	0.116	0.053	1.15377547579931e-28	0.110284700689025
RP11-347P5.1	2.63180401381859e-58	-1.1587873192642	0.001	0.14	4.87041650797268e-54	0.00180418231160628
ALDOB	0	-1.15927396890261	0.986	0.427	0	3.43318825327496
GSTA1	0	-1.16018143639048	0.934	0.217	0	2.69631840501832
LBR	8.7869521299927e-32	-1.1609975270432	0.237	0.177	1.55485117940221e-27	0.253326920661092
GNMT	0	-1.16195604826139	0.928	0.257	0	2.28934073660108
STRAP	9.80936060325104e-32	-1.16352505795803	0.265	0.191	1.73547207792717e-27	0.282463339787459
ESRRA	3.26831375232456e-121	-1.16386793377443	0.438	0.227	6.31601632636722e-117	0.506016365272088
TSPO	2.8287021608393e-87	-1.16448581289734	0.397	0.324	5.37000818213732e-83	0.433847025230927
FAM213A	3.92266916023071e-90	-1.1652700061124	0.414	0.221	7.46327034425495e-86	0.482974697865491
DCK	3.67587931321715e-36	-1.16727607830242	0.014	0.113	6.56328251374922e-32	0.0109970203918895
H1F0	5.85226177764853e-37	-1.16773129399534	0.227	0.134	1.04708667725687e-32	0.242141509537551
C6	1.47759237077465e-233	-1.17048216444413	0.631	0.208	2.9158807844867e-229	0.875338039552715
CFLAR	2.75834273985825e-44	-1.17053855991382	0.263	0.326	5.00528873574679e-40	0.265497546862908
KIAA0232	2.27001515688393e-35	-1.17171805605201	0.139	0.068	4.04630201714561e-31	0.132230321839598
TGFBR2	1.10519387211984e-22	-1.17250663610709	0.157	0.227	1.92911590378518e-18	0.162356911960237
SEPP1	0	-1.17336853754098	0.996	0.593	0	3.5910345594568
COX6C	1.61162604529903e-284	-1.17522924511138	0.99	0.719	3.19263119573737e-280	3.12292522257335
CTBP1	2.87743353097724e-27	-1.17540140804664	0.239	0.187	5.05449974051461e-23	0.262424065960577
CASP4	4.40163821683811e-53	-1.17694598925827	0.097	0.244	8.09285202547856e-49	0.085192525025277
C9	0	-1.1781175196435	0.973	0.392	0	2.73438219037612
SLC2A2	0	-1.17845284416178	0.802	0.204	0	1.35547210875192
PRDX6	0	-1.17846091279542	0.958	0.51	0	2.6112645862264
STK17B	6.98488168066678e-72	-1.18105421861454	0.005	0.173	1.31134168672838e-67	0.00327710919016514
SEC11A	2.84877724119449e-46	-1.18393460203554	0.48	0.385	5.18477457897398e-42	0.566225210818143
MRPL50	2.25627118474055e-36	-1.18469663146494	0.166	0.097	4.03105409865747e-32	0.161100337233821
KHK	0	-1.18519920218333	0.781	0.205	0	1.29084581426727
TRIM38	2.43403307606266e-21	-1.18588032396554	0.047	0.111	4.24008561850116e-17	0.0435086875562787
COX8A	6.429768800856e-126	-1.18750748571021	0.894	0.627	1.24551051441382e-121	1.83475127538627
CDC26	3.83960006998743e-48	-1.18782117056353	0.259	0.176	7.00842200774806e-44	0.266518468622057
HSD17B12	2.39754036833997e-65	-1.18834607267534	0.325	0.207	4.47357057328554e-61	0.359639802714094
CARD8	1.69200786721549e-32	-1.1884098289526	0.049	0.159	2.99806873991912e-28	0.0455859131829486
CEBPB	1.04906434318635e-126	-1.18873305319752	0.694	0.383	2.03298179066083e-122	1.055811349401
SDPR	7.28145291730083e-38	-1.18996598599652	0.008	0.116	1.30520043542617e-33	0.00842314895035568
APBB1IP	4.65199056276415e-21	-1.19011264488726	0.072	0.134	8.10190676411004e-17	0.0711663152881276
NDUFA4	1.03305044985054e-274	-1.19037126523671	0.984	0.712	2.04471675538918e-270	3.09326477850865
ROMO1	3.28929264382353e-197	-1.19076899136387	0.884	0.458	6.46740719628583e-193	1.64693256775775
GSTZ1	0	-1.1910804602293	0.781	0.207	0	1.31875921839491
RABAC1	1.28745018221838e-90	-1.19114860595945	0.609	0.364	2.45014644177979e-86	0.838814027914531
IFNAR2	2.90579475525001e-11	-1.19258692616886	0.071	0.134	5.01946986021886e-07	0.0732448821882415
ATP5H	1.36127271214195e-175	-1.19424263803923	0.814	0.417	2.66877515215429e-171	1.47728664212523
GPSM3	3.84565784389707e-116	-1.19519634695637	0.006	0.272	7.41442832303355e-112	0.00933282874370655
JMJD1C	6.30974240536042e-19	-1.19542043982816	0.104	0.163	1.09543437899462e-14	0.102539623664754
XRCC6	1.3996267951661e-42	-1.19666781519981	0.293	0.241	2.53038528298079e-38	0.314564625449184
PPP1R3B	7.23074106299688e-104	-1.19770210877149	0.347	0.133	1.38678382847217e-99	0.414474170475001
RNF213	7.45239760900907e-36	-1.19806217366984	0.158	0.262	1.32995487730376e-31	0.162758094732844
CCND3	1.08388774799475e-81	-1.20000334076868	0.021	0.239	2.04941495390846e-77	0.0190434802949772
MYO1F	8.6956986560005e-75	-1.20102307052086	0.019	0.204	1.63670440103241e-70	0.0139772220826192
TYMP	3.34827999817057e-54	-1.2012397689927	0.264	0.213	6.16686210063055e-50	0.268114570951981
NDUFS6	1.71808490876591e-149	-1.20377658689704	0.82	0.462	3.34940652963913e-145	1.42885918523314
RBP7	4.80599777520299e-42	-1.20583431675349	0.004	0.115	8.68011258179412e-38	0.00592216540776306
TM7SF2	8.58683158765649e-118	-1.20705274986176	0.281	0.13	1.65682915483832e-113	0.302324788575589
RAB4A	3.07174843510388e-59	-1.20877637768204	0.362	0.19	5.69164267540398e-55	0.403683834170681
PA2G4	8.7965850605463e-93	-1.20902249522638	0.565	0.339	1.67592538573528e-88	0.755974911181931
PDIA4	1.8689909079015e-174	-1.20982257823056	0.773	0.385	3.66303528039615e-170	1.26551392387137
ST6GAL1	3.31889871594906e-173	-1.21002564019085	0.779	0.385	6.50238636428741e-169	1.25016102041331
TIMP3	1.3001744009892e-54	-1.2125534987409	0.245	0.188	2.39596138614289e-50	0.267029119672483
ARPC5	7.84089803429551e-55	-1.21306938720158	0.304	0.369	1.44515591670101e-50	0.317619665335161
EVI2B	5.08708830224634e-88	-1.21313168153835	0.004	0.209	9.66241552128669e-84	0.00313633444490177
ZMAT2	8.51299339369469e-56	-1.21334774349218	0.289	0.204	1.5714134505421e-51	0.301082686990133
STXBP2	1.19188853193129e-20	-1.21584578468223	0.077	0.146	2.07495874523918e-16	0.0761482273710377
SERPINA4	8.44890544476084e-317	-1.21640411035969	0.778	0.226	1.67693875267613e-312	1.30009059488907
SSBP4	1.56695944180457e-20	-1.21982925930921	0.034	0.105	2.72729290846085e-16	0.030724717258251
MRPL57	2.40772780603566e-165	-1.2216970423425	0.771	0.386	4.71144177085057e-161	1.30625612337397
KCNK6	9.6453334764274e-41	-1.22256102363758	0.003	0.106	1.73741391910887e-36	0.0026418070637682
IFITM2	1.87377876365862e-92	-1.22322594177633	0.712	0.608	3.56917378901694e-88	1.12834907783529
RHOB	1.76232647653286e-221	-1.22366000160623	0.93	0.484	3.47372171789392e-217	2.31272250833235
HPX	0	-1.22882500202417	0.999	0.537	0	4.55313228122194
ASGR2	0	-1.22903527189996	0.912	0.317	0	1.91220744675604
PYHIN1	4.74818743953746e-42	-1.22906804010465	0.001	0.104	8.57665097203651e-38	0.000689386910655405
ARID4B	2.28710746270665e-24	-1.22964717446194	0.092	0.168	4.00175192749782e-20	0.0861243865496846
DNAJA1	2.904077496213e-68	-1.2301296434368	0.383	0.291	5.43527144191225e-64	0.432409283372271
PON1	0	-1.23038193143287	0.782	0.19	0	1.39314768688705
RND3	2.6314365072738e-78	-1.23269977091471	0.322	0.113	4.96552068922566e-74	0.396305919385141
KLRF1	1.23000780827305e-57	-1.23295989448516	0.002	0.137	2.27489944140101e-53	0.0017772811234172
SEC22B	2.22641631151842e-27	-1.23415596330421	0.229	0.156	3.91136817607555e-23	0.252357860407839
CD99	2.22435815946757e-91	-1.23513409339558	0.292	0.43	4.23473306399436e-87	0.294906677053944
CCL14	3.44628366847898e-49	-1.23613886565616	0.007	0.129	6.30118505944696e-45	0.00467706396202941
PTBP3	1.22731906647105e-13	-1.23732229280781	0.087	0.14	2.12129827448856e-09	0.0857926356978054
RNF130	2.86414539442211e-75	-1.23800456745493	0.406	0.231	5.39375860677571e-71	0.469748306159087
C3	0	-1.23897220822625	0.987	0.544	0	3.48874398045702
IGBP1	4.52166965600998e-23	-1.24021700090274	0.094	0.172	7.89754822118702e-19	0.0880988568281146
DDT	0	-1.24086939423888	1	0.592	0	4.6023237244751
SF3B5	2.11790530397351e-75	-1.24105957904855	0.609	0.423	3.9892864305645e-71	0.824065563957066
PRELID1	1.23705780693732e-85	-1.2411721840965	0.604	0.393	2.34533789617247e-81	0.823676470594716
TCEB2	2.67574104948491e-147	-1.24214857819016	0.943	0.701	5.21261113850155e-143	2.25731646991672
DNAJC22	3.68455066563021e-57	-1.2470456335388	0.148	0.042	6.81089190541744e-53	0.146884777877725
MYEOV2	1.08454030745345e-66	-1.24843846191191	0.667	0.486	2.02646356447677e-62	0.948911179236521
SUCLG2	7.77483609897187e-164	-1.24954220745969	0.701	0.299	1.52106893440286e-159	1.05561974585005
CDC37	8.54903952445035e-30	-1.24991530401253	0.163	0.216	1.5071956681606e-25	0.156231423896256
CORO1B	1.66990198483731e-16	-1.2502769484959	0.075	0.126	2.89277120833367e-12	0.0757079812420087
CBX3	5.15047655639013e-72	-1.25339997527308	0.61	0.421	9.67156487758939e-68	0.841348045198753
MMAB	2.72480787876897e-181	-1.25556874095768	0.507	0.176	5.34934282759925e-177	0.606855209368853
FAM133B	3.7121448660727e-56	-1.25688652547791	0.362	0.267	6.85447549520324e-52	0.401817130768923
SEC61G	3.30795263513714e-118	-1.25716027362648	0.883	0.574	6.38335620002413e-114	1.73550303693961
AP1S2	1.81734168903319e-60	-1.25735747452422	0.022	0.2	3.37153230149437e-56	0.0211780526409859
MRPL20	1.28625417405803e-165	-1.25771177365195	0.762	0.373	2.51719941863157e-161	1.21444319348037
TNFRSF14	4.16304975755459e-18	-1.25952043871691	0.063	0.138	7.22205871940569e-14	0.0633714079437129
ELAVL1	1.1727737969747e-28	-1.25980767299379	0.242	0.172	2.06455099219426e-24	0.266536468746136
ERGIC1	2.77356107648202e-80	-1.26034835072431	0.487	0.257	5.24064365401277e-76	0.607209386140099
EGR1	7.65523411081915e-53	-1.26123036083714	0.363	0.252	1.40687892488634e-48	0.447541423435235
MPEG1	6.98166817440551e-43	-1.26259171047878	0.001	0.105	1.26298377274996e-38	0.00054012590171794
LSM3	1.87742913965299e-97	-1.26297208636372	0.594	0.349	3.5892690291886e-93	0.775561758272716
SRP9	5.65648637325899e-63	-1.26407902867598	0.485	0.343	1.05244585460857e-58	0.597622321556962
CFP	1.21948183626222e-46	-1.26426571123018	0.005	0.122	2.220188631099e-42	0.00302888366066474
EIF5A	9.21253945777436e-119	-1.26478645999361	0.578	0.349	1.77811224074503e-114	0.749052796528379
ATOX1	1.32326873562156e-261	-1.26538893691088	0.931	0.469	2.61716090531232e-257	2.00606655768815
GLUL	6.60065338248307e-48	-1.26597424926441	0.608	0.37	1.20422320310021e-43	1.20141991751111
LTA4H	6.38521218247197e-25	-1.26977783749143	0.091	0.143	1.11766754041989e-20	0.0872509009919124
COPE	1.8915271502752e-97	-1.270107094875	0.504	0.336	3.6160324531811e-93	0.611659993931407
STK17A	1.39980975808598e-36	-1.27073288528905	0.041	0.16	2.50201996160288e-32	0.0383477244174438
CLEC7A	7.65201466797708e-41	-1.27093625573721	0.001	0.101	1.37851044243607e-36	0.00131996176963341
RPS27L	4.74416461072943e-157	-1.27292055400506	0.915	0.584	9.26725115059887e-153	2.06362503515557
MZT2B	9.68740907828045e-76	-1.27358446339641	0.723	0.48	1.82539849262039e-71	1.11487423965165
CALD1	5.30942705646837e-318	-1.27552980300561	0.872	0.315	1.05392127070897e-313	1.61013091956531
RBMX	9.61796632963874e-43	-1.27568510124342	0.292	0.392	1.73931303105187e-38	0.316959664986766
TPI1	2.2252685553086e-107	-1.27591007675203	0.828	0.558	4.27429584103676e-103	1.54718774923359
SERPINB1	1.66807790088044e-45	-1.27831095973038	0.069	0.207	3.0317315848502e-41	0.0640010768265665
SASH3	5.12433212625983e-43	-1.27916620131801	0.001	0.106	9.27401628210503e-39	0.00110013462298527
EBPL	4.26690713810793e-229	-1.27949925367523	0.715	0.233	8.41604763920409e-225	1.09367619142093
F12	1.09311370307388e-282	-1.28069139711234	0.77	0.26	2.16534893441905e-278	1.30337020029507
NAA50	2.64928054818633e-44	-1.28298488914604	0.21	0.136	4.80764941079373e-40	0.209317287430572
FGL1	0	-1.28424758335612	1	0.597	0	4.68612211704031
TDO2	0	-1.2843608122361	0.94	0.331	0	2.28832621943653
ARL5B	2.45040845195523e-14	-1.28609393736461	0.133	0.069	4.23724629512099e-10	0.151993593882926
TTC3	4.93268827175718e-31	-1.28620044053451	0.278	0.213	8.71408710088624e-27	0.290496791918115
AHNAK	1.92559212624308e-31	-1.28693249604141	0.204	0.27	3.40560223447352e-27	0.209695772494692
MT1G	0	-1.28745692766517	0.999	0.663	0	5.49303417980318
EVI2A	3.60354902078509e-50	-1.2877717800557	0.002	0.124	6.6013414511762e-46	0.0014391106073209
RAB7A	3.30085077879998e-45	-1.28808333964679	0.368	0.303	5.99665560984592e-41	0.412402549610825
MRPL51	2.2517339752898e-158	-1.28823047512409	0.766	0.376	4.39988818771626e-154	1.21727330030619
APOE	0	-1.28887649398815	1	0.643	0	5.41680169428075
TBCA	7.83338523492416e-195	-1.28929627772265	0.958	0.629	1.53988686948139e-190	2.38940224512376
OAZ2	9.69871999165208e-33	-1.28961758932472	0.269	0.193	1.71909811852033e-28	0.263331757796341
PAH	0	-1.29202988932895	0.89	0.303	0	1.75789087438529
P4HB	2.14634388398093e-135	-1.29214310611904	0.832	0.544	4.16862909146777e-131	1.50450860033449
ACSL1	3.16452139595259e-313	-1.29369711991658	0.91	0.36	6.27967625812832e-309	1.96964198236707
HLA-DQA1	6.55258986660597e-42	-1.29560649933413	0.003	0.107	1.18307010041571e-37	0.00277741409948919
PRMT2	7.41169970258188e-36	-1.29569078413278	0.09	0.239	1.32276604591979e-31	0.0951856341459839
COMT	1.32686298339524e-202	-1.2970044734198	0.674	0.245	2.61113366502349e-198	0.990573036018647
MT1F	9.8061631715758e-199	-1.29750162294384	0.807	0.38	1.92877423421724e-194	1.80969406666215
SLC7A7	1.16145720729655e-43	-1.29772826484495	0.001	0.107	2.10479275106281e-39	0.00054012590171794
CNN3	9.9423714714337e-85	-1.29839776780306	0.432	0.192	1.88397997012197e-80	0.513721020520423
BIN2	3.52727201611655e-64	-1.30113326687084	0.001	0.152	6.57448231083965e-60	0.000577183401381985
DUSP2	1.11863472035398e-65	-1.30165220622234	0.005	0.168	2.08815543248478e-61	0.00487758664822332
ZFP36L1	8.1997306958197e-76	-1.30612189418767	0.745	0.524	1.54515725232026e-71	1.2465119963587
RPN1	6.35932794550616e-62	-1.30791380396804	0.444	0.249	1.18175391211341e-57	0.527343813786982
TMEM205	0	-1.30817343336735	0.857	0.285	0	1.63301336034038
STARD7	9.49474572179267e-50	-1.30923358149319	0.308	0.204	1.73848794166024e-45	0.336491198934242
FAM99A	4.00783364406132e-180	-1.30996489055546	0.442	0.112	7.86457195974152e-176	0.523427644591043
TMEM97	4.34522610611514e-97	-1.31119698162354	0.267	0.14	8.30372708878603e-93	0.28912995569335
H2AFY	3.2759541417748e-37	-1.3124259063729	0.186	0.261	5.86428550919106e-33	0.1866605675089
APOC1	0	-1.31265952913531	1	0.765	0	7.04571028932272
CD63	5.82424536187912e-99	-1.3131739598081	0.769	0.552	1.11435286508833e-94	1.32240600592559
AMBP	0	-1.31326023946144	0.999	0.605	0	5.71307027664973
CANX	1.27720124575728e-111	-1.31327091728337	0.717	0.428	2.45720747671242e-107	1.04457325906677
MT1X	0	-1.31620833789196	0.999	0.648	0	5.39170031927786
CKLF	3.46395155105899e-31	-1.31823606804759	0.126	0.241	6.12045599556612e-27	0.123493994922748
HADHB	1.55053941918515e-148	-1.3184271253231	0.614	0.268	3.02138111222418e-144	0.8554231589876
THOC7	9.30845217637097e-48	-1.31869022950103	0.272	0.184	1.6977685924483e-43	0.285892800767298
TIMM13	5.12418052397419e-181	-1.31879789849625	0.776	0.348	1.00577415324565e-176	1.25331151007362
AADAC	0	-1.32190945690467	0.895	0.245	0	1.81954167631777
SPCS3	3.64573567902732e-59	-1.3232266215779	0.359	0.242	6.75408991896601e-55	0.401321187251184
TRBC1	2.27186160902373e-55	-1.3253657052964	0.003	0.138	4.19022155168337e-51	0.0027907017733714
PGRMC1	3.64260766957956e-211	-1.32675424779363	0.746	0.298	7.17484432677086e-207	1.1551113303908
VTN	0	-1.32688464189309	0.998	0.555	0	4.43025418822267
HLA-DQB1	1.13643618582166e-60	-1.32854687585729	0.002	0.145	2.10888463002925e-56	0.00204132821736435
APOH	0	-1.33174633740548	0.999	0.518	0	5.36152489163295
GIMAP4	3.87135508496308e-103	-1.3322580768791	0.006	0.248	7.4237105109252e-99	0.00672117502339225
ZFAS1	5.73818438994032e-77	-1.33228612843737	0.379	0.495	1.08176252119155e-72	0.431103861237254
TLE4	3.30864483559298e-48	-1.33304299567114	0.041	0.189	6.0405928763421e-44	0.039514530796972
UGT2B10	1.04612493322315e-287	-1.33439281916128	0.644	0.134	2.07279194268835e-283	0.949225116768029
ATP5L	1.03727378290516e-84	-1.33537721549287	0.943	0.782	1.96532263647041e-80	2.29579076226754
RBP5	0	-1.341478348457	0.759	0.154	0	1.23649897358362
WIPF1	1.55074035324554e-85	-1.34359040924042	0.004	0.205	2.93989356168289e-81	0.00785358962671767
EPHX1	0	-1.34383512404498	0.925	0.272	0	2.08121383769288
CES2	2.13867110405531e-295	-1.34582243525339	0.798	0.27	4.24098479934168e-291	1.38156047980818
RHOG	6.39915666997145e-44	-1.34662605086529	0.062	0.223	1.16023109583252e-39	0.0681613811675029
PYCARD	5.37689356328942e-80	-1.3499002300564	0.007	0.201	1.015748963041e-75	0.00592642166218018
ERGIC3	3.86740737326473e-62	-1.35046034116609	0.415	0.303	7.18912356616181e-58	0.476448246726609
PSMB9	8.21956338738328e-43	-1.35291141027527	0.119	0.269	1.48650803860827e-38	0.121790986907287
UPF3A	1.44942441538772e-28	-1.35362676059849	0.226	0.168	2.55113191352392e-24	0.236744152083897
TARS	6.20640104802955e-54	-1.35543805575302	0.216	0.125	1.14259843294224e-49	0.222636565703209
NONO	1.45935882732603e-37	-1.35547841149213	0.348	0.27	2.61444133915459e-33	0.393526719073441
LDHB	5.11838392910739e-97	-1.35638709478463	0.038	0.291	9.78071985013131e-93	0.0348163431283859
TTR	0	-1.35639576598628	1	0.563	0	7.09908684506635
EMP3	4.96552648320584e-108	-1.35717441693451	0.017	0.283	9.5382798215901e-104	0.0157135732718793
ZEB2	2.89385254075851e-83	-1.3589022841775	0	0.186	5.47806285965586e-79	0
SERPINA11	7.32050559428176e-231	-1.35899894586523	0.582	0.145	1.44433575375179e-226	0.826879392158902
KMT2E	4.51629641104237e-46	-1.35920080257026	0.093	0.229	8.21694969025048e-42	0.087505213130483
ABCA1	1.28216129395657e-89	-1.35979114132432	0.39	0.19	2.438542564976e-85	0.454182353696834
SELM	1.23917819570869e-40	-1.36134414085933	0.003	0.101	2.23138817701264e-36	0.00135341968755436
TMEM176A	0	-1.36204853100174	0.927	0.304	0	2.16199323421362
SH3BGRL	4.24882476145391e-75	-1.36237626421539	0.047	0.267	8.00011214334156e-71	0.0459131948300933
ABCD3	7.89302270948442e-71	-1.36263223958772	0.318	0.121	1.48088892075347e-66	0.35819196730734
TPM4	1.24894413312544e-77	-1.36609359189182	0.005	0.188	2.35600821272784e-73	0.00298940766175327
EIF3L	8.28484434970597e-48	-1.3678345703142	0.329	0.389	1.51123845782987e-43	0.357257821324074
GC	0	-1.36796854553338	0.989	0.438	0	3.41766735275107
NIT2	3.50560221596711e-250	-1.36802439969147	0.564	0.135	6.92636885830781e-246	0.757754583252476
NUDC	2.88548263791779e-230	-1.36824489125532	0.847	0.375	5.69219159982043e-226	1.60217555212524
LSM4	1.84736307775536e-48	-1.36880171694035	0.274	0.205	3.3738391889046e-44	0.274237858324057
GPR65	4.88175087572313e-52	-1.37070044493658	0.002	0.126	8.96533548326553e-48	0.00122951281237335
CD55	1.3320626592514e-29	-1.37141103750632	0.028	0.125	2.34802684946245e-25	0.0244108026226475
PHLDA1	1.65983620932168e-87	-1.37215681662519	0.321	0.103	3.15186297788093e-83	0.393837198699607
SMDT1	2.35139974447142e-111	-1.3758843556124	0.707	0.416	4.52315254846522e-107	1.0677331800255
SEC62	2.61639311669652e-220	-1.37591954092434	0.962	0.613	5.15664919369718e-216	2.41698325306489
COX17	2.32985600722718e-198	-1.37667548790998	0.885	0.479	4.5821278094137e-194	1.72600625323103
MPST	2.57653015186014e-240	-1.37677326924826	0.825	0.371	5.08838939690859e-236	1.46234312373932
SCAND1	1.41450674979521e-114	-1.37687480662058	0.682	0.377	2.72504725348047e-110	1.00218655391761
PEBP1	0	-1.37933334644574	0.985	0.587	0	3.27704949931858
ECHS1	0	-1.38334598216617	0.969	0.435	0	2.87510626395857
APOA2	0	-1.38393822859768	1	0.74	0	7.57702244460129
MFSD2A	1.07788307553729e-227	-1.38470096696581	0.599	0.17	2.12569321326709e-223	0.829608155745553
UBXN6	3.42191531827069e-33	-1.38522651847386	0.197	0.141	6.07150434920769e-29	0.194310307908697
COX4I1	8.61145239010257e-106	-1.38895636845791	0.964	0.827	1.65331274437579e-101	2.64603302388198
SNHG25	1.11836816028616e-145	-1.39082036307637	0.729	0.438	2.17779831852524e-141	1.16418193779446
MARCKS	3.30912375780379e-57	-1.39090129421999	0.011	0.161	6.11724617867609e-53	0.0108973208274597
SERF2	2.65036559451156e-113	-1.39154145899585	0.988	0.92	5.10407406191036e-109	3.29024441554857
CAT	8.56052072457779e-239	-1.3926577613479	0.781	0.313	1.69027481706789e-234	1.27598259678117
LDHA	7.19504276343242e-139	-1.39280389841858	0.77	0.459	1.39864436278363e-134	1.30971369249701
PPP2R5C	3.06317028990948e-44	-1.393700136896	0.233	0.303	5.55781617401176e-40	0.241420122710357
ATP5I	6.74145666442734e-310	-1.3939390994732	0.996	0.787	1.33757241678903e-305	3.54927573372933
NNMT	0	-1.39465892214204	0.998	0.499	0	4.1310229351418
PFDN2	3.99850638255897e-97	-1.4010649499283	0.492	0.22	7.64154554770845e-93	0.596405092376651
ANXA2	5.26011806706588e-42	-1.4023063391347	0.164	0.325	9.49924721731427e-38	0.183749836936701
SPTBN1	4.05770615150415e-65	-1.40468971528989	0.417	0.237	7.56883928440068e-61	0.48318482012316
PPA1	1.09036480783087e-88	-1.4073436458217	0.43	0.227	2.07223831728257e-84	0.51102812780326
ZFAND5	1.69531882214233e-108	-1.40758181854017	0.63	0.337	3.25755511674649e-104	0.894124761673606
SDF4	1.00064929333931e-27	-1.41069517785756	0.273	0.222	1.75864113304383e-23	0.302918474387155
TMED7	2.12391567685884e-71	-1.41233005817688	0.294	0.154	3.98574015919329e-67	0.320384054695862
FGB	0	-1.41247096462612	0.998	0.716	0	5.84271148520708
MS4A4A	4.98762103090156e-34	-1.41374514731421	0.007	0.101	8.86350133401517e-30	0.00639380508609656
C9orf16	1.07791082135247e-40	-1.41599299101135	0.287	0.358	1.94142518033794e-36	0.302904317988282
AKAP9	5.17819879306596e-56	-1.41743237223188	0.372	0.272	9.55999061175837e-52	0.419877864892906
EPB41L4B	1.21530636925669e-126	-1.41938758033376	0.349	0.097	2.35489915170869e-122	0.391710021317132
C4orf3	1.14031445181174e-91	-1.42003905346656	0.759	0.491	2.17138677913991e-87	1.20862100678811
ETFA	2.70225591342981e-201	-1.42072583338708	0.73	0.282	5.3169587352645e-197	1.1408512417904
PDIA6	1.806266581086e-98	-1.42227935471459	0.65	0.4	3.4548460896432e-94	0.918476883937701
FERMT3	2.93738944183131e-48	-1.42627640665536	0.002	0.12	5.36367312078398e-44	0.00181817444642046
NDUFC2	1.81019207250636e-287	-1.42730554261814	0.924	0.46	3.58653355325685e-283	2.19372547046772
ACAT2	2.30258382489883e-87	-1.43368244931985	0.248	0.143	4.37168564995292e-83	0.26897627834757
TUBB4B	3.45454845210998e-100	-1.43579341133433	0.443	0.228	6.61476937610018e-96	0.543008495076282
ORM1	0	-1.43583636438367	1	0.857	0	8.11728642327353
CD7	1.91871478340141e-85	-1.43602633161652	0.005	0.205	3.63711574341572e-81	0.00411172191463399
CD48	6.14780047305296e-120	-1.43620093884664	0	0.257	1.18720174935126e-115	0
CELF2	5.67777789674144e-96	-1.43815227102189	0.003	0.224	1.08400135604588e-91	0.00364309091557786
SOD2	8.25863629073256e-128	-1.43878890934929	0.678	0.339	1.60060629950688e-123	0.995275440433682
FASN	8.15622974648459e-135	-1.4405117598824	0.359	0.167	1.58385825446984e-130	0.409419752201894
ITIH2	1.85933283410713e-277	-1.44145869702829	0.734	0.232	3.6811071449653e-273	1.17838956794922
HPD	0	-1.44268997798075	0.953	0.366	0	2.45268909846243
SEL1L	2.16325715972938e-74	-1.445845537565	0.3	0.179	4.0703846717468e-70	0.31477320935572
MED10	1.36862214158738e-36	-1.44727333230527	0.09	0.14	2.44641207808745e-32	0.0765358821272983
SLC27A5	5.33862536302236e-293	-1.45299740943928	0.759	0.239	1.05838247821918e-288	1.20003934420714
APLP2	1.44990365688442e-154	-1.45375640489602	0.764	0.388	2.83050191896977e-150	1.24529684119919
NFIA	1.13372552880068e-135	-1.45391051713049	0.628	0.263	2.20214846714244e-131	0.867391335234535
C14orf2	2.94409582385666e-143	-1.45437597631328	0.956	0.73	5.72744401573074e-139	2.40906142193042
IQGAP1	1.042208885324e-84	-1.45452362480242	0.024	0.249	1.97456895413486e-80	0.023235172136053
GPBP1	6.40308071119356e-22	-1.4548194015133	0.132	0.193	1.11618502957526e-17	0.138266441364259
CYP2C9	0	-1.455529037242	0.987	0.314	0	3.03052990136961
PSME1	8.59849934871377e-73	-1.45601241699474	0.677	0.506	1.61582999761029e-68	1.00556840085419
MAT1A	0	-1.4593362762337	0.999	0.465	0	4.35512908454263
GIMAP7	5.71026571348259e-129	-1.46049545296137	0.006	0.29	1.10710631653e-124	0.0048829039476183
C4orf48	7.15417060888685e-42	-1.46083330678188	0.04	0.184	1.29161396172843e-37	0.0383450888032058
CHP1	6.01819156399789e-125	-1.46124739691547	0.635	0.33	1.16518206870563e-120	0.880104125586436
PPIA	2.9997616336647e-86	-1.46438961871783	0.865	0.761	5.6899478667352e-82	1.67802612634777
DDX5	5.0997899276047e-87	-1.46577597511893	0.522	0.643	9.67940128259372e-83	0.658688861635338
ACAA2	4.87148726799469e-321	-1.46597859202028	0.902	0.36	9.67136367314986e-317	1.99135939172364
FXYD5	5.59361980873974e-157	-1.46874612238412	0.005	0.339	1.09254582104305e-152	0.00321492604604563
FCGR3A	2.10702051292658e-63	-1.46904887179628	0.005	0.162	3.92264008891542e-59	0.00473612080204513
TRBC2	1.15294645680344e-73	-1.4709402377825	0.001	0.171	2.16776992808182e-69	0.000704364756323087
TMED9	1.66287927923822e-51	-1.47111432521757	0.333	0.263	3.05138347740213e-47	0.374115924903745
COX5A	1.28373228000192e-163	-1.47579653605133	0.807	0.444	2.51136545936775e-159	1.44309798781265
NQO2	1.36433871201091e-291	-1.47688679827014	0.646	0.146	2.70425576107683e-287	0.897665849848066
COX6A1	1.40738275163022e-172	-1.47780904752819	0.936	0.634	2.75720354871876e-168	2.19993096134215
MT1H	2.19126234676304e-228	-1.47866862370067	0.88	0.394	4.32182672652074e-224	2.8815128317625
CYB5A	0	-1.48338518616598	0.996	0.509	0	3.8830846620443
SLC2A3	1.2606652818087e-49	-1.48506475692562	0.004	0.126	2.3071435322381e-45	0.00242812315158612
MTHFD1	7.63240665443512e-109	-1.48560389994325	0.385	0.132	1.46664326271625e-104	0.463087945934714
CD37	1.08542940396927e-102	-1.48726449721015	0.007	0.247	2.08098525328989e-98	0.0061675132985741
ACTR3	3.48834671582268e-33	-1.48816977392465	0.211	0.291	6.18902474321259e-29	0.2174898564334
HLA-DRB5	2.42654750183831e-59	-1.48942517019524	0.006	0.157	4.49687783040676e-55	0.00642955402971639
UQCRFS1	2.15607090685083e-133	-1.49182559228141	0.675	0.327	4.18514923728815e-129	0.974599081815297
GZMK	7.50717595694829e-57	-1.49211181550044	0.002	0.136	1.38725104508447e-52	0.000870239149626203
TUBB	1.54168813603569e-98	-1.49423075002272	0.604	0.425	2.94909523542268e-94	0.821554881115644
APCS	0	-1.49481215350346	0.999	0.432	0	4.46558939284687
ADH4	0	-1.49553689305054	0.935	0.26	0	2.29979672186626
FABP1	0	-1.49937167826956	0.999	0.524	0	4.46551145446946
ANXA1	2.01663150843302e-109	-1.49950838770835	0.002	0.245	3.87657074866079e-105	0.00122907777624719
CD3D	5.8021905412194e-60	-1.5038557459293	0.004	0.148	1.07572612634208e-55	0.00435368705662894
[truncated: 745 more rows]

## Sheet: Cluster 2
List of genes that are differentially expressed. Showing all significant genes, ranked by the average difference in transcript expression compared to the global expression in all cells
Genes	P value (cut-off 0.05)	Average difference (log2 fold difference in CPM (counts per million))	pct.1 (percentage of cells in selected cluster expressing the gene)	pct.2 (percentage of cells in all the clusters expressing the gene)	Family-wise error rate (Fwer)	Mean (CPM average expression level for selected cluster)
CD2	0	2.77966719256444	0.675	0.069	0	1.52588389758449
TRAC	0	2.63240550107259	0.773	0.045	0	1.78372522014869
CD3D	0	2.62027916077612	0.846	0.039	0	2.03895399023517
GZMK	5.22455494708168e-265	2.59301659079731	0.525	0.068	1.04350035958062e-260	1.26364472905678
CCL5	0	2.48234682035107	0.866	0.147	0	3.10384533529801
CCL4L2	5.17067144766724e-47	2.34555721880701	0.193	0.059	9.85581684639852e-43	0.495120954851055
PYHIN1	5.01699275094858e-97	2.32513066015853	0.309	0.063	9.85989585343925e-93	0.524390822732368
TRBC1	3.96898135255305e-162	2.22452179537477	0.429	0.083	7.89231941955174e-158	0.962889581600101
TRBC2	0	2.16391779606195	0.637	0.088	0	1.47395477768457
GZMA	0	2.14094028601645	0.738	0.138	0	1.8617216728972
CD3E	0	2.12713353186227	0.727	0.052	0	1.51569273032432
JUNB	1.05655774879194e-296	2.04041064680535	0.856	0.421	2.11184762828532e-292	2.91037559049541
CD69	1.10356465861193e-280	1.99985823109194	0.626	0.103	2.20492218790664e-276	1.44215982208239
IL7R	0	1.94404512070235	0.481	0.021	0	1.15423948756243
DUSP2	2.94835739091597e-219	1.91036447389511	0.542	0.098	5.88256266635555e-215	1.1946671145821
IFNG	2.56493458679334e-43	1.87677617508003	0.145	0.032	4.86619389806432e-39	0.32037464922681
LTB	8.26306797204083e-266	1.85212500048826	0.488	0.051	1.65046519673544e-261	1.10208450550078
IL32	0	1.81630013366786	0.853	0.195	0	2.57841460931611
CD52	7.38310675726354e-288	1.81408218821258	0.675	0.136	1.47551388543912e-283	1.73226982117083
ACAP1	1.34791075254493e-239	1.75917020693789	0.6	0.12	2.69137339960646e-235	1.15044618354238
EMB	2.47639979584479e-84	1.69799277644198	0.282	0.065	4.84557148052951e-80	0.43003056287014
HCST	8.16289927114326e-315	1.68933000047338	0.861	0.258	1.63184519329425e-310	2.23774952949096
TIGIT	2.91698999697212e-51	1.66562663397122	0.144	0.028	5.58516074720251e-47	0.277271306419754
IKZF3	3.82757546648538e-113	1.64440894052403	0.328	0.068	7.55410294065556e-109	0.574519194616019
TRGC2	9.4800371207589e-216	1.63102841427968	0.367	0.03	1.89098300447778e-211	0.734620908894178
AC092580.4	1.15357966205653e-232	1.57598810002515	0.434	0.044	2.30289107936346e-228	0.829360326803042
FYN	4.30785786150545e-82	1.54918855904399	0.46	0.195	8.42013897609855e-78	0.813693089093299
GIMAP7	5.52710996211782e-167	1.53759382976705	0.624	0.209	1.0997843402622e-162	1.27004666678721
CD8B	1.06739995944029e-166	1.52467288958515	0.233	0.007	2.12359221930646e-162	0.460226842233063
CD48	7.49285118249145e-224	1.51027561845436	0.649	0.172	1.49534831048982e-219	1.33701428540588
PRPF38B	6.41951823198324e-27	1.49451640344741	0.358	0.245	1.18703311627602e-22	0.629071982771233
CORO1A	1.57002311013166e-285	1.46908861323646	0.835	0.259	3.1373771809761e-281	2.02534283916726
SLC38A1	5.51631502556207e-67	1.46179869349836	0.266	0.071	1.06966864660674e-62	0.432327934759822
CCL3L3	1.53865982035636e-59	1.453893939684	0.242	0.07	2.96761319552132e-55	0.601424384855105
STK4	3.85316628824401e-79	1.44399657420726	0.429	0.168	7.51945401150819e-75	0.739276263482749
TBC1D10C	7.11505845168216e-127	1.43322534914192	0.388	0.081	1.40792776641887e-122	0.636397484315021
TRIM22	7.5242585763957e-25	1.4149553528244	0.193	0.08	1.38506551874292e-20	0.286233092639893
CD3G	0	1.41144888861934	0.528	0.023	0	0.975424385024146
IER2	4.68308796278819e-103	1.40497031111313	0.646	0.372	9.22381005150762e-99	1.55839003648883
TSPYL2	2.2692237661703e-70	1.40456227486816	0.224	0.053	4.40864793291565e-66	0.411097035196703
MOAP1	7.53399011732701e-15	1.39349453473183	0.102	0.048	1.34496791574522e-10	0.157964176586901
KLRB1	1.50113097776937e-161	1.35942899534428	0.521	0.144	2.98469872309884e-157	1.96283728892181
CST7	4.0724004728186e-237	1.32203822789402	0.619	0.127	8.13054754398233e-233	1.33215652567389
ITGB2	9.47934402371832e-62	1.31089491400635	0.477	0.212	1.83140926538238e-57	0.876170662424832
LDHB	3.2604099581515e-97	1.29648946130059	0.514	0.228	6.40866181374258e-93	0.996671625258613
LCK	1.86175029754762e-270	1.29171990472432	0.533	0.065	3.71921856941088e-266	0.968978551542137
CD8A	1.79317717492432e-225	1.28066545569586	0.35	0.02	3.57936095886644e-221	0.672725867918642
SLFN5	2.39186481157821e-49	1.25234463358061	0.252	0.087	4.57037528196364e-45	0.385836991747014
TNFAIP8	1.90268598190301e-79	1.25192620103557	0.309	0.083	3.71404303667467e-75	0.486567720215045
CD247	2.7055655753245e-58	1.24463052285796	0.315	0.109	5.21281319397772e-54	0.50927480280898
KLRG1	6.43284069305352e-216	1.24218502238112	0.409	0.043	1.28322306145032e-211	0.761706270487267
RPS4Y1	3.39327426086159e-196	1.22857989582864	0.791	0.338	6.76449223902757e-192	1.80173600966605
AES	1.18341133490291e-32	1.22551301475204	0.451	0.314	2.20871891546278e-28	0.785871054878092
GZMM	9.74300174024723e-130	1.21855774686887	0.379	0.072	1.92911434456895e-125	0.659448102922818
JAML	9.37107421301002e-89	1.21274534906984	0.272	0.052	1.83673054574996e-84	0.411953523886141
EPC1	1.71090555243774e-25	1.20313595868513	0.239	0.155	3.15473874813995e-21	0.381463875381226
GPR171	3.69821454412447e-143	1.19070766996971	0.226	0.011	7.33799729845177e-139	0.356139831599126
TRAT1	1.34847233770783e-142	1.16473685133144	0.232	0.013	2.67536911801234e-138	0.355889474713068
MAP4K1	2.31090221285529e-38	1.14130206320348	0.121	0.026	4.35558849078964e-34	0.189249664551476
DEF6	3.07388603971001e-34	1.13929452784064	0.176	0.056	5.74970383727757e-30	0.265840551224361
GIMAP1	1.20941875773442e-62	1.12083365922253	0.341	0.134	2.33865305183104e-58	0.585971454974793
SEPT7	1.82272424998466e-47	1.11831174211018	0.491	0.299	3.47611741714574e-43	0.883924156129369
ID2	1.19946038633644e-31	1.11577926697342	0.661	0.581	2.23507448389933e-27	1.55143502418291
CCND3	2.29167229389125e-87	1.11021693947663	0.466	0.181	4.4886985220448e-83	0.800803537103946
IDS	3.89433039435905e-43	1.10855532919357	0.317	0.158	7.3852081598625e-39	0.530902916105945
UBE2L6	9.79758659180842e-13	1.10573776762336	0.219	0.145	1.73456473021376e-08	0.310067776616843
IFI16	1.15795560547664e-30	1.09992768137116	0.327	0.184	2.15449219954984e-26	0.544149484969489
LAT	3.68345096260006e-131	1.09526925318166	0.328	0.051	7.29507463142941e-127	0.512497970657727
PSMD5-AS1	6.69103194116781e-31	1.08033670682525	0.177	0.088	1.24553559584839e-26	0.334695215132017
GATA3	6.91692352306846e-50	1.07117908798003	0.148	0.03	1.32258494684592e-45	0.227111676288583
FYB	5.9877341271467e-69	1.05020949111253	0.426	0.168	1.16233894876172e-64	0.78666306949249
CXCR4	0	1.04998855277406	0.828	0.229	0	2.18077036779263
RHOH	4.67542892808433e-89	1.04948566602796	0.262	0.048	9.1647757848309e-85	0.420365728745859
TGFB1	3.74803991000987e-15	1.04822881522219	0.224	0.14	6.69887173116065e-11	0.362060308238866
CPNE1	1.64613187073132e-15	1.04661175158606	0.197	0.123	2.94558836948663e-11	0.308623612548988
KLRD1	1.12512099441851e-67	1.04528858380513	0.398	0.145	2.18239719287358e-63	1.00507205391596
PITPNC1	1.10983376343481e-30	1.04340133685955	0.175	0.073	2.06506768362315e-26	0.269423560890348
NCR3	2.41326380658969e-48	1.04160645185989	0.162	0.033	4.60740325954103e-44	0.256709614043751
LBH	3.1542927509209e-107	1.03508302778822	0.331	0.069	6.21711101206509e-103	0.540046682843671
CLEC2D	5.65517504589484e-127	1.02876583344311	0.356	0.071	1.11910258983213e-122	0.581045732461656
HLA-C	1.79126774917693e-255	1.01354763589012	0.986	0.769	3.57734082188125e-251	3.58275857035829
SRSF7	4.16151363132715e-97	1.01309926559468	0.555	0.288	8.17945504237352e-93	1.05511516584065
PIK3IP1	1.89301280076967e-95	1.00984962583309	0.34	0.085	3.71958085223232e-91	0.549857822941277
RASAL3	4.25379185769869e-56	1.00577339976758	0.208	0.051	8.17876560479727e-52	0.315631807465658
CMC1	6.18743152055186e-66	1.00415628213503	0.468	0.254	1.19900048005254e-61	1.34069211287528
CD6	1.10428004267976e-135	1.00328856616264	0.227	0.015	2.18846218858274e-131	0.349455913188578
CXCR6	1.85083834638439e-137	0.996930378230315	0.274	0.027	3.66928702170705e-133	0.446091881696611
CYTH4	4.25196114340888e-31	0.992916283763911	0.16	0.06	7.916726452913e-27	0.258716953805441
AAK1	4.62567224823457e-71	0.988181328565077	0.453	0.216	8.99184428334318e-67	0.775315020736636
HNRNPA1	1.42068490815494e-148	0.987040296163607	0.865	0.569	2.82048574816001e-144	2.28571504174255
GIMAP4	2.02455038544843e-100	0.975787419871075	0.487	0.184	3.98350533840833e-96	0.880029936493306
CD96	3.13115106463617e-100	0.971856747360226	0.268	0.043	6.16053971967167e-96	0.421811820367893
ETS1	5.79043038173268e-72	0.966776026718265	0.364	0.138	1.12594918772792e-67	0.616890657114429
BTG1	4.51192758560709e-306	0.965378265612516	0.958	0.582	9.01889205087001e-302	3.06358050807877
ZFP36L2	1.03905381627361e-280	0.954045537621774	0.874	0.438	2.0761334302963e-276	2.35958592603774
CCNH	3.55442811854785e-55	0.939628854493586	0.285	0.113	6.83018907260155e-51	0.478293007514167
RUNX3	1.98847323500823e-79	0.937989283667443	0.278	0.064	3.88130090741257e-75	0.461532723278897
SAMD3	8.97615928010689e-32	0.937145385417781	0.164	0.05	1.67288680503352e-27	0.264506357024952
THEMIS	7.86069184802225e-93	0.933019270799567	0.129	0.004	1.54321102360373e-88	0.188212159161622
C12orf75	5.77686212603631e-31	0.92433081160758	0.225	0.088	1.07542065338292e-26	0.357697648209163
LSP1	1.410752840193e-86	0.923083252770457	0.457	0.162	2.7622540610979e-82	0.779649969831293
HNRNPA0	5.76086510279923e-40	0.920163592190437	0.46	0.299	1.08822741791877e-35	0.769814919986514
TAP1	5.42643746825099e-24	0.910733248822079	0.199	0.096	9.96402447920247e-20	0.304423558652353
DENND2D	1.369599634911e-63	0.905634283126877	0.28	0.08	2.65058617344325e-59	0.446292714169204
CD37	2.31839431078012e-161	0.903780765446567	0.587	0.171	4.60943156869304e-157	1.09442290683639
HNRNPD	8.96999038984511e-09	0.9035005987777	0.232	0.297	0.000156544272283577	0.353264121667622
PRF1	3.47594865857259e-98	0.902237341828272	0.391	0.117	6.83475784735129e-94	0.710865803241096
ALOX5AP	1.02956485253618e-142	0.894333878268139	0.494	0.128	2.04275962391703e-138	0.917664388982962
FMNL1	1.36231116224295e-36	0.893251112556636	0.234	0.089	2.55869282492471e-32	0.370996740443116
MATK	2.90443816902698e-68	0.88351350916317	0.291	0.079	5.63519093554615e-64	0.497601094370228
GBP5	1.22702783873412e-54	0.882589876221958	0.156	0.029	2.35650696428888e-50	0.241622617462472
CD99	4.65359130201982e-57	0.879001820736383	0.599	0.39	8.95537110160694e-53	1.1568248823332
LYAR	1.09233124440849e-139	0.87806549741299	0.402	0.089	2.16642055703535e-135	0.75607728178007
ARHGAP9	1.35885407698599e-30	0.876325861471687	0.185	0.067	2.52787623941703e-26	0.288516567544531
TNF	2.71448911375999e-50	0.869803819127093	0.104	0.011	5.19227477680012e-46	0.180302968806256
NLRP1	2.28817068526251e-14	0.867745480884221	0.102	0.049	4.07546080752105e-10	0.1512113815315
MYO1G	4.59210924972608e-29	0.866291100557922	0.183	0.068	8.52157713471669e-25	0.284587613678133
PTPN7	1.90856049460707e-132	0.86199282536153	0.352	0.062	3.7808583398166e-128	0.580611902162921
ITGAL	1.75632841995986e-35	0.857442413118093	0.187	0.062	3.29171072468877e-31	0.297110637312687
PDCD4	1.29198839512287e-83	0.850199373742688	0.407	0.164	2.5268709031813e-79	0.698447571268419
TACC1	8.90980173831567e-08	0.849654704295021	0.131	0.2	0.00155208746281459	0.186489706255198
DNAJB1	6.72990108784393e-68	0.848909486363947	0.394	0.194	1.30553351203084e-63	0.796380291649214
CYFIP2	6.05168187826309e-19	0.843830818938067	0.155	0.069	1.09608062179101e-14	0.229293343741852
SH2D1A	6.42456005754388e-107	0.838332502963231	0.3	0.053	1.26621654174132e-102	0.480733585544937
SUPT3H	9.55292082157941e-44	0.83778542501552	0.148	0.03	1.81304884272756e-39	0.206908563161675
SIT1	2.61840962301981e-147	0.837335162572616	0.261	0.021	5.19780494265663e-143	0.417472008734787
JUN	3.85023167289756e-167	0.828904035380463	0.761	0.453	7.66196102906614e-163	2.52471696633883
C5orf56	1.79110595181704e-14	0.826944675962802	0.161	0.095	3.19264635911388e-10	0.248220429448762
PSMB9	3.48544935004998e-71	0.825800960041205	0.467	0.223	6.77571353649717e-67	0.858113148857292
NCK2	9.9039167198687e-17	0.823753663813393	0.106	0.039	1.7802290303964e-12	0.155838147585729
CTSW	5.64172644777434e-130	0.823694884104967	0.422	0.098	1.1171182539238e-125	0.756976629809535
CASP1	1.38474820348471e-24	0.823084358268694	0.189	0.083	2.54641347138804e-20	0.283641200940125
PARP8	2.13489767346008e-106	0.819550358133152	0.322	0.066	4.20745633485512e-102	0.520669454469767
ELF1	2.19090037137394e-45	0.817238709925471	0.347	0.171	4.16818795653891e-41	0.586429588610129
DDX5	6.14553547204293e-101	0.816034743412867	0.835	0.602	1.20931847018861e-96	1.94095324939061
SNRPA1	2.80644197529475e-14	0.815053278172673	0.16	0.105	4.9968699370123e-10	0.241479722583189
IL27RA	9.62716969058867e-22	0.814939717078455	0.138	0.061	1.7580174571984e-17	0.216461594099661
RPS3	1.24167023522092e-292	0.810784958345012	1	0.901	2.48160213211253e-288	4.69579411535222
SEMA4D	1.16929845567056e-47	0.809778161542682	0.194	0.05	2.23055373403717e-43	0.29213467589605
ATM	1.85559073627402e-39	0.798972260825059	0.308	0.148	3.5029841919381e-35	0.497523461877466
TUBA4A	1.26602095402636e-81	0.796574569203639	0.371	0.127	2.47418475045371e-77	0.63294643679377
MFSD10	5.22912495214812e-27	0.790919146135554	0.165	0.07	9.67074368650273e-23	0.250458979622552
SRI	2.71593873729557e-12	0.788365453172361	0.232	0.177	4.79770577943263e-08	0.364031182371767
CD47	3.27063297621359e-11	0.787065412127702	0.262	0.188	5.75108102537398e-07	0.386409126887835
BCL11B	4.50768544936349e-102	0.786378737194145	0.202	0.018	8.87473111270685e-98	0.322080322840028
FXYD5	3.42863209769038e-84	0.784162504240833	0.561	0.265	6.70811869913122e-80	1.06948590798622
PTPN6	1.75590886765344e-22	0.782651026864184	0.247	0.127	3.21261086425872e-18	0.382593033479028
PTPRC	7.23309476000648e-185	0.782528676626949	0.66	0.208	1.44119413093129e-180	1.29911805604989
TMA16	3.06021124334826e-13	0.781829336715167	0.083	0.14	5.42667259782947e-09	0.135063058532136
RP11-51J9.5	4.29578978361685e-67	0.780240629054743	0.293	0.091	8.33082512736815e-63	0.511538667580027
NCF1	2.06925293854178e-14	0.776869745446985	0.183	0.095	3.68678796059989e-10	0.301070007646614
S100A4	0	0.774209341694325	0.869	0.268	0	2.69054379897229
RBL2	1.12451058816062e-32	0.767393648175306	0.264	0.129	2.09889901280179e-28	0.416007422941884
LNPEP	4.68762857705464e-12	0.760999901739973	0.15	0.097	8.27272691278603e-08	0.22496432918757
GPR183	2.02370624260448e-23	0.757933653339735	0.136	0.046	3.71046539581532e-19	0.243213917133328
ANKRD49	1.57509282186878e-13	0.757501419564573	0.128	0.071	2.79673481451021e-09	0.209236751859962
AKAP13	2.09426062596618e-26	0.74844949531898	0.358	0.226	3.86809937615954e-22	0.582454604527834
XCL1	1.2841939989878e-11	0.745171951214344	0.111	0.053	2.26172247101731e-07	0.237879082183273
CCDC109B	6.90417992779912e-28	0.744954317158929	0.144	0.054	1.27913741522334e-23	0.212244528167957
SNHG7	8.90630350976047e-17	0.744702784341681	0.227	0.169	1.60144243409003e-12	0.376497948649204
TAGAP	5.13301035015338e-45	0.744426994669831	0.189	0.05	9.75939257874663e-41	0.298722166461794
LIMD2	1.34020909802588e-65	0.744099428107949	0.413	0.173	2.59652110651534e-61	0.705852828379281
RMDN1	6.10508224367519e-11	0.739095322126012	0.065	0.116	1.07235769610155e-06	0.0973470791851676
GRAP2	5.42231039501145e-91	0.734514625231378	0.183	0.017	1.0636946301894e-86	0.279234017022766
CMTM7	7.67300541868302e-11	0.733130527267368	0.134	0.076	1.34676591108724e-06	0.194320266460059
NKG7	1.44032040397365e-254	0.725500439118174	0.732	0.206	2.87631984673537e-250	2.20666893313874
TC2N	3.8240216179352e-123	0.724525998525939	0.239	0.023	7.56123794514328e-119	0.357450675531683
HLA-F	5.38465154468882e-66	0.720102007911512	0.411	0.186	1.04349162284525e-61	0.725401560311832
IFITM1	1.39777268170144e-73	0.713237048291428	0.428	0.169	2.72062474766369e-69	0.816725361187452
CAPZB	7.45680000284138e-38	0.712522458351793	0.495	0.341	1.4035188965348e-33	0.853457165737996
INPP5D	2.9992781867546e-17	0.708025473816912	0.176	0.086	5.40319965343842e-13	0.258414989302835
PKM	1.04604791068893e-20	0.707967652933774	0.301	0.18	1.90380719745385e-16	0.4966125976889
DGKZ	8.41285590910629e-22	0.707502247203315	0.191	0.095	1.53643987468008e-17	0.297110002875471
PTPN4	8.70625862244795e-45	0.705912555618481	0.232	0.075	1.65445032602378e-40	0.361218781360747
ARHGDIB	2.43819869007398e-179	0.705206687549373	0.805	0.363	4.85713561049638e-175	1.89682539151263
CISH	1.99562118504459e-40	0.703753711104207	0.111	0.019	3.77172403973428e-36	0.175544023965638
SNRPN	2.58411945267433e-37	0.700386643379461	0.271	0.135	4.85814457102773e-33	0.413033471314159
ITM2A	4.73795776027779e-62	0.699980322785205	0.265	0.092	9.15657716751287e-58	0.453287020583527
CCL3	2.04913035363735e-06	0.698738894643018	0.26	0.191	0.0356630646747045	0.70861047038561
APBA2	1.71029328796379e-28	0.68423530524675	0.116	0.03	3.17156787320004e-24	0.190764670642528
STAT4	1.01452250808087e-56	0.683270692709537	0.178	0.033	1.95173840104598e-52	0.252530635561853
SKAP1	3.910789472729e-65	0.682978408397451	0.292	0.092	7.57402597183425e-61	0.467570343189977
C9orf142	3.19559616489368e-36	0.68293785209701	0.328	0.177	5.99781444188895e-32	0.529052243197818
WAS	3.8066851450798e-39	0.678705528332397	0.238	0.089	7.18321486876559e-35	0.374709283426063
VAMP2	1.48923329785672e-67	0.678210566121131	0.492	0.272	2.8883679811931e-63	0.867813601079568
TSEN54	4.54594746433366e-36	0.678088216539762	0.155	0.045	8.53047041682211e-32	0.241067928142793
IKZF1	1.52657276537292e-47	0.675976119929941	0.258	0.089	2.91163223539576e-43	0.406388540275181
CRTAM	6.94801589632121e-50	0.673999923931702	0.102	0.011	1.32846063937661e-45	0.189557048972434
WIPF1	5.78310787391069e-73	0.666495754446703	0.403	0.153	1.12498797471185e-68	0.685249128447708
PPHLN1	1.45427212285624e-11	0.659502182469442	0.19	0.127	2.56053692671298e-07	0.280885072287928
STK17A	2.13099800638225e-122	0.658213002747994	0.431	0.109	4.21276995881707e-118	0.740692277758822
MYL12B	3.2985692233134e-27	0.65692206923132	0.662	0.534	6.10235306312979e-23	1.33906541156444
IRF1	2.13341814449126e-70	0.653890767446807	0.39	0.156	4.14523145474652e-66	0.675130085359036
PTGER2	2.26327791210038e-73	0.650286532424932	0.243	0.05	4.40388616136492e-69	0.352594975932735
RARRES3	5.77367514610537e-109	0.649940769718992	0.562	0.247	1.13845326530906e-104	1.06974827245619
MACF1	3.53463853355491e-15	0.648477360233914	0.236	0.175	6.3181663787294e-11	0.363164163944754
STK17B	5.36344361171966e-85	0.647766394571871	0.383	0.123	1.04967954924965e-80	0.634845976133141
ZFP36	6.61433925933666e-64	0.644682277310656	0.708	0.513	1.28046993721498e-59	1.79344724312964
FCMR	7.75656544584199e-50	0.642294789736802	0.195	0.046	1.48282261628161e-45	0.300261026069387
IL12RB1	2.22688665883953e-26	0.639957738990435	0.107	0.026	4.11283697021074e-22	0.148398827622313
FUS	8.94952496359848e-49	0.636237366128739	0.48	0.281	1.70935926804731e-44	0.833522105473291
RP11-596C23.2	9.37944102011855e-40	0.634645713581243	0.157	0.039	1.77130743664939e-35	0.279322944480459
LAG3	2.43064535243087e-64	0.633058306339936	0.133	0.014	4.70597246684141e-60	0.20971921179125
MYBL1	3.25670079926956e-39	0.628960358718803	0.148	0.032	6.14637141846143e-35	0.217569466744032
EVL	2.87021829897638e-79	0.628464354874891	0.537	0.257	5.6015180322823e-75	0.950809453575893
CD160	5.54047842534659e-24	0.626587257395511	0.179	0.069	1.01728724367789e-19	0.289566507490962
HMHA1	1.39034767689221e-51	0.626200694467741	0.256	0.089	2.66335000985471e-47	0.402224198948107
OFD1	4.01653741838343e-21	0.624307757612441	0.174	0.079	7.31853283003645e-17	0.256055328056832
IL2RB	2.28571642306566e-11	0.62229487562497	0.154	0.081	4.02103233145712e-07	0.262499491904194
PCSK7	2.90533801731282e-68	0.618086410386193	0.386	0.163	5.6366462873886e-64	0.674419184909604
RCSD1	1.08023009375678e-34	0.615629960984588	0.258	0.112	2.02165062046581e-30	0.394143385534785
CHST12	4.91884379523555e-26	0.615584233922009	0.277	0.15	9.07674245534815e-22	0.444857975204734
ADGRE5	9.18912140443302e-65	0.609353837525186	0.344	0.123	1.7795652511825e-60	0.558196800491817
CPQ	1.14431007719068e-20	0.601779247917723	0.055	0.117	2.08207218544845e-16	0.0992173352159848
BCL2	7.38132537076042e-74	0.600407985315618	0.18	0.025	1.43684879667222e-69	0.278252103246422
IL2RG	1.23870006462919e-120	0.597253907817508	0.406	0.097	2.44767132770728e-116	0.675900048362029
RHOF	5.47972415339054e-75	0.596472217501392	0.261	0.062	1.06739546783894e-70	0.388051123584403
GABPB1-AS1	2.01248430719506e-25	0.596421571464315	0.247	0.138	3.71041731717553e-21	0.407770362224174
TRAF3IP3	1.10020475490072e-90	0.596303233338034	0.367	0.106	2.15794160626228e-86	0.578473379367694
SEPT1	1.96335935952632e-85	0.591863709609884	0.332	0.1	3.84327594627277e-81	0.533311273584281
ILF3-AS1	1.61281056904792e-47	0.590953711961753	0.276	0.113	3.07595231728819e-43	0.480124583180696
HLA-A	3.39023811288231e-280	0.590942470464928	0.981	0.68	6.77335672572757e-276	3.50996305089952
YIPF3	5.92215541811741e-12	0.588530731929929	0.101	0.175	1.04460899420173e-07	0.151689589393755
RPSA	5.01039697660176e-216	0.588330585881568	0.981	0.795	9.99524092862284e-212	3.50632781681233
CMTM3	1.98716400010319e-40	0.586674410507552	0.227	0.086	3.75593867659504e-36	0.339104593911158
CAP1	6.44644950834714e-29	0.583299942869412	0.462	0.333	1.19581638379839e-24	0.80694202511927
CCL4	3.41461176263107e-177	0.581758301048275	0.647	0.198	6.80088224763229e-173	1.86508436537317
CASP4	1.30180623494128e-30	0.575638483257317	0.351	0.211	2.42188031948476e-26	0.575045622370332
NELFCD	7.11769811232826e-20	0.574876970321985	0.165	0.087	1.29243162323657e-15	0.252149626145949
TMSB4X	0	0.574477310026372	1	0.881	0	6.01227684034059
MYADM	6.95236464242201e-17	0.565897797015308	0.22	0.135	1.25073039917172e-12	0.371852591289495
VASP	2.91367552438771e-12	0.562013212504106	0.196	0.139	5.14613371117357e-08	0.307013726566652
XCL2	1.87758109121774e-20	0.561165303653966	0.187	0.082	3.41400569816121e-16	0.395961459963366
SLC2A3	2.65203205199972e-35	0.560304267506507	0.24	0.095	4.96911245583188e-31	0.388256167914312
RBM3	8.29912567280175e-45	0.559103758660668	0.53	0.35	1.57716584285925e-40	0.957240991877479
GNG2	6.26341307023103e-25	0.551671759145451	0.202	0.088	1.15328224862164e-20	0.306573340742704
SH3BGRL	1.09954384420028e-10	0.551091944666838	0.32	0.23	1.92881981149614e-06	0.514275423784601
RAC2	5.752732293274e-164	0.546518192927159	0.619	0.196	1.14416092580927e-159	1.18488322404602
GGA1	8.26283041420212e-17	0.545124495724767	0.181	0.108	1.48598742169011e-12	0.299802454159016
SP110	7.362673706776e-12	0.541370220020992	0.118	0.063	1.29840750818995e-07	0.172891964773577
GPATCH8	8.57291696900448e-11	0.540684242982693	0.19	0.125	1.5044611988906e-06	0.292548782881084
PRKCH	5.41071626820381e-78	0.539623314180489	0.305	0.087	1.05568485108924e-73	0.494656998702144
SOCS1	1.68760804556929e-35	0.539124471533603	0.155	0.041	3.16308375981051e-31	0.257943516007599
HOPX	4.05692280097981e-116	0.534620798706271	0.344	0.076	8.01161114737492e-112	0.60677468994414
SP100	2.82179893290125e-26	0.53268083699242	0.287	0.164	5.20988736981558e-22	0.445560614165493
RPS10	5.36039214961594e-168	0.531418234968242	0.991	0.822	1.06677164169507e-163	3.44363849918061
PTGDR	1.24824244205223e-18	0.528466202892502	0.121	0.042	2.2584450504051e-14	0.18969422593498
IL10RA	4.95919103262329e-17	0.525741669005096	0.173	0.086	8.92654385872191e-13	0.274198578347576
GRAMD1A	3.12633584770639e-31	0.525237579201713	0.194	0.082	5.82217524918362e-27	0.277709846583504
LCP2	4.28592340286248e-29	0.525067706693786	0.221	0.097	7.95381665103219e-25	0.333212843429826
CKLF	5.08104759017381e-62	0.515826626231659	0.416	0.203	9.81861636325188e-58	0.731348359635508
MAP7D1	1.43618121547305e-11	0.514635948276446	0.125	0.072	2.52882788420495e-07	0.182126934720687
SYTL3	6.59894694996461e-43	0.5144280229313	0.203	0.059	1.25089638383529e-38	0.3225483205244
C16orf54	3.38226885011306e-49	0.506443621669618	0.193	0.049	6.46114818437098e-45	0.304159969082516
ALG2	1.01891857730909e-15	0.506305825855948	0.045	0.11	1.82508695567604e-11	0.063021754760774
ODF2L	4.45161809072462e-47	0.504988320407841	0.236	0.083	8.48656472815742e-43	0.349262171486204
ARHGEF1	3.03269744808661e-58	0.502305358263111	0.287	0.103	5.84249163373886e-54	0.438152137426483
TRGC1	1.45334285140103e-64	0.499975142689068	0.179	0.029	2.81410776316782e-60	0.294435405507057
CSNK1A1	2.73094105275905e-10	0.499767864612009	0.23	0.303	4.78515491264441e-06	0.350360110101466
YWHAH	6.90006926763836e-10	0.497883126134232	0.174	0.227	1.20765012322207e-05	0.26840325851687
DENND1C	7.62565297939083e-27	0.496267357811177	0.114	0.03	1.40975446629998e-22	0.168245176055094
HLA-E	2.72683232046139e-140	0.493714654255322	0.901	0.558	5.40839922440312e-136	2.42371836649956
HLA-DQB1	3.57984846229581e-12	0.493478583363049	0.195	0.12	6.32022246018325e-08	0.358703246944434
SH2D2A	4.00205755881685e-53	0.489410498676101	0.15	0.024	7.67674680932248e-49	0.224765668579377
GPSM3	3.34110780042364e-124	0.484025015822325	0.544	0.201	6.60804300767788e-120	1.02183262969505
ARL4C	9.16135702736798e-73	0.48370164877845	0.384	0.138	1.7817923282528e-68	0.699886566024055
ZNF276	4.57387032794325e-11	0.482383147740122	0.103	0.051	8.03766232729467e-07	0.161480345022914
RBM23	6.9851928500753e-13	0.479957659861537	0.202	0.148	1.23735706146234e-08	0.316030180981995
MYO1F	4.02368934866924e-46	0.479850199861539	0.364	0.159	7.6615068888011e-42	0.6062162041032
RP11-138A9.2	2.41460925822077e-51	0.476932374751214	0.176	0.043	4.62373526856696e-47	0.291337802137335
PAG1	5.43698000391502e-33	0.474294484203158	0.173	0.06	1.01535601573113e-28	0.253398983078023
FLT3LG	3.80316723158065e-57	0.473445781213732	0.126	0.016	7.31995597062327e-53	0.180472098581647
CH17-189H20.1	4.47863879648909e-36	0.471075717865598	0.268	0.127	8.40461356549143e-32	0.424872389572052
SEPT6	5.15045075681959e-47	0.470711245482322	0.278	0.115	9.8177892326495e-43	0.440666940107224
SRP54	2.36909482909566e-24	0.463797234203383	0.093	0.195	4.35463320536074e-20	0.14899157745818
INPP4B	4.41482574378673e-88	0.463685714221087	0.134	0.007	8.6508510449501e-84	0.195630669910811
CTD-2035E11.3	4.2725448901561e-24	0.46275688579102	0.103	0.03	7.84823770872774e-20	0.17502260292539
RNASEH2C	2.01578688859368e-24	0.462333178521157	0.131	0.254	3.70562103730176e-20	0.200872869055359
EMP3	1.88133245559396e-29	0.461429689490813	0.4	0.233	3.49269370381018e-25	0.707752175180781
ARID5A	1.77075625946652e-11	0.457858856643902	0.165	0.111	3.11653101666107e-07	0.254402335844221
PTPN22	1.10563956961633e-41	0.455321058100518	0.154	0.035	2.09297570528371e-37	0.227710618791056
TRG-AS1	9.49606808861227e-62	0.455283438444443	0.173	0.028	1.83454539403901e-57	0.263556155620327
SRPRA	4.29845622918242e-09	0.454075994228691	0.084	0.149	7.5072538042671e-05	0.116770356272624
CRIP1	2.92660537263892e-93	0.452498691128379	0.376	0.114	5.74697497025104e-89	0.631901376954574
DOK2	1.94478182766518e-30	0.451654058871717	0.255	0.114	3.61671076490893e-26	0.407434320625371
PCNX	6.88738751007449e-11	0.451239029017877	0.13	0.073	1.20901200351848e-06	0.187471453142092
ARF6	6.50292959405408e-22	0.451023972835467	0.452	0.364	1.1879551782418e-17	0.783424804243645
KARS	8.16016086706881e-21	0.446827993265238	0.236	0.158	1.48563888745855e-16	0.364080366129104
ITK	5.49863217642465e-59	0.444408663754398	0.135	0.015	1.05986135200585e-54	0.197042793992729
IFI27L2	1.46682579538924e-14	0.440184702657359	0.238	0.162	2.61608380607671e-10	0.36162230037231
ZFAS1	9.03767400023394e-35	0.438776329740554	0.612	0.464	1.6919429495838e-30	1.22823337565483
SIRPG	1.30491008356608e-75	0.436173610157701	0.122	0.006	2.5426172978285e-71	0.176319011865398
RGL4	3.14320405547921e-62	0.432406638289335	0.151	0.019	6.07581343924131e-58	0.215311670807854
CD7	1.74743540323191e-164	0.430595506689607	0.506	0.14	3.47564901702827e-160	0.977954736238312
PTGER4	1.45852214988167e-39	0.422400143722761	0.168	0.046	2.7535439667616e-35	0.25194761454092
ZNF770	2.54354517081894e-14	0.422382819729236	0.049	0.116	4.52954524019436e-10	0.075830468397034
RCAN3	1.36582434821507e-60	0.420214908543846	0.14	0.018	2.6367239042292e-56	0.191252814180193
LCP1	9.79329308639056e-53	0.420041089786352	0.447	0.218	1.87776601638453e-48	0.772744061459425
PLP2	1.73706780905034e-30	0.419922056006721	0.251	0.12	3.23094612483363e-26	0.398483078109042
RP11-347P5.1	3.44899750952763e-63	0.415052994622211	0.305	0.1	6.67312038143405e-59	0.518254730707812
RHOC	2.00993989922466e-12	0.411990038231561	0.32	0.243	3.55297075985943e-08	0.513119854293471
PSTPIP1	1.99089112328642e-24	0.410506807723012	0.131	0.045	3.66005424104976e-20	0.200973846972065
GIMAP6	5.86181922465584e-32	0.410114728796598	0.22	0.097	1.09281895805259e-27	0.338931582767559
APOBEC3G	3.34469941197487e-42	0.40756138792144	0.248	0.091	6.3345262163392e-38	0.377327655767033
ACTG1	5.08036388472931e-88	0.407279409375083	0.899	0.75	9.95344892296166e-84	2.64451423169282
PSMB8-AS1	1.02937566824696e-30	0.405700795198657	0.228	0.105	1.91546224347394e-26	0.365653184988098
RNU12	1.13290259318051e-20	0.405067688874983	0.102	0.038	2.06142955855126e-16	0.177069488472952
CBLB	2.13302261222219e-38	0.404328459467032	0.188	0.061	4.02053432177761e-34	0.283818522225022
COQ7	4.71743983998357e-16	0.403729256107432	0.122	0.07	8.46072835301053e-12	0.201441395064926
ANKRD12	1.28729900551915e-27	0.403416732820286	0.367	0.238	2.38330537881815e-23	0.610000980158078
PMAIP1	4.69862562784728e-30	0.398173164635	0.168	0.057	8.73286559191695e-26	0.294039338482409
ARHGAP25	9.96841443185105e-36	0.397485783972613	0.16	0.048	1.86917739011639e-31	0.244482595465496
CD40LG	7.00574366312969e-89	0.395354200877815	0.126	0.004	1.37319581541005e-84	0.178538714049119
CTD-3252C9.4	8.87629068376172e-23	0.394974536555149	0.185	0.084	1.62524882419677e-18	0.318151578759409
A2M-AS1	1.21948370888206e-57	0.392739466714239	0.118	0.011	2.34811588145241e-53	0.17814109255842
GOLGB1	3.55622203719757e-12	0.392697176900987	0.081	0.162	6.27886562887602e-08	0.114782912833133
EHD1	8.47049158967726e-30	0.391841292187984	0.178	0.075	1.57356322261434e-25	0.275588777441611
SRSF5	1.98927472318616e-31	0.391393367138981	0.614	0.484	3.70621773676814e-27	1.15535157489256
CAPN2	8.31345601247069e-24	0.38823506746322	0.166	0.082	1.52543604372825e-19	0.25422577497488
ZAP70	2.07191201762732e-61	0.387428815181611	0.212	0.049	4.00231244445069e-57	0.314914131510812
GPRIN3	8.01155195688585e-35	0.385765720922411	0.124	0.031	1.49992275736817e-30	0.174731518475087
SDR42E2	5.1486560235773e-23	0.381318330458747	0.105	0.03	9.43130810398889e-19	0.172853762337074
RPS21	1.02916221173552e-104	0.372700980705214	0.989	0.916	2.02755247334015e-100	3.74838599107273
PRKAR1A	4.96261911017452e-15	0.372296270215829	0.195	0.297	8.86472651650475e-11	0.2995713877478
CLEC2B	9.45727794262087e-61	0.371982935988101	0.371	0.165	1.82591665238181e-56	0.624028653198185
XPO1	1.2788817340676e-11	0.371505537622036	0.076	0.14	2.25262228638667e-07	0.118308937940131
METTL9	5.99773452388655e-21	0.370863610143636	0.289	0.179	1.09230741149022e-16	0.440294045147546
DDX6	6.10775534205966e-18	0.370466560421501	0.245	0.169	1.10232768413493e-13	0.39500859670459
SYTL1	7.5810229776068e-41	0.366012161632942	0.184	0.053	1.43364725529522e-36	0.273103423088919
AIM1	2.80883633509326e-26	0.365008427740381	0.148	0.058	5.18623540911619e-22	0.228248668639934
CAMK4	7.93213349126822e-84	0.36456622886834	0.123	0.005	1.55184259623171e-79	0.167507581525646
TMEM243	2.68133542263507e-19	0.363202498358906	0.178	0.091	4.86126112123739e-15	0.264941836768908
TMC8	9.91884177813317e-41	0.362365824753849	0.169	0.047	1.87545460340942e-36	0.249068286641349
JAK1	5.16780695334408e-17	0.360981962349528	0.357	0.298	9.30101895462868e-13	0.596687435683933
DUSP1	2.38964146093527e-69	0.360398211528674	0.748	0.614	4.63996682469801e-65	2.22651124263201
TNFSF14	9.83516934643971e-28	0.358636011689389	0.126	0.039	1.82117830788024e-23	0.185861880537023
INPP4A	1.01208308865944e-15	0.356586215188276	0.122	0.054	1.81294443671565e-11	0.179410638455806
PSMB10	1.30349561926413e-27	0.354199192131665	0.222	0.114	2.41316143994368e-23	0.334078966534627
ZNF331	2.47406013953622e-30	0.352843821336443	0.15	0.051	4.60002001743969e-26	0.230416767720476
ECHDC1	2.29680082251682e-07	0.352219056877274	0.085	0.136	0.00399941927224854	0.12792165680965
TMEM173	6.34242983780057e-26	0.349266796344944	0.165	0.077	1.1701783050742e-21	0.251198303190544
SLC4A10	4.3299877512259e-74	0.34919361392133	0.111	0.005	8.42962015408657e-70	0.157922409413374
SCML4	2.2775801971335e-59	0.34869192059676	0.139	0.019	4.39231341017196e-55	0.208561634038583
CHD3	2.9216602718873e-18	0.347735869442379	0.109	0.044	5.27827144719159e-14	0.157755451570604
S1PR4	6.79965956346169e-45	0.34535907540382	0.208	0.06	1.2924792898228e-40	0.321246962675217
CCR6	1.46010038081746e-73	0.34224622879988	0.114	0.005	2.84179337118502e-69	0.156247383730683
PSMG4	3.73774544445174e-13	0.341818734587358	0.056	0.118	6.62664889846849e-09	0.083799037731822
DDX3Y	7.98919438696538e-13	0.341618848598111	0.144	0.085	1.41504610981931e-08	0.21818089846857
FAM215B	1.28900532699539e-29	0.340467980690907	0.142	0.045	2.39381179276313e-25	0.203337646763802
SH3KBP1	2.15291414784651e-29	0.338674985043039	0.25	0.121	3.99623924123269e-25	0.386319340950869
HNRNPLL	8.79862958050708e-41	0.338274364262129	0.117	0.034	1.66382085367389e-36	0.162498411769788
RPS6	1.11126696334505e-165	0.336986823167461	0.999	0.947	2.21064337018231e-161	4.67133861545891
RP5-1171I10.5	2.77821031478104e-22	0.336237485226758	0.177	0.074	5.08134666573453e-18	0.276929831391269
POLR2J3	7.09680861993733e-28	0.335660721985707	0.32	0.216	1.31475476492959e-23	0.550478679234098
AIP	1.01295170054277e-30	0.335163507801559	0.23	0.126	1.88500181954004e-26	0.353617533586608
PPP1R2	1.11068358505251e-35	0.334884542354864	0.285	0.146	2.08242065361496e-31	0.452318638205778
CNN2	3.27989123774607e-34	0.33430480671974	0.26	0.132	6.13438058195648e-30	0.392434041628072
GBP2	1.97794633411006e-18	0.332723623125962	0.191	0.102	3.57553358817075e-14	0.275241091500138
LINC-PINT	3.04674696595209e-24	0.330928214477716	0.125	0.043	5.59900689933016e-20	0.174880774272847
BATF	3.66459332473235e-34	0.32888704145128	0.138	0.035	6.85352243591445e-30	0.201550337980464
AC006129.2	1.79585857424404e-32	0.327388520392085	0.116	0.027	3.35035375610968e-28	0.173746773213048
CNOT6L	7.41600301862533e-22	0.326072038147346	0.206	0.129	1.35453295135192e-17	0.344240098823078
WHSC1L1	3.26356549898316e-12	0.325019959474354	0.196	0.133	5.76280395810447e-08	0.276872310617291
ERAP2	1.3286574461209e-24	0.324665972220503	0.175	0.081	2.44340104341634e-20	0.260393235528989
RP11-489E7.4	3.43942842496044e-43	0.324587339980425	0.188	0.053	6.52287600793748e-39	0.3090409558486
SLAMF6	1.86659144814063e-34	0.324480650587254	0.116	0.024	3.49239259947112e-30	0.167286998928881
EGFL7	8.04484364141278e-39	0.324449818264842	0.012	0.121	1.51733795920686e-34	0.0252336479535589
SLA	5.01248148889429e-58	0.323514795580971	0.32	0.123	9.65353809946151e-54	0.500958248848134
DEDD2	9.84206112346896e-18	0.322738581867565	0.129	0.059	1.77531098545133e-13	0.204327158736485
PPP2R5C	4.83120402146856e-101	0.322066827313189	0.547	0.262	9.50732639384798e-97	1.07574296079573
FGD3	9.17208493003258e-24	0.321756396101197	0.106	0.03	1.68280242211308e-19	0.16515254767014
ANKRD44	3.36197430687181e-33	0.319893660729919	0.239	0.106	6.27983180780584e-29	0.366772965709892
OSTF1	1.31028705268769e-13	0.319827732180771	0.261	0.183	2.32759392039441e-09	0.383556470215364
CDC42EP3	1.3973249129866e-23	0.31907920971611	0.161	0.069	2.56269389041742e-19	0.241672968460865
NIN	8.17037237437098e-18	0.318212049741236	0.128	0.058	1.47401688006027e-13	0.1885098318212
NR4A2	1.43262323602408e-32	0.317570465065695	0.241	0.109	2.67327495842094e-28	0.41836500081557
RASSF5	5.25875264258547e-45	0.317342257736712	0.226	0.079	9.99741464881923e-41	0.329731012347179
PRKAA1	4.73989635236627e-10	0.31639124937953	0.076	0.139	8.29955851299333e-06	0.116235208885327
UFL1	3.63493927054435e-13	0.315426032434381	0.069	0.14	6.44474732667512e-09	0.101211633758736
ARGLU1	7.5552972592962e-16	0.315309529497397	0.326	0.271	1.35421148075625e-11	0.540691720153997
CCDC88C	8.14607379468614e-39	0.314594909672464	0.187	0.062	1.53634951767781e-34	0.275448776459307
HIF1A	1.6720886587723e-13	0.312562753235213	0.089	0.166	2.96845899591847e-09	0.143126837847536
MGAT4A	9.12188257087095e-34	0.312208437299469	0.186	0.067	1.7050622901472e-29	0.255319410117217
SH3BGRL3	3.3560843226502e-113	0.311765807630437	0.794	0.496	6.6239036276147e-109	1.9762116017684
TMEM50B	1.53632642001646e-14	0.311188202429413	0.071	0.142	2.73942363953135e-10	0.114991558397496
PTPN11	3.85567211978905e-26	0.307643663506522	0.049	0.157	7.11679959870663e-22	0.073960669556062
BUB3	6.53145687937969e-34	0.306974898435335	0.309	0.169	1.22099054903124e-29	0.500218323817576
BIN1	1.00350946424197e-54	0.306619564230791	0.25	0.086	1.92744062796955e-50	0.373126345414782
CLIC1	7.94228369563836e-84	0.305434193889607	0.67	0.395	1.55374895937773e-79	1.40935061980559
FBXO2	2.31137325964543e-25	0.305126577394852	0.032	0.122	4.26078546683039e-21	0.061740548721163
FAM200B	6.49440710076731e-09	0.304860678057493	0.121	0.184	0.000113385853572297	0.179546768826845
RAB27A	6.14193963511611e-12	0.304377080150629	0.194	0.124	1.08331531284178e-07	0.280030755742214
PPP1R18	1.56967465322745e-57	0.301524713403225	0.363	0.16	3.02193764239349e-53	0.611542642915484
SF3B2	2.44849762188917e-15	0.297593081327047	0.312	0.237	4.37889314698659e-11	0.493852701175721
BTG2	6.48582070324363e-73	0.295999918938823	0.395	0.151	1.26155698498792e-68	0.761008437848005
YWHAZ	2.03760521228848e-31	0.295726733207388	0.509	0.382	3.79605851049344e-27	0.910884030623464
TRAF5	4.3884777491408e-26	0.293300147455416	0.103	0.025	8.09893568603935e-22	0.147813238334691
SNRPD2	9.54994621705653e-58	0.293113649719231	0.693	0.516	1.83912864248075e-53	1.42471651771326
MBP	7.17544237228364e-13	0.292465788031647	0.198	0.127	1.2709861074026e-08	0.304819632039927
ATF6B	1.76744258744266e-17	0.291073015881895	0.178	0.116	3.18616875238289e-13	0.278613722103134
AKNA	2.63265836109559e-71	0.28564958595439	0.334	0.108	5.11815111980594e-67	0.508835261553226
EVI2B	7.25525991096019e-53	0.285428360616672	0.364	0.162	1.39134119312484e-48	0.592679476095005
C10orf54	1.96763671434163e-11	0.284372024084384	0.21	0.138	3.46225356255552e-07	0.30490500367409
TRADD	5.6043819433573e-20	0.283848303726489	0.142	0.078	1.01803598001085e-15	0.211247847189229
AIMP1	7.10165904142234e-08	0.283626474678048	0.175	0.225	0.00123732205478701	0.27434903111355
LINC00685	1.31817999243656e-21	0.28052638277858	0.126	0.05	2.40607394019446e-17	0.188173973377608
LYST	1.28549672978759e-22	0.280453681577484	0.157	0.085	2.35323031354916e-18	0.254620718260773
LY9	2.32998136586512e-36	0.278916803591158	0.13	0.029	4.37500601068493e-32	0.195192704984156
ANXA1	8.97149788817153e-91	0.277827027830738	0.469	0.183	1.75975931076485e-86	0.91381026381318
SYNRG	1.46050991776765e-19	0.276689033116703	0.179	0.104	2.64980314380584e-15	0.282079941987157
FAM35A	4.72643111447792e-21	0.274720153603903	0.029	0.103	8.61061220435588e-17	0.0470857627943143
ZNF90	1.06083027069785e-18	0.272715259121829	0.264	0.193	1.91989062390896e-14	0.403736628116599
UNC13D	8.21447522661472e-21	0.270246828266436	0.117	0.043	1.49544521500521e-16	0.165272461059039
TUBA1A	8.31353027530823e-26	0.268657388747456	0.205	0.107	1.53359692988611e-21	0.344517223180285
CCDC66	1.7018059513331e-21	0.266923288864646	0.157	0.078	3.10443441642185e-17	0.2496030691497
PABPN1	2.86232498855715e-23	0.266100857209404	0.104	0.234	5.24692793652411e-19	0.150301484652021
PFKL	1.87363203523868e-12	0.265670290825857	0.079	0.155	3.31239407509846e-08	0.112997491047144
CYLD	4.02801617975014e-12	0.265152991417179	0.155	0.096	7.10985135887697e-08	0.233296573443071
PSIP1	9.85016126730452e-17	0.264596018679464	0.18	0.107	1.77066498941066e-12	0.279394058544178
TMEM71	6.31856132694846e-25	0.264445926873543	0.113	0.03	1.16337351151775e-20	0.14961867949235
RPL18A	2.30049011160168e-163	0.264367657952123	0.999	0.935	4.57475463593109e-159	4.51657191725011
YWHAQ	1.60625883807088e-15	0.263092538899785	0.329	0.261	2.87456081661165e-11	0.508517943257827
INTS6	5.59615005426967e-20	0.262422201601899	0.201	0.13	1.01659661885863e-15	0.323564847579802
HNRNPA1L2	2.80995079245922e-24	0.26240687893281	0.108	0.047	5.16412756638155e-20	0.149453057924289
RAP1B	4.91696655007663e-27	0.258935521380841	0.322	0.193	9.09491302767674e-23	0.496584791740516
CNBP	1.32441196360607e-21	0.258725279092872	0.419	0.344	2.4173167159738e-17	0.70001724428095
IFRD1	2.12149110240677e-20	0.25772448012727	0.197	0.123	3.85687082417551e-16	0.330555130635467
RPL4	7.99969155444546e-91	0.254441038091943	0.923	0.779	1.56921949532002e-86	2.73722073862385
RASA2	5.05465133084638e-13	0.252916126278222	0.137	0.074	8.95886401879212e-09	0.196809588829157
AKT2	5.87621231153979e-15	-0.252978287621648	0.054	0.138	1.04925647034855e-10	0.0781543119501703
CAST	2.40366995377358e-21	-0.253998404186233	0.193	0.336	4.38213069272461e-17	0.281669818101928
SCPEP1	1.51700337241976e-15	-0.256253347902202	0.034	0.109	2.71558773696861e-11	0.0451617135627512
HNRNPK	6.95966725494008e-09	-0.257723298536835	0.48	0.561	0.000121494911269489	0.843568641791638
RBMS1	2.0653735793082e-13	-0.259869922683614	0.224	0.167	3.66541849119825e-09	0.337476271743467
SCO2	4.48321380711748e-11	-0.261093422819381	0.044	0.105	7.88014490877039e-07	0.0585100744986104
AMDHD1	1.10243232707428e-42	-0.261562199078602	0.014	0.139	2.08921950303847e-38	0.0253373083599834
RPS20	3.10570620195361e-125	-0.262179289979879	0.995	0.933	6.14432914994502e-121	4.1814904617323
DDB1	2.26915341304165e-11	-0.262717641242036	0.084	0.153	3.99212159956417e-07	0.124521545297426
NPLOC4	5.2147788821452e-16	-0.263594647094255	0.031	0.106	9.35166296935099e-12	0.0455642536143901
ZHX1	1.65434570344685e-17	-0.264930968261234	0.039	0.122	2.98278530331467e-13	0.0581734585152276
NUMB	9.5052808139575e-25	-0.266324921791921	0.041	0.142	1.74859145853562e-20	0.066424641898531
LPP	4.59564891819374e-16	-0.267796641722419	0.104	0.197	8.2427558996723e-12	0.150041121557073
MAVS	1.38529311446579e-09	-0.268464532007144	0.056	0.114	2.42204648133199e-05	0.0748456452692699
TK2	4.69912992624463e-20	-0.268782847438456	0.028	0.109	8.53925890197174e-16	0.0437246981817896
HPGD	1.91059477364185e-21	-0.269625127414589	0.089	0.214	3.484542748168e-17	0.125223456160756
PURA	1.85550138521708e-08	-0.272552494144989	0.098	0.151	0.000323580886568006	0.137920340478367
RPS25	4.36329931049355e-112	-0.272923387477038	0.998	0.948	8.60791687974167e-108	4.28984182397609
TMEM99	1.59554867691408e-13	-0.274677468625408	0.034	0.102	2.83289667586094e-09	0.044246806646588
MANEA	1.09008699811052e-19	-0.275696893555552	0.024	0.103	1.97861691027041e-15	0.0354010667338378
POLR2H	1.64376202796539e-12	-0.276470756909958	0.071	0.134	2.906828770254e-08	0.0998873432994309
MAP3K11	4.71481698654097e-10	-0.276652768506401	0.068	0.134	8.25611602513189e-06	0.0979224788633397
FAM26F	1.48631058268461e-19	-0.278306377483033	0.026	0.111	2.69646465910642e-15	0.0417385846323355
TAF1D	3.98066357117818e-15	-0.280761920318768	0.247	0.193	7.11344580169541e-11	0.387354392779084
VDAC2	2.45994213354347e-09	-0.284131704702159	0.215	0.268	4.29850288415386e-05	0.318213068285974
UBXN1	8.53522142277365e-25	-0.28423609831492	0.436	0.323	1.57048074179035e-20	0.72412649870686
RALBP1	2.20610356018015e-13	-0.284618620657969	0.127	0.221	3.91473076753968e-09	0.191127106147712
COMMD1	9.53662664024103e-13	-0.287147585774606	0.096	0.159	1.68855511292108e-08	0.135225618258135
SAT2	3.2075396445618e-43	-0.287202912191767	0.156	0.37	6.08374044384036e-39	0.244265062294313
NDUFS7	5.14311106964181e-22	-0.287564810182359	0.219	0.368	9.39852116866344e-18	0.331943326750213
DPY30	3.50276879226434e-06	-0.287705961607822	0.164	0.215	0.0609586852917763	0.242042939618065
DDI2	2.09581395488652e-19	-0.289143922066608	0.028	0.106	3.8009681885822e-15	0.0450485976248636
NFKBIA	2.80038192123477e-41	-0.289893186529024	0.534	0.437	5.29916270955255e-37	1.22757168768563
MIB2	2.76961746405863e-13	-0.290291270190219	0.12	0.063	4.91247049600079e-09	0.172660474170629
EDEM1	4.59577417605798e-08	-0.290532380410188	0.076	0.137	0.000800813650178103	0.108458687510713
CDC37	2.9484105617836e-19	-0.291200149326686	0.272	0.202	5.34458382534513e-15	0.425675967087071
RNPEP	3.28268686195769e-14	-0.291889776887398	0.052	0.13	5.84351088297088e-10	0.0764444749481373
MESDC2	4.18259533099126e-13	-0.29366151276082	0.136	0.22	7.4140684837151e-09	0.208351270591573
PDCD5	2.63225821731207e-14	-0.293716672278921	0.149	0.259	4.68699898174588e-10	0.209616631080082
PTEN	2.86165021781405e-12	-0.293831809353018	0.11	0.197	5.05453277972495e-08	0.156865146154535
ENOSF1	5.57814457145637e-11	-0.294213174754541	0.043	0.101	9.79968438313454e-07	0.063604459876158
IBTK	1.93119241726845e-16	-0.2966017086815	0.053	0.137	3.46803534293068e-12	0.0828398233400933
GNB2L1	8.57728513508851e-77	-0.297063224483151	0.957	0.838	1.67257060134226e-72	3.10537809754144
AZIN1	6.06476223719525e-11	-0.297202601188167	0.091	0.157	1.06533613458572e-06	0.124795097501054
HNRNPAB	7.63604366439989e-18	-0.298313877857223	0.1	0.212	1.37769499793103e-13	0.143107339543692
SATB1	1.47066442408933e-14	-0.2994712592041	0.15	0.088	2.62263586747851e-10	0.215014801372713
LPIN2	4.631852041384e-10	-0.300164686612894	0.11	0.188	8.11129929487166e-06	0.167817294510081
TIMMDC1	1.95001900499245e-12	-0.300697645612748	0.058	0.12	3.44724359702565e-08	0.066276271371552
MAPK6	3.00479702834325e-12	-0.300886695029434	0.049	0.115	5.30647155205417e-08	0.0692945654066063
NUDT3	3.45730147651777e-19	-0.3017604170443	0.074	0.17	6.2653217357455e-15	0.11531013053801
TRIOBP	3.10019565857707e-18	-0.301817080855109	0.031	0.11	5.60019343765362e-14	0.046796206053475
CCNI	3.98362697099382e-47	-0.303173455410433	0.656	0.467	7.59478482019972e-43	1.26656689869758
SERPINB6	1.66343456077244e-17	-0.30415973840824	0.091	0.186	2.99900616961664e-13	0.131805671767559
PTRHD1	1.14904926043242e-11	-0.305230212650675	0.154	0.229	2.02416517717775e-07	0.223389568539428
IQGAP2	6.19388137120356e-23	-0.305518886974779	0.162	0.31	1.13447131194964e-18	0.254809804540695
ASPH	1.58997851689304e-20	-0.306941993272049	0.026	0.108	2.89185292652506e-16	0.0402517402606584
RALGAPA2	1.19543384305992e-10	-0.306968346563313	0.043	0.103	2.09667141734279e-06	0.0539148310395724
APOL6	8.99236231553647e-11	-0.307112515351696	0.147	0.212	1.57770996826087e-06	0.212190372117162
IGBP1	6.46003640119587e-11	-0.307339110385649	0.211	0.157	1.13438239205e-06	0.305428750198619
ALDH9A1	8.68238500594317e-14	-0.307422231668986	0.145	0.242	1.54320711095634e-09	0.212894075861169
IMPA2	1.71289150884937e-32	-0.309446871434016	0.009	0.111	3.19574168806027e-28	0.0114170511543103
PIM2	2.18539095978617e-14	-0.309754282157932	0.152	0.082	3.89327399485907e-10	0.243787217433132
RPS9	5.0855360466403e-43	-0.310435524099736	0.994	0.932	9.64217634443e-39	3.64293194792787
MAPK14	1.91237366761641e-11	-0.310613914196689	0.057	0.124	3.36539518027136e-07	0.0845334410681897
C19orf70	5.81153465105926e-23	-0.31092448749422	0.225	0.384	1.06449880203453e-18	0.350491288711971
ACBD3	1.38384697383356e-16	-0.311365981816573	0.039	0.117	2.48635785788676e-12	0.0556691197314128
C9orf16	1.42649892239673e-22	-0.311471775006318	0.426	0.34	2.61092097766273e-18	0.719979999789751
TRIAP1	9.12956674176632e-12	-0.314589909604159	0.071	0.126	1.60926872957115e-07	0.107749298552082
CYBA	2.97493625732975e-101	-0.315305479559847	0.76	0.435	5.85467455442495e-97	1.65592376188868
USO1	5.718282569401e-13	-0.315376910876415	0.073	0.136	1.01322248847216e-08	0.100057194644061
MRPS28	1.85818844334833e-11	-0.315754291384548	0.056	0.122	3.27022584144873e-07	0.0775148287275208
PCMT1	5.1525943143475e-12	-0.316630767453842	0.149	0.231	9.0922679270976e-08	0.227806585228145
ISG20	2.78509361315012e-121	-0.319075523415112	0.514	0.181	5.50473752639121e-117	0.922109030358255
BLCAP	5.69593807292695e-17	-0.319655751233074	0.082	0.171	1.02498405622321e-12	0.123728019451598
TGFBR3	4.45676237902238e-10	-0.321858674555341	0.062	0.129	7.80557363061979e-06	0.0835635576169367
ERLIN1	2.44293843218962e-27	-0.323270600476396	0.018	0.111	4.52016898108045e-23	0.032598406480377
VCP	4.68251692407847e-14	-0.325069290628071	0.169	0.264	8.33066585962801e-10	0.256103424366463
EGLN1	9.1618345996822e-14	-0.327916161728072	0.05	0.124	1.62824124505552e-09	0.0739034727545808
ERP44	1.01087000342443e-06	-0.329549705631161	0.135	0.187	0.0175952032796057	0.203357372844327
ARHGAP5	1.15986563799749e-10	-0.331620807870441	0.042	0.101	2.03452031561139e-06	0.0606470473453273
CWC15	1.29344371810847e-14	-0.333069467968202	0.171	0.245	2.30711555999008e-10	0.284177374674132
MDM2	2.40187631722012e-11	-0.33380737551346	0.05	0.107	4.22417987909503e-07	0.0711867893264485
DLC1	4.18976417140192e-26	-0.333822993844556	0.014	0.103	7.73262875473939e-22	0.0178208118863815
RFC1	4.00683949745227e-10	-0.335093165174476	0.119	0.181	7.01878074768714e-06	0.182995210366429
RAB11A	8.68868689952371e-15	-0.336092415645626	0.165	0.26	1.55084372469599e-10	0.2525770566603
GFM1	9.4482563799812e-10	-0.337618524092726	0.055	0.113	1.65316141880531e-05	0.0761299474704561
CYCS	9.79802646992124e-15	-0.337994665724794	0.457	0.393	1.74855580382214e-10	0.801710198159303
R3HDM2	7.73319239409007e-12	-0.33854566345693	0.087	0.153	1.36367114677384e-07	0.135140677442595
NDUFB6	5.60850773007408e-19	-0.339178781595421	0.152	0.281	1.01586900514832e-14	0.227404208986704
FAAP20	7.38825646311263e-18	-0.339585255244864	0.133	0.226	1.33306311363941e-13	0.208611001140339
PHACTR4	5.33048217552714e-13	-0.341439960708379	0.062	0.129	9.4466805114692e-09	0.0884770710958108
MAD2L2	1.30639575652994e-08	-0.343785969153024	0.081	0.137	0.000227874611811517	0.120177554137623
ARHGDIA	3.90597957897617e-24	-0.343920059978905	0.331	0.269	7.17567508453712e-20	0.503560792788977
EML4	1.02357479372809e-14	-0.34442089323193	0.21	0.144	1.82646686192841e-10	0.330213131278039
MICU1	1.30109326007102e-16	-0.344634541271529	0.045	0.121	2.3378043696956e-12	0.0689321151614622
SEC16A	2.6029826568362e-19	-0.345586092731148	0.024	0.105	4.71946785510972e-15	0.0304196764755184
PSMC6	6.43105109787315e-14	-0.346097659823194	0.106	0.193	1.14344088520185e-09	0.150645365153386
IQSEC1	2.2404848377921e-13	-0.347161961984348	0.048	0.114	3.97551629617831e-09	0.0746615925553163
CMTM8	3.18923824685894e-25	-0.34746846768705	0.026	0.124	5.87649039366228e-21	0.03136709781651
ACP5	4.41745175735986e-07	-0.349211680324921	0.082	0.135	0.00768990001921204	0.120074152082698
NHP2	8.28337101131486e-14	-0.351587682586707	0.201	0.296	1.47245203097133e-09	0.307258784398905
AIDA	8.8750955244662e-11	-0.352857490125604	0.048	0.104	1.55731301167808e-06	0.0667539182674864
PFDN5	3.65186603559621e-62	-0.35308447731688	0.925	0.775	7.05869186020391e-58	2.50692680755166
CD27	1.19380735168021e-88	-0.353863136312538	0.272	0.059	2.33974302855803e-84	0.470935127841317
TCAF1	2.42810773300208e-28	-0.35387215935767	0.02	0.123	4.50219735853247e-24	0.0233244669840428
TMEM167A	4.98064280179695e-15	-0.353910317758969	0.145	0.257	8.89642417256971e-11	0.208123990216687
PPIC	9.14330171651847e-40	-0.354475927639954	0.002	0.107	1.72680396218168e-35	0.00350917120267452
HNRNPUL2	2.84077715453437e-09	-0.355160389654099	0.068	0.119	4.96283768897155e-05	0.0856241653396715
MRPL28	2.84027882501875e-11	-0.355342796856549	0.098	0.171	4.99491434167797e-07	0.131464628269007
SKAP2	3.16133842501402e-13	-0.355402106184834	0.07	0.147	5.60568529523486e-09	0.105733171393999
TPRKB	2.41224291459136e-10	-0.356421306887141	0.104	0.164	4.22769693211281e-06	0.152873743210011
RGN	1.4904662601923e-57	-0.357403262539933	0.015	0.176	2.86959469074824e-53	0.0257425097787594
TBL1X	3.79251250333451e-18	-0.358402114811647	0.031	0.112	6.84927758102213e-14	0.0446251817662594
COPB1	9.45958810164531e-10	-0.358500184156207	0.077	0.147	1.65504953426386e-05	0.113394421416995
UCHL3	1.2742807078343e-08	-0.358911422313431	0.049	0.101	0.000222285526674615	0.0621589150300746
UFM1	5.99887813024753e-17	-0.359136423099988	0.143	0.259	1.07937814197544e-12	0.201411179227073
SREBF1	1.35654763742597e-17	-0.361798751135358	0.031	0.111	2.44626235457025e-13	0.0426478546075398
MRPS18B	4.43465166994731e-10	-0.361861841488457	0.159	0.221	7.76729239991272e-06	0.223902241125126
PAICS	4.67878771774882e-22	-0.36627641649765	0.037	0.133	8.55095243295775e-18	0.0587704199597287
MRPL35	7.90649390166261e-09	-0.366570532783025	0.053	0.104	0.000137992038065717	0.0700790241713532
SEP15	2.60414112047596e-16	-0.367375395707454	0.347	0.281	4.67443331125435e-12	0.540268118458377
MRPL24	1.81745862347633e-25	-0.367385553790706	0.076	0.196	3.35103020996566e-21	0.123301602642929
MAP1LC3A	9.20955388353383e-19	-0.368220380879694	0.023	0.101	1.66711344399729e-14	0.0280838752276732
C1orf56	3.14211214376351e-21	-0.36828392693575	0.273	0.162	5.726499382009e-17	0.462580422226117
CLTB	4.52870029975681e-11	-0.369498251572183	0.135	0.21	7.95873790679262e-07	0.194419373327061
LTA4H	3.55448629967681e-07	-0.370029949056113	0.081	0.144	0.00618836064773733	0.111099454468542
NDRG1	6.45159613197436e-10	-0.371400643159595	0.075	0.139	1.12935190290211e-05	0.108574751063926
RSL24D1	1.55130444207679e-21	-0.373154882007772	0.375	0.27	2.83082034590173e-17	0.627084743444351
COX16	2.62439969004077e-12	-0.373912684639136	0.049	0.119	4.63705181233304e-08	0.0640108930953249
TFG	9.69161413403646e-12	-0.373984682279589	0.074	0.143	1.70805007498259e-07	0.0954136884938169
SLC33A1	4.55896373858751e-10	-0.374148847098738	0.047	0.106	7.9841131953883e-06	0.0651317657244423
DEXI	4.74960157615043e-15	-0.374277834227437	0.08	0.165	8.48563817595036e-11	0.121366578551906
CTSO	2.46938348476194e-14	-0.376033308534347	0.044	0.111	4.39772504801253e-10	0.0597597078855567
ACOX1	3.55076204808344e-76	-0.378889481774969	0.041	0.28	6.92079030791944e-72	0.0655291225338783
PPCS	2.67175208386844e-08	-0.37889849032548	0.169	0.221	0.000465846693343301	0.24509391394998
MLF2	3.53691559327267e-18	-0.379317054765025	0.146	0.263	6.38802325300976e-14	0.222033721224025
LPCAT3	4.0527258548749e-16	-0.379878293131729	0.033	0.106	7.27018491106008e-12	0.0547924226333825
SMAD5	3.4532227958232e-24	-0.380143332236977	0.032	0.132	6.34495156504556e-20	0.0428355346157039
GAS6	7.84574670076903e-35	-0.38046019168548	0.004	0.101	1.46895915478499e-30	0.0072880688024737
ATP6AP1	1.38122318622887e-18	-0.380479436650501	0.077	0.158	2.49863274388803e-14	0.106187562351428
NCKAP1L	2.59942604894596e-12	-0.381624573226376	0.155	0.099	4.5931858284875e-08	0.214231692225174
CINP	2.5943804295504e-09	-0.381674444362532	0.053	0.105	4.53316092455342e-05	0.072314782066667
PRKAR2A	6.34161585367621e-19	-0.382095937542374	0.097	0.202	1.1485300472593e-14	0.144638151878883
SEC11A	3.41704745211951e-14	-0.382216867968869	0.289	0.41	6.08097764579187e-10	0.456872251929796
MIDN	3.34054779784912e-14	-0.383247978890038	0.14	0.225	5.94584102539166e-10	0.223664450624468
SKIL	6.96248961539176e-14	-0.383345931873441	0.041	0.113	1.23772177892819e-09	0.0545685943341011
FBXL5	3.36779855282912e-17	-0.387395170200697	0.069	0.159	6.06607875335582e-13	0.0955929949578005
CRK	2.03601564712223e-25	-0.388879129230065	0.046	0.152	3.75359844703455e-21	0.0666272701912305
METTL7B	1.26120702975752e-33	-0.389269184804267	0.006	0.103	2.3571959386168e-29	0.0121730986328968
CREBL2	2.68540017061458e-13	-0.389876674385253	0.065	0.124	4.76336282263615e-09	0.0844860613120103
VAMP5	5.39923442971685e-09	-0.390173799081387	0.299	0.395	9.42814316117156e-05	0.480041465980002
CRAT	1.05715390770655e-19	-0.391311413801111	0.025	0.102	1.91905148865971e-15	0.0311790162476448
GLYR1	2.07147994079439e-15	-0.392097859814708	0.044	0.114	3.70525617009893e-11	0.0549902930649869
PIK3C2A	3.02359558687307e-18	-0.392735406502702	0.035	0.115	5.4621254276862e-14	0.0432999906184131
MPLKIP	4.75742669785751e-17	-0.392843485727012	0.119	0.219	8.56479528415288e-13	0.169162083353446
DERA	1.81621173902579e-27	-0.3931440867047	0.022	0.121	3.36108144424113e-23	0.0256338948017181
KIAA0355	1.57264402373087e-12	-0.394003145494868	0.047	0.113	2.78122095596804e-08	0.0622125451462607
RPL7	2.32246410489165e-76	-0.395825866591755	0.989	0.924	4.52764377248627e-72	3.91334458044402
COMTD1	2.21902034330404e-09	-0.396410534845881	0.083	0.143	3.87795995195814e-05	0.118286666598538
RPL27	1.45839307386144e-59	-0.397093385784615	0.984	0.922	2.81294856086394e-55	3.5910166396359
TSC22D3	3.3404190965698e-116	-0.398127395507485	0.737	0.411	6.5969936738157e-112	1.75358046358945
SHC1	1.4810453030116e-12	-0.399011766292148	0.046	0.114	2.62011724555783e-08	0.0581814457812314
PDS5A	3.17797370938066e-09	-0.401090638470646	0.083	0.14	5.55160227291707e-05	0.121997275033187
TOMM20	1.50587945024693e-11	-0.404594862348617	0.283	0.342	2.6509501842147e-07	0.41729565523984
C12orf45	1.9347987269378e-14	-0.405132404979162	0.031	0.103	3.44781133140316e-10	0.04219303893462
RHOBTB3	7.71674459769864e-39	-0.405236732938919	0.009	0.127	1.45560953346389e-34	0.0135242069506716
RPL24	2.96190696844751e-38	-0.405623198466992	0.959	0.893	5.58023272855511e-34	3.10252573404125
FNDC3B	1.04242929500857e-37	-0.407052628176926	0.028	0.164	1.96143496148812e-33	0.0423879193094204
USP22	6.38367050888092e-18	-0.407854556301836	0.061	0.159	1.15206101673774e-13	0.0857215052802686
ZNF330	9.76952769136363e-15	-0.408304219064016	0.065	0.142	1.74356760707767e-10	0.0903976136025747
IRF2BPL	1.65332837366467e-10	-0.408382678343081	0.076	0.143	2.899111303221e-06	0.101510905086987
PXDC1	4.36771613264237e-37	-0.409867669307996	0.003	0.105	8.20693861323501e-33	0.00374662538411843
CHN2	7.96657403600927e-17	-0.410486382799185	0.04	0.123	1.43286800611663e-12	0.0578000129401023
CD93	2.54223002449634e-34	-0.411403876268451	0.006	0.107	4.75574970682531e-30	0.00822816729425767
ILVBL	1.44416725726584e-22	-0.411490951463422	0.025	0.108	2.64311491424794e-18	0.0335164817403658
PSMD1	3.15234328015774e-17	-0.413172896584601	0.065	0.161	5.67831595054815e-13	0.0941683878102225
MTUS1	3.23672149089896e-38	-0.415164231365578	0.003	0.105	6.09733594455545e-34	0.00462881065151147
GPBP1	2.75821478270693e-09	-0.416506873802225	0.23	0.18	4.81887704686727e-05	0.359941234410555
PDHB	1.29693824244645e-11	-0.41710207724528	0.099	0.152	2.28403793877244e-07	0.137367194810501
WEE1	1.24124481629443e-23	-0.417263872637691	0.028	0.115	2.27681536652887e-19	0.0516201629218442
ATP5C1	6.50628083403815e-14	-0.418186534291268	0.257	0.367	1.15675166948364e-09	0.390647034631933
ALDOA	5.98361275225767e-22	-0.418466015763376	0.522	0.414	1.09320604983748e-17	0.957759541873181
C9orf3	1.70804665004129e-45	-0.418507274017663	0.005	0.127	3.24990036103356e-41	0.00692845588642656
C6orf106	1.05377393818409e-20	-0.419773852165233	0.028	0.107	1.91776319010123e-16	0.0355302598798696
RREB1	6.3428289773443e-20	-0.420152213718758	0.044	0.139	1.1519211705755e-15	0.0600696439373464
THOP1	4.85240801130941e-21	-0.420157989936638	0.027	0.113	8.83914643340122e-17	0.0451191199157465
GALNT1	5.31677390721992e-17	-0.420216342639466	0.063	0.152	9.56859800082369e-13	0.0992250916046011
PAK2	1.65077159790495e-12	-0.421169126554402	0.193	0.281	2.91905941657532e-08	0.282155332269867
DCTN6	1.5234398405271e-12	-0.422819612723782	0.065	0.124	2.69450804594028e-08	0.0858389560245659
SEC24D	1.37796521377594e-22	-0.423602065556945	0.033	0.127	2.52222752729548e-18	0.0423749721956465
TJP1	1.65173900041585e-37	-0.423967931710805	0.003	0.104	3.10675588588217e-33	0.00258546242379064
ARF3	1.4118671110246e-11	-0.424321507909711	0.091	0.154	2.48615679580322e-07	0.11059915454274
NANS	4.45806175183678e-12	-0.425020157551677	0.063	0.125	7.86847899199192e-08	0.101806582402014
SPAG9	1.13852441649943e-11	-0.426373178568641	0.068	0.129	2.00573846454705e-07	0.0948963875365886
TMEM41B	1.27974470246038e-11	-0.426640037944395	0.045	0.108	2.25401434444347e-07	0.0622689965079599
TOMM70A	4.93503137000798e-14	-0.426658139557558	0.04	0.11	8.77892730410719e-10	0.0560532282669519
PLSCR4	6.78292860815703e-37	-0.426713201447842	0.004	0.106	1.27424096832838e-32	0.00455093092529264
ZFHX3	3.42433818594386e-35	-0.428118827790499	0.006	0.108	6.41481272372863e-31	0.00782517613975085
CEBPD	1.42945594121802e-21	-0.428295913149253	0.232	0.378	2.60875709272288e-17	0.410559321505973
VMA21	2.23854964714503e-09	-0.430465130940207	0.083	0.153	3.91186550838594e-05	0.105727172635955
CD151	1.27637291248858e-21	-0.432099148246024	0.062	0.175	2.3300187517479e-17	0.0834880475991654
IDH2	3.92129281591987e-12	-0.432251228627743	0.246	0.346	6.92186607866175e-08	0.383601810702566
PLEC	9.66364218304899e-27	-0.432875519191077	0.033	0.14	1.78584107542745e-22	0.0472437916304449
ADRM1	6.66474192190831e-11	-0.434346389494965	0.168	0.236	1.17012873922944e-06	0.235698508644441
ATL3	2.70631675608187e-12	-0.434509785738536	0.063	0.127	4.78097918129423e-08	0.0919966387759171
PLXNB2	2.34841116361279e-38	-0.435510876928046	0.004	0.107	4.42605052006102e-34	0.00942236826695307
LASP1	5.32943342429577e-14	-0.436824964481972	0.148	0.244	9.47893028845246e-10	0.230960132777151
ZDHHC4	2.85422018248059e-14	-0.43689930532628	0.046	0.117	5.08165361288845e-10	0.0617443850346901
CNIH4	1.25881872773957e-12	-0.438382031456923	0.098	0.176	2.2273538568624e-08	0.153359577859255
IL1R1	3.78803333967106e-38	-0.439530125753727	0.01	0.128	7.13362438526853e-34	0.0135060293581331
CLINT1	1.18426324021831e-14	-0.440035918300445	0.092	0.176	2.11284404687349e-10	0.114753557921217
PICALM	3.90728246177617e-18	-0.440104022395138	0.078	0.17	7.05577066947541e-14	0.115046469458973
ARHGAP29	1.03637667883835e-40	-0.440174784540789	0.008	0.127	1.95947738667967e-36	0.0127070508698982
IL4R	6.76320316537148e-11	-0.440449822662855	0.047	0.104	1.18734794771262e-06	0.0643157660897883
DDAH2	6.88051145611703e-13	-0.441636633073937	0.068	0.135	1.21888260445113e-08	0.0899531899437993
ZFP91	1.6088936151102e-15	-0.441963452031448	0.04	0.119	2.8791151242397e-11	0.0520918961913935
FAM134B	6.69828881361561e-16	-0.442013643479355	0.043	0.112	1.20080223561687e-11	0.0539122256240119
FAM114A1	2.25801779862109e-32	-0.443771040184473	0.007	0.103	4.21210640154777e-28	0.0127741799693411
GUSB	2.23759595578659e-18	-0.446105229787344	0.069	0.169	4.04423093048868e-14	0.101234415926796
PFN1	1.58796478936166e-89	-0.446125322078027	0.932	0.781	3.11320496954354e-85	2.78917977190465
MCCC2	1.4522315368536e-25	-0.446503478933957	0.031	0.134	2.67791495395803e-21	0.0481420719937306
SRPRB	3.39724666267183e-20	-0.447847803268709	0.054	0.156	6.17483553407232e-16	0.0805541696834046
SMS	1.72588808567317e-14	-0.450532992701202	0.102	0.179	3.076568101521e-10	0.154983272950745
NINJ1	9.06285220920118e-12	-0.451549225902062	0.073	0.134	1.59759958743798e-07	0.0969571762919713
RASGEF1B	2.63776984815111e-23	-0.451758492843027	0.021	0.111	4.83555968563061e-19	0.0320557282821553
NUFIP2	9.7066250953051e-08	-0.452469827457144	0.089	0.148	0.00169079702535119	0.123655567049044
NOP10	2.33046283363745e-19	-0.45261564160449	0.398	0.531	4.22606130251816e-15	0.647273673831853
GINM1	3.48747982438081e-19	-0.452802075208634	0.051	0.136	6.31931344177802e-15	0.067203787535912
IRF3	4.17272355569774e-18	-0.453058309490165	0.175	0.107	7.53426965216784e-14	0.263210686982007
ENTPD3-AS1	3.30623078650313e-15	-0.453156648824785	0.036	0.11	5.91054877703165e-11	0.0571102480347687
CRTAP	2.31085952288451e-21	-0.453531527176315	0.074	0.188	4.21339016807532e-17	0.104610755643712
SEPT2	3.07044942341186e-15	-0.453868663124727	0.137	0.22	5.48965652411806e-11	0.195506383798198
ITGB1	6.69270642526328e-53	-0.45390829975908	0.178	0.425	1.28352723823699e-48	0.284882148090692
MRPL16	5.5855846951806e-10	-0.455132431972083	0.087	0.159	9.77924168432219e-06	0.127362687989168
CXXC5	7.17528720097428e-55	-0.456379246520033	0.041	0.226	1.37844442417917e-50	0.0641830847154394
NUP214	2.96926886535381e-16	-0.456411975668036	0.039	0.113	5.32924375953702e-12	0.0570382810578263
SRSF9	2.64889765683775e-12	-0.457465826019127	0.263	0.338	4.67980749033525e-08	0.398616660695068
AIFM1	7.69400267371616e-23	-0.457783452001519	0.041	0.137	1.40900270963764e-18	0.0591777888518564
SUCLG1	6.28051078154039e-14	-0.457876555566204	0.176	0.292	1.11680042717351e-09	0.259759329622165
POLD2	3.67687050887854e-16	-0.458551917625188	0.061	0.148	6.59777644113166e-12	0.0881517970625324
EGFR	1.6917672330318e-37	-0.458596367233813	0.003	0.101	3.18187581188622e-33	0.00678963577147517
EIF3L	2.59298610339111e-33	-0.459490345150836	0.463	0.372	4.84447593696562e-29	0.838240540453094
FAM32A	3.29773741700632e-08	-0.460364018528466	0.137	0.209	0.000574927541280883	0.206333673329807
FAM96B	1.84718551927499e-10	-0.460396318998665	0.252	0.329	3.23830093384099e-06	0.383896702235972
GLMP	3.3771214137185e-28	-0.461993322066111	0.036	0.145	6.2598322524686e-24	0.0452357535562283
KRCC1	9.87897252820185e-10	-0.462145644983922	0.081	0.133	1.72822745408363e-05	0.118166208415831
ACBD5	1.4579524410477e-09	-0.462985238491076	0.049	0.102	2.54893825268369e-05	0.0682903877827262
UBE2G2	7.0762442129698e-12	-0.463600263302398	0.076	0.143	1.24796642939935e-07	0.10100736082101
SRRM1	4.34370639289662e-10	-0.467494274773739	0.357	0.415	7.60843611779771e-06	0.600501784565063
UBL3	2.91820635377934e-12	-0.467912186656821	0.077	0.134	5.15384424140969e-08	0.10765685559316
COG3	2.74358192930571e-15	-0.469152662480467	0.053	0.127	4.90579884779154e-11	0.0679344265896358
IARS2	4.75755293646011e-21	-0.469395042365637	0.065	0.174	8.66683418434939e-17	0.0878646557202975
MAGI1	7.3440487637859e-41	-0.469858959854724	0.002	0.109	1.38890650220719e-36	0.00305054022354514
FXN	1.33355451706555e-20	-0.470011020901519	0.028	0.115	2.42600237744564e-16	0.0358355604055971
MRPL21	1.06192796831509e-19	-0.470201244169496	0.098	0.208	1.92761164808554e-15	0.146575943400603
UBC	1.57994223305585e-57	-0.471287322112649	0.838	0.674	3.04154679285581e-53	2.04285492458619
CUX1	5.86086663513517e-18	-0.471376445624118	0.04	0.111	1.0578864276419e-13	0.0540344847885398
MAN2A1	3.54494962856342e-39	-0.472189284531534	0.052	0.206	6.69002893902489e-35	0.0866713453542199
PPP2R4	5.54737229913152e-13	-0.47221541131153	0.046	0.116	9.82994371406106e-09	0.059230590375797
CPT2	6.38472619332606e-33	-0.472851800091965	0.015	0.121	1.19215607481784e-28	0.0232089807507711
KLF6	1.5096058876287e-34	-0.472934783618051	0.633	0.509	2.82477453693083e-30	1.51760199148518
PIK3AP1	3.3992232179003e-18	-0.472966576723753	0.055	0.149	6.13967697617152e-14	0.085410240232934
MRPS35	1.52620899039604e-09	-0.473896371943989	0.076	0.135	2.66811855701035e-05	0.102859270132553
LIN7C	6.92347426163607e-19	-0.473996819164297	0.027	0.104	1.25370271929706e-14	0.0335637148179885
ATP6V1D	1.00184050893508e-08	-0.474060655144291	0.068	0.122	0.000174801131998992	0.0949563102415147
POLR2E	3.9417125739834e-10	-0.474506903016573	0.15	0.225	6.90509208710412e-06	0.213452007839071
TXNIP	7.27700601498192e-90	-0.474948102362722	0.746	0.464	1.42687533941766e-85	1.78481774955578
CCDC47	3.35547514427499e-31	-0.475486309229834	0.054	0.188	6.24823026615447e-27	0.078779960582597
RPS19BP1	4.22356600445844e-08	-0.475563047988269	0.298	0.352	0.000736040847596972	0.455962439308183
IFNAR1	1.24365795966345e-21	-0.476124228474323	0.066	0.177	2.27042197116159e-17	0.089621327967385
CDV3	1.25469073481726e-15	-0.476140950636709	0.158	0.249	2.24664922976378e-11	0.22070461183046
RP11-553L6.5	1.43722648948488e-21	-0.476259142178242	0.024	0.11	2.62279462066095e-17	0.0372523404369002
RNASET2	3.11289772980221e-15	-0.476718909893725	0.25	0.167	5.5652385613404e-11	0.391769556386898
MAP3K13	1.25215332975065e-32	-0.479168744612873	0.063	0.199	2.33676854398067e-28	0.105307601214016
ABAT	3.76822626494839e-59	-0.480627939646942	0.043	0.245	7.26476341619401e-55	0.0654543195755403
MAT2A	6.52157009071249e-11	-0.48073428692754	0.075	0.151	1.14512249222821e-06	0.10555758628693
ANKRD17	6.63918709621051e-10	-0.48103334726058	0.058	0.117	1.16205691744973e-05	0.0848007775511066
KIAA0430	1.57361800028007e-08	-0.481685122485669	0.049	0.101	0.00027447045160885	0.0749092361194533
COPA	1.6668287248461e-18	-0.481755226053445	0.076	0.179	3.01429306601168e-14	0.101663001346197
ARNT	1.10862849754175e-17	-0.481807665177898	0.028	0.104	1.99952235816629e-13	0.038358855546724
TFDP2	8.58522452270146e-08	-0.48284918665165	0.049	0.102	0.00149563196409982	0.0675042192675316
MTCH1	1.10227159104062e-08	-0.48430636690356	0.117	0.171	0.000192302301772946	0.168412792224436
CFL2	2.66756529917992e-25	-0.48685504390383	0.048	0.158	4.91658960291851e-21	0.06639979206118
ARCN1	5.2364882737526e-16	-0.48753700181246	0.053	0.127	9.39007077249316e-12	0.0823047199433609
GLRX	4.47146405233681e-13	-0.489672168065707	0.246	0.35	7.925670032767e-09	0.37815183369834
SERINC5	1.45837375416947e-16	-0.490524568276265	0.049	0.13	2.61967677461463e-12	0.0684478296342621
CFHR5	4.42366892422211e-38	-0.492424505753218	0.006	0.116	8.32888385052538e-34	0.00944987121803221
MLXIP	1.79673048102874e-12	-0.492554644637552	0.074	0.133	3.17679916350691e-08	0.107850112808698
EEF1D	1.04007964395797e-101	-0.49337864830793	0.959	0.822	2.04698074727368e-97	2.90943728351606
AUP1	2.55427132445481e-14	-0.493615852606923	0.155	0.241	4.54839094745668e-10	0.23021008011767
PANK3	4.36203545955228e-24	-0.494186074496052	0.034	0.138	8.01218673210563e-20	0.051063057187913
ACYP2	3.7340587310143e-12	-0.495802146090537	0.072	0.14	6.59210728373265e-08	0.10931200813458
SMIM19	1.08968929694224e-14	-0.496093889029677	0.119	0.219	1.94433261253404e-10	0.161898486788373
KTN1	8.6263066478512e-38	-0.496382238681089	0.273	0.491	1.62338464805912e-33	0.463210840780525
DCK	4.27660379244659e-39	-0.497501297842542	0.194	0.089	8.06909603558823e-35	0.288741520727775
ERGIC3	3.72835530946314e-10	-0.498827149998498	0.235	0.327	6.53170566664847e-06	0.354628727376284
TMSB10	7.57287090639513e-171	-0.500398605219956	0.991	0.747	1.50753141133608e-166	3.83750370453523
WDR45B	5.35283365291791e-13	-0.501524996846083	0.086	0.165	9.48575651633583e-09	0.123175053667417
FNDC3A	3.52078892081602e-21	-0.501806332696846	0.046	0.138	6.41558157151095e-17	0.0681116890726544
FAM20C	7.04013179885756e-50	-0.502907009593148	0.002	0.128	1.34593239730559e-45	0.0031033242159574
ALDH5A1	5.43800077585912e-29	-0.503759040477051	0.02	0.119	1.00902104396066e-24	0.0256259040216964
DTX3L	2.3982167616416e-13	-0.50378755754478	0.039	0.107	4.25491617850452e-09	0.0475791490015804
HHEX	1.47818685047668e-45	-0.505378532607172	0.009	0.138	2.81298957645713e-41	0.0168568128847984
SNTB1	9.85568259730386e-15	-0.506280058304945	0.032	0.102	1.75874655948887e-10	0.0506210665391602
MAP3K2	1.09517512768269e-12	-0.50698301741116	0.072	0.152	1.9383504584856e-08	0.097699563510722
FLNB	5.0590932002302e-37	-0.506990696969004	0.015	0.132	9.50553021391252e-33	0.0185154890561219
LRPAP1	6.24064651336762e-13	-0.508159944612294	0.136	0.227	1.10565534277334e-08	0.194465839649404
AP1G1	8.3480440079577e-11	-0.509267208695197	0.048	0.11	1.46508172339658e-06	0.067365462429255
C1orf122	8.49123640064706e-25	-0.509273200386965	0.087	0.214	1.56255732244707e-20	0.12034273397874
KLF10	1.74064792685409e-24	-0.510787351579011	0.045	0.147	3.20018121352125e-20	0.0699048444412524
ZCCHC24	2.68425237115892e-36	-0.512301046684843	0.009	0.115	5.03887855113953e-32	0.0159263581121212
BANF1	2.29542974524492e-11	-0.512860900390004	0.203	0.271	4.03789046486035e-07	0.315972664123059
FAM162A	1.09922951282467e-25	-0.513082588689345	0.139	0.295	2.02730899050253e-21	0.216987086754662
ITFG1	1.39415837904321e-16	-0.513186055771026	0.06	0.148	2.50474494378902e-12	0.0833234027498862
CLYBL	2.49862961899637e-18	-0.513514476348093	0.029	0.108	4.51527358448835e-14	0.0484532576213886
GPD1	1.02912954543053e-45	-0.513848863004494	0.002	0.117	1.95894808972702e-41	0.00245607191784631
FAM133B	6.67678347145549e-09	-0.51436607738724	0.222	0.285	0.00011656328584467	0.358460933396744
EVI2A	3.7842733293239e-40	-0.51595055962085	0.229	0.094	7.15038445575751e-36	0.335821856634012
GDI2	2.07720206222943e-17	-0.516172156411129	0.23	0.353	3.7437412767561e-13	0.343255047103792
UBE2R2	8.34902791493054e-36	-0.516193577733594	0.057	0.207	1.56577669516607e-31	0.0704893261345307
UGT2B15	8.18676938047471e-48	-0.516707046393377	0.012	0.154	1.56219933318219e-43	0.0194993196617505
ERLEC1	5.03800539369075e-16	-0.517341025507825	0.101	0.2	9.03515887304499e-12	0.16213227243533
NDUFB11	3.1606784895146e-30	-0.517733052450949	0.419	0.595	5.87601737985659e-26	0.698519792742972
UBR4	6.15473259033456e-26	-0.519070457883775	0.044	0.156	1.13560971024263e-21	0.0594544096602911
SLC39A9	3.65286990588708e-23	-0.520185172569625	0.027	0.114	6.69278824156631e-19	0.0428846671283796
PLPP1	4.0897105398488e-33	-0.520740398612569	0.018	0.131	7.63876134632959e-29	0.0250529318033874
CHMP4B	2.62358480216553e-13	-0.521123706434523	0.124	0.211	4.65423943904164e-09	0.182972400159063
MAGED1	2.5210823261414e-21	-0.521992765072515	0.032	0.112	4.59568097232317e-17	0.0413161547584711
HLA-DRB1	4.16574873850788e-17	-0.522542684405741	0.28	0.221	7.50084717855729e-13	0.544370071033743
APOA1BP	3.80006563601593e-15	-0.522756089476611	0.103	0.185	6.79109729812407e-11	0.132185520132681
CORO1C	3.60575478706038e-30	-0.522771962949379	0.01	0.107	6.70273757366653e-26	0.0141321510526882
PCAT19	1.77383467234445e-22	-0.525406141491775	0.018	0.102	3.24523053305418e-18	0.0245906085871027
TGOLN2	3.45488883359713e-35	-0.525468856314105	0.165	0.36	6.47169776309414e-31	0.245415377170088
CLMN	2.36356194489453e-37	-0.525650248257791	0.007	0.112	4.44396916879069e-33	0.00972722633502626
ZC3H11A	1.56680770142542e-15	-0.52591421929822	0.077	0.165	2.80427242401122e-11	0.106446547885327
CAV2	1.51164251417841e-29	-0.526354641955699	0.009	0.103	2.80681782032647e-25	0.0144267995152003
CERS4	1.3257885467733e-18	-0.526472036129188	0.027	0.102	2.39848405996758e-14	0.0351477269715759
CSTF3	4.93219633313345e-12	-0.527026649793295	0.036	0.103	8.7038468690806e-08	0.0484844067646448
PKN2	9.51065821743794e-14	-0.528011239042004	0.035	0.104	1.6901390718209e-09	0.050830712747698
CLIC4	7.36094526938064e-35	-0.528759701747638	0.006	0.109	1.37826339223883e-30	0.00753214185724829
DUS1L	1.93717749264518e-18	-0.52889464361599	0.049	0.139	3.50202947120396e-14	0.0716766612881655
EIF3H	8.68637021889031e-32	-0.529497888494099	0.512	0.377	1.61896568139678e-27	0.939765928691655
HSPA8	5.76676817661321e-69	-0.531616818393263	0.695	0.479	1.11950270612592e-64	1.49577397065804
CYB5R1	5.50450963417942e-11	-0.531817796076988	0.051	0.107	9.67087297628982e-07	0.0779472535289598
RPS3A	5.66981042953682e-181	-0.532581028969335	0.999	0.911	1.12959633187662e-176	4.3288761962119
PIGT	5.86726787100151e-15	-0.533167288964601	0.06	0.123	1.04771802372474e-10	0.0732365108565578
CCDC167	3.51026139979827e-11	-0.534146354566841	0.171	0.223	6.17209261926529e-07	0.238350154049307
APEH	2.98353272781286e-13	-0.53451749114274	0.062	0.135	5.29129529277611e-09	0.0948599392775645
TMEM14A	5.05809940498222e-19	-0.534555602183908	0.074	0.175	9.16224126218479e-15	0.101966166742702
C8orf4	2.54594068150732e-45	-0.535378273313482	0.008	0.14	4.84263377029508e-41	0.0113250736483769
ARPC3	1.37366792209963e-23	-0.535551849252998	0.618	0.494	2.51944433592294e-19	1.19563230624501
BTD	5.23803073878983e-16	-0.536262793249708	0.031	0.101	9.39231291772405e-12	0.042872018904436
NDUFAF2	3.80440739712995e-17	-0.536579739991525	0.066	0.158	6.85211816297075e-13	0.0980503234251228
MAN1A2	4.08442371990971e-07	-0.536891386310397	0.111	0.169	0.00711057325399082	0.162483094613023
TNRC6C	8.7602968072294e-15	-0.537728556600526	0.138	0.078	1.5635377741543e-10	0.205790787469877
HSF1	3.62752993369203e-08	-0.538023692512318	0.081	0.132	0.000632351018041194	0.112091400130455
TKFC	5.58503534412224e-34	-0.538408189335355	0.025	0.148	1.04423405829054e-29	0.0324316665749562
BAIAP2	2.72954836627858e-38	-0.538698630258102	0.011	0.129	5.1430150317421e-34	0.0171275268013696
FAM91A1	6.44643957074857e-18	-0.539122238207964	0.04	0.126	1.16326002054158e-13	0.053010699213985
STRA13	5.55209476762344e-21	-0.539390342469163	0.122	0.249	1.01120302002726e-16	0.174998894780442
LMAN2	1.18749812541832e-13	-0.539724603568788	0.271	0.36	2.10994666924326e-09	0.419401107916595
BCO2	1.33995230224479e-42	-0.540153263214243	0.005	0.123	2.5388076270632e-38	0.00641891634669822
SUZ12	3.93975095718192e-08	-0.540279199520713	0.068	0.122	0.000686659194327236	0.0990101011344021
ZMPSTE24	1.12975971913905e-18	-0.540749276278085	0.039	0.125	2.04430021178212e-14	0.0545969316983672
RGS10	5.10723803777085e-61	-0.541408245949978	0.284	0.11	9.86360882234685e-57	0.431697684044657
PHYH	1.28391985280797e-29	-0.5415190486171	0.058	0.186	2.38449595063496e-25	0.0865563482632433
CKAP4	2.64999336481569e-38	-0.541588923389307	0.008	0.12	4.99338249732221e-34	0.0104029641388005
SNX4	7.72392289011858e-15	-0.542303416957973	0.056	0.133	1.37872023588617e-10	0.0787246551887677
CMC2	1.22706257019242e-09	-0.542451722843628	0.121	0.178	2.14564161023847e-05	0.173296190297217
GHR	5.93436361833174e-51	-0.54369577271207	0.008	0.153	1.13583719654869e-46	0.012082972582915
BET1	8.56153113297069e-10	-0.543761076314255	0.068	0.123	1.49818233295854e-05	0.0918062636899065
POLDIP2	3.27882541149694e-24	-0.543904365035579	0.07	0.193	6.02516957616677e-20	0.0928516001420023
FBXO25	1.00071944132794e-10	-0.54513616244024	0.078	0.148	1.75566218786574e-06	0.107720173298568
RP11-390F4.3	4.6213266348852e-36	-0.546133740284489	0.009	0.118	8.67145729769858e-32	0.0118347570245893
LINC00998	1.19558041923789e-19	-0.546538311192848	0.091	0.187	2.16997846091677e-15	0.144052645427631
COQ4	4.75184862057606e-10	-0.547900691168711	0.073	0.146	8.32001174976663e-06	0.0985455688262772
BTF3	1.71197334656364e-46	-0.549119344878395	0.816	0.677	3.26130922520373e-42	1.96230448357064
TSC22D1	2.82199993961166e-19	-0.549394662436959	0.049	0.133	5.11600369052198e-15	0.0619755111329942
STOML2	1.43072095248655e-12	-0.549586372269934	0.137	0.222	2.5312315091392e-08	0.196785199699856
RAB21	1.1721475285351e-13	-0.549589964991976	0.076	0.145	2.08278894345402e-09	0.114432494154251
RSRC1	6.35979819742512e-14	-0.549809199079639	0.076	0.152	1.13083571748416e-09	0.118106514629052
SNX5	4.48881689617661e-12	-0.549979149543091	0.102	0.189	7.9223129400621e-08	0.14494031838413
SLC31A1	1.31167771755497e-45	-0.550250660298119	0.008	0.14	2.49638503205063e-41	0.0136178154685766
ATP6V1B2	7.13058201793703e-21	-0.550742039867703	0.046	0.134	1.29847898546633e-16	0.0608265780035326
SCOC	8.04372351814582e-12	-0.552278311085864	0.071	0.13	1.41826933071947e-07	0.103629973867633
TBCC	2.95138453226609e-37	-0.552309628982671	0.187	0.07	5.54771750530056e-33	0.290139463744937
GOLT1A	3.38484761140864e-51	-0.552988542632578	0.004	0.141	6.4799522672807e-47	0.00437631942094586
KPNA1	2.85283393497867e-11	-0.553853668928317	0.041	0.101	5.01670847465998e-07	0.054697440101432
LSR	5.69390779732704e-29	-0.554746855893468	0.023	0.13	1.05644765271606e-24	0.0338751411436175
DHX30	5.9749688633144e-09	-0.55570301114601	0.062	0.115	0.00010432295635347	0.0867110347450006
NR2F2	3.24721750202068e-54	-0.555938751792948	0.007	0.157	6.2333587168789e-50	0.0105321190577141
GANAB	4.9652319558337e-25	-0.556041026304575	0.065	0.186	9.14496421625451e-21	0.0943150700703363
SREK1	1.91159553376532e-14	-0.556420366703799	0.096	0.17	3.40665440072318e-10	0.137387676654323
CPT1A	2.91573625859293e-28	-0.556510667808513	0.045	0.164	5.40519187617957e-24	0.0650417478716268
PHYHD1	9.72893727299622e-40	-0.557306875841196	0.005	0.117	1.83721251463261e-35	0.00686242827507127
UQCRC1	6.77150973760331e-29	-0.557780148249784	0.133	0.294	1.25597962613066e-24	0.210552370919173
TRPM4	5.85340003257903e-36	-0.559731844516969	0.004	0.103	1.09809784611183e-31	0.00711110949634628
SSR1	8.08250533399948e-21	-0.561777779658909	0.172	0.304	1.47158174616129e-16	0.259155824307988
CNKSR3	6.72737336507002e-36	-0.561886460540797	0.005	0.108	1.26192069581983e-31	0.00579625081893049
IMP4	4.89820175344644e-09	-0.563546356492113	0.114	0.173	8.55372972204351e-05	0.168467959435671
DHRS4-AS1	8.36878048531807e-24	-0.564202298411672	0.031	0.131	1.53550384344616e-19	0.0434301416978977
CARD8	3.17680767395338e-18	-0.565680894530229	0.198	0.139	5.73826770146199e-14	0.302444122181257
ALDH6A1	1.6385341006884e-102	-0.565960268354708	0.059	0.369	3.22676520448566e-98	0.0997218642000353
SLC25A6	6.783468860525e-60	-0.566630859106831	0.758	0.544	1.30873464726109e-55	1.74220125913584
EIF3A	7.69371740299695e-16	-0.566795635664018	0.219	0.344	1.37886803296511e-11	0.337731772757206
PTTG1IP	4.28560177906202e-29	-0.567612359226834	0.074	0.215	7.95364834176121e-25	0.102114106743425
GNPNAT1	2.19209276597178e-27	-0.568258308588508	0.023	0.125	4.05624845415418e-23	0.0337513253746793
NADK	7.16556346036252e-24	-0.570373061095436	0.048	0.157	1.31523917314954e-19	0.0687469806369373
SPTSSA	4.755921028158e-26	-0.572170533535442	0.062	0.178	8.77657666536277e-22	0.0849649598237502
MED10	7.45320499246596e-24	-0.57231815991929	0.219	0.124	1.36788671226728e-19	0.335267953185673
PRADC1	5.86588181487132e-18	-0.572358398101669	0.035	0.119	1.05873300876612e-13	0.0475312462914508
SRP72	9.41963257930141e-09	-0.573321678315289	0.172	0.222	0.00016436316887623	0.244631037112695
FUCA1	1.21535832470954e-22	-0.573434504581479	0.024	0.113	2.22495648504576e-18	0.0349879673146187
EIF4E2	8.02444391431619e-25	-0.574848639817597	0.096	0.226	1.47689890242989e-20	0.144637221056265
ATG101	1.1801691042832e-09	-0.575187313624562	0.067	0.118	2.06387972957045e-05	0.091659476612585
SSBP4	1.902946443291e-14	-0.575402011962734	0.158	0.088	3.39143115123322e-10	0.233407454056435
MRPL1	1.65546890305745e-12	-0.57625158191237	0.125	0.207	2.92720011438618e-08	0.197120518749359
CHCHD5	1.66909432656733e-27	-0.576438652922823	0.149	0.308	3.08915977961082e-23	0.205436515701472
NAA20	4.37319132706115e-09	-0.57731891956135	0.104	0.172	7.6373413335796e-05	0.141418649397247
KCTD20	2.04701515195176e-10	-0.57772277395897	0.063	0.122	3.58821285985624e-06	0.0828071260821344
VAMP3	5.40255867457321e-18	-0.578123517258542	0.05	0.129	9.75215866347211e-14	0.0767762747558779
CXCL16	2.71610765726149e-33	-0.57841482067976	0.011	0.118	5.07423232529591e-29	0.0143178172431706
CTBP1	3.19947833279816e-08	-0.57883486509939	0.13	0.201	0.000557829047323359	0.188358673328282
REEP3	1.88264465432571e-13	-0.578940705077194	0.065	0.141	3.3415059969627e-09	0.0834519197918923
RNF103	3.69342322453203e-22	-0.580130908361121	0.03	0.111	6.75194699676699e-18	0.0456871991516537
ARPC1B	4.12558123418272e-56	-0.580542731151416	0.571	0.373	7.93266759708654e-52	1.09425244630963
LDHD	3.67006650227438e-37	-0.582058569939567	0.006	0.11	6.89715597772424e-33	0.0100114801041196
PUM2	4.52012778922519e-11	-0.583560431557479	0.086	0.144	7.94412458956327e-07	0.126883732512538
PSMD2	9.30643592589865e-09	-0.58372912107703	0.082	0.142	0.000162406613342857	0.122023782516834
PRMT9	9.89017017366335e-33	-0.586051658865283	0.155	0.053	1.846099164616e-28	0.244544450735634
UBE2D2	2.17389979768503e-17	-0.586583768294776	0.355	0.279	3.91780221538797e-13	0.561185201184881
FAM107B	1.0597696107404e-09	-0.587055066044863	0.225	0.285	1.85353704918496e-05	0.34513614599387
SHROOM1	2.74786106350401e-28	-0.587957995518337	0.014	0.108	5.09453441173643e-24	0.0181566772406997
TSPAN3	9.25364777748178e-17	-0.588777322904171	0.039	0.111	1.6635282609579e-12	0.0503311735077256
RGS2	1.53319947513685e-19	-0.5888087898939	0.214	0.116	2.78137716784575e-15	0.36020567385872
HSPG2	1.16262256712192e-30	-0.589868191468326	0.014	0.116	2.16305928613033e-26	0.024890758106725
APOC4-APOC2	9.53409373629941e-51	-0.591720160894701	0.005	0.143	1.82453951831562e-46	0.00647720581540855
H6PD	1.20356681152815e-38	-0.594768842874841	0.046	0.199	2.26944557981749e-34	0.0740065057281874
DNAJC21	1.02832076351934e-09	-0.594799525938381	0.078	0.129	1.79863584747168e-05	0.105005248945094
SH3BP2	2.99095158093034e-13	-0.597527837111594	0.074	0.143	5.30415353362187e-09	0.106939403100195
ZKSCAN1	8.22696942634037e-28	-0.598255233562881	0.076	0.212	1.52388154684103e-23	0.114479288297915
FRA10AC1	5.61601588788203e-20	-0.598830956180658	0.046	0.132	1.02009312587489e-15	0.0710678638560345
TUBA1C	5.2483632638251e-16	-0.598880888857274	0.065	0.137	9.41031533203841e-12	0.0943894148463289
PPARGC1A	6.3832434496094e-40	-0.599155687758733	0.002	0.108	1.20573085519672e-35	0.00270400064778281
REPIN1	2.3215852620377e-16	-0.600208309414648	0.05	0.126	4.16770986241007e-12	0.0749312486964573
DUSP3	1.08048010112692e-50	-0.600459158568768	0.012	0.16	2.06749867350635e-46	0.0182885646030026
OPTN	1.57219321525993e-20	-0.600577358924907	0.193	0.114	2.85966223923629e-16	0.295788351729061
CDK2AP2	2.39679214495536e-08	-0.60078241068236	0.185	0.24	0.000417928646315866	0.279495931131986
TCEB1	1.17530578184361e-17	-0.600933497202393	0.206	0.337	2.11966397755495e-13	0.308879380568446
PLGLB1	2.19886188285394e-34	-0.601162297006555	0.008	0.111	4.11385069663144e-30	0.0142644256767892
SETD7	2.40536213478736e-31	-0.601296817269927	0.017	0.121	4.48070858468189e-27	0.0207553188888416
SURF4	2.74947543860634e-18	-0.602606318437622	0.155	0.28	4.96775222247394e-14	0.224665116858284
GALK1	6.87546422732916e-27	-0.602797951077189	0.054	0.176	1.27113582634862e-22	0.0739008549918945
TCF7L2	3.11327021850932e-51	-0.602913235510359	0.008	0.153	5.96035583333608e-47	0.0125640562755852
RPL3	6.9685642597941e-209	-0.603756291023526	0.999	0.939	1.38974077033074e-204	4.64814729109871
EIF4G2	5.3773805224242e-12	-0.603972748108906	0.344	0.42	9.48731245571301e-08	0.572145212815283
MTHFD2L	6.94251315076963e-36	-0.605010805340515	0.025	0.152	1.30220719168986e-31	0.0349667079565052
DDAH1	6.45439324502443e-38	-0.605107755482768	0.009	0.123	1.2151040723083e-33	0.0170642979860793
RFK	3.8247166909654e-26	-0.605403438036591	0.028	0.125	7.06004453985303e-22	0.0437235615616005
XRCC5	1.51934478990183e-11	-0.605683658937698	0.252	0.34	2.6745026336642e-07	0.383208663321816
PGPEP1	1.23017798745396e-13	-0.606331842247208	0.052	0.125	2.18553421251071e-09	0.0732017223515411
TACO1	3.32016810725376e-21	-0.607218056445382	0.035	0.126	6.05067435865926e-17	0.0418439981298362
RPL36A	3.10271291149318e-131	-0.607262571940883	0.969	0.817	6.14554346379455e-127	3.22993939684423
RAB7A	2.6326151048017e-10	-0.607676431045703	0.235	0.32	4.61313144814403e-06	0.35315054480352
FAM136A	4.38904677940481e-08	-0.608327816216613	0.069	0.127	0.000764835291779082	0.0970861337978109
PNPLA2	1.13210158619981e-14	-0.610448692906736	0.059	0.14	2.0198956500977e-10	0.0844798209637897
ANAPC11	4.80266987771417e-54	-0.610516698276917	0.225	0.486	9.21728402930904e-50	0.37554151972716
FERMT3	7.80934002542595e-36	-0.611498332740117	0.222	0.091	1.46464172176864e-31	0.329632110393659
TPMT	8.36698670602831e-17	-0.613547765868466	0.063	0.147	1.50463521934507e-12	0.0864318913407498
SMARCD2	4.37778510634228e-18	-0.614127476965985	0.053	0.146	7.90365323099036e-14	0.0749787830638937
NID1	1.52571262314475e-48	-0.614375247034266	0.005	0.136	2.9133482538949e-44	0.00496198787789437
VIMP	5.95346464312577e-30	-0.616456256628477	0.164	0.341	1.1062132653392e-25	0.258368340078864
SORBS3	4.05365047664185e-16	-0.616909212773887	0.041	0.115	7.27143822500015e-12	0.0538261884561149
SASH3	6.88204576462138e-38	-0.617627876654991	0.2	0.08	1.29554511518997e-33	0.287515392639754
PNISR	1.05701499908659e-22	-0.6177757112703	0.435	0.32	1.93528876182763e-18	0.739071255542046
TMEM14B	4.67602763452524e-14	-0.619959198805092	0.201	0.283	8.31958836734731e-10	0.29857613113931
NR1H4	9.40067646917172e-44	-0.620820726409792	0.005	0.125	1.78434240061348e-39	0.00848773727643302
COMMD7	1.21857391894476e-09	-0.621226621809643	0.188	0.137	2.1309202120587e-05	0.269031863107552
PDE4DIP	1.54712925625828e-19	-0.621697160958605	0.039	0.127	2.80649247085252e-15	0.0616153675366967
TUSC2	1.20853382413857e-11	-0.622011114067337	0.085	0.157	2.12883233122009e-07	0.120763290105871
CFP	2.58741393733886e-27	-0.622688861669131	0.021	0.119	4.78723326686436e-23	0.0289834907656578
MYL12A	5.94359942133657e-144	-0.623640852674951	0.888	0.606	1.17950730516424e-139	2.30914181582309
KIF1C	1.68391049520052e-26	-0.625667939827667	0.03	0.135	3.11051946673439e-22	0.0437560409052337
SFT2D2	1.43627470692905e-13	-0.626447392128854	0.062	0.14	2.55111113444738e-09	0.085136941805803
AFP	7.28209169531242e-44	-0.626663568823484	0.003	0.12	1.38243228743811e-39	0.00533903381905863
CHRDL2	4.41545439112782e-36	-0.628470114356997	0.005	0.109	8.28648325582957e-32	0.00845777475030227
RPS8	1.6564422217114e-80	-0.628511972994036	0.998	0.943	3.23635681277973e-76	4.26622505889215
HECTD1	2.34892356567043e-14	-0.629342268288366	0.097	0.168	4.18343287045903e-10	0.133948447369709
DNAJC19	2.14902252527927e-16	-0.629368247323655	0.155	0.253	3.85856994413892e-12	0.2148011848232
WWP1	3.21234125309321e-25	-0.631281209887959	0.058	0.179	5.91873875882424e-21	0.0780692026371366
MRPL18	1.24109749491459e-16	-0.631960496888858	0.102	0.188	2.23025219836151e-12	0.139841241408108
COPRS	1.51847235076812e-52	-0.632239691489879	0.012	0.167	2.91121519089265e-48	0.015805721783771
CCNY	5.02736067888812e-27	-0.633368510468696	0.051	0.167	9.29810357560358e-23	0.077336120874467
RNF5	2.75227492064468e-17	-0.633886923854778	0.117	0.224	4.95904895201758e-13	0.18023059107654
ZNF101	5.680527577189e-35	-0.635393143408748	0.109	0.025	1.06379239938018e-30	0.156716036245183
ANXA5	6.79403676526334e-11	-0.635436795335219	0.168	0.264	1.19269315414198e-06	0.257690858471197
GPBP1L1	1.01918274633925e-10	-0.636875052235631	0.11	0.165	1.78795229190295e-06	0.158660395528397
AHCY	7.18619264436322e-24	-0.636882094937218	0.042	0.142	1.31895379794643e-19	0.0618916672605978
CHD2	6.95445322021153e-15	-0.63775465218089	0.185	0.122	1.24164807793657e-10	0.278796745484786
PCCB	1.69362853977159e-18	-0.638657087306148	0.032	0.11	3.06241912561498e-14	0.0394320062020192
PLCG2	8.98554716838834e-11	-0.639088760127184	0.066	0.124	1.57660410616542e-06	0.108487006436956
ARHGAP35	3.80545039886017e-20	-0.639285522368271	0.045	0.136	6.91640609992836e-16	0.0704889244780263
PSMD11	1.68695345167655e-15	-0.639882799784847	0.113	0.2	3.01812842039452e-11	0.157791183407481
SDCBP	1.87614695706714e-18	-0.640616849301694	0.238	0.359	3.39207369837738e-14	0.359435807804761
HCFC1R1	4.01330465097313e-16	-0.641367339572477	0.046	0.126	7.1998685438458e-12	0.0659058259753556
TAF10	1.94551434338165e-11	-0.641676933023101	0.094	0.149	3.42352159004869e-07	0.122347718395745
CTNNA1	2.35041668100169e-37	-0.642789619382736	0.032	0.163	4.41948848528747e-33	0.0380915739336191
GGCT	9.70968949068707e-12	-0.644871882755825	0.066	0.124	1.71113857894378e-07	0.0848661337231178
ADGRA3	1.28303473410647e-46	-0.645492569639201	0.007	0.138	2.44430947194623e-42	0.00947657926644504
DAB2	2.36009895952878e-30	-0.646013655621901	0.015	0.117	4.38860401524377e-26	0.0249233194858082
QKI	4.38997771012264e-56	-0.647356005867517	0.034	0.221	8.43973214771078e-52	0.0474249493657437
KANK1	2.4646698366608e-32	-0.647754580454898	0.008	0.106	4.59734864632338e-28	0.0141416438787987
APOL1	1.40417477767361e-26	-0.647988315847457	0.049	0.166	2.59407248427422e-22	0.0730346716282459
UBA1	1.48837322545367e-11	-0.648903013844008	0.069	0.133	2.62028106341119e-07	0.0957011624386136
LAMP2	1.82596950412963e-53	-0.649157817304109	0.071	0.274	3.50385288147435e-49	0.11394646552167
MLLT6	1.55565567080369e-18	-0.649298538403587	0.14	0.072	2.81371441178263e-14	0.198657574124226
HSPA9	8.92431022972658e-21	-0.650082057390483	0.142	0.257	1.62440294801483e-16	0.198170347840086
GNB1	5.30244360306078e-15	-0.651660377676199	0.133	0.203	9.46963403070625e-11	0.181285430474058
ASPSCR1	1.66730369479636e-09	-0.65236285201734	0.061	0.113	2.91461358887352e-05	0.0847970039015654
AURKAIP1	4.19323050096279e-38	-0.654339797358944	0.235	0.452	7.89627235636303e-34	0.358206858668429
IL6R	2.1873322854346e-42	-0.65458252793957	0.019	0.153	4.14346354829877e-38	0.0229070400591436
ACP2	2.12564014312629e-39	-0.657082904501066	0.026	0.162	4.01235833416519e-35	0.0329181104215801
FAHD2A	1.39718489935339e-26	-0.662004965054785	0.032	0.138	2.5812991015554e-22	0.0472383944280756
RAB11B-AS1	1.06127214289885e-31	-0.662696694744713	0.023	0.136	1.97768063829201e-27	0.0311579744323001
UBE2H	9.90097327518253e-16	-0.664480741194676	0.067	0.152	1.7736603525162e-11	0.100532807591604
FRMD4B	5.83433225951143e-29	-0.667909369420007	0.034	0.149	1.08238532078456e-24	0.0435983501968273
ARHGAP4	1.79762789721673e-21	-0.668627498558857	0.14	0.061	3.27887328452332e-17	0.192639172425998
PLD3	9.75861948449492e-26	-0.669004513058324	0.074	0.185	1.79997736391509e-21	0.098835283689634
UBE3A	1.58385298640078e-08	-0.669780109621336	0.098	0.156	0.00027623979935816	0.135812015268704
ELAVL1	6.28728062125544e-07	-0.66998600567573	0.128	0.187	0.0109442693774193	0.192487399286589
CDC37L1	3.98554941199412e-15	-0.670338724621323	0.06	0.137	7.1217782442923e-11	0.0848536793526576
PPP2R1B	2.03877954569165e-27	-0.670698456551478	0.018	0.116	3.7727615493024e-23	0.0269655399240116
DDX21	1.94390548233444e-17	-0.67143293481213	0.225	0.347	3.50369524135959e-13	0.345526831302483
DDX1	5.19469002478492e-24	-0.67147286889055	0.082	0.208	9.53952876151502e-20	0.117828838623145
NDUFA3	8.17184953431115e-27	-0.671658245990955	0.375	0.555	1.51048466792207e-22	0.637764566335793
KCTD12	1.3514680861848e-39	-0.672555839051728	0.005	0.113	2.55170689352552e-35	0.00435953778005739
OCEL1	1.55089237330103e-20	-0.673091190176891	0.05	0.146	2.82107322703457e-16	0.078048991648329
NDUFS1	2.4551480237621e-24	-0.673603365237353	0.043	0.152	4.51256206767474e-20	0.0575252349573467
NFIB	6.36880000889311e-71	-0.67409533751771	0.006	0.192	1.23796734572864e-66	0.008897709099254
PIPOX	4.5579108925609e-75	-0.675341131604202	0.012	0.212	8.87881041870863e-71	0.0255479125376086
ADCK3	1.56316827081363e-13	-0.675966447150457	0.049	0.113	2.77587421531084e-09	0.0653089511790385
DCAF6	3.32298833711549e-22	-0.676086430014347	0.054	0.157	6.07608417441568e-18	0.071680949929833
RPL7A	1.17227157845287e-62	-0.676238043049454	0.967	0.891	2.26705600557001e-58	3.27517234298274
LARP7	2.01363884144559e-19	-0.677405421237805	0.147	0.278	3.65233813061401e-15	0.217508504878087
AK1	1.45112090949955e-23	-0.677887551717035	0.025	0.119	2.66121063593123e-19	0.036333080122182
KLKB1	7.82324263997433e-90	-0.678772075906294	0.011	0.241	1.53390318441977e-85	0.0206490463400427
FKBP3	1.23936754685622e-14	-0.679339091590083	0.102	0.178	2.21090776683682e-10	0.157509696590352
HNRNPH2	8.34329108228954e-14	-0.681154885691363	0.097	0.181	1.48301998987697e-09	0.140676558820224
MKLN1	1.38141892706048e-19	-0.683689057834878	0.061	0.159	2.50658464315125e-15	0.0804632787773038
COASY	1.98823133470137e-22	-0.683800337336021	0.053	0.16	3.63727040370269e-18	0.0741696219823257
GABARAP	1.19031615518465e-17	-0.685171679302964	0.062	0.142	2.14661615425999e-13	0.0800530756846949
ZC3H15	1.06800501163157e-07	-0.685729352167076	0.208	0.266	0.00186025112925987	0.317773953589985
ALDH8A1	1.09812118967512e-51	-0.686104543868643	0.007	0.151	2.1037805751796e-47	0.0101192541008203
LACTB2	3.14629833880914e-19	-0.68707232080474	0.047	0.124	5.70266573909157e-15	0.0622734417980147
ACSL5	1.13145272464175e-20	-0.687162655101288	0.045	0.137	2.0589045230306e-16	0.0641338196199119
HMGN3	1.85721233572415e-35	-0.688117033807245	0.239	0.438	3.48060163838062e-31	0.371357031383648
AHR	2.39045215848343e-22	-0.688393415490231	0.03	0.123	4.37261508829789e-18	0.0436432159266809
DESI1	4.77378686162785e-15	-0.689541474855589	0.054	0.13	8.52837022829816e-11	0.0670164449179411
CXADR	1.57527877883087e-60	-0.690127503461113	0.006	0.168	3.04091815465511e-56	0.010634448776779
TTC38	3.30486354405711e-33	-0.6918427323751	0.058	0.199	6.17348510029868e-29	0.105008949184116
OSBPL9	2.14139514669624e-08	-0.691905561207108	0.062	0.113	0.00037341648568089	0.0929828986721278
SYNGR2	1.34405350210993e-19	-0.692178533581336	0.076	0.168	2.43891948492868e-15	0.103034764919154
SMPDL3A	1.86337678495661e-52	-0.692513036670025	0.006	0.148	3.57209329676182e-48	0.00750966439986807
ACLY	3.50422489870676e-10	-0.695193656494997	0.052	0.106	6.13940202253424e-06	0.0734916340068434
ABCF1	3.62567800638921e-19	-0.695205769228835	0.105	0.214	6.56900341197596e-15	0.157398330480669
CHURC1	3.55997568004905e-09	-0.695356267238002	0.292	0.351	6.21785352277368e-05	0.458717006977345
SURF1	7.92886313788665e-19	-0.695702749199637	0.151	0.262	1.43567924837714e-14	0.233720285787263
KLF13	5.06251283752683e-13	-0.697408996584697	0.154	0.228	8.97229150194879e-09	0.227762992906326
RNF152	1.85161610440341e-41	-0.698576990386997	0.002	0.11	3.50455380080433e-37	0.00398153503367141
CNDP2	1.3863650533693e-26	-0.698745540718118	0.099	0.227	2.56158670911045e-22	0.126570212496963
PPARA	9.30270874522095e-44	-0.699343130655693	0.029	0.182	1.76584017401784e-39	0.0419909294280846
POLR2F	1.91958052301602e-37	-0.699799155113062	0.177	0.378	3.61015508963623e-33	0.28766067921673
LRPPRC	2.8848852276603e-13	-0.700011418856869	0.049	0.117	5.1166324397783e-09	0.0742281108543869
RCAN1	2.43993674924531e-66	-0.701127306824901	0.011	0.196	4.73030537576189e-62	0.0192149977887693
DDIT4	2.25618439666185e-37	-0.701325379056577	0.454	0.273	4.24275475792262e-33	0.847586243912
FAM8A1	2.03070304782461e-15	-0.70146000782977	0.05	0.129	3.63252161194867e-11	0.0699078460396001
CD9	2.42841021407497e-26	-0.701931651386912	0.03	0.135	4.48454514233225e-22	0.0489705033683006
GPT2	5.52766524150746e-47	-0.70262325882048	0.009	0.144	1.05357299503132e-42	0.0186818776547988
PHPT1	5.18034506828174e-39	-0.702922025029805	0.13	0.322	9.77220293680668e-35	0.21343548079978
NABP1	1.24919616351933e-15	-0.703084565082938	0.13	0.074	2.23693557001406e-11	0.18370964290164
SNHG19	7.15970004807236e-21	-0.703610456504348	0.05	0.15	1.3037097817535e-16	0.0732066023395394
FAM207A	1.2063327875546e-14	-0.70430900206772	0.059	0.123	2.15209769299741e-10	0.0707703467130553
WBP5	3.9658930463037e-35	-0.704998724574926	0.015	0.13	7.42851426503145e-31	0.0219997829317001
PTPRB	1.4932094407403e-29	-0.705033565825087	0.014	0.11	2.77288993145474e-25	0.0161700711448339
NENF	1.79755937440928e-30	-0.705143928343714	0.155	0.33	3.34310092452638e-26	0.228532774922527
IGF2R	4.9436625819717e-17	-0.706765862843042	0.044	0.129	8.89908701380726e-13	0.0629970596178643
SLC25A4	9.68765745468914e-35	-0.706788435154666	0.024	0.145	1.81343259894326e-30	0.0333899762467689
PSMB1	7.75899854038773e-17	-0.706836603195565	0.373	0.465	1.39561106745954e-12	0.588370864898503
ARL6IP4	4.67111299914136e-14	-0.707756275759204	0.48	0.563	8.31131135937222e-10	0.826467745524985
PRRG4	5.87892853701546e-36	-0.709039622434102	0.003	0.101	1.10282820425873e-31	0.00466604021316895
ZC3HAV1	8.55356104273176e-23	-0.709514855550319	0.214	0.124	1.56624256253461e-18	0.314985785232058
NSMCE1	8.01081219300024e-08	-0.709635698222788	0.092	0.148	0.0013956437002645	0.126638646793447
STAT2	8.93771243609384e-19	-0.710948986757094	0.041	0.126	1.61799408230607e-14	0.0595926193599648
TMEM56	5.30893714463488e-95	-0.712471655773158	0.008	0.239	1.04304688080641e-90	0.0183856843016344
DGCR6L	2.37581304142611e-11	-0.713352510494983	0.198	0.262	4.17857997726024e-07	0.289788271461067
SDHD	4.39645586486208e-23	-0.713537248159038	0.152	0.283	8.05474679001382e-19	0.223879018367308
FAM177A1	2.96914004952196e-32	-0.714923582246469	0.149	0.315	5.53744619235845e-28	0.218870584386768
SARS	1.07651206653189e-15	-0.714929704430929	0.142	0.234	1.92803311115862e-11	0.229512522487117
ACOX2	7.55693968164831e-37	-0.715618376172976	0.004	0.107	1.41949554980082e-32	0.0041562201442758
MPDZ	9.3594334912557e-38	-0.716581486457706	0.004	0.108	1.76116460004958e-33	0.00741405291956764
TIMP2	3.27694796504289e-45	-0.716845943655007	0.01	0.144	6.23242733471507e-41	0.015392153911387
GCLM	2.05575175546331e-10	-0.717473743820745	0.098	0.165	3.6033216769761e-06	0.145443441135702
UAP1	1.30913194805077e-35	-0.717592227887436	0.027	0.149	2.45422966301077e-31	0.0357190308444277
BOK	4.11179656219645e-41	-0.717791492339587	0.01	0.134	7.77828555670703e-37	0.015256508785207
NDUFS5	1.03999163173413e-11	-0.717949974394227	0.49	0.588	1.8325692542787e-07	0.868517761148648
RPS5	7.10828357784233e-100	-0.718408840617935	0.984	0.861	1.39827046259737e-95	3.49225681738961
LTBP3	8.61078955024228e-11	-0.72005830525623	0.05	0.117	1.51102135027652e-06	0.0729095822813638
PPP6R2	1.85172233517134e-12	-0.720277241590636	0.051	0.122	3.27384508858293e-08	0.0720069480062758
MYDGF	1.63019680179291e-22	-0.721500748612514	0.217	0.356	2.98277108824049e-18	0.330253002945883
CCDC124	3.68769354371823e-11	-0.721922852126859	0.084	0.154	6.48370278856538e-07	0.110328307121638
SEC61A1	7.77410604546986e-20	-0.723001129666443	0.099	0.204	1.41146669361551e-15	0.137860616299016
RPS4X	2.27820824616128e-124	-0.723115006457495	0.996	0.916	4.5060680900824e-120	4.13766504663756
SGK1	1.77072982405192e-42	-0.723771974816772	0.021	0.16	3.35482472464877e-38	0.0273971989492347
SMC1A	1.16909081314153e-12	-0.724618927798309	0.066	0.123	2.06870619385393e-08	0.085985012403435
FPGS	1.60902812775811e-13	-0.724692891370998	0.05	0.123	2.85666853802175e-09	0.0725910848783908
C1orf43	1.65767336047358e-15	-0.725847325875141	0.191	0.295	2.96607494389537e-11	0.268303297083091
PUM1	1.28380551213881e-09	-0.726346384194625	0.089	0.151	2.24473393797471e-05	0.133787809582403
ETF1	6.13082729657926e-13	-0.726938975017349	0.066	0.133	1.08625998040791e-08	0.0883718381019549
TPST2	4.73329981856445e-14	-0.727643503893699	0.125	0.209	8.42054037722615e-10	0.189006123319538
RPRD1B	1.67609523500969e-21	-0.728687686440792	0.034	0.125	3.05786814675168e-17	0.0445419681376198
DGAT2	1.95316234031913e-51	-0.729351758448576	0.002	0.132	3.74108714664727e-47	0.00441167347556943
NIT1	5.62943139628261e-14	-0.730959551190398	0.043	0.109	1.00119437382886e-09	0.0596256003264961
TMEM106B	9.30881718892298e-12	-0.730964820298536	0.092	0.151	1.64077211771956e-07	0.14216921295916
FH	3.3958825859801e-19	-0.732490924313768	0.037	0.128	6.15435801057174e-15	0.0473883971619507
GPAA1	1.79213940508193e-20	-0.734567955923658	0.092	0.175	3.2590055081415e-16	0.122538807306152
ABLIM3	2.43300748687121e-49	-0.735486638952933	0.012	0.157	4.64874740516482e-45	0.0173471641725451
H1F0	5.09233512908463e-45	-0.739559826639943	0.02	0.161	9.68256601444151e-41	0.0319827027528479
FAM13A	1.22963457066679e-54	-0.741275338244598	0.012	0.17	2.3613902295085e-50	0.0170866612242187
SSSCA1	3.48035367738912e-13	-0.74285050212857	0.074	0.139	6.17101510537865e-09	0.0985650010409956
ARHGEF12	2.95167728468285e-42	-0.745337415600401	0.039	0.195	5.59106711264625e-38	0.0607913040570707
PCK2	1.17115153573976e-83	-0.745665003106395	0.031	0.279	2.29065528875339e-79	0.047981769447906
LINC00116	9.37362506453709e-28	-0.746271798560352	0.137	0.296	1.73580788945098e-23	0.193462186522007
ALDOC	3.83750546280877e-12	-0.746274397986855	0.049	0.104	6.77434839349633e-08	0.0665674248286189
ECI2	1.17258950422628e-25	-0.746609934494455	0.092	0.221	2.16248956369411e-21	0.130041241191791
PPP4R2	6.21544336375977e-16	-0.747502635491914	0.082	0.16	1.11436684068849e-11	0.102206988272292
LMO4	2.20063806568009e-14	-0.748082520026649	0.144	0.244	3.91999658639595e-10	0.210747021012782
PER1	1.3593669216375e-15	-0.748654022673959	0.047	0.121	2.43381053649977e-11	0.0615432536122463
EFHD1	3.28822027291013e-38	-0.748859768211122	0.004	0.109	6.19402052808081e-34	0.00611888267720576
DHRS1	3.52698646091575e-16	-0.750123224394856	0.063	0.152	6.32917720411331e-12	0.0947186474506806
PVRL2	2.9471135126915e-51	-0.750346415819954	0.006	0.146	5.64254353139915e-47	0.00727115774069208
DPYSL2	1.45428631048797e-43	-0.750500712671865	0.024	0.171	2.75979913141301e-39	0.0354240822175897
SERPINA7	4.55052687545047e-52	-0.752226449919283	0.015	0.17	8.72108475680082e-48	0.0230238872373661
PAPSS2	1.02701829922173e-48	-0.752609976118132	0.009	0.15	1.96139954785366e-44	0.0156711106662565
ADH1A	2.73506357304543e-47	-0.752975193262606	0.024	0.181	5.21494571472572e-43	0.0396815906831601
LLNLR-245B6.1	1.69110495829436e-18	-0.753094221514806	0.053	0.146	3.0580250960837e-14	0.0784095877250599
SLC22A18	5.51310070930583e-36	-0.753418365145906	0.037	0.176	1.03442308608705e-31	0.0561982302221844
CBR4	2.33162853181801e-18	-0.754390467048847	0.054	0.148	4.21395224555469e-14	0.0729731040771633
MGAT4B	7.68676905395647e-27	-0.755440829909706	0.027	0.131	1.42097612731439e-22	0.034711207114677
MRPL11	5.73645524905953e-12	-0.755467986290122	0.142	0.197	1.01202543503908e-07	0.187022949595206
POP7	1.51212187763708e-18	-0.755697349369664	0.071	0.174	2.73527726445771e-14	0.0984320228884698
ZYG11B	1.41402613552189e-36	-0.756405965118719	0.027	0.158	2.65568248512366e-32	0.0350430296813691
ARSD	3.35710777300306e-53	-0.758719088595803	0.006	0.149	6.44061126250636e-49	0.00909246736458151
HCLS1	4.30099794746247e-37	-0.758993753685693	0.32	0.197	8.08200524307673e-33	0.491150581169089
SYVN1	6.38121573579885e-22	-0.759538524239744	0.031	0.123	1.16578430277309e-17	0.0439396744909952
AP1B1	1.2788610676224e-13	-0.763133701260526	0.047	0.11	2.27189668663119e-09	0.0645836331897145
FBXO8	3.04296749668731e-10	-0.766391642991486	0.047	0.102	5.33158335094583e-06	0.0643196397534487
HMGB3	3.49802759017263e-46	-0.76676907710577	0.007	0.137	6.66129393996574e-42	0.0130347005291782
NDUFS3	1.76100027386607e-20	-0.769192774382035	0.132	0.238	3.20273119808023e-16	0.186934825998533
STRAP	3.13798840020629e-07	-0.769975079670158	0.151	0.206	0.00546355160359917	0.20765744777444
EMC6	4.63553592174547e-20	-0.770069406652477	0.121	0.247	8.42415943058804e-16	0.173086171903374
EIF4EBP1	3.93433785929301e-31	-0.771098326813445	0.062	0.205	7.32573709400358e-27	0.0828895089887383
G0S2	3.72979206953717e-58	-0.771454958085676	0.004	0.156	7.18395250513554e-54	0.00716746736214796
LRRC59	3.5472801316247e-24	-0.7716964990577	0.041	0.147	6.51741778583405e-20	0.0621461806906939
SERPINE1	5.61650078089608e-42	-0.771797269159219	0.002	0.106	1.06342825785486e-37	0.00333498967435415
PERP	1.21901262855637e-21	-0.771847742978885	0.088	0.194	2.22555135595536e-17	0.113119154476588
EIF4G1	5.57298007890279e-38	-0.772118288302112	0.074	0.233	1.04922495945503e-33	0.102949853722554
CDH2	4.65485610446074e-55	-0.772562418501951	0.003	0.145	8.94384051911087e-51	0.0064493283971537
TMPRSS6	9.13350271285549e-36	-0.773272374958045	0.009	0.115	1.71280576374179e-31	0.0203333681237242
RAB32	4.41649159380412e-55	-0.774357688469374	0.01	0.167	8.48628859749462e-51	0.0176497326465068
ATP5F1	1.52347337647151e-12	-0.775398582467133	0.317	0.391	2.69450804594028e-08	0.483928677095176
PSMD14	2.566676356681e-19	-0.77541665038649	0.1	0.208	4.65389756993399e-15	0.142098879184401
ENDOG	9.33809561739963e-27	-0.77561434202404	0.022	0.119	1.7258668320078e-22	0.034940611232759
SPI1	6.69093879277512e-29	-0.776045930386597	0.014	0.105	1.24110223667186e-24	0.0154593157387824
SNRNP27	5.34505556188424e-12	-0.776361002489717	0.114	0.187	9.43081603338855e-08	0.165867772940998
FERMT2	2.57300147919821e-47	-0.777868726952619	0.009	0.143	4.90619922053515e-43	0.0110656852972876
F11R	9.14587214336418e-33	-0.777958612567563	0.009	0.11	1.70735141172322e-28	0.0154041023308892
TSHZ2	3.56725044980772e-36	-0.780202707907951	0.012	0.128	6.69501564419912e-32	0.0189885035895486
RAMP3	2.57528528183761e-23	-0.781910184572467	0.026	0.113	4.72127050719289e-19	0.0381608465228585
PID1	3.84741789811739e-57	-0.782091134703733	0.006	0.16	7.40474048671673e-53	0.00764634036985942
CPN2	2.50430026607199e-62	-0.783363238957979	0.008	0.172	4.84106284434376e-58	0.0157114993618487
RNF113A	5.20015687965437e-14	-0.783602543611966	0.122	0.067	9.24951904184122e-10	0.173597855043939
MRPL4	2.7403412611474e-09	-0.783951516481454	0.103	0.157	4.78792425147673e-05	0.139669367075616
DHODH	2.46139613381832e-33	-0.78426299680023	0.02	0.136	4.59887253642615e-29	0.0278223121066842
CNIH1	3.73073900912741e-16	-0.784863530980112	0.148	0.244	6.6936919301764e-12	0.206594195849661
TPRG1L	7.55562016919469e-15	-0.786173711531978	0.034	0.107	1.34875375640294e-10	0.0523466132389439
ARL8B	1.05615454370241e-15	-0.788114237870409	0.035	0.108	1.89167840322539e-11	0.0468464900515922
NONO	1.76628509383971e-10	-0.788350299594648	0.208	0.288	3.09682765502916e-06	0.31176642568393
ALAD	1.64761578291713e-21	-0.789071790331384	0.025	0.11	3.0060749959323e-17	0.037328280768664
AK2	1.4400520910979e-25	-0.789448204343585	0.08	0.21	2.65560006119364e-21	0.121618865049037
TMEM53	6.20911412131448e-34	-0.789976144117913	0.011	0.119	1.16079388497974e-29	0.0146832111862384
WDR83OS	8.03661444846703e-23	-0.79001904900354	0.309	0.456	1.47166483780328e-18	0.491278228939267
CTSH	9.04623349365714e-40	-0.790956186853751	0.068	0.223	1.70856211994702e-35	0.0835080248787412
DECR1	1.48893616556484e-13	-0.791077508117947	0.206	0.318	2.64449952365971e-09	0.323263684454253
SNX10	6.3400139458754e-29	-0.791085660883506	0.066	0.2	1.17613598709935e-24	0.0947985287002405
ATP6AP2	6.82865063697364e-16	-0.792512522062036	0.168	0.235	1.22410391318389e-11	0.234024184852205
MRFAP1	3.18274270667016e-12	-0.792746850814579	0.241	0.334	5.62040534570884e-08	0.375931610223951
NEU4	1.1076328431548e-50	-0.793361315854853	0.004	0.14	2.11923391880809e-46	0.00574400223675163
TMPO	2.52125442455265e-15	-0.793885929952134	0.058	0.142	4.50875928742751e-11	0.0801433350380602
SERPINA5	7.36275364829868e-74	-0.794721733641678	0.007	0.198	1.4333072527143e-69	0.0117455404267951
KIAA2013	2.27254916762111e-22	-0.796886344221917	0.046	0.146	4.1571741923293e-18	0.0637342454308349
TPM1	1.43005381249741e-51	-0.79718027342377	0.027	0.195	2.73926807783878e-47	0.0434141660650651
FCF1	6.48171653007707e-27	-0.798242489108579	0.048	0.162	1.19846938641125e-22	0.0655561221340483
CDKN1A	2.72219757361062e-35	-0.7993654996109	0.021	0.137	5.10003715415949e-31	0.0283098848629101
NAPA	1.52008237134173e-15	-0.80248406257932	0.102	0.182	2.72094744470169e-11	0.136276026925924
NCOA2	1.65663606680314e-18	-0.805434192063657	0.06	0.132	2.99619199042017e-14	0.0776116801824851
ANO6	2.43772828684674e-38	-0.806600506406671	0.026	0.158	4.59389895656268e-34	0.0383980391322728
HSD17B10	5.46984176673742e-45	-0.806856794846064	0.162	0.385	1.03981691985678e-40	0.239689189629755
HIBADH	2.42149394988909e-38	-0.807318943116675	0.044	0.19	4.56354749796099e-34	0.0556102240724859
HSDL2	3.56629509906925e-46	-0.807458197848445	0.02	0.168	6.79093912764766e-42	0.0341649272132526
ZSCAN16-AS1	5.39422796145765e-25	-0.808476824898212	0.13	0.264	9.93347079102426e-21	0.18959059257402
TM4SF1	2.81710702327234e-31	-0.809541966585702	0.029	0.142	5.2465801201424e-27	0.0483988820968777
FKBP5	2.83525137904467e-26	-0.809893594471742	0.259	0.398	5.23444109599227e-22	0.393054780404731
ALG5	1.36570647405228e-11	-0.809920030233995	0.091	0.163	2.40500910080606e-07	0.124315517660447
SERINC1	1.52866201540553e-22	-0.810473852128971	0.138	0.272	2.79745148819211e-18	0.206209313783584
GCH1	1.5674356488012e-14	-0.811891453203552	0.057	0.13	2.79473776181253e-10	0.0728919594261676
PCMTD1	2.09267397192452e-11	-0.812802988568009	0.084	0.135	3.68185058620399e-07	0.118466020644733
NFE2L1	2.66620794152848e-43	-0.812860228125317	0.041	0.201	5.05779646507953e-39	0.0626771760932037
ENG	2.59738644481327e-24	-0.81286794511464	0.036	0.136	4.77373654692231e-20	0.0493980067577416
NDUFB10	5.27700875195635e-24	-0.812993296849771	0.317	0.492	9.69017117121745e-20	0.514911698804795
CISD1	3.7941546328366e-48	-0.813073076409922	0.083	0.286	7.24304119408507e-44	0.121220690850301
GOLGA2	6.46490086176377e-19	-0.8137062123599	0.055	0.143	1.1707288970568e-14	0.0769824630490496
TRAM1	1.54162710342572e-13	-0.813819836208026	0.266	0.365	2.73792973568408e-09	0.420818443975127
CHCHD1	9.79649268544461e-25	-0.813968491952653	0.107	0.232	1.80206482948754e-20	0.145129059626128
RP1-60O19.1	5.63795154554415e-44	-0.816256364402035	0.003	0.121	1.07047785995247e-39	0.00327262742449894
PINK1	9.48665061707373e-44	-0.816382523334712	0.03	0.182	1.80056628712059e-39	0.0458485925368659
VMP1	1.61300043964593e-14	-0.816454933609888	0.159	0.257	2.87565718380076e-10	0.263091664685474
ATP2A2	1.86408401427385e-44	-0.817040392362164	0.035	0.193	3.54157321871888e-40	0.0429149881035015
EPHX2	9.60636863144476e-36	-0.817709047539875	0.03	0.156	1.80138624576852e-31	0.0384124972441292
DHRS4L2	1.8040735444227e-34	-0.818322911079565	0.085	0.249	3.37560200896931e-30	0.122815265220925
RPS16	9.15079291640658e-70	-0.818569600237024	0.996	0.932	1.77754152401198e-65	3.9131542248996
HMGN5	4.13557234915739e-28	-0.818934187648626	0.022	0.121	7.66528334916323e-24	0.0329903612667236
PIN4	2.70810309715295e-27	-0.81962805026136	0.185	0.35	5.01026154004267e-23	0.290135202001693
IFNGR2	1.3993558740609e-33	-0.819866042404662	0.015	0.124	2.61525619303241e-29	0.023248637721831
CAPZA2	1.50529933069854e-15	-0.820338596131129	0.202	0.314	2.69478686181652e-11	0.308309678433485
SPN	1.4489655143768e-39	-0.820814616324679	0.206	0.065	2.73564689114339e-35	0.304634879430401
PSMB2	7.64823862397449e-16	-0.822009401864014	0.188	0.29	1.37079380857495e-11	0.278415395966034
SPG21	6.17561532381153e-33	-0.823039076436914	0.085	0.244	1.15317264941533e-28	0.117098212417768
VDAC1	7.84956300547641e-24	-0.823149858036447	0.169	0.32	1.44047330713498e-19	0.23617430415153
C1RL	3.12980721596734e-38	-0.824137827840584	0.029	0.169	5.89624381416088e-34	0.0418803661839612
CYP4A22	1.2544982302263e-60	-0.825619857545396	0	0.145	2.4219342832749e-56	0
LONP2	6.71037979668419e-22	-0.825687959177548	0.122	0.251	1.2257850774603e-17	0.177015515597916
CTSF	3.71571353925718e-16	-0.826264033607794	0.047	0.126	6.66710480348915e-12	0.0613798397168924
CCPG1	3.02288919134788e-32	-0.826299471548991	0.059	0.19	5.63738605294466e-28	0.0851478808250039
TUBE1	4.87704016195194e-20	-0.826633126166367	0.027	0.107	8.86158197426667e-16	0.040029791626783
COMMD6	1.58033831685765e-21	-0.829188766593024	0.729	0.66	2.88364332677016e-17	1.57659219220457
DCUN1D1	1.41590616569953e-14	-0.82970282699933	0.051	0.119	2.52541023714168e-10	0.0623293973198572
LAMB2	3.176827870549e-37	-0.831353790367838	0.004	0.107	5.97053029990979e-33	0.00552348512196788
RP11-393N21.2	5.34503388515059e-37	-0.832086951760769	0.003	0.104	1.00422496634209e-32	0.00382460839096866
PLA2G16	2.19761667804369e-21	-0.832093015126642	0.182	0.319	4.00713425074487e-17	0.272919878286527
DERL1	4.80417714032395e-11	-0.832380424205068	0.126	0.183	8.44141965326322e-07	0.173893161082189
CYBB	3.16482254471799e-34	-0.832918917251311	0.005	0.102	5.91948408764053e-30	0.00714246315062789
SRSF3	5.58941711271755e-26	-0.833959455113808	0.558	0.451	1.03135924563864e-21	1.03415569953171
ABCC9	6.36782334413663e-44	-0.834179905832324	0.002	0.115	1.20893126188434e-39	0.00391684855218002
MCUR1	5.09744248922298e-28	-0.834774693459839	0.03	0.143	9.44759990952587e-24	0.0406184384611125
NDFIP1	4.95892801017134e-21	-0.834955091576573	0.193	0.316	9.0326873705271e-17	0.288894043932279
ZNF655	8.07461134958539e-12	-0.835331356475038	0.162	0.106	1.4236347270454e-07	0.221503476192181
RPL14	3.77737019188943e-125	-0.835570104825315	0.989	0.867	7.47277145061485e-121	3.63004642155542
CDA	4.42829732825315e-57	-0.836706570662729	0.005	0.157	8.52225820822319e-53	0.00890176460190237
LARP4	1.66245215516625e-35	-0.837748596236034	0.039	0.177	3.11610031964361e-31	0.0521135399024879
MEF2C	4.06444720041071e-54	-0.838378118253835	0.011	0.166	7.80170640118835e-50	0.0129643008032173
SQSTM1	1.79608892558442e-21	-0.839455658093556	0.286	0.408	3.27624580915854e-17	0.46047473480555
UBQLN1	5.17621037690649e-12	-0.840527192093884	0.077	0.145	9.13342321005149e-08	0.121173830629423
MTPN	2.5390609849285e-20	-0.840991588520297	0.139	0.24	4.61575896450152e-16	0.186992230053995
ATP5B	3.93090805445874e-17	-0.842775899950151	0.354	0.451	7.07917231527475e-13	0.555070845945914
CTH	7.55307503335931e-53	-0.842897938530984	0.007	0.154	1.44837766839698e-48	0.0131098971199478
SLC38A3	3.03601865657023e-49	-0.843142758864433	0.003	0.131	5.80001004151177e-45	0.00458883880336696
TGFBR2	1.74474465479804e-09	-0.844513733934895	0.154	0.227	3.04963918212149e-05	0.238171773031394
CPM	9.39280176023728e-50	-0.846507010763518	0.007	0.146	1.79524620043415e-45	0.0115713205729146
FDX1	3.08276393187258e-20	-0.846548846516714	0.156	0.269	5.60353999896478e-16	0.217616127113085
GRB2	1.12947456751428e-07	-0.847176319505713	0.129	0.187	0.00196720585423963	0.195082023994578
MRPL52	7.92762730091115e-45	-0.849795836867374	0.172	0.395	1.50664556853816e-40	0.264662660839335
RTN3	7.33059120927929e-28	-0.849848296980855	0.085	0.229	1.35799202151899e-23	0.117126242433489
ANO1	8.50644462795779e-61	-0.85035116031777	0.001	0.15	1.64242432876609e-56	0.00224612810100889
PSAT1	5.60228486677125e-51	-0.852069801719043	0.02	0.178	1.07233334634868e-46	0.026913746846479
AAMDC	1.33576905168285e-42	-0.852223607742922	0.035	0.191	2.53101519912866e-38	0.0513623142811069
CDO1	8.31728703742651e-50	-0.852638972585313	0.01	0.156	1.58988194618459e-45	0.0151330956416869
PDLIM5	5.91660067275819e-75	-0.855035310265016	0.044	0.283	1.15243547903984e-70	0.0721199801929646
PRDX3	1.46856259697435e-79	-0.855609258399231	0.118	0.413	2.86722161433273e-75	0.183530627754049
MRPL14	2.47706773737887e-38	-0.857850060416878	0.15	0.346	4.66778644431673e-34	0.210864860364487
LRRFIP2	1.60573412131318e-15	-0.859813285986212	0.051	0.13	2.87378235691419e-11	0.0733171831378553
PGAM1	3.16677625274798e-22	-0.860384127345154	0.263	0.36	5.79108373340023e-18	0.376501994816427
MT1A	6.94245088855628e-62	-0.861158169551457	0.031	0.232	1.34148978519573e-57	0.0598799129978236
TMEM57	2.81371337250363e-18	-0.861212639010235	0.042	0.131	5.0835359501023e-14	0.0592173378149106
TXNDC17	4.23557746699482e-63	-0.863970811501555	0.132	0.391	8.19457172539489e-59	0.196740793400034
DNAJC25	8.91302881260699e-28	-0.864850775684899	0.018	0.113	1.65069293609481e-23	0.0215741909495359
PSMD12	1.34379320209159e-12	-0.867618742536043	0.099	0.164	2.37757331246066e-08	0.13708365474925
TMA7	4.2335551370502e-22	-0.870048198398898	0.9	0.811	7.73851543501406e-18	2.25776253741417
CUL3	8.98085196165071e-10	-0.871527831105605	0.061	0.112	1.57146947624964e-05	0.0953414790729874
RPL35A	2.0362174314622e-129	-0.872214088829407	0.998	0.931	4.03150689255201e-125	4.24343300614722
NUDT5	1.05715518216393e-11	-0.872935355895047	0.131	0.213	1.86270743097285e-07	0.181996809890475
RP11-1151B14.3	3.11131825769311e-59	-0.873304807978613	0.004	0.156	5.99924386448385e-55	0.00615480227596042
TIMM17A	3.45043029263358e-25	-0.873618126347409	0.096	0.236	6.3570727711481e-21	0.132078906938842
TOR1AIP2	9.42895669318769e-48	-0.875587824686302	0.084	0.281	1.79895064749328e-43	0.127862308363795
SCARB2	2.15814079559425e-65	-0.876116764386005	0.023	0.217	4.18031872106607e-61	0.0252796132171341
SLC27A3	2.45305246215264e-16	-0.877012305804783	0.034	0.107	4.4034744748102e-12	0.0477760487267905
PSMB7	2.69072161053052e-21	-0.877519626730316	0.236	0.383	4.90464735167503e-17	0.347104337954283
POLE4	2.11130844986547e-19	-0.877825275843478	0.149	0.259	3.82885787383103e-15	0.220634971644917
PSME1	1.48248999372367e-32	-0.877907516845851	0.634	0.512	2.766178079289e-28	1.23503965073578
PRCP	1.96403936408239e-40	-0.878593312645049	0.055	0.219	3.71242720598854e-36	0.0753748426835741
PRSS23	1.49713428417632e-30	-0.880516881003075	0.021	0.131	2.78496919542479e-26	0.0370738792003669
SUMO3	6.57526003518193e-11	-0.881334411687955	0.184	0.263	1.15448415697724e-06	0.25764752715534
ACSL3	6.98925412644881e-11	-0.881871747036562	0.054	0.113	1.22682377681556e-06	0.077090365051173
ETFDH	1.48209276642468e-12	-0.882940322092757	0.056	0.132	2.62182210380526e-08	0.0782726232471056
SLC35D1	5.13490375625807e-40	-0.883719590532699	0.018	0.144	9.70034668594712e-36	0.0219392268430778
UQCC3	1.06982350323656e-26	-0.886014627914258	0.077	0.203	1.97692685163083e-22	0.111777640331786
EIF3D	2.43634598737658e-39	-0.886929990848606	0.402	0.253	4.59860305117329e-35	0.667986913730242
NR1H3	5.83153213348912e-36	-0.887691790791242	0.015	0.129	1.09405374356389e-31	0.0202914184334846
SMOC1	2.04573962901319e-42	-0.888328220008734	0.006	0.124	3.87544915320259e-38	0.00830220900054307
PSMA2	2.10122840610463e-12	-0.889837641894722	0.306	0.365	3.71392120778993e-08	0.463415390193299
TOB1	7.84203694062806e-11	-0.890973297184035	0.171	0.24	1.37635590344963e-06	0.264579564097224
C19orf60	7.83864799850593e-16	-0.891469708839642	0.271	0.358	1.40476410781225e-11	0.430378574922068
SSBP1	3.82842871245417e-06	-0.891748396954563	0.299	0.358	0.0666223164541275	0.473304297958362
DNPH1	1.82030902598625e-57	-0.891940431559299	0.059	0.272	3.50409487502353e-53	0.0760928771020686
TOLLIP	8.83744379213428e-28	-0.892794885369909	0.054	0.181	1.63678296474119e-23	0.0721190840720213
NDUFAF3	1.19158799553932e-16	-0.893205725036511	0.183	0.294	2.14140278678372e-12	0.271049270696091
VPS35	1.63545053915615e-10	-0.893404015485411	0.084	0.143	2.86792606546423e-06	0.124488068703618
CHID1	2.47271551108282e-28	-0.894429327825879	0.059	0.183	4.58466182909866e-24	0.0856035375944993
AHCYL1	2.57615882435937e-50	-0.894564471969175	0.054	0.241	4.92819183099947e-46	0.0764542859621292
MRPS33	4.93375726935777e-25	-0.895538722122143	0.142	0.29	9.08748751443008e-21	0.20357066477875
PQLC1	1.38845020205752e-55	-0.898708967261241	0.032	0.217	2.66887897839497e-51	0.0386632523674326
SHMT2	3.01319366329661e-37	-0.899173479369951	0.077	0.24	5.66329749016598e-33	0.099928925700945
G6PC	5.98929281956033e-72	-0.899263885026134	0.01	0.205	1.16455809583531e-67	0.0191903148432947
MUT	1.04271050225415e-40	-0.89956855787399	0.026	0.163	1.97134847556169e-36	0.0362626787881663
PCBP2	6.14110537173105e-11	-0.899809322831607	0.448	0.538	1.07856233643712e-06	0.754944243655138
LYRM5	1.74233527310298e-16	-0.899845739233861	0.089	0.183	3.12923415049296e-12	0.114360733418608
DPYD	4.50433842947899e-21	-0.900597585531838	0.042	0.134	8.20645418466777e-17	0.0620176075178911
SLC39A5	2.46354863493904e-57	-0.90166036685131	0.004	0.152	4.74208476739415e-53	0.00965245997359326
AFG3L2	9.542761496429e-16	-0.901964520614426	0.068	0.148	1.70958572208526e-11	0.101552150252353
SLC25A5	4.77783283038697e-15	-0.902058910567224	0.412	0.509	8.53512056820329e-11	0.692134886462714
DSTN	2.01624693343038e-77	-0.902427306324853	0.231	0.536	3.93309289304264e-73	0.349031682815817
RPS13	1.29579264924558e-70	-0.903019559096762	0.992	0.93	2.51824343454386e-66	3.8677212666931
TMEM14C	7.69820704826835e-28	-0.904193494290242	0.122	0.272	1.42601587362123e-23	0.167427090633046
PNKD	1.10791592171897e-42	-0.90477827329709	0.142	0.338	2.09950067165744e-38	0.193285552329227
ARMCX3	1.16302049039791e-09	-0.905328054400524	0.084	0.136	2.03400653565691e-05	0.126447664203532
AGXT2	2.04163987863867e-41	-0.906535322222368	0.005	0.119	3.86400763431155e-37	0.00847536030645739
PLS3	1.07244519610534e-45	-0.907055700776724	0.005	0.131	2.04118494174729e-41	0.00836946550700554
RPL26L1	2.02576311057398e-33	-0.907894717357357	0.067	0.217	3.78513837210748e-29	0.0915098600833339
ACTN1	6.47606631367974e-61	-0.90839578434663	0.019	0.198	1.25046364450842e-56	0.0317042702273712
PSMA3	8.88164349326535e-12	-0.911237278581468	0.197	0.251	1.56574493142775e-07	0.271003027939055
ACMSD	2.90851843840391e-38	-0.913248665899228	0.011	0.129	5.47993958979681e-34	0.0149917626856595
SLC37A4	7.50655249937043e-64	-0.913297346081434	0.016	0.202	1.45311843282813e-59	0.0233674445258491
GGCX	2.88375684793822e-50	-0.913310631031664	0.034	0.206	5.51576172305144e-46	0.0524982768462002
TCEAL8	8.70033329161612e-13	-0.913624996881258	0.169	0.254	1.54082902594522e-08	0.248437576639875
RPA3	3.39396378899597e-14	-0.914847393140572	0.132	0.239	6.04057675165502e-10	0.19801199498158
SEC63	6.61993319474408e-27	-0.915286203504547	0.093	0.227	1.22395944837623e-22	0.129437885982756
NIPSNAP1	6.51142013768029e-20	-0.919684932293415	0.059	0.151	1.18240878280136e-15	0.078989063669687
TMEM33	3.00794043573446e-20	-0.922133173944894	0.071	0.164	5.46783412407811e-16	0.0972596488426719
CMBL	4.96072594115549e-67	-0.922753438684658	0.007	0.172	9.61983974508872e-63	0.0181564836432479
FGGY	1.25416597291036e-48	-0.923789216600549	0.01	0.153	2.39508075846692e-44	0.0153540842362308
SMCO4	8.836886358577e-47	-0.924267695085889	0.019	0.169	1.68386869562685e-42	0.0241173121421601
MRPL23	9.0508716694052e-35	-0.924320060084506	0.133	0.314	1.69432317651265e-30	0.186492685919421
SEC14L2	1.32306619145694e-53	-0.926611663943717	0.01	0.164	2.53896402140586e-49	0.0141578733614238
SLC2A4RG	2.01683105056881e-12	-0.927208175505321	0.092	0.168	3.56495056498543e-08	0.137998132234675
PLCXD2	6.06579736785444e-59	-0.927695301132931	0.008	0.169	1.16912178468026e-54	0.0110129589024213
NME1	9.35346842964837e-25	-0.929226499192083	0.07	0.198	1.72085112168671e-20	0.0970855483945495
MYLIP	5.99654513112654e-37	-0.929616674958664	0.238	0.094	1.12657093378474e-32	0.394492092027558
RAD23B	1.38186050669117e-38	-0.932520811986594	0.112	0.294	2.60535979931554e-34	0.158270415977084
PBLD	1.74211014479795e-73	-0.932878721669805	0.014	0.215	3.3903205527913e-69	0.0203113141525947
ADIPOR2	4.9144133503467e-31	-0.933087637752139	0.047	0.166	9.14965477567549e-27	0.05659809149587
F10	2.5283288711933e-63	-0.933734036508601	0.008	0.181	4.89282203153327e-59	0.0116041502767149
SNRPG	6.49727164064379e-20	-0.935116191791563	0.366	0.51	1.17990452994091e-15	0.60072290734349
MGLL	4.12449204669312e-59	-0.936374219129944	0.014	0.186	7.95078331841033e-55	0.0183616576577961
CCDC50	7.8560663850619e-55	-0.937961024436354	0.027	0.204	1.50907179190654e-50	0.0344950970728775
CTNNB1	9.98946027424166e-35	-0.939313561376644	0.13	0.303	1.86962738492707e-30	0.207918007030519
ARL5A	1.50259815084413e-12	-0.939475957691821	0.183	0.234	2.65794586902817e-08	0.278309477126916
MRPS12	1.11964850817946e-11	-0.93958112560077	0.155	0.235	1.97270870656138e-07	0.221132620189117
SWI5	4.41080202828559e-19	-0.943897718958883	0.054	0.145	7.99016787423934e-15	0.0848492152022662
CCND1	3.47458268523552e-59	-0.944781301749209	0.018	0.196	6.6993428754026e-55	0.027199585270482
FAM120A	6.42263074915633e-46	-0.94490506086361	0.105	0.303	1.22274044202438e-41	0.153968428011336
DDX17	5.17836438630909e-18	-0.945047545714075	0.272	0.404	9.34798339016517e-14	0.447822412743148
HDGF	4.60402067003121e-39	-0.945841220123941	0.073	0.246	8.68640579814788e-35	0.101399177353188
TXN2	2.06204658425914e-19	-0.945948987170637	0.172	0.268	3.73993388987079e-15	0.248947695398092
CEBPA	2.55993125376893e-51	-0.946356759344198	0.003	0.134	4.90175636471674e-47	0.00417442151416797
PLIN5	2.40878833666414e-48	-0.948022918694759	0.017	0.167	4.59909957119285e-44	0.0277465870387868
SLC30A1	1.61234684918535e-28	-0.948030927945241	0.025	0.131	2.99009723181423e-24	0.0342727460331653
BDH1	2.08393634007355e-29	-0.949101984841944	0.026	0.136	3.86861942171254e-25	0.0340045577861529
NMT1	1.16064589923088e-34	-0.949767242625932	0.196	0.39	2.17191667123074e-30	0.327013653296448
AQP3	3.81560003616037e-17	-0.949994694016309	0.139	0.195	6.87189566512483e-13	0.185060483212189
PON2	5.94959312921259e-53	-0.950365352997098	0.02	0.186	1.14113196218297e-48	0.0260869199282197
AASS	5.4102683069502e-52	-0.950856619879259	0.004	0.142	1.03676971566087e-47	0.00667319212178711
FNDC4	9.59504394907795e-48	-0.951947896686565	0.008	0.144	1.83054248460509e-43	0.0146477414931844
RP11-6B4.1	2.3672932331458e-37	-0.953261332660299	0.008	0.12	4.45074800763743e-33	0.0134727352758723
MRPL13	1.00792191183474e-12	-0.953669410506368	0.083	0.156	1.78422336832985e-08	0.110492657347669
BST2	4.84536533077223e-18	-0.95602994492046	0.279	0.402	8.74733803164311e-14	0.430398216209898
PTS	1.06474384304213e-38	-0.956033586844271	0.036	0.176	2.00789393920886e-34	0.0472483728671959
HIST1H2AC	7.3206346919271e-21	-0.956540199949122	0.023	0.102	1.33294116470609e-16	0.0251004825009686
CYP3A5	5.51880327476954e-83	-0.95744265720361	0.037	0.291	1.07914679234844e-78	0.0639562681219203
S100A13	7.8231277072264e-38	-0.959006776703609	0.025	0.157	1.47239086577708e-33	0.0336533874332388
RSRP1	2.39195542569701e-59	-0.959113933205903	0.347	0.147	4.61240764737155e-55	0.588285173649818
SSFA2	3.42337606973718e-53	-0.960372896415407	0.012	0.164	6.56740465218381e-49	0.0189778711893446
CD44	1.57852292224525e-112	-0.962438151391978	0.496	0.172	3.11458357788211e-108	0.90716733424081
APP	2.09945508653369e-75	-0.962944690673567	0.034	0.266	4.09036834509359e-71	0.0472074385215277
LARP1B	6.36897356994181e-43	-0.963090627972	0.042	0.197	1.20736631965387e-38	0.0572575667437976
ICAM3	4.99826242183762e-34	-0.963509918265533	0.458	0.298	9.34675072883634e-30	0.782022747189563
ATP6V1A	9.99097926832727e-30	-0.965979644648875	0.04	0.163	1.85592430888447e-25	0.055387488171021
NR2F6	6.57208573850792e-52	-0.967399073751386	0.015	0.171	1.2592773483555e-47	0.0218914096412423
GNAQ	2.51550006543072e-36	-0.968829110057273	0.042	0.181	4.72259982283964e-32	0.0518281364974644
YY1	9.53812264896038e-13	-0.969730584444589	0.195	0.264	1.68872461499844e-08	0.294298650612657
KLF4	7.59939211323572e-42	-0.970006045237427	0.009	0.123	1.43871691487779e-37	0.0185005109848945
IFITM2	5.61909800553933e-22	-0.970174723471409	0.528	0.633	1.0267777785522e-17	1.00752722345634
LIFR	7.71051721051316e-26	-0.970982415629822	0.034	0.13	1.42251332016757e-21	0.0532543446253323
RBM47	9.08194773241211e-87	-0.972066579922224	0.007	0.217	1.77842700496094e-82	0.0186592311103657
TMEM256	1.90106112357447e-62	-0.972510950554293	0.215	0.479	3.67532147020652e-58	0.328182408410133
SON	5.28311325368562e-15	-0.972523527126358	0.633	0.554	9.43564027108252e-11	1.20107753034785
FCGR3A	4.46817865635709e-15	-0.972837474260506	0.077	0.152	7.98374162317884e-11	0.14484918377959
THRSP	6.78533983454153e-33	-0.972972682360112	0.01	0.114	1.2668229471089e-28	0.0207852833592084
SERINC3	4.31967690975687e-17	-0.976287219939745	0.136	0.235	7.77714630832626e-13	0.201296306665433
DNAJC3	8.34148411250345e-28	-0.977974137129214	0.119	0.249	1.54500968731789e-23	0.164805833405979
C11orf24	1.62770043029609e-45	-0.978093387033504	0.012	0.15	3.09735114881043e-41	0.0162701348562178
EIF3K	4.90256424504117e-20	-0.978556738423163	0.64	0.555	8.90746897681531e-16	1.25215426185524
ARPP19	6.28551149468779e-11	-0.980601219532003	0.163	0.218	1.10386152869707e-06	0.242339371064006
CRYZ	3.23554134997287e-53	-0.981627882999713	0.036	0.221	6.20770963405794e-49	0.0532773079851528
CYC1	1.22087247687304e-37	-0.981690550064805	0.145	0.339	2.29707156523663e-33	0.197299686845888
COPZ1	7.08998500318195e-15	-0.983097788950283	0.161	0.213	1.26577502261807e-10	0.223949371546521
SRRM2	9.53342197020177e-14	-0.983151355430772	0.286	0.362	1.69408908410486e-09	0.492905801513455
AFF1	2.72709455935716e-15	-0.98387011445026	0.032	0.106	4.87659049104248e-11	0.0455480415169331
ZNF106	2.40300022783016e-12	-0.983934695223175	0.084	0.155	4.24658200262146e-08	0.118015105401118
MRPL40	1.07983596108752e-23	-0.984096705605033	0.095	0.222	1.98085108701894e-19	0.146253588115764
MKKS	9.63492537775843e-43	-0.984478117486755	0.083	0.264	1.82601105759278e-38	0.114310524382641
MTIF3	1.15623815295567e-27	-0.986624719708044	0.162	0.321	2.14077494019743e-23	0.257941528812588
UBE2F	3.45010122652293e-08	-0.987973564515265	0.072	0.126	0.000601456146819742	0.0997236427858046
TP53INP1	8.13885820563135e-57	-0.988200046734097	0.035	0.222	1.56591631876347e-52	0.0459483165562569
C19orf24	1.27383747416119e-10	-0.988390127110343	0.185	0.248	2.2340561621839e-06	0.28528953186444
OST4	5.2583455452844e-21	-0.989196606625455	0.794	0.737	9.577550576181e-17	1.72032230487883
FLOT1	3.52223046035914e-14	-0.989493150026638	0.094	0.177	6.26780910420909e-10	0.139495630509866
C11orf31	5.71968407146151e-24	-0.989552781418072	0.324	0.464	1.05013399552033e-19	0.516508914276765
SC5D	2.26819483125524e-43	-0.989626280629747	0.059	0.237	4.30344605334056e-39	0.100025120172447
RPLP0	6.86406410009414e-45	-0.991650321215745	0.92	0.841	1.30465266350489e-40	2.8716089352464
MTHFS	1.00215664884452e-21	-0.99499664030817	0.093	0.221	1.8299380407901e-17	0.131248884042909
MRPL33	6.20223492169048e-17	-1.00058342242178	0.296	0.408	1.11590610711055e-12	0.456913669051895
CYP4V2	2.59792935975851e-36	-1.00152143746033	0.017	0.135	4.87709278707466e-32	0.0248732974368468
VAMP8	1.89018365726822e-21	-1.001777595348	0.456	0.536	3.44750597249151e-17	0.759519009384342
TNRC6A	2.48197417097633e-18	-1.00296783540092	0.109	0.213	4.48542372178842e-14	0.160939624817208
COX14	3.56980363390967e-23	-1.00298798728778	0.271	0.435	6.5409511984127e-19	0.434005680464983
GPT	7.60196504062346e-55	-1.00334566984123	0.041	0.233	1.46033748430377e-50	0.0731629665070429
LINC00657	2.86378821835448e-41	-1.00485703812566	0.103	0.289	5.41828730912669e-37	0.145535595993258
TIMM10	7.27176992724281e-43	-1.00602907889502	0.105	0.292	1.37836398970887e-38	0.136869733797846
PDXK	1.17150008460513e-21	-1.00709033880436	0.043	0.131	2.13892485447205e-17	0.0600746974449527
PIP4K2A	7.35012147089634e-88	-1.00901110769371	0.434	0.164	1.4399622973633e-83	0.76754442004989
CMAS	1.77272111506724e-09	-1.00945148613936	0.073	0.132	3.09836196491452e-05	0.106881337798613
EBNA1BP2	2.36845688580507e-35	-1.01015820140108	0.053	0.204	4.43801451262155e-31	0.073385791313407
HSD11B1	1.08736708630935e-112	-1.01088571603479	0.026	0.323	2.14570147141423e-108	0.0508937558172287
MGAT1	6.98055667780292e-22	-1.01291026572355	0.175	0.256	1.27506848276748e-17	0.242429330927917
ALDH7A1	6.16522355878973e-28	-1.01856633411591	0.012	0.105	1.14235427320815e-23	0.0203614363731683
NR0B2	1.41847817871251e-54	-1.02115941513954	0.009	0.159	2.72390364658163e-50	0.0112764365886432
HSBP1	5.87296785071519e-44	-1.02326047509884	0.13	0.332	1.11504167613679e-39	0.188255941992025
RNF7	6.78876445271786e-08	-1.02494739986607	0.228	0.283	0.00118287431824156	0.333016029251163
EPAS1	2.52587033933653e-58	-1.02556274452726	0.02	0.198	4.86684696983362e-54	0.0298142991650452
PMVK	1.51330404305025e-18	-1.02570475424042	0.138	0.239	2.73726435306928e-14	0.187875245282597
LARP1	8.31439858194039e-19	-1.02611080011328	0.075	0.16	1.50532186326031e-14	0.0968512287580705
RNF114	1.62457905412189e-14	-1.02681017659101	0.101	0.163	2.8961370797831e-10	0.140859610032806
PANK1	3.63197291011575e-59	-1.02728080942317	0.004	0.159	7.00244377070317e-55	0.0057627007557135
SEC14L1	5.81785945061332e-33	-1.02912248868187	0.05	0.174	1.08642707380753e-28	0.0627923000419738
LTBR	7.58951697607941e-49	-1.03007513667831	0.005	0.138	1.44967363760093e-44	0.00863121077760248
AP2A2	1.62405544441536e-22	-1.03037248959735	0.053	0.159	2.97169665219122e-18	0.0790930437714683
PDXDC1	4.1429205517226e-21	-1.03116860575824	0.086	0.192	7.54840124523857e-17	0.118355132294341
PTPN12	7.22723554422728e-32	-1.03135381894903	0.026	0.144	1.34730125015485e-27	0.0390369558012221
CMTM6	2.0844823394548e-54	-1.03138574230392	0.18	0.424	4.00199764351927e-50	0.279382460572627
NDUFB5	6.37152514869647e-12	-1.03145809124547	0.212	0.28	1.1237458904756e-07	0.303948265671235
FKBP11	1.62401251610475e-54	-1.03213410799482	0.382	0.236	3.11826643217273e-50	0.63633939415455
VEGFA	6.97706887844559e-51	-1.03239020001764	0.008	0.152	1.3353412126457e-46	0.0119536595021042
SARDH	9.14849816088403e-49	-1.03250371782841	0.004	0.135	1.74727166374724e-44	0.00539340020925555
NAPRT	1.48485962169797e-24	-1.03250575327502	0.08	0.207	2.73035987237822e-20	0.109675019226093
TXNRD1	1.99767886155295e-15	-1.03312882919322	0.06	0.145	3.57364771543207e-11	0.0815062286707188
GID8	3.86072981127767e-11	-1.03430787614018	0.1	0.17	6.78754908120727e-07	0.154203569613597
BZW1	2.36718046368202e-11	-1.03482719611066	0.276	0.366	4.16363371757031e-07	0.425182096192039
GADD45GIP1	2.64215372703295e-26	-1.03638659709646	0.24	0.401	4.87900107233905e-22	0.381132639893713
NFE2L2	1.88926147192869e-18	-1.03710422030628	0.114	0.222	3.41559581509987e-14	0.167029345529361
HOOK3	3.81213078385042e-18	-1.03727179993856	0.05	0.126	6.88432698255548e-14	0.0671562903182894
CCNL1	6.71727791557572e-25	-1.03855636653516	0.398	0.318	1.23671803703665e-20	0.659286674057828
IFI27	2.14125572280741e-29	-1.0404349795992	0.024	0.129	3.9748129982474e-25	0.0322978906067464
ENPP1	6.15100342958612e-43	-1.04147782948042	0.008	0.13	1.16610723018094e-38	0.00768410817801248
RAB6A	1.74742702788382e-11	-1.04651104570482	0.109	0.166	3.07564631177831e-07	0.156927845279317
ST3GAL6	2.39348743422876e-47	-1.04819046670127	0.003	0.127	4.56414118833082e-43	0.00721584772324817
CSDE1	7.85997787531886e-09	-1.04837003328346	0.325	0.394	0.000137188053835815	0.499327720114041
NDUFB8	2.85571545256674e-07	-1.0493843698519	0.367	0.453	0.0049723717460092	0.59527651629793
NSUN6	2.34445874979019e-11	-1.04942034102778	0.074	0.145	4.12390294088094e-07	0.109222745661913
SDHA	1.1062864823857e-16	-1.04991412764008	0.147	0.245	1.98821806614359e-12	0.21451230519197
STAB1	5.26660714495655e-34	-1.05110849207691	0.023	0.139	9.84750203963975e-30	0.0378944434985425
PGLYRP2	8.43269928407786e-42	-1.05467381251207	0.024	0.159	1.59639430146878e-37	0.0311536570653504
RHEB	1.27944027011539e-14	-1.05562869392958	0.19	0.267	2.28226555383184e-10	0.273366426347931
GPAM	2.33023166152199e-68	-1.05893119670622	0.008	0.188	4.52134849285111e-64	0.01490214042364
NUCB1	3.13188746951208e-25	-1.05944825504225	0.187	0.289	5.7711290400699e-21	0.250676755602298
IVD	7.5608229254179e-32	-1.05990623476061	0.049	0.179	1.4093373932979e-27	0.0715324758261456
PCGF5	1.43832454079592e-16	-1.06015550791195	0.082	0.151	2.58395003753986e-12	0.105824723557717
MTSS1	8.22187824605383e-48	-1.06086693927122	0.026	0.186	1.56881658812953e-43	0.0332918418258042
EIF2S2	6.47701554551182e-45	-1.06375362966748	0.315	0.549	1.23121588504634e-40	0.50316138439165
GCKR	3.79619656348337e-39	-1.06388305073308	0.005	0.115	7.16380253494947e-35	0.00816100770471839
TARS	2.41414224226686e-23	-1.06400203863321	0.042	0.148	4.42608838697206e-19	0.0651065033141696
EFNA1	2.93342519608792e-63	-1.06672832745413	0.008	0.179	5.67647109694974e-59	0.014375948945582
CREB3L3	2.62163308778714e-43	-1.06692940120424	0.003	0.118	4.97350013084098e-39	0.00528135948922928
TOMM5	8.87884834450277e-19	-1.06825284529594	0.15	0.25	1.60742670428878e-14	0.216049909805267
PSMA7	6.03846983736236e-28	-1.06833783066513	0.519	0.656	1.11892846086325e-23	0.956414616178943
ECI1	6.44042391343074e-61	-1.06850399798305	0.048	0.259	1.24364585768348e-56	0.08110934706073
KRT10	2.06176627813633e-14	-1.06989367243716	0.301	0.376	3.67365515438331e-10	0.464866564938236
CTDSP2	2.63485850159631e-12	-1.07138878478817	0.101	0.165	4.65526800062035e-08	0.133787734778811
SLC25A13	7.0447807692806e-51	-1.07145680027049	0.022	0.184	1.34823014362492e-46	0.0289214028386505
SMDT1	4.61602520701966e-11	-1.07151248083334	0.361	0.462	8.11127949377495e-07	0.629008130201318
IRS2	9.78446748592389e-48	-1.07166229880214	0.046	0.222	1.8665828622897e-43	0.0629535235978189
GOLGA4	4.83790794761481e-20	-1.07198964989622	0.135	0.246	8.79096253161087e-16	0.198422061654422
LINC00467	1.17652538548908e-33	-1.07355446209188	0.025	0.147	2.19904359801764e-29	0.0328931041033889
PROSC	2.54378465286748e-10	-1.0736690142011	0.07	0.131	4.45772822568496e-06	0.0916868832751725
PLSCR1	1.86159947750435e-15	-1.0742865338929	0.044	0.124	3.33040146525529e-11	0.0595706516771349
ABCA6	1.22202815554144e-47	-1.07531648853688	0.003	0.128	2.33101870669529e-43	0.00477227775925135
CLPTM1L	1.97792147147759e-39	-1.07927522607664	0.043	0.187	3.73372236170825e-35	0.053413160553101
KCNK6	6.35096553516754e-13	-1.08035952239078	0.037	0.101	1.12513705421028e-08	0.0522123869199894
CRIPT	1.02386834176467e-09	-1.08057072391718	0.076	0.142	1.79095050341476e-05	0.106640769791862
SCCPDH	1.5190152500063e-54	-1.08098126653121	0.037	0.224	2.91681308306209e-50	0.0510610900878214
ATP5A1	1.97284043021428e-20	-1.0816374159175	0.353	0.434	3.58682118617258e-16	0.560601604483747
RNF13	1.89496738171347e-17	-1.08224589204846	0.098	0.183	3.4158682022767e-13	0.143657023440435
CBX3	1.46687606587163e-22	-1.08401932390773	0.326	0.459	2.68452988815167e-18	0.527530709088316
LINC00493	3.08527769510539e-21	-1.08448764503315	0.297	0.411	5.62322712709908e-17	0.470036202674439
CPNE3	9.18830447921968e-24	-1.08582340780563	0.087	0.204	1.68568633975764e-19	0.129250971434373
COX7A2	1.14567836887066e-46	-1.08589099701492	0.606	0.743	2.18274642837238e-42	1.1533547722731
FAM195A	1.08842012840916e-50	-1.08849711642584	0.053	0.235	2.08258307369809e-46	0.0653492281020357
DMGDH	5.83169324558254e-32	-1.08879383196097	0.017	0.124	1.08726088870641e-27	0.0206506665071517
OXA1L	1.54646053395323e-13	-1.08949530666126	0.17	0.247	2.74635926224755e-09	0.241017487782077
HAAO	3.30251710469744e-66	-1.08986246081866	0.014	0.2	6.40225965916647e-62	0.0224852800260593
RP11-108M9.4	8.06000790694859e-22	-1.09070786181667	0.042	0.136	1.47207984412509e-17	0.0706966507197813
LIPC	7.19099800905896e-59	-1.09134588262852	0.005	0.161	1.38592104628593e-54	0.00611188972693806
C1orf115	4.12224918141504e-59	-1.09236618390538	0.002	0.147	7.94687197193192e-55	0.00398503154588255
DNAJB11	1.12643006669023e-15	-1.09351556327903	0.117	0.223	2.01721096342886e-11	0.164711893105971
MRPL15	3.58628734343125e-15	-1.09475254512934	0.05	0.128	6.41012999764902e-11	0.0638205692360732
TNFRSF1A	3.22517925612039e-35	-1.09487504436514	0.123	0.289	6.04205081841594e-31	0.181799712048701
CCL14	2.76499563059474e-25	-1.0954838278497	0.039	0.124	5.09588694718611e-21	0.0561737149362176
ABCD3	5.23584674763059e-34	-1.09686189306425	0.036	0.158	9.79050983339445e-30	0.0605217953801056
VIM	5.58770344489099e-100	-1.09708802403155	0.634	0.352	1.09921302167895e-95	1.40212943040298
PHLDA1	1.13386739383548e-07	-1.09762138632232	0.077	0.136	0.00197474345310387	0.124941487105572
KDELR1	7.71224240426087e-25	-1.10073264099095	0.102	0.228	1.41951533692826e-20	0.155204878721607
HMGCL	2.46732423816685e-34	-1.10326148114309	0.068	0.212	4.61587018476255e-30	0.0969589070216106
CD68	1.84121942691716e-43	-1.10331374847055	0.018	0.149	3.493897984518e-39	0.0212491246228567
SNX18	6.7952454994161e-14	-1.10507137477703	0.035	0.103	1.20805874488619e-09	0.0561062224598774
CARHSP1	1.02892210464085e-45	-1.10508460487866	0.181	0.396	1.95865611839433e-41	0.26321361383588
SMIM4	2.16370172584572e-40	-1.10719985869481	0.081	0.245	4.08917989167583e-36	0.108011523361409
PPIF	2.46044459143803e-17	-1.10729610567722	0.056	0.15	4.43347510931218e-13	0.0772349296846498
HLA-DPB1	1.00149717971961e-65	-1.10736860895643	0.385	0.211	1.94050093542473e-61	0.723095667267083
EIF6	2.20433720303918e-17	-1.10762343607386	0.208	0.29	3.97243607359691e-13	0.294203902757155
RANBP1	5.79494041942103e-17	-1.10819161860999	0.223	0.306	1.04274157907062e-12	0.327040410707765
EIF1AX	5.46078492808384e-48	-1.1083647373635	0.198	0.419	1.04208158782624e-43	0.304882521186592
CYP4F2	3.00401240265875e-50	-1.11188269387845	0.007	0.148	5.74547412132513e-46	0.0100626423147684
PBRM1	1.89581442639114e-10	-1.11202866584831	0.067	0.131	3.32336268946367e-06	0.0948514770492699
SPRYD4	3.13905391333036e-44	-1.11397269075478	0.02	0.164	5.96294681376236e-40	0.0320042396185537
GALNT2	2.20148740026202e-43	-1.11522458358191	0.018	0.152	4.17710219325715e-39	0.0196846306345125
PJA2	6.44112058245952e-16	-1.11546049946976	0.116	0.212	1.15476409802334e-11	0.157823757310361
PHB2	6.31171458228077e-10	-1.11889257235596	0.255	0.322	1.10492875477407e-05	0.400467675067734
TMEM30A	4.02393865313395e-24	-1.11993470249746	0.072	0.182	7.39197530580707e-20	0.0971067659997871
PNRC1	5.95063004787695e-41	-1.12012937990341	0.648	0.478	1.12544266095497e-36	1.23452374870979
ACO1	1.00645438742715e-51	-1.12058383989099	0.031	0.204	1.92826596087168e-47	0.0488356927539169
LECT2	2.52127662377544e-32	-1.12099181952242	0.008	0.107	4.70243303100357e-28	0.010391196734207
REEP5	3.88429868163352e-13	-1.12134866839945	0.234	0.341	6.88608470279991e-09	0.369851104191775
H2AFY	1.14234734331892e-18	-1.12240492888927	0.179	0.261	2.06696328300125e-14	0.250799395560296
SMG7	2.38575430593688e-12	-1.12274638520516	0.042	0.102	4.21634358488224e-08	0.0525578224967864
NDUFS4	3.95498908531007e-17	-1.12317586731823	0.145	0.251	7.12214434482637e-13	0.20587889623815
SEC13	2.47131053881724e-10	-1.12498537113648	0.091	0.144	4.33097171927722e-06	0.122010693081972
RAB13	1.22980744944935e-74	-1.12685459950068	0.022	0.239	2.39505000780261e-70	0.0338328633541629
CKS1B	5.5937505417318e-36	-1.12720042019099	0.04	0.174	1.04949947663972e-31	0.0549002002595806
RAB5B	1.82095259840643e-20	-1.12897147122598	0.056	0.155	3.31122020494225e-16	0.0895886481471916
ADH5	9.08173853106474e-22	-1.1293664547534	0.139	0.258	1.65850709054304e-17	0.187363580153856
MYEOV2	5.47327268655992e-15	-1.12957374354382	0.412	0.52	9.7741703636587e-11	0.68880179120517
PDLIM2	2.0534187521985e-21	-1.12980747193166	0.249	0.152	3.74461443650918e-17	0.410475810181432
MIR4458HG	2.26850825128592e-70	-1.13076293608809	0.027	0.241	4.40748468142342e-66	0.0425807605917197
CALM1	4.9764577729996e-40	-1.13148565310294	0.71	0.579	9.40152402475085e-36	1.48388953571351
AKR1D1	7.38219984652836e-46	-1.13231974748952	0.004	0.128	1.4053493847836e-41	0.00483021305056109
SEC22B	1.17185542337992e-10	-1.13470617189541	0.105	0.173	2.05543441260837e-06	0.167741767515397
PHC2	6.62643520914127e-35	-1.13542794298371	0.016	0.131	1.2407999929117e-30	0.0237352656746936
CHPT1	1.63360329688102e-70	-1.1365822285897	0.039	0.26	3.17458128682889e-66	0.0720902906722611
HEBP2	2.25975999447078e-77	-1.1368351974544	0.118	0.402	4.4078878452147e-73	0.170160702875878
GLYCTK	4.91474083747643e-43	-1.1386087126019	0.046	0.211	9.31884010193905e-39	0.0706833394394035
AHNAK	3.9281402997787e-18	-1.13914270360501	0.178	0.273	7.0930429393104e-14	0.250643919331496
HIGD1A	3.9264477263741e-42	-1.13937769846657	0.081	0.258	7.43551405943463e-38	0.11247425698717
FNIP2	3.4190135240986e-58	-1.14093109828005	0.022	0.2	6.58638765282355e-54	0.033683030320331
SDPR	3.31084813527241e-26	-1.14163790005584	0.019	0.114	6.1121567425264e-22	0.0282138720967583
RAB17	2.3577788268475e-45	-1.14262328098132	0.008	0.14	4.48496688442931e-41	0.0106898959807088
HDAC2	8.1586334036283e-12	-1.14263315840588	0.057	0.125	1.43836706905967e-07	0.0790772655266215
HAO2	2.07131415156371e-70	-1.1428057229647	0.019	0.224	4.02477052790344e-66	0.0292709031761301
SLCO1B3	1.33131022614264e-67	-1.14298427170532	0.002	0.168	2.58220931462627e-63	0.00176620356916443
AGL	1.0383578186619e-35	-1.14351858083254	0.024	0.151	1.94692090999107e-31	0.0352283553914028
EPN1	5.66284287675093e-34	-1.14396779953392	0.068	0.222	1.05872510423735e-29	0.0942680382137221
LSM3	2.99639229591733e-23	-1.14528557744707	0.242	0.396	5.49208743918687e-19	0.387942849375283
EIF5A	1.63376724570789e-24	-1.145937543773	0.247	0.393	3.00384445795852e-20	0.414812190158589
EFR3A	2.91071634889889e-17	-1.14650428868734	0.059	0.149	5.24423764581114e-13	0.0754438887709128
KIAA1033	6.05501788604497e-14	-1.14715665844922	0.045	0.118	1.07682438085424e-09	0.0582601497726775
CAMK2N1	1.71408589821886e-52	-1.1482407128827	0.025	0.192	3.28607407547538e-48	0.0360606417346918
NDUFV1	2.90005267970967e-14	-1.14854992596054	0.155	0.252	5.16296378568712e-10	0.215765440691438
MEF2A	4.02443503782667e-20	-1.15503238528443	0.04	0.129	7.31400823774618e-16	0.0626604023788264
DSP	7.86431038842089e-70	-1.15554249433383	0.007	0.192	1.52772093605464e-65	0.0121087063339548
DYNC1LI2	1.37550879216299e-10	-1.15633118944627	0.054	0.106	2.41222976881623e-06	0.0804519747872334
DHRS3	1.07936747690448e-39	-1.15717600597486	0.093	0.273	2.03806166989103e-35	0.137201953147405
DYNLL2	2.80497530310522e-12	-1.15810519864027	0.092	0.167	4.95470837540507e-08	0.128715398576698
SRSF2	5.18119284487594e-15	-1.15862771159832	0.401	0.342	9.25412854023292e-11	0.687595582368952
GLO1	8.92386421196875e-28	-1.1587534457994	0.124	0.254	1.65261041341449e-23	0.17484344273718
HSD17B13	1.48404012853567e-44	-1.15912360997932	0.004	0.125	2.81982464823063e-40	0.00525492655843297
ZNF593	2.55245274631156e-54	-1.15976891092151	0.071	0.276	4.90019878236893e-50	0.0932745165301225
LINC01485	9.33291886327693e-73	-1.15990079785344	0.009	0.198	1.8150660605301e-68	0.0195763898312077
ASPG	1.30232182523451e-32	-1.16015650316499	0.006	0.101	2.43026275807012e-28	0.00899918780936754
PSMD7	5.1286297339806e-17	-1.16161674314847	0.164	0.264	9.23102065819168e-13	0.255024830909076
LYPLA1	1.83578443186522e-16	-1.16179516060421	0.149	0.245	3.29688526118674e-12	0.21458425693359
LACTB	5.24416973548566e-25	-1.16340484131572	0.022	0.116	9.65818740184394e-21	0.032149632624682
MOCS2	6.81571062636687e-31	-1.16371544448845	0.055	0.187	1.26867637599193e-26	0.0828580685813153
MARC2	1.27876615027196e-47	-1.16374114976862	0.001	0.121	2.43911855502873e-43	0.00106270442499066
MINOS1	3.33798281873567e-23	-1.16374157331581	0.294	0.461	6.11718731361498e-19	0.446184885991426
IPO5	6.13211143108568e-11	-1.16375101325372	0.054	0.112	1.07704405175589e-06	0.06761901979774
C7orf73	8.21692455282185e-17	-1.16413548264072	0.217	0.325	1.47781388082501e-12	0.315615791880345
MDH2	1.45856438968919e-16	-1.16659729811094	0.263	0.353	2.61987335675971e-12	0.392148106915711
PCYOX1	5.63459412008204e-55	-1.1679107394852	0.033	0.217	1.08257456829136e-50	0.0443839862452627
PLAC8	1.70071502420515e-10	-1.16805809349157	0.308	0.254	2.98203372344132e-06	0.54830961340243
TBC1D2B	1.68001592356856e-13	-1.16846402970059	0.066	0.138	2.98219626592655e-09	0.0934408764481281
RAB14	2.48299759595854e-21	-1.16883975990073	0.112	0.221	4.52650461743241e-17	0.157725591757453
UPB1	1.35374059932058e-49	-1.17009171875036	0.012	0.16	2.58699828530162e-45	0.0219102006645442
TTC3	4.82008666277296e-11	-1.17147493501382	0.171	0.227	8.46889226649209e-07	0.257446483300834
NDUFA13	3.47775045394865e-19	-1.17202893706179	0.387	0.52	6.30203159760035e-15	0.632781294971866
DLD	1.61756649907386e-22	-1.1736638192171	0.06	0.155	2.95998493665526e-18	0.0763508074120292
DUSP6	1.3892293892874e-40	-1.17428421454861	0.088	0.265	2.6261992375089e-36	0.143163292954567
CIDEB	1.84062842816598e-54	-1.17483740291761	0.054	0.251	3.53400658207868e-50	0.0734387185898732
CASC4	8.89822835259515e-14	-1.17677974630296	0.081	0.156	1.58148212510674e-09	0.118607764558654
RNF181	1.3480589992619e-35	-1.17686595618512	0.175	0.35	2.52707140001636e-31	0.253717106635994
AIG1	1.15649980505116e-64	-1.17819907916601	0.043	0.255	2.23956187248157e-60	0.0583215669639536
SEC23A	4.87975569982332e-30	-1.18035589905868	0.071	0.214	9.06902596812165e-26	0.0988897581305148
ATP6V0B	3.06572775995478e-55	-1.18123752403068	0.171	0.404	5.8914090363051e-51	0.24084329356021
AQP9	5.33430136578942e-93	-1.18210044542811	0.017	0.265	1.04733673015909e-88	0.0334862728100005
ECHDC3	8.31702210810102e-50	-1.18221564615502	0.01	0.154	1.58988194618459e-45	0.0118859219596242
SLC38A4	1.71795191083674e-88	-1.18308773933432	0.011	0.241	3.36684215485784e-84	0.023839264453866
PPP1R15A	3.012464907071e-55	-1.18469751302962	0.407	0.2	5.78935505840904e-51	0.740164499677971
IMMT	9.84397507435054e-10	-1.18517368572488	0.088	0.144	1.72220343925763e-05	0.121421532758682
HIPK3	2.87200391873608e-25	-1.18532962677513	0.046	0.144	5.29281602183872e-21	0.0635349586390183
BCHE	1.04931333240794e-79	-1.18640563392346	0.023	0.253	2.04899414419299e-75	0.0393258475289713
PTMS	1.02704510093541e-107	-1.18705914778598	0.142	0.487	2.02451130296389e-103	0.211179062760452
PLPP3	1.48122070127533e-82	-1.18831301220711	0.015	0.24	2.89578647099326e-78	0.0218124484773276
EVI5	4.14505744108972e-35	-1.1889861933547	0.009	0.117	7.76369258716104e-31	0.0150436231746776
C6orf48	1.96819208990143e-51	-1.18961789504617	0.457	0.264	3.76967830978821e-47	0.803542946018819
FAM96A	1.07737673697277e-44	-1.19283044016806	0.122	0.329	2.04723127559566e-40	0.173898868470832
MAP2K1	4.40160417925576e-22	-1.19735780763494	0.12	0.235	8.04525211884369e-18	0.173978581911513
UBA52	8.79573034234206e-38	-1.19887281401511	0.983	0.93	1.65518053582193e-33	3.39616520770579
PPIB	1.63547126647257e-16	-1.20046960507589	0.457	0.527	2.93746994171138e-12	0.788412852988257
SNX2	1.79784966802871e-08	-1.20189498801212	0.082	0.144	0.000313544982104208	0.108105538540988
WBP4	9.42233909745651e-13	-1.20413755779436	0.057	0.131	1.66841358398662e-08	0.0829633737746409
HTRA1	2.47245629971815e-49	-1.20455339039571	0.01	0.153	4.7238750062415e-45	0.0183173012847486
DPM3	7.8207281026934e-43	-1.20512541074129	0.146	0.339	1.48234080458451e-38	0.211803155309807
NDUFB4	4.04026872031595e-34	-1.20558337423691	0.355	0.525	7.55570653386286e-30	0.558551000468718
PROX1	2.53639191182489e-84	-1.20575725578538	0.015	0.24	4.96270441467658e-80	0.0236062067690306
SORBS2	1.81910532789516e-98	-1.20788191011033	0	0.224	3.57745253783863e-94	0
CALM2	1.05444968033195e-08	-1.20854436553985	0.574	0.63	0.000183969835727516	1.09862111434197
SLC43A1	2.68411644803789e-35	-1.21148836897415	0.037	0.173	5.02896057704379e-31	0.0619064045355498
ADH6	5.47287648862714e-80	-1.21203152413042	0.027	0.261	1.06901696452354e-75	0.0506220157927524
MBNL2	2.19719499124069e-14	-1.21264976334999	0.06	0.137	3.91408315739617e-10	0.0808067108178277
AK3	3.08394592580406e-63	-1.21280954239479	0.085	0.328	5.96743536643086e-59	0.121169341832581
METAP2	2.84708489267606e-36	-1.21559282711249	0.232	0.419	5.34397834355296e-32	0.357028550921149
GUCD1	2.21106986875388e-45	-1.21581548258307	0.042	0.206	4.20633931831738e-41	0.0611226136539964
ZNF281	7.37579680890487e-16	-1.217146987836	0.067	0.147	1.3221115779962e-11	0.0969684591592257
NSA2	1.74170170270566e-09	-1.21761458474927	0.336	0.392	3.0444945763295e-05	0.541207938553729
LMBRD1	1.08798967041551e-17	-1.21803211704472	0.055	0.144	1.96240696852845e-13	0.0727139145004744
UBL5	2.31718068381469e-16	-1.21856443771128	0.636	0.705	4.16003448165252e-12	1.22296959722182
IPO7	4.40922829961282e-11	-1.21878664982178	0.046	0.108	7.75098242788938e-07	0.0627660621137922
CTBS	4.04399142772286e-26	-1.22132274357147	0.047	0.155	7.46399497814809e-22	0.0627225219772435
CELF1	1.17305070843352e-29	-1.22133174215159	0.197	0.339	2.17870708077358e-25	0.289634293285382
BOLA3	3.12369264114617e-19	-1.22180621923692	0.093	0.187	5.66200528134155e-15	0.129569637202348
CRIP2	2.22047511988398e-29	-1.22242930812361	0.016	0.117	4.12142387001665e-25	0.0213871850378309
SLC27A2	4.50250131960724e-63	-1.2229561667982	0.012	0.191	8.71008880278021e-59	0.0201120976866191
HINT2	4.24055168141107e-53	-1.22400737217403	0.157	0.394	8.13380218011457e-49	0.237180613195601
RBP7	2.6628498586241e-30	-1.2247612946231	0.016	0.112	4.95077045715393e-26	0.0181425717081988
YWHAG	9.73857808356892e-35	-1.22667970043084	0.05	0.192	1.82286704568243e-30	0.0693493969584131
PDIA3	1.16997880814778e-28	-1.22733684849049	0.299	0.448	2.16984269759088e-24	0.468302605012122
HEBP1	3.90461737782099e-44	-1.22757033879634	0.061	0.236	7.41564932395763e-40	0.0830250786305465
NEDD8	3.272038157295e-12	-1.22864987433468	0.467	0.546	5.77743777433578e-08	0.809111357281704
SDS	1.8605078199018e-36	-1.22877249859651	0.067	0.227	3.49403368577557e-32	0.121842323753009
DICER1	1.17894436801557e-20	-1.23008208288318	0.058	0.151	2.14485348873074e-16	0.0802295259017559
HSPD1	3.9470582583403e-27	-1.23045115513211	0.193	0.362	7.3012683662779e-23	0.306334346770417
TKT	2.97769475029553e-14	-1.23071109684048	0.193	0.284	5.3008921944761e-10	0.281663075690032
PPIA	1.10933904413164e-24	-1.2307473567122	0.725	0.779	2.04040730387133e-20	1.53006091777449
ACOT13	4.1871301526752e-48	-1.23096016968731	0.053	0.227	7.99197532241116e-44	0.0762116983062282
TMEM245	6.10057696132713e-24	-1.23104338889082	0.06	0.17	1.11994391856043e-19	0.080020419654094
DECR2	7.83802581226275e-53	-1.23152052482737	0.006	0.15	1.50294144950138e-48	0.00961557321757884
MAOB	1.02728890065074e-75	-1.23222480794629	0.012	0.22	2.00177515180804e-71	0.0194950123933641
QDPR	1.56807724154435e-65	-1.23477869225864	0.061	0.296	3.03767923231971e-61	0.088066385921069
EGR1	3.19489862968744e-19	-1.23560626448575	0.161	0.279	5.79043427644552e-15	0.296309996734381
CYB5R3	1.02935331575545e-45	-1.23622343529163	0.107	0.3	1.95927110120893e-41	0.158155798059124
DYNLL1	1.64222775217303e-41	-1.23763492579503	0.329	0.559	3.10840868931311e-37	0.566807524327451
CDHR5	2.55506439033358e-49	-1.23832349657183	0.007	0.144	4.88145051773231e-45	0.012664309187192
PCTP	2.75961631479355e-28	-1.23877641068086	0.016	0.114	5.11605268599576e-24	0.0208148136374113
DHCR7	5.01040029153675e-31	-1.23920146774196	0.027	0.142	9.32786222275396e-27	0.0387515869147655
ORAI3	6.88467665665157e-25	-1.24019965531888	0.039	0.138	1.26746897248955e-20	0.0571932157727687
HSD17B4	7.0936166146265e-66	-1.24028499563789	0.044	0.262	1.37453009141618e-61	0.0625861833886651
PDZD8	2.37305944651884e-15	-1.2416707639696	0.035	0.102	4.24421682009894e-11	0.0472049372452615
AKAP9	1.3736942077073e-13	-1.24296577626239	0.21	0.294	2.44009302115047e-09	0.34059622675981
GPRC5C	1.51611984041115e-75	-1.24326190976685	0.006	0.201	2.95400789705709e-71	0.00840946940020193
MPEG1	1.51849082603676e-37	-1.24387359130346	0.004	0.104	2.85643309285774e-33	0.00621823329679826
PHGDH	2.81713702332341e-40	-1.24448366477298	0.008	0.124	5.32354383297424e-36	0.0106960508905946
FEZ2	3.72438919634945e-14	-1.24533829321169	0.058	0.132	6.62717813598421e-10	0.0820195260890073
HLF	6.1965680904431e-63	-1.24581319717387	0.004	0.165	1.1984782343726e-58	0.00467176707225332
ATP1B1	7.50122343597655e-86	-1.24857280544351	0.03	0.282	1.46851451206113e-81	0.0466830688025435
CTD-2336O2.1	5.26226022710378e-20	-1.24864734951643	0.035	0.123	9.56047438060215e-16	0.0423630013694943
RCN1	2.92868231188425e-22	-1.24907968987116	0.031	0.125	5.35597421197391e-18	0.0447018697577863
IL16	1.95146822814714e-44	-1.24940812471135	0.274	0.113	3.70739933983393e-40	0.437187396007337
HAL	1.64010964757427e-29	-1.24973653755517	0.011	0.105	3.04519158265115e-25	0.0194460399695263
GBE1	8.71674742201554e-21	-1.24990845920418	0.03	0.111	1.58679670070371e-16	0.0360321075105582
SLC25A25	1.11465479148104e-21	-1.25019415760183	0.031	0.121	2.03524818376523e-17	0.0460402068438754
AFMID	1.69308193801378e-45	-1.25371790527836	0.012	0.147	3.22159631165263e-41	0.0233905178866519
SSBP3	6.5040315393915e-33	-1.25499599606704	0.037	0.167	1.21436772871979e-28	0.0499735985551651
ETNK2	1.65063446547305e-68	-1.25548733161714	0.011	0.196	3.2035513705901e-64	0.0186900997713522
MVD	1.03651528713216e-12	-1.25604101666569	0.072	0.131	1.83473570975264e-08	0.106588350804758
RAB1A	1.0788106706921e-39	-1.25699125641882	0.128	0.31	2.03711818946789e-35	0.179589847815206
TRAPPC2L	9.05142169013324e-17	-1.26055191461769	0.152	0.246	1.62735510566906e-12	0.215603005098028
NDUFS8	8.47362357898429e-20	-1.2606643295954	0.24	0.367	1.5383863607646e-15	0.370090811561209
S100A11	8.27837498599662e-34	-1.26650933984059	0.345	0.288	1.54747663613235e-29	0.558856612202478
SELK	1.12509468759689e-11	-1.26683513977899	0.338	0.414	1.9821918206082e-07	0.573569589838389
CCDC25	4.93809349725528e-22	-1.26711711088428	0.098	0.221	9.02436586623403e-18	0.134061171040252
PC	1.9283543521061e-64	-1.2671636861933	0.015	0.199	3.73367969654783e-60	0.0305758909505812
CXCL2	9.71804307236979e-105	-1.26781892552938	0.026	0.312	1.9146488461183e-100	0.0488671925288225
SLC7A7	3.45946356939498e-32	-1.26849186158273	0.009	0.105	6.45086171785081e-28	0.0114709914708806
PABPC1	5.73527969122229e-61	-1.27056317548389	0.838	0.673	1.10753986117194e-56	2.07713911882342
LRP1	8.54385626499212e-80	-1.27102035761577	0.019	0.241	1.66861512855296e-75	0.0252710572638719
ITPR2	2.99659696896052e-37	-1.27110533969836	0.041	0.186	5.63240366285819e-33	0.0624487559098961
HNRNPDL	9.94139925489099e-35	-1.27126295051532	0.46	0.358	1.86073169853795e-30	0.792236817607946
NDRG2	6.67978372896648e-80	-1.27256666212266	0.028	0.263	1.30469535794173e-75	0.0445020211887914
ACADS	1.58315216711462e-40	-1.27866211326418	0.065	0.227	2.99263254149676e-36	0.0989325001679211
MYLK	4.09957799305118e-76	-1.27963693594055	0.008	0.207	7.99007750845676e-72	0.0150199944344139
HABP2	2.46317942562944e-79	-1.28007576257352	0.008	0.216	4.80763360294355e-75	0.0111005105550688
GOLPH3	3.15534444876575e-31	-1.28012076910829	0.092	0.241	5.87588243249158e-27	0.124112205151124
ISOC2	4.76856008072781e-66	-1.28175470683356	0.059	0.287	9.24194629245856e-62	0.0811618009356304
LINC01554	8.17825020186038e-38	-1.28238095366029	0.012	0.129	1.53914668799012e-33	0.0175805390065471
RWDD1	1.03809909590757e-12	-1.28497014593868	0.312	0.394	1.8374353997564e-08	0.506064891986682
SLC25A1	3.19508000114574e-60	-1.28575489812806	0.042	0.237	6.16650440221128e-56	0.0574802300569719
PCYT2	2.78537107232803e-36	-1.28625406276011	0.053	0.201	5.22842003986694e-32	0.0808009780707775
EXOSC4	8.90973182367396e-18	-1.29229360393975	0.035	0.112	1.60731562099078e-13	0.0438681087983098
PRELID1	2.11542206757543e-14	-1.29265592601927	0.339	0.429	3.76883595559238e-10	0.540260133385965
KLF9	7.05175091802808e-33	-1.29273196950123	0.092	0.252	1.31649137888666e-28	0.134115647485991
SLC13A5	2.37830942057271e-97	-1.29327130271938	0.032	0.31	4.67504282801978e-93	0.0603917839428454
TUBB4B	8.19544020445674e-16	-1.29480589321329	0.152	0.266	1.46862288463865e-11	0.249952028297399
RBX1	1.05393753730467e-18	-1.29513819808592	0.33	0.44	1.90752154876772e-14	0.519986536722693
OSBP	1.35365868366965e-21	-1.29551685370643	0.023	0.11	2.47056246356548e-17	0.0261451761638944
LAMTOR5	4.93154918868549e-27	-1.29600481320833	0.259	0.422	9.12139337939269e-23	0.400724109212378
RAB2A	3.78906044016029e-42	-1.2960785775748	0.158	0.362	7.17572266157557e-38	0.251539661858763
HSD17B2	9.42401491671323e-48	-1.296568248629	0.007	0.14	1.79810204610888e-43	0.0130262787593611
SH3GLB1	7.15494794062874e-17	-1.29803162370588	0.162	0.249	1.2871035850397e-12	0.227993846417376
EIF3J	8.69997143319295e-54	-1.29850047815693	0.181	0.425	1.66961151774406e-49	0.279666503548134
GRINA	7.62817040745566e-76	-1.29942971971081	0.048	0.291	1.48657784900496e-71	0.0683558125418849
CPEB3	1.58640019386735e-31	-1.29968865406099	0.011	0.109	2.95578084121364e-27	0.0228494782433265
SLC23A2	9.61137068449536e-27	-1.30057211623958	0.017	0.112	1.77627741620159e-22	0.0240939354826472
HSBP1L1	2.62603836746108e-40	-1.30121529729249	0.023	0.158	4.96268730682795e-36	0.0337653586876573
RAPH1	5.14536728963413e-43	-1.30335973753897	0.009	0.136	9.75510184441735e-39	0.0123237927647295
MAFB	6.71848346535543e-60	-1.30766878746922	0.007	0.168	1.29626419980568e-55	0.0118775424254373
TMEM123	1.61999487414763e-38	-1.30827926115397	0.236	0.416	3.05401433674312e-34	0.347618013082871
GLDC	5.60519845409001e-46	-1.30969519796434	0.003	0.121	1.0671737336742e-41	0.00529277907889701
MMADHC	9.92273632001671e-12	-1.31175493909667	0.178	0.272	1.74858459431334e-07	0.255798253695559
DAP	4.69223459091017e-29	-1.31421361795316	0.063	0.191	8.70691050689292e-25	0.0900116042966845
APRT	6.52239476696219e-17	-1.31424264811564	0.518	0.467	1.17344404252417e-12	0.890247976257097
NACA	4.78499533521525e-39	-1.31475718924067	0.912	0.808	9.02737219941709e-35	2.55690537235526
EIF4A1	4.81054591719393e-24	-1.32311475730132	0.335	0.249	8.83504863151837e-20	0.57049855457801
TSPAN4	6.38673146316764e-27	-1.32363826958474	0.025	0.123	1.18103438216896e-22	0.0382734918798829
CAMTA1	7.03814441131891e-38	-1.32467548317699	0.143	0.322	1.32478992254256e-33	0.211476480485944
DAZAP2	5.59023128012003e-11	-1.32530053034914	0.352	0.416	9.82035928978685e-07	0.56312111274716
YTHDF3	1.08237489234369e-18	-1.32794504413689	0.047	0.136	1.95877384267438e-14	0.0686282157504001
NDUFA2	7.16955761950512e-45	-1.32811083089371	0.296	0.536	1.36264612116314e-40	0.477429537022985
GNS	3.14887592404086e-44	-1.33046749599286	0.021	0.165	5.98128981771561e-40	0.0328781460753061
OAF	4.2220294174554e-75	-1.33092399107388	0.011	0.215	8.22493550814487e-71	0.0147457691888658
SLC10A1	1.39971255087575e-52	-1.33224822383549	0.007	0.148	2.68366887379407e-48	0.00748413678982795
MANF	9.56627821518401e-12	-1.3325606012459	0.161	0.262	1.68605653542618e-07	0.245281915598698
MAGT1	4.01384346453676e-40	-1.33522147125964	0.06	0.223	7.58375584189575e-36	0.0847139748699679
NDUFV3	5.11936979298298e-63	-1.33718942649561	0.104	0.355	9.90239699056698e-59	0.164275911903946
CERS2	2.81924378977213e-41	-1.33873793793079	0.078	0.251	5.33429117462785e-37	0.111182847744413
PSMB3	4.08449743995448e-13	-1.34096079246794	0.298	0.377	7.24058861180731e-09	0.448475406921975
SEC31A	3.10128984567294e-23	-1.34172589707647	0.075	0.185	5.68404402914937e-19	0.12170320713716
ST13	4.33134396965535e-45	-1.34319530503455	0.342	0.54	8.23648369269662e-41	0.541345423136786
MEAF6	9.10749579273659e-13	-1.34343404865304	0.241	0.187	1.6127553549778e-08	0.381567407979617
POMP	1.3550938422202e-45	-1.34353410245625	0.382	0.604	2.57887909112926e-41	0.633110075888377
PPP2CB	1.65789227075192e-44	-1.3437651933687	0.027	0.18	3.14999531442865e-40	0.0404247898697993
FKBP1A	7.54416092858421e-09	-1.34830103660974	0.314	0.402	0.000131690873169366	0.497152667971403
PROS1	1.25259368405727e-108	-1.34924194363115	0.015	0.291	2.46973896685572e-104	0.0267650947859709
ENTPD5	1.20857292214608e-43	-1.35413334780907	0.019	0.159	2.29362969164883e-39	0.0287469685860019
ARPC5L	2.9081504843607e-22	-1.35902328383154	0.352	0.242	5.31871642084728e-18	0.564590113197
MARCKS	9.60012873742419e-50	-1.36159177666598	0.012	0.16	1.83477660429651e-45	0.0161598689915527
ZFAND6	3.72960416300654e-08	-1.36240341650834	0.209	0.28	0.00065010730165367	0.322061903026562
OTC	2.84604135501524e-37	-1.36301900185649	0.011	0.126	5.34998853915765e-33	0.0197431216141654
TGFBI	3.54150426486432e-22	-1.36434190156275	0.024	0.114	6.47493224745144e-18	0.0350000282852836
SCARB1	9.41522101169955e-55	-1.36630520456981	0.011	0.171	1.80847565192725e-50	0.017754269385805
RXRA	9.10549646589473e-90	-1.36687843041482	0.032	0.289	1.78522363710332e-85	0.0510843195343919
C9orf78	5.83166238883582e-29	-1.36768946460877	0.266	0.2	1.08194832300071e-24	0.420289030931219
PSMB5	2.67300510189793e-41	-1.36866838252096	0.086	0.265	5.05839485483165e-37	0.117897917826939
MRPL12	4.21900397381712e-45	-1.37101846087377	0.087	0.284	8.02327985700803e-41	0.118306226192591
EIF1	7.35209443223887e-56	-1.37207798665025	0.98	0.911	1.41329311270928e-51	3.34873548428764
MTCH2	3.02729070463388e-58	-1.37352730357421	0.089	0.31	5.83237827154763e-54	0.123389498152634
GCSH	2.04740385337873e-68	-1.37470660815959	0.062	0.303	3.97298717748142e-64	0.0923400525815017
ITIH4	6.06396127399339e-42	-1.37473019201215	0.008	0.128	1.14808978800517e-37	0.0129109046733029
MCTS1	3.3229659662284e-14	-1.37636018455849	0.127	0.198	5.91487941988656e-10	0.173723545713908
NAA38	4.0841684371045e-54	-1.37643953111344	0.242	0.493	7.83915289817838e-50	0.364567261979702
EIF4EBP2	3.4690228899399e-22	-1.37829431916101	0.13	0.264	6.34276145196611e-18	0.191438441609002
CLPX	7.98809328641345e-26	-1.38308362568272	0.042	0.142	1.47364344947755e-21	0.0513828896925771
CALU	3.29118678146986e-24	-1.38494652724891	0.048	0.153	6.04755571095087e-20	0.061230821280767
MKNK2	1.58119262480882e-07	-1.3853380436184	0.1	0.16	0.00275364695610455	0.139934501006581
CSTA	1.50647778934965e-62	-1.38732320202827	0.008	0.179	2.91277480570754e-58	0.0151426977317615
ARL6IP5	1.83326443571875e-45	-1.38861283721798	0.467	0.293	3.48796891539849e-41	0.79323828142465
TSPAN6	1.35790039335978e-48	-1.39200797651263	0.01	0.149	2.59304659115983e-44	0.0132052233401904
MRPS21	4.58677484910623e-30	-1.39235045886383	0.313	0.474	8.52543841203374e-26	0.485449252157576
STEAP3	1.25642738545502e-38	-1.39371912983879	0.004	0.11	2.36899383527544e-34	0.00495867541095409
LAMP1	6.76940815509206e-30	-1.39431435818405	0.234	0.423	1.2577560352161e-25	0.364888728409587
ESPN	1.19117629961833e-42	-1.39661093522101	0.006	0.126	2.25715997014677e-38	0.00626842471834909
SULT1A1	7.26541869105242e-71	-1.39729850994445	0.056	0.298	1.41210677679295e-66	0.0874789034846911
PLIN2	1.86205831362494e-79	-1.39763163524055	0.131	0.414	3.6351102398586e-75	0.176814085826915
UBXN4	2.05078446970476e-21	-1.39940776822259	0.206	0.341	3.74001563740057e-17	0.304320079526147
GOLIM4	8.19539772358409e-75	-1.40054638393589	0.022	0.236	1.59613566064524e-70	0.0279195457137916
SLC44A1	7.7662862906302e-64	-1.40066344438898	0.033	0.234	1.50332003727729e-59	0.0471604424004368
SPCS2	1.90107612067728e-20	-1.4012545571883	0.385	0.471	3.45653660261543e-16	0.641632669644367
TMED9	1.25418668949028e-16	-1.40170796888488	0.214	0.279	2.25364806234508e-12	0.318117409013353
DST	6.38533578093085e-53	-1.40192482964944	0.006	0.151	1.22464354942473e-48	0.010989409664232
PYGL	3.44639791846653e-41	-1.40366464883493	0.001	0.106	6.52024022194683e-37	0.000640213093801764
VTI1B	7.61713776994878e-23	-1.40390899233391	0.093	0.215	1.39500261118842e-18	0.131569806033243
NDFIP2	1.44248721739583e-27	-1.4049690040233	0.017	0.113	2.67033233684317e-23	0.0266478753541338
GOT1	1.01788202187639e-50	-1.4053514759913	0.03	0.198	1.94781903706266e-46	0.0449336962658983
TUFM	6.47378998380668e-10	-1.40899448683357	0.326	0.408	1.13317219876552e-05	0.505698227251266
TUBB	2.4733946105859e-32	-1.41745325105676	0.329	0.462	4.61337562766482e-28	0.508290611453714
NDUFA11	1.13497298080316e-58	-1.4178621394242	0.387	0.625	2.18709293400769e-54	0.630206445555558
BHMT2	2.1059117484789e-76	-1.41844416248436	0.004	0.195	4.10568554483445e-72	0.00747660172063928
PCBD1	3.64387891908612e-82	-1.42285462394602	0.094	0.382	7.12269012313764e-78	0.147773495298483
SPATS2L	7.87013455242911e-67	-1.42422011794816	0.066	0.302	1.526019089716e-62	0.0934464417903816
LDLR	3.25664209483508e-43	-1.42701300832693	0.027	0.171	6.17654739706422e-39	0.0355610655840631
MTTP	7.98949663589131e-84	-1.4278772836559	0.006	0.218	1.56290533191306e-79	0.0124368359179693
F7	1.18111503096587e-62	-1.42900501124406	0.003	0.16	2.28404024688179e-58	0.00537246928398188
ZFP36L1	2.62149764035388e-37	-1.4318043303595	0.364	0.574	4.92815341410126e-33	0.642303659925428
RAB4A	7.54398394777738e-20	-1.43272192737252	0.11	0.223	1.36976116539794e-15	0.158162863851663
MDH1	1.26580465060333e-18	-1.43272849700901	0.155	0.248	2.29009377387154e-14	0.212131497503814
TMEM258	4.51327177311116e-11	-1.43486560171483	0.54	0.618	7.93252646842018e-07	0.978359891501526
UCP2	1.22773356731984e-32	-1.43774706049492	0.307	0.177	2.29131915668902e-28	0.530308765201916
NUCKS1	3.86993882234471e-60	-1.43878049738612	0.323	0.576	7.46820793936082e-56	0.518808840917213
PPP1R16A	2.00561940816043e-60	-1.43914028316286	0.023	0.207	3.87144714357208e-56	0.0359469100695749
PGK1	6.36721904896377e-11	-1.44131199926757	0.303	0.394	1.11814733718853e-06	0.46817587412827
AMFR	5.16784578473679e-56	-1.44157828234634	0.039	0.224	9.934666736578e-52	0.0540321033823219
MBNL3	4.57232307308247e-35	-1.44184804947854	0.03	0.16	8.56350388357616e-31	0.0385481830994151
SPCS3	3.07949143397232e-21	-1.44453847999409	0.147	0.27	5.61298903670135e-17	0.210506243527128
CYP2C18	7.76653272487625e-47	-1.44454485823319	0.004	0.131	1.48006814137967e-42	0.00537654834794552
CTSL	1.64612254686962e-79	-1.44823002382589	0.034	0.272	3.21372504825356e-75	0.0492184982820477
CD63	3.92133702787684e-44	-1.44823287041362	0.386	0.603	7.44701114964091e-40	0.658942283056757
LY96	5.54532240838953e-25	-1.45008845352889	0.044	0.145	1.02111566828085e-20	0.0584837390671308
MRPL51	2.12979333134587e-41	-1.45144025413804	0.223	0.449	4.03063387957205e-37	0.330308033777824
RNPS1	3.04245500566312e-16	-1.45327348466257	0.254	0.183	5.4602939986636e-12	0.38538219239806
ANPEP	5.69749164574165e-76	-1.45556254356338	0.02	0.239	1.11038414683859e-71	0.0315879543977316
DRAP1	8.42381329096551e-16	-1.45740318093343	0.359	0.289	1.50946310360811e-11	0.569967125448199
OAZ2	5.7862161526628e-24	-1.45999863542274	0.092	0.216	1.06229142346736e-19	0.129540883883377
TCEAL4	1.65553934361232e-56	-1.46130144906589	0.072	0.289	3.18442992743829e-52	0.100664188664636
PECR	1.39312732625384e-26	-1.46286706194271	0.022	0.118	2.57394204798659e-22	0.0305535202610428
LSS	1.29449714100394e-21	-1.46428921107235	0.023	0.106	2.3629750811886e-17	0.0360043285446975
AKR1A1	4.30363461161188e-63	-1.46679017412047	0.106	0.348	8.32581151962435e-59	0.154409510282786
ATP6V0D1	1.00224990783377e-16	-1.46731445626025	0.108	0.171	1.80144398434041e-12	0.141925471050112
ADK	7.38490522735086e-32	-1.46837429930981	0.046	0.173	1.37662018343047e-27	0.0625266901973982
SAR1B	3.82035309428678e-67	-1.47082938765231	0.072	0.311	7.40919279105978e-63	0.100142042181031
B4GALT1	3.38380574337595e-38	-1.47214168064124	0.113	0.278	6.37373649822294e-34	0.152967087891024
HES1	2.95009958469157e-111	-1.47508760064395	0.007	0.274	5.81848141088718e-107	0.00817888571163882
XIST	6.86804271353258e-114	-1.47587870839619	0	0.255	1.3558889925056e-109	0
UBXN6	1.50022004211923e-14	-1.47958849773183	0.092	0.155	2.67519237910701e-10	0.122750129476413
EIF5B	5.93289528434122e-47	-1.48264391477022	0.273	0.493	1.13069118328975e-42	0.460687863926757
SDSL	4.97840771713042e-41	-1.48311773369926	0.008	0.129	9.41616035618047e-37	0.0149364256240209
CSTB	9.88417809408653e-41	-1.48333123587275	0.379	0.522	1.86899923581082e-36	0.600601010267352
MRC1	9.29585462170609e-47	-1.48442741135927	0.017	0.159	1.77113918107366e-42	0.0236147981892612
ERH	9.33870897392009e-09	-1.49092560658805	0.328	0.403	0.000162960471594906	0.524978715993232
POLR2I	7.66846460167102e-25	-1.49277682225595	0.2	0.357	1.41153427922958e-20	0.314325260833843
CLTA	6.20164927335512e-24	-1.49311826968666	0.246	0.41	1.1384367571098e-19	0.363909263330578
OAT	1.45584025097436e-33	-1.49458855877441	0.055	0.192	2.72067426102088e-29	0.0959069562383774
LYN	9.40585620560488e-19	-1.49536155358567	0.035	0.123	1.70255403177654e-14	0.0520699588768151
SH3PXD2A	4.62733366872496e-35	-1.49632946232415	0.01	0.121	8.6660704947881e-31	0.0137358550714635
NDUFAB1	1.43071660947811e-35	-1.50010912955152	0.194	0.361	2.68187828446671e-31	0.266282069812225
IGF2	3.25829082469807e-123	-1.50114497419218	0.024	0.341	6.44294427675795e-119	0.0504013646528774
SELO	2.22904995261811e-35	-1.50143627592422	0.027	0.15	4.17701670621107e-31	0.0414254392212385
ABHD2	1.95264929913168e-115	-1.5068965092743	0.031	0.343	3.85550604113551e-111	0.0485247266481311
PEMT	1.66942808919266e-68	-1.50960857198016	0.017	0.212	3.23985909269619e-64	0.0228795877895523
CHMP2A	9.42259390531608e-25	-1.51073879225591	0.206	0.352	1.733474600761e-20	0.309206790909541
DEFB1	4.89692326281671e-88	-1.51123092473303	0.005	0.224	9.59454174883678e-84	0.00988216499561553
SDF4	2.5567013416958e-19	-1.51209438863846	0.152	0.238	4.63606654289699e-15	0.21824900167527
ASAH1	1.46630360992721e-38	-1.51366885394049	0.096	0.253	2.76442219579578e-34	0.135151931973451
MAN1A1	8.82909165126449e-80	-1.51429243356115	0.072	0.335	1.72423330857544e-75	0.0927628071939898
SEC61B	1.48921686565091e-32	-1.51602543556276	0.484	0.621	2.77858082793146e-28	0.850155326451409
SUMO1	4.3768522031801e-11	-1.51615077041167	0.304	0.359	7.69450617319062e-07	0.491737370649814
TM9SF2	2.80768091832916e-41	-1.51782690045475	0.107	0.289	5.31269383366244e-37	0.154055490862887
TJP2	3.3700800990765e-52	-1.5186892017521	0.005	0.144	6.45943252589992e-48	0.0057241366164525
PPP1R14B	2.37995600556895e-28	-1.52420053031535	0.045	0.164	4.4131524211265e-24	0.0598590015050925
INSR	2.15884884570928e-108	-1.52675298877047	0.017	0.295	4.25617049931585e-104	0.0236583313039856
ID3	1.48527409581948e-27	-1.52972324299407	0.05	0.147	2.74924235136185e-23	0.0712096127558819
STARD7	8.16170611643347e-24	-1.53200867929845	0.106	0.231	1.49767307236554e-19	0.147152896158447
NSRP1	1.21339044058752e-19	-1.5332982345109	0.135	0.252	2.20218231062228e-15	0.215377564373073
MORF4L2	3.76531117226979e-37	-1.53604148654796	0.126	0.301	7.07577275492939e-33	0.181640376436053
RABAC1	1.35506192931089e-20	-1.53784980280658	0.332	0.401	2.46499315560944e-16	0.507027937565579
CRLS1	2.92988001599021e-48	-1.53870638808216	0.058	0.248	5.59343393852692e-44	0.0837668704706837
SNRPE	6.86044256525594e-15	-1.54012244174046	0.318	0.434	1.22493202002645e-10	0.51717274281711
CFD	5.60090481863373e-28	-1.54403923361196	0.014	0.102	1.0379596809892e-23	0.0195181144794175
JUND	2.49629967892736e-31	-1.54410784843953	0.343	0.503	4.64960778197011e-27	0.592047601522964
ADGRG6	5.11285044910319e-73	-1.54699138795105	0.005	0.192	9.94653926368534e-69	0.00633227156343828
UGT1A1	1.06401107607352e-49	-1.55014125609741	0	0.12	2.0334315674841e-45	0
EEF1B2	1.05681748941628e-58	-1.55034859592496	0.872	0.716	2.0365929838541e-54	2.3012525235247
HFE2	1.38005478548287e-57	-1.55259383861824	0.014	0.177	2.65715748396871e-53	0.0169303822478725
HIPK2	1.06323464967518e-63	-1.55476964076821	0.059	0.286	2.0578906644463e-59	0.0765893829570368
SLC7A2	9.45435639737355e-78	-1.55608230276042	0.009	0.214	1.84445038956361e-73	0.0137262312166164
ABCB4	7.79639247266498e-86	-1.55616883375176	0.006	0.223	1.5262217904489e-81	0.00941059169439904
ACACB	1.24717453755983e-76	-1.55929539633036	0.018	0.232	2.43186563078791e-72	0.0294083708969486
MRPL54	7.36499104726549e-30	-1.55948472765375	0.204	0.351	1.36826803676098e-25	0.296855554111587
RRBP1	6.24868977338915e-90	-1.56279198578636	0.06	0.348	1.22536806456161e-85	0.0872719048504201
LAMTOR4	1.86110940452969e-14	-1.56543551017752	0.383	0.487	3.31724140263372e-10	0.619152278708767
ENY2	2.88219965341899e-54	-1.5657669111709	0.22	0.464	5.53295867466843e-50	0.335843930964202
MRPL41	4.10381568560256e-74	-1.56687598123976	0.237	0.517	7.98971875829962e-70	0.369199094077562
ANGPTL8	3.86074015544015e-48	-1.56801425994628	0.002	0.123	7.36938080870415e-44	0.00343805295980074
ZFAND5	7.92793139247929e-39	-1.56871155587211	0.188	0.395	1.49536641924944e-34	0.280573259745257
GTF2H5	1.30388421425864e-15	-1.57033226305169	0.156	0.272	2.3346046856301e-11	0.238156491154521
FCN2	1.08967991268355e-15	-1.57719671551596	0.041	0.101	1.95150775562497e-11	0.0661689733346206
HNF4A	4.65215272207502e-66	-1.58079758410898	0.006	0.18	9.01680240592581e-62	0.0119660485662695
MRPL37	3.73002935798225e-38	-1.58225337260475	0.069	0.234	7.02476428988797e-34	0.0872570821017534
SIL1	2.20415552642261e-52	-1.58325820634099	0.03	0.206	4.2251457285995e-48	0.0421918135607831
FUNDC2	3.60984901543561e-22	-1.58326528511793	0.124	0.179	6.59952597001939e-18	0.158726909869384
NME4	2.14996308529109e-37	-1.58488689790225	0.049	0.194	4.04322057819843e-33	0.0693520184192986
GLYAT	7.50774798858018e-82	-1.58764359042864	0.025	0.263	1.467389344368e-77	0.0437100903636928
H2AFJ	7.71305347964381e-24	-1.58904836046846	0.146	0.286	1.41549957458423e-19	0.216570410367691
MORF4L1	1.12275810868155e-12	-1.58918646085275	0.434	0.536	1.98694502493374e-08	0.746982588586415
NPTN	2.27274080541136e-17	-1.5915520819432	0.045	0.118	4.09547893135127e-13	0.0621114273166358
TMEM219	1.44102919353885e-16	-1.59340640385704	0.24	0.359	2.58866484327319e-12	0.363026057819923
C2orf72	1.34107986602752e-51	-1.59358366772106	0.006	0.146	2.56910669934891e-47	0.0115627755497664
TM4SF5	1.20451891973316e-59	-1.59397061887689	0.009	0.176	2.3233965442733e-55	0.0154847592310056
TM7SF2	4.72816767286724e-42	-1.59440552750587	0.023	0.164	8.95278548857412e-38	0.0371748869429072
TMED5	1.10594368086393e-16	-1.5944729921595	0.094	0.198	1.98771257761674e-12	0.133366561898582
GHITM	1.37537719755813e-17	-1.59635255753879	0.289	0.424	2.48008016263683e-13	0.45068451347642
ABCA5	1.09751016540083e-18	-1.59702878111759	0.036	0.125	1.98605439530935e-14	0.0555109416744152
TIMP3	4.12526467068139e-61	-1.59947915889472	0.028	0.216	7.96753618495404e-57	0.0383247229170138
ATP13A3	3.14984268943117e-56	-1.60256958362631	0.028	0.206	6.05809244458297e-52	0.0372525047076813
NIT2	3.61624549674042e-38	-1.60713296679948	0.051	0.204	6.8108367685609e-34	0.0848040532998518
VAPA	1.46077184125575e-11	-1.60794376606063	0.304	0.377	2.57183490371488e-07	0.475977931076413
TMEM156	5.68900914625701e-17	-1.61417456810686	0.106	0.049	1.02379408596041e-12	0.14770168947727
SERPIND1	1.22992455737043e-87	-1.61543337954026	0.012	0.243	2.40942220788867e-83	0.0194452497868132
SMLR1	7.51198413182701e-80	-1.61740654779182	0.005	0.206	1.46716562078713e-75	0.00653057704371494
DDX3X	9.82194047979262e-13	-1.61785149334629	0.281	0.359	1.73877812313769e-08	0.456697416312359
FGL2	3.25266062307732e-33	-1.61876903281343	0.026	0.14	6.07629530997075e-29	0.0397851160729838
ARRDC3	9.37291428104548e-16	-1.61879383819559	0.127	0.226	1.67925132259211e-11	0.211427004518598
DHTKD1	2.54547065867054e-61	-1.61927111022137	0.03	0.227	4.91683112428801e-57	0.0408547698286881
SERPINA10	1.87243065109042e-79	-1.62030222082448	0.008	0.216	3.6551718739936e-75	0.0140342209084451
C8orf59	8.50835178427513e-17	-1.62385086679159	0.248	0.336	1.52997181784835e-12	0.370983807211887
SLC38A2	7.15060254405827e-25	-1.62587292763043	0.268	0.427	1.31635442233569e-20	0.454091278415174
AP2S1	1.89748153459948e-80	-1.62726174917125	0.215	0.514	3.70691992599354e-76	0.293778907218706
NDUFB7	8.36800442020925e-50	-1.63149198722436	0.318	0.561	1.5994603648788e-45	0.496912018651613
CRYL1	2.16759764655219e-74	-1.63499578795778	0.06	0.312	4.22052937760177e-70	0.0911382688370693
NBR1	1.67883534948999e-13	-1.63971006998241	0.087	0.156	2.98026851241463e-09	0.123219998762219
HSD17B12	8.60576177783111e-47	-1.64051684860006	0.063	0.242	1.6399139643835e-42	0.0902385303575652
MBL2	8.82238814376364e-83	-1.64092017368461	0.004	0.209	1.72495332986867e-78	0.00496061089166212
ABCC3	2.16386153787357e-80	-1.64228033895937	0.008	0.214	4.22688712808223e-76	0.00791569044963576
ALKBH7	4.17040656794797e-25	-1.6448491195558	0.224	0.388	7.68272297947375e-21	0.336779355178654
NGFRAP1	1.84586072724033e-71	-1.64732868380213	0.031	0.252	3.58872242590064e-67	0.0509646537526837
SPP2	1.86082462685309e-77	-1.64768234056638	0.006	0.203	3.630096682065e-73	0.00723085639815193
FMO5	1.77684968481933e-74	-1.6504947982198	0.02	0.233	3.46023707621717e-70	0.0277917121548417
CD164	2.01992977954267e-11	-1.65071917091419	0.317	0.385	3.55406644710534e-07	0.524017583134493
TMEM208	2.71101604263006e-52	-1.65183802643731	0.098	0.284	5.19647555051329e-48	0.128319799353108
RGS1	2.06046496848411e-70	-1.65221162345778	0.328	0.113	4.00389552675833e-66	0.780061325286832
WASF2	1.99074607540396e-14	-1.65267830304959	0.184	0.238	3.54731043176232e-10	0.264133581020359
TGM2	1.07703632981684e-83	-1.65410903420102	0.018	0.246	2.10679076475472e-79	0.0275347413968531
ACAT2	1.54799573063608e-27	-1.65448864622297	0.066	0.167	2.86518529783431e-23	0.0985285953245507
BNIP3	4.0699370531027e-69	-1.65489616720459	0.087	0.346	7.90137579489358e-65	0.145889843942048
GTF3C6	1.57141770696235e-13	-1.65731792778988	0.161	0.219	2.79036642225304e-09	0.23196305483466
UGDH	4.83578297474692e-60	-1.65759396072767	0.042	0.235	9.33064324977417e-56	0.0597530272041972
MIEN1	2.05575417373743e-09	-1.65872575868967	0.18	0.241	3.59284156944091e-05	0.274466166927058
SLC25A47	1.38345396620172e-94	-1.6617479364536	0.002	0.226	2.71779531660329e-90	0.00328719641902
SCAND1	2.03839685831362e-26	-1.66256288512774	0.272	0.431	3.76512283699109e-22	0.417483597093935
CEBPB	4.92566163887966e-66	-1.6669539335509	0.177	0.451	9.54593225614877e-62	0.292190923634659
MRPL57	8.01286919504088e-43	-1.66714319116426	0.231	0.457	1.5186790985361e-38	0.358364402006257
F5	1.64878599543301e-86	-1.67195410206465	0.008	0.23	3.22815810045829e-82	0.0144604661035073
SLCO2B1	4.48224722710383e-100	-1.6721481829568	0.002	0.237	8.81792496988136e-96	0.00360607830425358
DUSP23	6.98226570375561e-50	-1.67270227334517	0.108	0.31	1.33493937990104e-45	0.145544027991698
TPP1	1.08033481419612e-25	-1.67392811684122	0.106	0.235	1.99256953130333e-21	0.1436620760745
TSKU	1.15588826588702e-111	-1.67656990121705	0.014	0.295	2.27998960446214e-107	0.0210227642637791
ALDH4A1	5.92963302882208e-113	-1.67806674538984	0.019	0.312	1.17015378190775e-108	0.0312796823213684
HDLBP	1.15945072167752e-57	-1.68074035535899	0.086	0.293	2.23263830966223e-53	0.112079034052406
PTPRF	9.81927820012939e-64	-1.68244044448759	0.006	0.175	1.90061948841704e-59	0.00924359711531348
HRG	5.52029476984433e-94	-1.68317624655191	0.037	0.312	1.08424109574513e-89	0.0594665454423677
TRAPPC1	2.45388182768898e-25	-1.68448813477785	0.415	0.355	4.52299498479632e-21	0.66649628381137
LINC00261	9.45484479051913e-112	-1.68475288040355	0.008	0.278	1.86515723182571e-107	0.00969656586005405
GOT2	3.48477031533402e-51	-1.68932085993795	0.039	0.216	6.67089581464391e-47	0.0554435250091955
GCA	1.0299035189153e-23	-1.69406189859685	0.025	0.114	1.88935800545011e-19	0.0351614333782498
TMED7	1.47814684049445e-27	-1.70088457190985	0.062	0.185	2.73619761643927e-23	0.0887216611359585
C8A	6.24846532945738e-79	-1.70499586942044	0.021	0.247	1.21920055508372e-74	0.0331498522489626
CLDN1	7.00177388999623e-73	-1.70716463995032	0.005	0.191	1.36184502160427e-68	0.00846387400509315
MTDH	2.23224843179553e-30	-1.7072535677729	0.354	0.524	4.15108918376697e-26	0.57852247422352
ELL2	2.05487899272347e-68	-1.7088419643156	0.017	0.21	3.98728719748062e-64	0.0212093030822008
RICTOR	4.2100057633576e-16	-1.71000719063625	0.186	0.126	7.55148733773452e-12	0.270340111010928
MPC1	3.32878731773885e-69	-1.71034500617142	0.109	0.364	6.46317345612175e-65	0.154923163877245
NDUFC1	1.65777877633171e-62	-1.71339871394423	0.19	0.436	3.20514948615973e-58	0.286536402810181
RDX	2.91999092418181e-81	-1.7141513118705	0.085	0.356	5.70624626403609e-77	0.127616150300574
IL13RA1	4.37692430283235e-93	-1.71748094391504	0.008	0.24	8.59409086861131e-89	0.00908070956477407
LGALS9	5.59651472278152e-09	-1.72062301104667	0.046	0.101	9.77207435744881e-05	0.0586102399530921
PSMD4	5.71238771549842e-10	-1.72130325186077	0.208	0.259	1.00006771735231e-05	0.307733900262974
MIF	6.09707200732326e-20	-1.72267645465252	0.502	0.59	1.10735021797005e-15	0.914975890230662
UGP2	3.39543334099922e-40	-1.72854665262577	0.235	0.436	6.41601084115213e-36	0.368396185089485
C20orf24	1.69619574668539e-30	-1.73026605865783	0.169	0.345	3.1550937084095e-26	0.240318584612879
SEL1L	2.0727645709464e-35	-1.73738311750046	0.065	0.21	3.88436080595356e-31	0.0870818724924399
TCEB2	2.63013798783964e-46	-1.73939922795562	0.608	0.745	5.00936081163937e-42	1.1072745563277
SUCLG2	8.45887881019984e-44	-1.74053935063402	0.16	0.371	1.60574896454024e-39	0.246226236177412
RPL36AL	1.06944193801122e-29	-1.74389322437787	0.891	0.789	1.98648839985584e-25	2.28652328126044
SEC61G	2.3026420768238e-31	-1.7497104066299	0.491	0.626	4.28959192491506e-27	0.851054132145292
IL1RAP	1.18837038257977e-79	-1.7519446946792	0.02	0.244	2.32029317198699e-75	0.0257072025490251
C1orf162	3.289243473682e-32	-1.75438207699967	0.051	0.177	6.13378122972219e-28	0.0728977467463179
LDHA	1.23021586656321e-31	-1.75457215319158	0.354	0.514	2.29226122416723e-27	0.568125516379569
LEPR	1.27962571777185e-62	-1.75581996257654	0.01	0.178	2.47428428788365e-58	0.0127364544744732
SDF2L1	6.31590828040739e-55	-1.75599700710713	0.135	0.353	1.21341229883187e-50	0.210720017935081
POLR2L	8.95599369330154e-114	-1.75939020435563	0.493	0.774	1.76800271499466e-109	0.894260562098097
ZC3H13	7.16162658394788e-36	-1.7614239766673	0.208	0.343	1.34323468208526e-31	0.330330150862637
TPI1	4.30987283582197e-38	-1.76448068946959	0.422	0.611	8.11505956256919e-34	0.705279671923344
ATP6V1F	2.18608649255957e-13	-1.76458606662098	0.254	0.332	3.87942908969622e-09	0.388834700113809
CISD2	4.78077581777611e-48	-1.76640978869348	0.073	0.256	9.12411064822571e-44	0.0966425992128827
USP9X	2.03812865566678e-13	-1.76740038670519	0.065	0.136	3.61727073807741e-09	0.0838348303295372
NUCB2	1.59521478652324e-06	-1.76821856344832	0.196	0.249	0.0277647133594371	0.297770319382213
FASN	2.85575671256646e-57	-1.7682738135321	0.027	0.211	5.49676052034792e-53	0.0540881339207241
RP11-434D9.1	1.04032256262782e-84	-1.76837739801439	0.022	0.26	2.03580722280639e-80	0.0374210743657407
CLTC	4.50585152168918e-77	-1.76925805939756	0.071	0.322	8.78731163759824e-73	0.086558399868536
A1CF	2.50019594094296e-98	-1.76983325239883	0.017	0.272	4.91638529827024e-94	0.0219127980880317
NUDT16	4.988650641207e-44	-1.77095136213661	0.051	0.221	9.47244983752385e-40	0.0755294133886235
MT-ND6	1.09316152285078e-29	-1.77207881901658	0.652	0.715	2.03043821254304e-25	1.29317377807637
PFDN2	2.51477604759596e-18	-1.77241728040577	0.155	0.265	4.54420031800591e-14	0.241815429699905
LEPROT	1.67360781077847e-27	-1.77636679602489	0.093	0.229	3.09734597540772e-23	0.143275953702149
ECH1	1.30623266488084e-22	-1.77681867466567	0.318	0.452	2.39105889306438e-18	0.502164924096565
ESD	2.40957684956031e-13	-1.77705596034186	0.183	0.283	4.27483028880494e-09	0.27919257969418
KDELR2	1.06824031117174e-65	-1.77708120476069	0.181	0.423	2.06971560289526e-61	0.237866966151371
SEC11C	4.32654903368021e-41	-1.77796741552449	0.14	0.303	8.18410015210948e-37	0.201224208934116
CD81	4.020113866763e-98	-1.77884554748788	0.186	0.514	7.90434788482941e-94	0.29205996687679
TMEM97	3.29253307399496e-56	-1.78356041873246	0.012	0.173	6.33187035459971e-52	0.0162536064958823
MLEC	2.957216198508e-45	-1.78530676820679	0.091	0.273	5.62462520956222e-41	0.128801770505087
ROMO1	3.7043706213748e-69	-1.78797923362177	0.247	0.542	7.19203556139917e-65	0.411046214078764
OS9	8.09096062311769e-19	-1.78892876430968	0.162	0.293	1.46494933042169e-14	0.234429588928741
PGM1	4.05928111500825e-61	-1.79218860199783	0.037	0.234	7.84050147363844e-57	0.0498637189763061
ATP5G1	3.49270911093133e-46	-1.79244580225175	0.21	0.436	6.65151523085762e-42	0.322125646112605
C17orf89	1.54812023640254e-26	-1.79580045460577	0.181	0.344	2.8598425127064e-22	0.275987425918167
MS4A6A	4.77999378449271e-44	-1.79837898266609	0.061	0.217	9.07673019737321e-40	0.0907322412340821
F2	3.01542193849168e-130	-1.79929965563821	0.067	0.425	5.97144006479507e-126	0.103901392843235
COMT	3.82594783138031e-41	-1.80421972697322	0.122	0.318	7.23792810740526e-37	0.16932215648345
NDUFS6	3.42454653664295e-58	-1.80428985298375	0.272	0.535	6.59670399353531e-54	0.424781226319808
PPP1R3B	5.13087011806794e-49	-1.81007320347693	0.02	0.176	9.80098809953339e-45	0.0334366243871932
SNHG9	3.52460302651935e-15	-1.81190089071388	0.237	0.355	6.30058037020599e-11	0.379518500551075
HERPUD2	2.67893762623626e-16	-1.81318437148153	0.142	0.078	4.80842514533146e-12	0.200775433020277
UBE2B	3.94455534830153e-08	-1.81510983187121	0.215	0.268	0.000687457106101991	0.344498637133705
TTC36	3.90634151824835e-94	-1.81524140936213	0.035	0.299	7.6728360101434e-90	0.0549553306707451
IGF1	1.11941717905948e-86	-1.81554799636713	0.005	0.221	2.19193077831636e-82	0.00720818221081017
CFHR1	4.40071563275735e-19	-1.8183814234873	0.046	0.124	7.97233644030322e-15	0.0730234354919347
COX6C	4.67778124116464e-62	-1.82122715220445	0.615	0.769	9.0407478047989e-58	1.2093949276238
CTNND1	2.31589479638757e-69	-1.82172331188355	0.017	0.215	4.49700451562538e-65	0.0238054724143042
PSMB4	3.41485261044812e-14	-1.82194767019949	0.179	0.289	6.07741319081453e-10	0.259631076327449
ID1	2.37395333448285e-59	-1.82257776459009	0.052	0.238	4.57793161021674e-55	0.0753120596033323
POLR3GL	1.4219527395887e-15	-1.83250046187282	0.26	0.209	2.54572198968566e-11	0.394718368744362
SNRNP70	2.15261808487032e-10	-1.83296169632273	0.159	0.212	3.77289371735222e-06	0.246885097438256
PSMC1	4.26066681478635e-25	-1.83357015303014	0.157	0.307	7.84857433951793e-21	0.235595057126398
SERPINA6	9.75189438137461e-96	-1.83643528548895	0.028	0.297	1.91634476488392e-91	0.046692540417715
APOF	1.0005190798227e-79	-1.83913185223428	0.026	0.255	1.95381365907777e-75	0.0405987069940651
C4orf3	2.34514572515954e-25	-1.8437426927612	0.401	0.539	4.32280711518658e-21	0.660947959208965
MSRB1	3.28683611832306e-72	-1.84697194252064	0.053	0.289	6.39158151569102e-68	0.0725731134530135
ESRRA	1.82828799278466e-73	-1.84732581491019	0.048	0.278	3.55784843395894e-69	0.0698709268478301
MMAB	6.30444272419145e-50	-1.8477277842139	0.05	0.236	1.20553553771989e-45	0.0839141291960964
PON3	9.37039877707202e-102	-1.84859745648491	0.02	0.289	1.84428188730331e-97	0.0314879737662615
DPYS	3.3832058227667e-105	-1.85035148512086	0.03	0.321	6.6662687531795e-101	0.0505531511341254
LGMN	3.72349281702589e-53	-1.85326284551162	0.011	0.167	7.14277627090076e-49	0.0194104015385063
RNF130	3.87196818864732e-66	-1.85960761522986	0.056	0.277	7.50581033369283e-62	0.0766813841172328
DBI	3.74272083864998e-108	-1.85995154145064	0.426	0.682	7.37839986131457e-104	0.729600553235217
HIST1H1C	1.62470622982904e-21	-1.86259012012629	0.118	0.201	2.96443898694606e-17	0.162013123156966
ASS1	1.28455733569347e-121	-1.86338283667913	0.114	0.476	2.5390560297317e-117	0.205247395170764
IDH1	2.9843954696059e-87	-1.86358938930171	0.056	0.333	5.84523696677012e-83	0.0929568768989313
PGRMC2	2.6839373557703e-31	-1.86680507522559	0.052	0.189	4.99883332512218e-27	0.0754454824550977
MPC2	2.69431647580684e-43	-1.87281395863138	0.215	0.43	5.110848922958e-39	0.325896831356902
FAM213A	1.06830802505303e-81	-1.87355980911743	0.032	0.271	2.08790120416364e-77	0.0485850940659784
JTB	8.68379270430428e-16	-1.87811837357547	0.402	0.483	1.55596197675724e-11	0.644266519978123
MAF1	3.46721102720036e-09	-1.88001303195678	0.214	0.157	6.05617750121087e-05	0.324749356219947
C14orf2	2.07505601072397e-66	-1.88058928143921	0.57	0.781	4.02311859359163e-62	1.06274981615443
NUDC	2.41564270818172e-55	-1.88128680682996	0.211	0.46	4.64286528512526e-51	0.333888674266218
TERF2IP	1.33853225440422e-64	-1.88268355879679	0.409	0.214	2.59193385742833e-60	0.675292922550352
HYAL1	9.33606932181042e-62	-1.88412752881009	0.006	0.171	1.80382195366699e-57	0.00793926390403688
ACADVL	1.52313762415721e-65	-1.88426201416894	0.13	0.376	2.95077451927977e-61	0.192203096644544
HADHA	2.6818120167136e-13	-1.89069134282059	0.227	0.324	4.75726633644826e-09	0.338418813140119
RPS27L	5.42636624289129e-61	-1.89505914465678	0.408	0.651	1.04793984882717e-56	0.712203581831702
C1QC	5.72286974837856e-22	-1.89893460489721	0.045	0.126	1.04568276042373e-17	0.0789510685917754
SLC22A7	6.11108582972315e-85	-1.90269262153803	0.006	0.222	1.19593949687682e-80	0.00980941295548052
C8B	1.1005111655703e-83	-1.90845915948173	0.019	0.245	2.15259983985551e-79	0.023680547874503
STAU2	8.16851238818303e-10	-1.9086052996798	0.062	0.124	1.42948966793203e-05	0.0971237850453538
MLXIPL	2.66307693339253e-89	-1.9109859171288	0.018	0.26	5.22042971252937e-85	0.030120974457349
[truncated: 608 more rows]

## Sheet: Cluster 3
List of genes that are differentially expressed. Showing all significant genes, ranked by the average difference in transcript expression compared to the global expression in all cells
Genes	P value (cut-off 0.05)	Average difference (log2 fold difference in CPM (counts per million))	pct.1 (percentage of cells in selected cluster expressing the gene)	pct.2 (percentage of cells in all the clusters expressing the gene)	Family-wise error rate (Fwer)	Mean (CPM average expression level for selected cluster)
BCHE	0	0.415788447517407	0.784	0.16	0	1.3988292528071
G6PC	1.94151244154876e-216	0.380011870755817	0.594	0.133	3.83856424818605e-212	0.816454697185782
GHR	9.29361370693115e-159	0.370393409935322	0.45	0.099	1.82442930680765e-154	0.543242765967503
ALDH6A1	8.10351282884539e-305	0.327089033294173	0.868	0.269	1.61268008806852e-300	1.53615294347523
RCAN1	3.9554441716267e-157	0.304972574117654	0.504	0.135	7.76137255356591e-153	0.644045149750928
AR	1.07640243611937e-247	0.291184199093722	0.66	0.154	2.1342907503375e-243	0.947052374813963
RP4-710M16.2	5.87058452655385e-104	0.287574115062542	0.245	0.036	1.13349246038702e-99	0.271704817504005
LINC00261	0	0.276338152266422	0.827	0.178	0	1.48446291288754
PLIN1	3.67864219763899e-105	0.267718876767385	0.255	0.041	7.10897604693735e-101	0.283502004994803
RP11-390F4.3	2.65615920289595e-157	0.25329847890922	0.392	0.072	5.21244681976301e-153	0.455631170510324
RPRD1B	2.82278436193157e-63	-0.250230294075078	0.26	0.098	5.27860675681203e-59	0.298909239207255
SLC39A5	1.25097014782198e-119	-0.25026591114342	0.352	0.109	2.4320110643807e-115	0.396616503772077
SHC1	2.69956974372482e-24	-0.250450684058489	0.157	0.1	4.72397709454406e-20	0.151546487986068
PURA	7.16679392613238e-23	-0.250479609667689	0.198	0.138	1.25182389507754e-18	0.206928191157062
MTTP	1.4690807565474e-191	-0.250863055088739	0.562	0.15	2.89893705689498e-187	0.755682787134682
MRPS6	8.60245664476395e-52	-0.251136145947406	0.285	0.16	1.58483058766486e-47	0.296832533983604
QKI	2.24342124478391e-22	-0.252600641515792	0.253	0.193	3.91634046701928e-18	0.27310182403532
SOCS6	2.12859032919101e-24	-0.25348237399314	0.11	0.041	3.72503307608426e-20	0.110130208049641
TTLL12	2.99194490076541e-34	-0.25418856616363	0.127	0.051	5.32296917295175e-30	0.124917049759008
THOP1	7.64282906471056e-71	-0.254483446056939	0.226	0.089	1.44013828066341e-66	0.239238451097201
TPD52L1	2.90103685841219e-76	-0.254613408680037	0.22	0.061	5.49485391351854e-72	0.21911806534005
ECM2	2.86302744917154e-41	-0.254721121097217	0.156	0.048	5.16776454575462e-37	0.156369465525949
USP22	3.14116243440949e-37	-0.255687767340452	0.234	0.137	5.62111017637578e-33	0.247663985961851
GFRA1	6.45571620844126e-69	-0.256563654592888	0.158	0.036	1.21451389029405e-64	0.159003305828444
LINC00844	0	-0.256858188376498	0.946	0.24	0	2.28017074691677
TRIAP1	5.960867685874e-36	-0.257015324944137	0.215	0.109	1.06401488192851e-31	0.216060358340952
RP11-290F5.1	6.05881369129019e-113	-0.257982594936571	0.229	0.055	1.17498573915191e-108	0.231714181866378
UBE2G2	2.44561985627273e-41	-0.25802304536679	0.239	0.122	4.41532208851478e-37	0.245279160902274
TXNL4A	6.79599101588e-49	-0.258399752103827	0.336	0.189	1.24665659195303e-44	0.365431908252318
COQ9	1.29353725580727e-26	-0.259284009292526	0.144	0.085	2.27145142119756e-22	0.144956298736072
GLTPD2	7.92232222360031e-42	-0.260452508467609	0.15	0.07	1.43180129547128e-37	0.147993651868199
PCYOX1	6.44471443239973e-182	-0.260590549120555	0.534	0.156	1.27012432033734e-177	0.653783135170261
TRMT10A	8.7021042331283e-22	-0.261329380143335	0.107	0.045	1.51808208346923e-17	0.10617069465277
RFFL	6.61639047194487e-38	-0.263351819557408	0.149	0.065	1.18565717257252e-33	0.145785657002214
ACSS3	1.54758019186596e-53	-0.263935258214338	0.158	0.049	2.85838061437642e-49	0.156970349463208
CA11	1.02410785923634e-61	-0.264048783101409	0.195	0.059	1.9113949084787e-57	0.201194098156243
MDN1	1.10959767988011e-53	-0.264456372631462	0.16	0.056	2.04975979404253e-49	0.157046630989881
PEX19	9.04857034170477e-36	-0.264467016244589	0.183	0.08	1.6146268917738e-31	0.194364333345409
RPP25L	1.0786102988025e-27	-0.26540743635065	0.186	0.129	1.89608904426491e-23	0.182122399885714
RETSAT	3.14531621406349e-21	-0.265690959748387	0.127	0.068	5.48543147732672e-17	0.135220577756467
ARHGEF26	2.84636838146158e-84	-0.266532917733076	0.219	0.057	5.42916305079981e-80	0.224182658807947
DTX3L	4.90630012055108e-52	-0.266626331436594	0.199	0.088	9.04574553226003e-48	0.204038510042876
GK	1.35995898100908e-28	-0.266915107620268	0.118	0.05	2.39488776555698e-24	0.117020473935381
RABGAP1L	3.82200795759106e-09	-0.267953091737791	0.048	0.103	6.62583299527986e-05	0.0478994752805835
LSM12	4.44863272997761e-29	-0.267968814895943	0.172	0.103	7.84027032331253e-25	0.176458464823075
STRN3	2.51640348047542e-22	-0.268622017476725	0.14	0.083	4.39263391551789e-18	0.149515249917198
PNPLA3	1.41063232358471e-48	-0.269633644385962	0.129	0.039	2.58583011236314e-44	0.125266613613781
CCDC57	3.38140537588221e-84	-0.269865529416472	0.358	0.132	6.44867819234497e-80	0.413706205391978
DPYS	1.19533707430566e-275	-0.27017799592602	0.776	0.229	2.37477616552305e-271	1.24646632838759
KLHL24	4.39202630234768e-28	-0.270760529955037	0.173	0.108	7.72777027898074e-24	0.183632204682602
FERMT2	1.21464239479366e-31	-0.270862603746371	0.226	0.116	2.14991703878477e-27	0.238383312747749
ZCCHC6	2.57823404536061e-36	-0.271163706217835	0.166	0.102	4.60498382841859e-32	0.161819083279704
STAT1	1.05057199770042e-39	-0.271164584323086	0.206	0.114	1.89060936706168e-35	0.204257938514663
KPNA1	3.34406209532298e-46	-0.271571519835038	0.198	0.081	6.09956926186911e-42	0.21873231617787
KIF1C	1.09142830816618e-73	-0.271916209097882	0.268	0.106	2.06334521658816e-69	0.270978183729704
FAM195A	5.78046142662962e-142	-0.272814234378305	0.508	0.179	1.13065825504875e-137	0.613127291796392
ADIRF	1.25652862434655e-69	-0.273450096613105	0.388	0.174	2.36466121815777e-65	0.619604355183033
MAGED1	4.21294834026687e-44	-0.274242279839543	0.183	0.094	7.6469225324184e-40	0.186790731020879
PDE4DIP	7.38939037532612e-74	-0.274394309280151	0.273	0.098	1.39703814435916e-69	0.298341240434728
POLD2	2.79146891558489e-43	-0.275639422209435	0.221	0.128	5.05842082193138e-39	0.230451235142401
SLC11A2	1.11385658399075e-39	-0.275719362406459	0.132	0.065	2.00438492289136e-35	0.12776318737135
KLF10	1.35772373288887e-19	-0.27578491090329	0.195	0.128	2.36366124658623e-15	0.213148890911817
KPNA3	9.15929689538117e-24	-0.276038490342258	0.152	0.093	1.60186943403321e-19	0.150378063405884
ZDHHC4	4.17475908618058e-21	-0.276258159979553	0.162	0.103	7.27910994266446e-17	0.163274513989903
IL1RN	1.80618590602377e-51	-0.276940772532288	0.142	0.058	3.32554949017097e-47	0.144661821906508
TMEM63B	5.5648222351887e-30	-0.277087617597398	0.128	0.057	9.82469365622564e-26	0.131652178780626
ZFAND2A	3.19692158125444e-36	-0.277912067856349	0.174	0.091	5.7093822519623e-32	0.173137713068299
BAZ1A	1.720635992896e-06	-0.277952404920516	0.081	0.133	0.0298272249368522	0.0917474744547586
TSC22D2	1.16235421056353e-41	-0.278242522964422	0.171	0.07	2.10002535222512e-37	0.17440220312748
TSHZ2	8.67291283877715e-93	-0.278399560436635	0.293	0.093	1.66355141160585e-88	0.317853581816894
SCPEP1	3.50775682103642e-13	-0.278630040146328	0.044	0.107	6.08560730881609e-09	0.0458996108748726
MARVELD2	1.28391440958844e-42	-0.278811951660928	0.135	0.039	2.3234999070322e-38	0.133625762026315
PPP2R4	3.59513238563502e-30	-0.279238569917674	0.175	0.1	6.34864427979289e-26	0.179552784303818
FRA10AC1	1.9913902055478e-47	-0.2797102762952	0.25	0.107	3.64205354692638e-43	0.274085243571733
KDSR	1.31958616091749e-56	-0.280745926170578	0.271	0.128	2.4486240801985e-52	0.288760774974761
ARHGAP1	3.26629485996826e-31	-0.281411182817452	0.133	0.074	5.77742234831186e-27	0.126589045058319
COPA	1.65855202094848e-39	-0.281832724054184	0.253	0.156	2.98273995447375e-35	0.265988306954874
PRRG4	1.08573433168969e-47	-0.282137339929311	0.209	0.076	1.9866766801258e-43	0.220784557150213
PLEKHA5	3.86094443302385e-31	-0.282165916014485	0.133	0.057	6.82769413535938e-27	0.132361791319745
CSTF3	1.03979855012629e-75	-0.283343937211937	0.238	0.078	1.9686505949541e-71	0.247834426877683
BRWD1	7.94705175783128e-16	-0.28391514016323	0.161	0.107	1.38016447878256e-11	0.170703209418046
SMOC1	1.6322371848005e-110	-0.28418895118749	0.311	0.087	3.16213309811401e-106	0.338162502765987
FAHD1	1.53991174179489e-27	-0.284883559092065	0.112	0.057	2.70685685972706e-23	0.109466129161286
ACOX2	1.726854471596e-64	-0.285019026727105	0.22	0.08	3.23405305440499e-60	0.237031284922809
CIDEB	1.78474980102087e-175	-0.285846744248062	0.562	0.189	3.51238760840908e-171	0.704595161667411
RP11-446N19.1	2.72193437708739e-85	-0.286107778895599	0.222	0.057	5.1953561455467e-81	0.221707329116771
RP11-327J17.2	3.20311982258197e-44	-0.286290824225784	0.101	0.022	5.81622497384434e-40	0.10160871148303
EPS8	3.05376435712908e-29	-0.286611695854092	0.129	0.076	5.3847026909257e-25	0.128646130523028
ARCN1	3.2001747221588e-32	-0.286772469766755	0.21	0.108	5.67166966008205e-28	0.229802281138492
FAM91A1	4.70171534557607e-48	-0.286944937221677	0.216	0.104	8.61072148388802e-44	0.218149529980258
WWP1	1.93804685607905e-40	-0.287246086274277	0.287	0.15	3.4937170674537e-36	0.324168110627872
TACO1	6.8974939438078e-68	-0.287752131606618	0.238	0.101	1.2962460368598e-63	0.237776878829207
PRKAB2	1.03541493012452e-55	-0.287998590986827	0.173	0.051	1.91852032402772e-51	0.180258656188991
PSMC6	1.2850910754479e-23	-0.288049807922734	0.235	0.177	2.24685323631311e-19	0.258435286236112
MKKS	4.65405518028911e-103	-0.2882207125818	0.49	0.213	8.97860325381376e-99	0.603737687022746
PRKAA1	1.28169529668993e-60	-0.289879299040658	0.266	0.116	2.3892082025597e-56	0.287914735667923
RAPGEF2	3.44693746351941e-22	-0.289985584038509	0.113	0.059	6.01628464882678e-18	0.116982225662313
CDC14B	7.1979535778765e-53	-0.290024908671622	0.136	0.032	1.32816639418977e-48	0.137770331528372
WDR72	1.13201415584434e-69	-0.290483212862169	0.169	0.036	2.13067704413022e-65	0.170088485269816
FBXO31	5.53312123232875e-39	-0.290569714435559	0.103	0.038	9.93748573326244e-35	0.0974461008093043
DHODH	5.00676018966741e-86	-0.290595941188358	0.287	0.103	9.55990790615096e-82	0.321787981881336
SIK2	8.48044861460031e-42	-0.291067023841692	0.14	0.051	1.53241706465828e-37	0.143061256962184
BAD	1.18541070815289e-32	-0.2912046991411	0.176	0.12	2.10220734983833e-28	0.165574297246527
AC068535.3	6.01808439172642e-126	-0.291557122747831	0.278	0.051	1.1719617544448e-121	0.294478503146913
TES	6.28858459413828e-12	-0.291799074961975	0.046	0.107	1.0906292261614e-07	0.0514441346908142
SLC9B2	7.45630377212964e-50	-0.291924920425476	0.151	0.042	1.36957387686477e-45	0.156279793595302
ANO6	9.34598733852121e-72	-0.292274989229602	0.309	0.123	1.76302705153864e-67	0.340075516192037
EFCAB14	3.70222980375096e-34	-0.292759273988681	0.209	0.139	6.58441570597109e-30	0.211170222670184
SLC16A1	5.71328677396048e-37	-0.293150083076413	0.139	0.054	1.02199273812605e-32	0.133832112786033
SEPSECS	8.74081394233969e-45	-0.293716969359816	0.145	0.052	1.59012887239044e-40	0.138304150628775
CAAP1	5.89257327284974e-27	-0.294435254587964	0.124	0.057	1.03503049537606e-22	0.132077385145582
PIPOX	4.42056840118172e-173	-0.295474683028896	0.507	0.151	8.69702627248492e-169	0.63227575429805
AP1G1	2.94890852185502e-41	-0.295637984191565	0.21	0.09	5.32248499109613e-37	0.228640133250891
MBD3	8.10692831685387e-29	-0.296175024842333	0.134	0.078	1.42803542301381e-24	0.126837176937029
COL27A1	1.09787977890854e-41	-0.296216658148683	0.111	0.047	1.98364918453195e-37	0.108728047907569
FAM120A	1.95695732836088e-96	-0.296223506196636	0.531	0.25	3.76185907230812e-92	0.656193769293466
MLYCD	1.09246452628473e-38	-0.296320431271848	0.172	0.061	1.96075533177583e-34	0.179409356431421
RNF185	8.71829279639905e-24	-0.296372321564618	0.112	0.048	1.52482941009019e-19	0.109133074463716
LINC00869	1.4085011111678e-77	-0.296586419803966	0.305	0.135	2.67108150721861e-73	0.323636543877473
SNTB1	8.61959320388019e-49	-0.296875310735604	0.191	0.082	1.58066100172755e-44	0.20443640948803
ZHX1	1.55072150017146e-69	-0.297184323573502	0.254	0.095	2.91814771902265e-65	0.274352544540368
C11orf24	2.80908979552382e-148	-0.297270483418736	0.397	0.103	5.50300690943115e-144	0.433618245121109
ITFG1	6.43057611934993e-32	-0.297332905011178	0.209	0.13	1.13879072497568e-27	0.208814856280601
UBL3	7.85884923800022e-47	-0.298039360577879	0.233	0.115	1.4355759903055e-42	0.242729609300783
FGGY	2.32236989323685e-76	-0.299225165522932	0.314	0.116	4.39926528875857e-72	0.366976218661137
KIF3B	1.33353969358892e-34	-0.299335635466272	0.128	0.05	2.37370065458828e-30	0.123050324082111
PXMP2	1.06430936008783e-274	-0.299487923612426	0.799	0.255	2.11435697475049e-270	1.35785099740087
TTPAL	4.63402795270387e-61	-0.299874883280075	0.219	0.078	8.64246213179272e-57	0.236961905476879
SDC1	3.01462004425081e-297	-0.301988857204885	0.827	0.276	5.99517488200159e-293	1.47458221909633
C16orf70	2.99499979869144e-44	-0.302324762891869	0.15	0.056	5.43921913440353e-40	0.152446383959094
[truncated: 2,543 more rows]

## Sheet: Cluster 4
List of genes that are differentially expressed. Showing all significant genes, ranked by the average difference in transcript expression compared to the global expression in all cells
[truncated: 2,355 more rows]

[truncated: 16 more sheets: Cluster 5, Cluster 6, Cluster 7, Cluster 8, Cluster 9, Cluster 10, Cluster 11, Cluster 12, Cluster 13, Cluster 14, Cluster 15, Cluster 16, Cluster 17, Cluster 18, Cluster 19, Cluster 20]
