# Supplementary material for: Single cell RNA sequencing of human liver reveals distinct intrahepatic macrophage populations
Source: Nat Commun. 2018 Oct 22;9:4383. doi: 10.1038/s41467-018-06318-7 (PMC6197289; doi:10.1038/s41467-018-06318-7)
Supplement: Supplementary file 5 — Supplementary Data 2 [file 41467_2018_6318_MOESM5_ESM.xlsx]

## Sheet: All 20 Clusters ranked by p-val
Top Highly Expressed Genes in each cluster ranked by p-value (normally top 20, unless there is a tie)		Cluster1			Cluster2			Cluster3			Cluster4			Cluster5			Cluster6			Cluster7			Cluster8			Cluster9			Cluster10			Cluster11			Cluster12			Cluster13			Cluster14			Cluster15			Cluster16
		Gene	Aliases		Gene	Aliases		Gene	Aliases		Gene	Aliases		Gene	Aliases		Gene	Aliases		Gene	Aliases		Gene	Aliases		Gene	Aliases		Gene	Aliases		Gene	Aliases		Gene	Aliases		Gene	Aliases		Gene	Aliases		Gene	Aliases		Gene	Aliases
All Cells		HSD11B1	11-DH, 11-beta-HSD1, CORTRD2, HDL, HSD11, HSD11B, HSD11L, SDR26C1		CD2	LFA-2, SRBC, T11		BCHE	CHE1, CHE2, E1		S100A8	60B8AG, CAGA, CFAG, CGLA, CP-10, L1Ag, MA387, MIF, MRP8, NIF, P8		SCD	FADS5, MSTP0081, SCDOS, hSCD1, SCD		CES1	ACAT, CE-1, CEH, CES2, HMSE, HMSE1, PCE-1, REH, SES1, TGH, hCE-1		IGLC2	IGLC		CD7	GP40, LEU-9, TP41, Tp40		GNLY	D2S69E, LAG-2, LAG2, NKG5, TLA519		CD5L	AIM, API6, CT-2, PRO229, SP-ALPHA, Spalpha, hAIM		MGP	GIG36, MGLAP, NTI		CLEC1B	1810061I13Rik, CLEC2, CLEC2B, PRO1384, QDED721		PRSS23	SIG13, SPUVE, ZSIG13		CYP2A7	CPA7, CPAD, CYP2A, CYPIIA7, P450-IIA4		HPD	4-HPPD, 4HPPD, GLOD3, HPPDASE, PPD		MS4A1	B1, Bp35, CD20, CVID5, LEU-16, MS4A2, S7
		APOM	G3a, HSPC336, NG20, apo-M		TRAC	IMD7, TCRA, TRA, TRCA		LINC00261	ALIEN, C20orf56, DEANR1, HCCDR1, NCRNA00261, TCONS_00027846, onco-lncRNA-17		LYZ	RP11-1143G9.4		HMGCS1	HMGCS		ALB	HSA, PRO0883, PRO0903, PRO1341		IGHG1			CMC1	C3orf68		GZMB	C11, CCPI, CGL-1, CGL1, CSP-B, CSPB, CTLA1, CTSGL1, HLP, SECT		MARCO	SCARA2, SR-A6		SPARCL1	MAST 9, MAST9, PIG33, SC1		FCN2	EBP-37, FCNL, P35, ficolin-2		INMT	TEMT		CFHR1	CFHL, CFHL1, CFHL1PP, FHR1, H36-1, H36-2, HFL1, HFL2, CFHR1		GSTA1	GST-epsilon, GST2-1, GTH1, GSTA1		CD79B	AGM6, B29, IGB
		PON3			CD3D	CD3-DELTA, IMD19, T3D		ALDH6A1	MMSADHA, MMSDH		S100A9	LYZF1, LZM		TM7SF2	ANG1, DHCR14A, NET47		AMBP	A1M, EDC1, HCP, HI30, IATIL, ITI, ITIL, ITILC, UTI		IGKC	HCAK1D, Km, IGKC		XCL2	SCM-1b, SCM1B, SCYC2		FGFBP2	HBP17RP, KSP37		CD163	M130, MM130, SCARI1		CLEC14A	C14orf27, CEG1, EGFR-5		FCN3	FCNH, HAKA1		TAGLN	SM22, SM22-alpha, SMCC1, WS3-10, TAGLN		CFHR3	CFHL3, DOWN16, FHR-3, FHR3, HLF4		DBI	ACBD1, ACBP, CCK-RP, EP		CD37	GP52-40, TSPAN26
		TTC36	HBP21		CCL5	D17S136E, RANTES, SCYA5, SIS-delta, SISd, TCP228, eoCP		AR	AIS8, DHTR, HUMARA, HYSP1, KD, NR3C4, SBMA, SMAX1, TFM, AR		RP11-1143G9.4			TMEM97	MAC30		TF	HEL-S-71p, PRO1557, PRO2086QTL1, TF		JCHAIN	IGCJ, IGJ, JCH		KLRB1	CD161, CLEC5B, NKR, NKR-P1, NKR-P1A, NKRP1A, hNKR-P1A		NKG7	GIG1, GMP-17, p15-TIA-1		CTSB	APPS, CPSB		TM4SF1	H-L6, L6, M3S1, TAAL6		CRHBP	CRF-BP, CRFBP		RAMP3			CYP2A6	CPA6, CYP2A, CYP2A3, CYPIIA6, P450C2A, P450PB		PTGR1	LTB4DH, PGR1, ZADH3		CD74	DHLAG, HLADG, II, Ia-GAMMA
		BCHE	CHE1, CHE2, E1		TRBC2	TCRBC2		G6PC	G6PC1, G6PT, G6Pase, GSD1, GSD1a		VCAN	CSPG2, ERVR, GHAP, PG-M, WGN, WGN1		CP	CP-2		ITIH1	H1P, IATIH, IGHEP1, ITI-HC1, ITIH, SHAP		IGHA1	IgA1		KLRC1	CD159A, NKG2, NKG2A		PRF1	HPLH2, P1, PFP		MS4A7	4SPAN2, CD20L4, CFFM4, MS4A8		IGFBP7	AGM, FSTL2, IBP-7, IGFBP-7, IGFBP-7v, IGFBPRP1, MAC25, PSF, RAMSVPS, TAF		CLEC4G	DTTR431, LP2698, LSECtin, UNQ431		RSPO3	CRISTIN1, PWTSR, THSD2		SAA2			GNMT	HEL-S-182mP		HLA-DRA	HLA-DRA1
		F10	FX, FXA		GZMA	CTLA3, HFSP		GHR	GHBP, GHIP		S100A6	2A9, 5B10, CABP, CACY, PRA, S10A6		CRP	PTX1		APOC3	APOCIII		IGHM	AGM1, MU, VH		KLRF1	CLEC5C, NKp80		KLRD1	CD94		VCAM1	CD106, INCAM-100		ID1	ID, bHLHb24		DNASE1L3	DHP2, DNAS1L3, LSD, SLEB16		SRPX	DRS, ETX1, HEL-S-83p1, SRPX		A2M	A2MD, CPAMD5, FWP007, S863-7		HINT1	HINT, NMAN, PKCI-1, PRKCNH1		CD52	CDW52, EDDM5
		APOC4-APOC2			CD3E	IMD18, T3E, TCRE		RP11-390F4.3			HLA-DRA	HLA-DRA1		SLPI	ALK1, ALP, BLPI, HUSI, HUSI-I, MPI, WAP4, WFDC4		FGA	Fib2		MZB1	MEDA-7, PACAP, pERp1		KLRD1	CD94		HOPX	CAMEO, HOD, HOP, LAGY, NECC1, OB1, SMAP31, TOTO		C1QA			VWF	F8VWF, VWD		OIT3	LZP		C7			CYP2B6	CPB6, CYP2B, CYP2B7, CYP2B7P, CYPIIB6, EFVM, IIB1, P450		ANGPTL3	ANG-5, ANGPT5, ANL3, FHBL2		IGHD
		GOLT1A	CGI-141, GOT1, HMFN1187, YMR292W, hGOT1b		IL7R	CD127, CDW127, IL-7R-alphaA, ILRA, IL7R		RCAN1	ADAPT78, CSP1, DSC1, DSCR1, MCIP1, RCN1		MNDA	PYHIN3		ACAT2			C3	AHUS5, ARMD9, ASPa, C3b, CPAMD1, HEL-S-62p, C3		SSR4	CDG1Y, TRAPD		NKG7	GIG1, GMP-17, p15-TIA-1		CST7	CMAP		C1QB			ID3	HEIR-1, bHLHb25		CCL14	CC-1, CC-3, CKB1, HCC-1, HCC-1(1-74), HCC-1/HCC-3, HCC-3, MCIF, NCC-2, NCC2, SCYA14, SCYL2, SY14		LIFR	CD118, LIF-R, SJS2, STWS, SWS		SERPINA1	A1A, A1AT, AAT, PI, PI1, PRO2275, alpha1AT, nNIF		PRDX6	1-Cys, AOP2, HEL-S-128m, NSGPx, PRX, aiPLA2, p29		LTB	TNFC, TNFSF3, TNLG1C, p33
		ADH1A	ADH1		IL32	IL-32alpha, IL-32beta, IL-32delta, IL-32gamma, NK4, TAIF, TAIFa, TAIFb, TAIFc, TAIFd		PLIN1	FPLD4, PERI, PLIN		TYROBP	DAP12, KARAP, PLOSL		MSMO1	DESP4, ERG25, MCCPD, SC4MOL		APOA1	apo(a)		DERL3	C22orf14, IZP6, LLN2, derlin-3		IL2RB	CD122, IL15RB, P70-75		CCL5	D17S136E, RANTES, SCYA5, SIS-delta, SISd, TCP228, eoCP		SLC40A1	FPN1, HFE4, IREG1, MST079, MSTP079, MTP1, SLC11A3		AQP1	AQP-CHIP, CHIP28, CO		STAB1	CLEVER-1, FEEL-1, FELE-1, FEX1, SCARH2, STAB-1		PTPRB	HPTP-BETA, HPTPB, PTPB, R-PTP-BETA, VEPTP		CFHR4	CFHL4, FHR-4, FHR4		ADH1C	ADH3		LINC00926
		AQP9	AQP-9, HsT17287, SSC1, T17287		CD3G	CD3-GAMMA, IMD17, T3G		RP4-710M16.2			FCN1	FCNM		EBP	CDPX2, CHO2, CPX, CPXD, MEND		C1S	EDSPD2		POU2AF1	BOB1, OBF-1, OBF1, OCAB		CD160	BY55, NK1, NK28		GZMA	CTLA3, HFSP		C1QC	C1Q-C, C1QG		ADIRF	AFRO, APM2, C10orf116, apM-2		CLEC4M	CD209L, CD299, DC-SIGN2, DC-SIGNR, DCSIGNR, HP10347, L-SIGN, LSIGN		ENG	END, HHT1, ORW1		CRP	PTX1		HSPE1	CPN10, EPF, GROES, HSP10		HLA-DQB1	CELIAC1, HLA-DQB, IDDM1
		G6PC	G6PC1, G6PT, G6Pase, GSD1, GSD1a		CXCR4	CD184, D2S201E, FB22, HM89, HSY3RR, LAP-3, LAP3, LCR1, LESTR, NPY3R, NPYR, NPYRL, NPYY3R, WHIM, WHIMS					CD74	DHLAG, HLADG, II, Ia-GAMMA		FDFT1	DGPT, ERG9, SQS, SS		A1BG	A1B, ABG, GAB, HYST2477		TNFRSF17	BCM, BCMA, CD269, TNFRSF13A		XCL1	ATAC, LPTN, LTN, SCM-1, SCM-1a, SCM1, SCM1A, SCYC1		GZMH	CCP-X, CGL-2, CSP-C, CTLA1, CTSGL2		HMOX1	HMOX1D, HO-1, HSP32, bK286B10		CD9	BTCC-1, DRAP-27, MIC3, MRP-1, TSPAN-29, TSPAN29		FCGR2B	CD32, CD32B, FCG2, FCGR2, IGFR2		RNASE1	RAC1, RIB1, RNS1		IGFBP2	IBP2, IGF-BP53		CYB5A	CYB5, MCB5		VPREB3	8HS20, N27C7-2
		PROX1			S100A4	18A2, 42A, CAPL, FSP1, MTS1, P9KA, PEL98					S100A11	HEL-S-43, MLN70, S100C		SAA2			XIST	DXS1089, DXS399E, LINC00001, NCRNA00001, SXI1, swd66		ITM2C	BRI3, BRICD2C, E25, E25C, ITM3		GZMK	TRYP2		CTSW	LYPN		MS4A6A	4SPAN3, 4SPAN3.2, CD20L3, CDA01, MS4A6, MST090, MSTP090		GNG11	GNGT11		CLDN5	AWAL, BEC1, CPETRL1, TMVCF		PTGDS	L-PGDS, LPGDS, PDS, PGD2, PGDS, PGDS2		FGA	Fib2		EDF1	CFAP280, EDF-1, MBF1		TNFRSF13C	BAFF-R, BAFFR, BROMIX, CD268, CVID4, prolixin
		RCAN1	ADAPT78, CSP1, DSC1, DSCR1, MCIP1, RCN1		TMSB4X	FX, PTMB4, TB4X, TMSB4					FCER1G	FCRG		SC5D	ERG3, S5DESL, SC5D		NEAT1	LINC00084, NCRNA00084, TncRNA, VINC		FKBP11	FKBP19		TXK	BTKL, PSCTK5, PTK4, RLK, TKL		HCST	DAP10, KAP10, PIK3AP		HLA-DRA	HLA-DRA1		SLCO2A1	MATR1, OATP2A1, PGT, PHOAR2, SLC21A2		SPARC	BM-40, OI17, ON		DNASE1L3	DHP2, DNAS1L3, LSD, SLEB16		ITIH4	GP120, H4P, IHRP, ITI-HC4, ITIHL1, PK-120, PK120		SOD1	ALS, ALS1, HEL-S-44, IPOA, SOD, hSod1, homodimer		BANK1	BANK
		HAMP	HEPC, HFE2B, LEAP1, PLTR		HCST	DAP10, KAP10, PIK3AP					C1orf162			A2M	A2MD, CPAMD5, FWP007, S863-7		HPX	HX		SUB1	P15, PC4, p14		FCER1G	FCRG		KLRF1	CLEC5C, NKp80		AIF1	AIF-1, IBA1, IRT-1, IRT1		C7			GNG11	GNGT11		TIMP3	HSMRK222, K222, K222TA2, SFD		FGB	HEL-S-78p		PEBP1	HCNP, HCNPpp, HEL-210, HEL-S-34, HEL-S-96, PBP, PEBP, PEBP-1, RKIP		HLA-DPA1	DP(W3), DP(W4), HLA-DP1A, HLADP, HLASB, PLT1
		GPD1	GPD-C, GPDH-C, HTGTI		BTG1	APRO2					CSTA	AREI, PSS4, STF1, STFA		IFITM2	1-8D, DSPA2c		FGB	HEL-S-78p		CPNE5	COPN5, CPN5		GZMA	CTLA3, HFSP		TMSB4X	FX, PTMB4, TB4X, TMSB4		FCGR3A	CD16, CD16A, FCG3, FCGR3, FCGRIII, FCR-10, FCRIII, FCRIIIA, IGFR3, IMD20		CAV1	BSCL3, CGL3, LCCNS, MSTP085, PPH3, VIP21		LIFR	CD118, LIF-R, SJS2, STWS, SWS		VWF	F8VWF, VWD		CFB	AHUS4, ARMD14, BF, BFD, CFABD, FB, FBI12, GBG, H2-Bf, PBF2, CFB		ADI1	APL1, ARD, Fe-ARD, HMFT1638, MTCBP1, Ni-ARD, SIPL, mtnD		BIRC3	AIP1, API2, CIAP2, HAIP1, HIAP1, MALT2, MIHC, RNF49, c-IAP2
		CTH			JUNB	AP-1					LST1	B144, D6S49E, LST-1		ATF5	ATFX, HMFN0395		ALDH1L1	10-FTHFDH, 10-fTHF, FDH, FTHFD		ISG20	CD25, HEM45		CCL4	ACT2, AT744.1, G-26, HC21, LAG-1, LAG1, MIP-1-beta, MIP1B, MIP1B1, SCYA2, SCYA4		CD247	CD3-ZETA, CD3H, CD3Q, CD3Z, IMD25, T3Z, TCRZ		MSR1	CD204, SCARA1, SR-A, SR-AI, SR-AII, SR-AIII, SRA, phSR1, phSR2		IL33	C9orf26, DVS27, IL1F11, NF-HEV, NFEHEV		ADGRL4	ELTD1, ETL, KPG_003		HSPG2	HSPG, PLC, PRCAN, SJA, SJS, SJS1		LPA	AK38, APOA, LP		NDUFA4	CI-9k, CI-MLRQ, MLRQ		HLA-DQA1	CELIAC1, DQ-A1, HLA-DQA
		TKFC	DAK, NET45		RPS3	S3					S100A4	18A2, 42A, CAPL, FSP1, MTS1, P9KA, PEL98		ITIH3	H3P, ITI-HC3, SHAP		PLG			IGHG3	IgG3		HCST	DAP10, KAP10, PIK3AP		HLA-C	D6S204, HLA-JY3, HLAC, HLC-C, MHC, PSORS1		LIPA	CESD, LAL		HSPG2	HSPG, PLC, PRCAN, SJA, SJS, SJS1		MEG3	FP504, GTL2, LINC00023, NCRNA00023, PRO0518, PRO2160, onco-lncRNA-83, prebp1		ID3	Hlh462, Idb3, bHLHb25		MST1	D3F15S2, DNF15S2, HGFL, MSP, NF15S2		HULC	HCCAT1, LINC00078, NCRNA00078		HLA-DPB1	DPB1, HLA-DP, HLA-DP1B, HLA-DPB
		G0S2			CD52	CDW52, EDDM5					MS4A6A	4SPAN3, 4SPAN3.2, CD20L3, CDA01, MS4A6, MST090, MSTP090		CFHR1	CFHL, CFHL1, CFHL1PP, FHR1, H36-1, H36-2, HFL1, HFL2, CFHR1		APOB	FLDB, LDLCQ4, apoB-100, apoB-48		SEC11C	SEC11L3, SPC21, SPCS4C		CD247	CD3-ZETA, CD3H, CD3Q, CD3Z, IMD25, T3Z, TCRZ		SPON2	DIL-1, DIL1, M-SPONDIN, MINDIN		FOLR2	BETA-HFR, FBP, FBP/PL-1, FR-BETA, FR-P3		SRPX	DRS, ETX1, HEL-S-83p1, SRPX		STAB2	FEEL2, FELE-2, FELL2, FEX2, HARE, SCARH1		IGFBP7	AGM, FSTL2, IBP-7, IGFBP-7, IGFBP-7v, IGFBPRP1, MAC25, PSF, RAMSVPS, TAF		C3	AHUS5, ARMD9, ASPa, C3b, CPAMD1, HEL-S-62p, C3		GPX4	GPx-4, GSHPx-4, MCSP, PHGPx, SMDS, snGPx, snPHGPx		TCL1A	TCL1
		GHR	GHBP, GHIP		CORO1A	CLABP, CLIPINA, HCORO1, IMD8, TACO, p57					COTL1	CLP		C3	AHUS5, ARMD9, ASPa, C3b, CPAMD1, HEL-S-62p, C3		VTN	V75, VN, VNT		PIM2			CCL3	G0S19-1, LD78ALPHA, MIP-1-alpha, MIP1A, SCYA3		CD7	GP40, LEU-9, TP41, Tp40		AXL	ARK, JTK11, Tyro7, UFO		CLDN5	AWAL, BEC1, CPETRL1, TMVCF		RAMP3			LYPD2	LYPDC2, UNQ430		FGL1	HFREP1, HP-041, LFIRE-1, LFIRE1		GAPDH	G3PD, GAPD, HEL-S-162eP		CD22	SIGLEC-2, SIGLEC2
		ABCC2	ABC30, CMOAT, DJS, MRP2, cMRP		ZFP36L2	BRF2, ERF-2, ERF2, RNF162C, TIS11D					TMSB10	MIG12, TB10		SPINK1	PCTT, PSTI, Spink3, TATI, TCP		F12	HAE3, HAEX, HAF		HSP90B1	ECGP, GP96, GRP94, HEL-S-125m, HEL35, TRA1		TMIGD2	CD28H, IGPR-1, IGPR1		CCL4	ACT2, AT744.1, G-26, HC21, LAG-1, LAG1, MIP-1-beta, MIP1B, MIP1B1, SCYA2, SCYA4		CTSS			PTRF	CAVIN1, CAVIN, CGL4, FKSG13, cavin-1		NTN4	PRO3091		LTC4S			HP	BP2ALPHA2, HPA1S, HP		RPL36AL	RPL36A		RPL18A	L18A
											AIF1	AIF-1, IBA1, IRT-1, IRT1		SERPINA1	A1A, A1AT, AAT, PI, PI1, PRO2275, alpha1AT, nNIF
											CLEC7A	BGR, CANDF4, CD369, CLECSF12, DECTIN1, SCARE2		IFITM3	1-8U, DSPA2b, IP15
											CTSS			FGL1	HFREP1, HP-041, LFIRE-1, LFIRE1
											RNASE6	RAD1, RNS6, RNasek6		FGA	Fib2
											CFD	ADIPSIN, ADN, DF, PFD		INSIG1	CL6
											S100A12	CAAF1, CAGC, CGRP, ENRAGE, MRP-6, MRP6, p6		AGT	ANHU, SERPINA8, hFLT1
														FDPS	FPPS, FPS, POROK9
														FABP1	FABPL, L-FABP
														IDI1	IPP1, IPPI1
														MT1H	MT-0, MT-1H, MT-IH, MT1
														GC	DBP, DBP/GC, GRD3, Gc-MAF, GcMAF, HEL-S-51, VDBG, VDBP
														FGB	HEL-S-78p
														FGG
														MT2A	MT-2, MT-II, MT2
														APOA2	Apo-AII, ApoA-II, apoAII
[truncated: 8 more columns]

## Sheet: 9 T-NK cell clusters
Top Highly Expressed Genes in each cluster ranked by p-value (normally top 20, unless there is a tie)		Cluster1 (Initial Cluster 2- ab T cells)			Cluster2 (Initial Cluster 2- ab T cells)			Cluster3 (Initial Cluster 2- ab T cells)			Cluster4 (Initial Cluster 8- NK-like cells)			Cluster5 (Initial Cluster 7- gd cells 1)			Cluster6 (Initial Cluster 8- NK-like cells)			Cluster7 (Initial Cluster 9- gd cells 1)			Cluster8 (Initial Cluster 18- gd cells 2)			Cluster9 (Initial Cluster 8- NK-like cells)
		Gene	Aliases		Gene	Aliases		Gene	Aliases		Gene	Aliases		Gene	Aliases		Gene	Aliases		Gene	Aliases		Gene	Aliases		Gene	Aliases
T Cells Subanalysis		RPS26	DBA10, S26		CD52	CDW52, EDDM5		CD3D	CD3-DELTA, IMD19, T3D		FCER1G	FCRG		GNLY	D2S69E, LAG-2, LAG2, NKG5, TLA519		TYROBP	DAP12, KARAP, PLOSL		GNLY	D2S69E, LAG-2, LAG2, NKG5, TLA519		TUBB	CDCBM6, CSCSC1, M40, OK/SW-cl.561, TUBB5, TUBB		CMC1	C3orf68
		MT1G	MT1, MT1K		LTB	TNFC, TNFSF3, TNLG1C, p33		HLA-DRB5			XCL1	ATAC, LPTN, LTN, SCM-1, SCM-1a, SCM1, SCM1A, SCYC1		FGFBP2	HBP17RP, KSP37		CMC1	C3orf68		GZMB	C11, CCPI, CGL-1, CGL1, CSP-B, CSPB, CTLA1, CTSGL1, HLP, SECT		TUBA1B	K-ALPHA-1		TYROBP	DAP12, KARAP, PLOSL
		HBB	CD113t-C, beta-globin		CD3D	CD3-DELTA, IMD19, T3D		TRAC	IMD7, TCRA, TRA, TRCA		KLRF1	CLEC5C, NKp80		PRF1	HPLH2, P1, PFP		IL2RB	CD122, IL15RB, P70-75		MYOM2	TTNAP		HMGB2	HMG2		TRDC	TCRD
		IL32	IL-32alpha, IL-32beta, IL-32delta, IL-32gamma, NK4, TAIF, TAIFa, TAIFb, TAIFc, TAIFd		IL7R	CD127, CDW127, IL-7R-alphaA, ILRA, IL7R		CD3E	IMD18, T3E, TCRE		TYROBP	DAP12, KARAP, PLOSL		GZMB	C11, CCPI, CGL-1, CGL1, CSP-B, CSPB, CTLA1, CTSGL1, HLP, SECT		XCL2	SCM-1b, SCM1B, SCYC2		NKG7	GIG1, GMP-17, p15-TIA-1		STMN1	C1orf215, LAP18, Lag, OP18, PP17, PP19, PR22, SMN		KLRF1	CLEC5C, NKp80
		SAA2			RPLP0	L10E, LP0, P0, PRLP0, RPP0		HLA-DRB1	DRB1, HLA-DR1B, HLA-DRB, SS1		KLRC1	CD159A, NKG2, NKG2A		PTGDS	L-PGDS, LPGDS, PDS, PGD2, PGDS, PGDS2		KLRB1	CD161, CLEC5B, NKR, NKR-P1, NKR-P1A, NKRP1A, hNKR-P1A		FGFBP2	HBP17RP, KSP37		HIST1H4C	H4/g, H4FG, dJ221C16.1		FCER1G	FCRG
		JUN	AP-1, AP1, c-Jun, p39		RPSA	37LRP, 67LR, ICAS, LAMBR, LAMR1, LBP, LBP/p40, LRP, LRP/LR, NEM/1CHD4, SA, lamR, p40		FCN3	FCNH, HAKA1		FOS	AP-1, C-FOS, p55		PLAC8	C15, DGIC, PNAS-144, onzin		KLRC1	CD159A, NKG2, NKG2A		ADGRG1	BFPP, BPPR, GPR56, TM7LN4, TM7XN1		TOP2A	TOP2, TP2A		CD7	GP40, LEU-9, TP41, Tp40
		MT1X	MT-1l, MT1		GNB2L1	RACK1, Gnb2-rs1, H12.3, HLC-7, PIG21		CD8A	CD8, Leu2, MAL, p32		CMC1	C3orf68		FCGR3A	CD16, CD16A, FCG3, FCGR3, FCGRIII, FCR-10, FCRIII, FCRIIIA, IGFR3, IMD20		NKG7	GIG1, GMP-17, p15-TIA-1		HOPX	CAMEO, HOD, HOP, LAGY, NECC1, OB1, SMAP31, TOTO		H2AFZ	H2A.Z-1, H2A.z, H2A/z, H2AZ		GSTP1	DFN7, FAEES3, GST3, GSTP, HEL-S-22, PI
		APOC1	Apo-CI, ApoC-I, apo-CIB, apoC-IB		S100A4	18A2, 42A, CAPL, FSP1, MTS1, P9KA, PEL98		NBEAL1	A530083I02Rik, ALS2CR16, ALS2CR17		AREG	ARB, CRDGF, SDGF, AREG		NKG7	GIG1, GMP-17, p15-TIA-1		CD7	GP40, LEU-9, TP41, Tp40		FCGR3A	CD16, CD16A, FCG3, FCGR3, FCGRIII, FCR-10, FCRIII, FCRIIIA, IGFR3, IMD20		UBE2C	UBCH10, dJ447F3.2		XCL1	ATAC, LPTN, LTN, SCM-1, SCM-1a, SCM1, SCM1A, SCYC1
		CD3D	CD3-DELTA, IMD19, T3D		CD3G	CD3-GAMMA, IMD17, T3G		CD8B	CD8B1, LEU2, LY3, LYT3, P37		CD7	GP40, LEU-9, TP41, Tp40		SPON2	DIL-1, DIL1, M-SPONDIN, MINDIN		TRDC	TCRD		CLIC3			KIAA0101	PCLAF, L5, NS5ATP9, OEATC, OEATC-1, OEATC1, PAF, PAF15, p15(PAF), p15/PAF, p15PAF		CD160	BY55, NK1, NK28
		MT2A	MT-2, MT-II, MT2		RPL4	L4		AC090498.1			MT1G	MT1, MT1K		IGFBP7	AGM, FSTL2, IBP-7, IGFBP-7, IGFBP-7v, IGFBPRP1, MAC25, PSF, RAMSVPS, TAF		FCER1G	FCRG		SPON2	DIL-1, DIL1, M-SPONDIN, MINDIN		MKI67	KIA, MIB-, MIB-1, PPP1R105		SYNGR1
		SERPINA1	A1A, A1AT, AAT, PI, PI1, PRO2275, alpha1AT, nNIF		RPL23	L23, rpL17		TRGC2	TCRGC2(2X), TRGC2(3X), TRGC2		KLRD1	CD94		CYBA	p22-PHOX		GNB2L1	RACK1, Gnb2-rs1, H12.3, HLC-7, PIG21		CEP78	C9orf81, CRDHL, IP63		TYMS	HST422, TMS, TS		FGR	SRC2, c-fgr, c-src2, p55-Fgr, p55c-fgr, p58-Fgr, p58c-fgr
		AC090498.1			RPS11	S11		HLA-DPB1	DPB1, HLA-DP, HLA-DP1B, HLA-DPB		CEBPD	C/EBP-delta, CELF, CRP3, NF-IL6-beta		FCER1G	FCRG		RPS11	S11		TYROBP	DAP12, KARAP, PLOSL		BIRC5	API4, EPR-1		IL2RB	CD122, IL15RB, P70-75
		APOC3	APOCIII		CD3E	IMD18, T3E, TCRE		HLA-DQA2	DX-ALPHA, HLA-DXA, HLADQA2		XCL2	SCM-1b, SCM1B, SCYC2		MT1G	MT1, MT1K		RPSA	37LRP, 67LR, ICAS, LAMBR, LAMR1, LBP, LBP/p40, LRP, LRP/LR, NEM/1CHD4, SA, lamR, p40		TRDC	TCRD		HMGN2	HMG17		IFITM1	9-27, CD225, DSPA2a, IFI17, LEU13
		JUNB	AP-1		TNFAIP3	A20, AISBL, OTUD7C, TNFA1P2		TXNIP	ARRDC6, EST01027, HHCPA78, THIF, VDUP1		CCL3	G0S19-1, LD78ALPHA, MIP-1-alpha, MIP1A, SCYA3		KLRF1	CLEC5C, NKp80		TXK	BTKL, PSCTK5, PTK4, RLK, TKL		NEAT1	LINC00084, NCRNA00084, TncRNA, VINC		AURKB	AIK2, AIM-1, AIM1, ARK-2, ARK2, AurB, IPL1, PPP1R48, STK-1, STK12, STK5, aurkb-sv1, aurkb-sv2		TMIGD2	CD28H, IGPR-1, IGPR1
		SOD1	ALS, ALS1, HEL-S-44, IPOA, SOD, hSod1, homodimer		LDHB	HEL-S-281, LDH-B, LDH-HD, TRG-5, LDHB		CRHBP	CRF-BP, CRFBP		CD63	LAMP-3, ME491, MLA1, OMA81H, TSPAN30		SAA2			KLRF1	CLEC5C, NKp80		CX3CR1	CCRL1, CMKBRL1, CMKDR1, GPR13, GPRV28, V28		CKS1B	CKS1, PNAS-16, PNAS-18, ckshs1		TXK	BTKL, PSCTK5, PTK4, RLK, TKL
		MT1E	MT-1E, MT-IE, MT1, MTD		TOMM7	TOM7		CD3G	CD3-GAMMA, IMD17, T3G		GZMK	TRYP2		KLF2	LKLF		GSTP1	DFN7, FAEES3, GST3, GSTP, HEL-S-22, PI		LAIR2	CD306		NUSAP1	ANKT, BM037, LNP, NUSAP, PRO0310p1, Q0310, SAPL		XCL2	SCM-1b, SCM1B, SCYC2
		DCXR	DCR, HCR2, HCRII, KIDCR, P34H, PNTSU, SDR20C1, XR		EEF1B2	EEF1B, EEF1B1, EF1B		MAF	AYGRP, CCA4, CTRCT21, c-MAF		CD160	BY55, NK1, NK28		S100B	NEF, S100, S100-B, S100beta		CD160	BY55, NK1, NK28		FCER1G	FCRG		ZWINT	HZwint-1, KNTC2AP, SIP301, ZWINT		KLRD1	CD94
		MT1H	MT-0, MT-1H, MT-IH, MT1		SH3BGRL3	HEL-S-297, SH3BP-1, TIP-B1		CCL14	CC-1, CC-3, CKB1, HCC-1, HCC-1(1-74), HCC-1/HCC-3, HCC-3, MCIF, NCC-2, NCC2, SCYA14, SCYL2, SY14		DUSP1	CL100, HVH1, MKP-1, MKP1, PTPN10		HOPX	CAMEO, HOD, HOP, LAGY, NECC1, OB1, SMAP31, TOTO		RPLP0	L10E, LP0, P0, PRLP0, RPP0		PRF1	HPLH2, P1, PFP		CENPF	CENF, CILD31, PRO1779, STROMS, hcp-1		CLIC3
		PSMD5-AS1	CUTALP		NACA	HSD48, NAC-alpha1, skNAC, NACA		IFNGR1	CD119, IFNGR, IMD27A, IMD27B		TSC22D3	DIP, DSIPI, GILZ, TSC-22R		TYROBP	DAP12, KARAP, PLOSL		SRGN	PPG, PRG, PRG1		KLRD1	CD94		CENPA	CENP-A, CenH3		SRGN	PPG, PRG, PRG1
		FOSB	AP-1, G0S3, GOS3, GOSB		TRAC	IMD7, TCRA, TRA, TRCA		FCN2	EBP-37, FCNL, P35, ficolin-2		HSP90AA1	EL52, HEL-S-65p, HSP86, HSP89A, HSP90A, HSP90N, HSPC1, HSPCA, HSPCAL1, HSPCAL4, HSPN, Hsp103, Hsp89, Hsp90, LAP-2, LAP2		PRSS23	SIG13, SPUVE, ZSIG13		IFITM2	1-8D, DSPA2c		EFHD2	SWS1		ASPM	ASP, Calmbp1, MCPH5		SYK	p72-Syk
