# Supplementary material for: Single cell RNA sequencing of human liver reveals distinct intrahepatic macrophage populations
Source: Nat Commun. 2018 Oct 22;9:4383. doi: 10.1038/s41467-018-06318-7 (PMC6197289; doi:10.1038/s41467-018-06318-7)
Supplement: Supplementary file 6 — Supplementary Data 3 [file 41467_2018_6318_MOESM6_ESM.xlsx]

## Sheet: Sheet1
z-scores for average mouse layers and human hepatocyte clusters.
Halpern Mouse Liver Layers	ID	Gene	L1	L2	L3	L4	L5	L6	L7	L8	L9	Human Hepatocyte Clusters	ID	Gene	clust1	clust3	clust5	clust6	clust14	clust15
	ENSMUSG00000025479	Cyp2e1	1.70134244	1.118084122	0.861167358	0.131193372	-0.406701585	-0.700441572	-0.86673469	-0.906877542	-0.931031904		ENSG00000130649	CYP2E1	0.131921185	-0.351193103	0.709769986	-0.17225654	-1.621169946	1.302928418
	ENSMUSG00000032310	Cyp1a2	2.186676895	0.75353616	0.489883437	-0.03331331	-0.427333167	-0.616352282	-0.755621619	-0.791699348	-0.805776765		ENSG00000140505	CYP1A2	1.310670289	0.099104049	-1.625209804	0.708074697	-0.310733868	-0.181905363
	ENSMUSG00000067231	Cyp2c65	1.698526859	1.159428306	0.823470017	0.129152977	-0.443942098	-0.66485018	-0.854260241	-0.909572163	-0.937953478		ENSG00000165841	CYP2C19	0.345324883	0.739873885	-0.820992789	0.461235685	0.898912443	-1.624354107
	ENSMUSG00000010025	Aldh3a2	1.605904143	1.182314538	0.909096817	0.157433316	-0.407970814	-0.704058467	-0.877073083	-0.921689803	-0.943956647		ENSG00000072210	ALDH3A2	0.618683313	0.153323774	-1.242018281	-0.218593003	-0.831759677	1.520363874
	ENSMUSG00000072115	Ang	1.940210807	0.967843538	0.663265352	0.072016635	-0.398705856	-0.605531105	-0.81564979	-0.89848579	-0.924963792		ENSG00000214274	ANG	0.861003749	-0.262002755	-1.129124816	-0.097200139	-0.850143998	1.477467958
	ENSMUSG00000074254	Cyp2a4	2.205855848	0.815293345	0.431916407	-0.11716233	-0.495573656	-0.639317713	-0.726424672	-0.73800159	-0.73658564		ENSG00000255974	CYP2A6	-0.270511389	-0.448224052	-0.981414565	0.186972597	1.893015682	-0.379838273
	ENSMUSG00000026473	Glul	2.655247509	-0.155471209	-0.248668001	-0.268010342	-0.335240274	-0.391120853	-0.418912277	-0.418912277	-0.418912277		ENSG00000135821	GLUL	0.57926079	0.477135419	-1.245305239	0.206873712	-1.201260726	1.183296044
	ENSMUSG00000021539	Lect2	2.30829727	0.600692784	0.372713508	-0.04579718	-0.434098272	-0.583793499	-0.719222687	-0.73956986	-0.759222063		ENSG00000145826	LECT2	0.141720571	-0.619848178	-0.149061268	-1.00318529	-0.242651177	1.873025343
	ENSMUSG00000023044	Csad	1.253448861	1.177616808	1.085433243	0.405785593	-0.206536866	-0.563003354	-0.920869081	-1.093646886	-1.138228318		ENSG00000139631	CSAD	0.444954329	0.504889131	-0.377496099	1.449749224	-0.651611793	-1.370484792
	ENSMUSG00000030895	Hpx	-1.502500146	-1.089172821	-0.898361185	-0.310171506	0.200281546	0.423250529	0.862404222	1.079608526	1.234660834		ENSG00000110169	HPX	-0.141274179	-1.660649687	1.074830713	0.627240908	0.62811587	-0.528263625
	ENSMUSG00000018459	Slc13a3	2.655361524	-0.099954785	-0.321063164	-0.349849348	-0.352769753	-0.339773592	-0.388778748	-0.400198833	-0.402973301		ENSG00000158296	SLC13A3	0.421399793	0.649601327	-0.214965916	1.309233575	-0.697963759	-1.467305021
	ENSMUSG00000033715	Akr1c14	-0.004842378	1.813473057	0.630561523	-0.05485221	0.137555727	0.598973495	-0.443693217	-1.062467316	-1.614708682		ENSG00000187134	AKR1C1	0.224247269	-0.490347866	-0.968240238	-0.163694604	-0.477361367	1.875396805
	ENSMUSG00000034528	Hsd17b13	-1.2949821	-1.152336049	-1.000847296	-0.39443941	0.117244064	0.473759583	0.896610156	1.070795668	1.284195384		ENSG00000170509	HSD17B13	0.734652057	0.463900486	-1.50220045	0.40750332	0.901231402	-1.005086816
	ENSMUSG00000030934	Oat	2.582618686	0.20779954	-0.055256451	-0.293707661	-0.432687614	-0.468838856	-0.506273152	-0.513598136	-0.520056357		ENSG00000065154	OAT	0.565502635	0.530523923	-1.157938849	0.676560337	-1.405344687	0.790696641
	ENSMUSG00000069805	Fbp1	-1.565731884	-1.091567716	-0.904703427	-0.271217312	0.328260312	0.46537946	0.818587997	1.065256459	1.155736112		ENSG00000165140	FBP1	0.393869149	-0.608137241	-0.781540478	-0.188271416	-0.658512252	1.842592239
	ENSMUSG00000028307	Aldob	-1.813311886	-0.973969875	-0.734851904	-0.157510136	0.365189955	0.398338592	0.765198884	1.013495924	1.137420445		ENSG00000136872	ALDOB	-0.258244914	-0.577459815	0.580118719	-0.244900357	-1.177708585	1.678194953
	ENSMUSG00000029368	Alb	-1.54332372	-1.132749875	-0.912606491	-0.249707975	0.193493799	0.752425728	1.065433006	1.040134726	0.786900802		ENSG00000163631	ALB	0.013848807	-0.729369608	-0.838794551	0.757964095	-0.800293115	1.596644371
	ENSMUSG00000020017	Hal	-1.435968909	-1.183794661	-0.983284226	-0.279370609	0.2266863	0.643170962	0.981146561	1.034428244	0.996986338		ENSG00000084110	HAL	-0.654911466	-0.441873577	1.464269933	-0.328982506	1.010987025	-1.04948941
	ENSMUSG00000023070	Rgn	1.734378749	1.123298736	0.774693962	0.152310774	-0.391526461	-0.618687942	-0.872474897	-0.932124881	-0.969868041		ENSG00000130988	RGN	0.803442085	-0.613260218	-0.225884883	-0.838557184	-0.754932217	1.629192419
	ENSMUSG00000094806	Cyp2d10	2.102163756	1.043754195	0.456666553	-0.396686357	-0.580320403	-0.451907796	-0.73639704	-0.787304433	-0.649968475		ENSG00000100197	CYP2D6	0.847444101	-0.8670116	0.580004821	1.247896336	-0.931029588	-0.87730407
	ENSMUSG00000029597	Sds	-1.232292083	-1.151947757	-1.083121357	-0.38678808	0.218242953	0.450711648	0.770510686	1.017725787	1.396958203		ENSG00000135094	SDS	-0.351432636	-1.094255964	0.054623175	-0.910568208	1.465635924	0.83599771
	ENSMUSG00000076441	Ass1	-2.110764435	-0.740925564	-0.183370172	0.168324315	0.52222101	-0.076505066	0.124779239	1.107828664	1.188412008		ENSG00000130707	ASS1	-0.733699096	-1.099350086	1.258199496	-0.624863795	1.128977743	0.070735738
	ENSMUSG00000030946	Lhpp	2.470375109	0.448937108	0.159041973	-0.249978814	-0.49002638	-0.561434313	-0.590586103	-0.585935848	-0.600392732		ENSG00000107902	LHPP	-0.170583985	-0.003134271	-0.490963523	1.859555834	-1.125658664	-0.069215391
	ENSMUSG00000026417	Pigr	-1.662951085	-1.236238597	-0.874626625	-0.01540136	0.540724896	0.773718391	0.761877869	0.820322057	0.892574455		ENSG00000162896	PIGR	-0.181339617	-0.410569846	0.650864724	-0.490784396	1.637325123	-1.205495987
	ENSMUSG00000026170	Cyp27a1	1.141595086	1.347864511	1.143669234	0.317249142	-0.324951772	-0.664860011	-0.950234388	-1.012262625	-0.998069177		ENSG00000135929	CYP27A1	0.786673529	-1.132445608	-0.991674738	1.33421979	0.410969877	-0.407742849
	ENSMUSG00000005089	Slc1a2	2.653454863	-0.090780568	-0.28744243	-0.331578735	-0.376867354	-0.348192783	-0.398762634	-0.413710235	-0.406120124		ENSG00000110436	SLC1A2	-0.560673989	-0.757536551	0.481991848	-0.353353343	1.829101113	-0.639529079
	ENSMUSG00000032554	Trf	-1.462823838	-1.204651326	-0.925751353	-0.290969223	0.30476388	0.579555126	0.885284374	0.959728437	1.154863923		ENSG00000091513	TF	0.174069051	-0.350598938	0.844905512	1.167286049	-0.181104494	-1.654557182
	ENSMUSG00000023829	Slc22a1	2.472559208	0.478283408	0.117097141	-0.275393151	-0.491094328	-0.534029551	-0.603273942	-0.592585534	-0.571563252		ENSG00000175003	SLC22A1	0.577812114	-0.730419156	-1.01044137	1.633390754	0.172905379	-0.64324772
	ENSMUSG00000025396	Hsd17b6	-1.319701701	-1.161345652	-1.044460225	-0.380319589	0.290671775	0.483324466	0.815205676	1.094695211	1.22193004		ENSG00000025423	HSD17B6	0.474064912	-0.691675446	0.815652635	1.264836491	-1.316529314	-0.546349278
	ENSMUSG00000005514	Por	1.999925987	0.873838891	0.670910676	0.060368859	-0.376105653	-0.707949508	-0.948150214	-0.833259606	-0.739579432		ENSG00000127948	POR	0.382836344	0.089844513	-0.53526361	1.687093134	-0.368939879	-1.255570502
	ENSMUSG00000018604	Tbx3	2.263251629	0.655505223	0.406529371	-0.046123235	-0.387602619	-0.560425407	-0.721966207	-0.79132144	-0.817847314		ENSG00000135111	TBX3	0.135644838	0.947041951	-0.775578554	1.306584701	-0.320007738	-1.293685198
	ENSMUSG00000029445	Hpd	1.717189036	1.035952795	0.859197115	0.156614553	-0.226545683	-0.747849139	-0.909211589	-0.922899726	-0.962447362		ENSG00000158104	HPD	-0.220885273	-0.489806163	-0.402265757	-0.569080809	-0.344519483	2.026557485
	ENSMUSG00000020123	Avpr1a	2.139060807	0.772804122	0.561009436	-0.04027763	-0.394408522	-0.577511875	-0.772257889	-0.844043485	-0.844374964		ENSG00000166148	AVPR1A	0.452668558	0.992638987	-0.411351141	0.79298771	-0.094064542	-1.732879572
	ENSMUSG00000027559	Car3	1.542897337	1.241396822	0.890901494	0.180368225	-0.369841751	-0.631962095	-0.92680694	-0.948321664	-0.97863143		ENSG00000164879	CA3	-0.044336829	0.318148207	-0.706031127	-0.706031127	1.844282003	-0.706031127
	ENSMUSG00000040466	Blvrb	2.122296334	0.819169452	0.485971815	0.017959873	-0.339605159	-0.585202083	-0.750822902	-0.865362574	-0.904404757		ENSG00000090013	BLVRB	0.9133625	-0.749010858	-0.589667054	-0.473088378	-0.697460031	1.595863821
	ENSMUSG00000021474	Sfxn1	-1.822559793	-1.206520634	-0.707133966	0.083440342	0.556696419	0.698650451	0.767414271	0.824060702	0.805952208		ENSG00000164466	SFXN1	0.360766875	0.449976767	-1.553306136	1.031409621	-0.902409738	0.613562611
	ENSMUSG00000022587	Ly6e	-1.309283074	-1.234787687	-0.999669597	-0.346202063	0.271036033	0.528527358	0.823982842	0.988531639	1.277864549		ENSG00000160932	LY6E	-0.046974866	-0.872136703	0.740530872	-1.103539012	-0.266979553	1.549099263
	ENSMUSG00000030214	Plbd1	2.083454275	0.803569919	0.608773274	0.033238288	-0.412498772	-0.609796573	-0.786787004	-0.888465626	-0.831487781		ENSG00000121316	PLBD1	0.783552393	-0.329579676	1.65780435	-0.788160967	-0.535455134	-0.788160967
	ENSMUSG00000022215	Fitm1	2.100777081	0.992110013	0.451157514	-0.132993328	-0.489667458	-0.658342207	-0.731700705	-0.75712768	-0.77421323		ENSG00000139914	FITM1	1.09682028	0.237515119	-1.293363273	-0.48155416	-0.712133944	1.152715978
	ENSMUSG00000048498	Cd300e	-0.504799248	-0.504799122	-0.504785831	-0.500938111	-0.471671873	-0.311181734	-0.023136197	0.252022574	2.569289542		ENSG00000186407	CD300E	-0.419558635	-0.406083789	0.047826819	-0.602423496	-0.602423496	1.982662596
	ENSMUSG00000020652	Cenpo	-0.504799248	-0.504799122	-0.504785831	-0.500938111	-0.471671873	-0.311181734	-0.023136197	0.252022574	2.569289542		ENSG00000138092	CENPO	-0.85428186	-0.506198319	1.16740774	0.205679592	1.135786912	-1.148394065
	ENSMUSG00000075588	Hoxb2	-0.504799291	-0.504799165	-0.504785874	-0.500938153	-0.471671912	-0.311181757	-0.023136261	0.252022952	2.569289461		ENSG00000173917	HOXB2	-0.631707503	-0.631707503	0.938339957	-0.631707503	1.588490053	-0.631707503
	ENSMUSG00000074340	Ovgp1	-0.479347995	-0.479347911	-0.479338928	-0.476819664	-0.455742298	-0.377827815	-0.21953494	0.416205023	2.551754528		ENSG00000085465	OVGP1	0.405603311	-0.808677829	1.163981119	-0.244857015	-1.405536347	0.889486761
	ENSMUSG00000017740	Slc12a5	-0.504799248	-0.504799122	-0.504785831	-0.500938111	-0.471671873	-0.311181734	-0.023136197	0.252022574	2.569289542		ENSG00000124140	SLC12A5	0.060863374	1.275681198	1.146322895	-0.827622489	-0.827622489	-0.827622489
	ENSMUSG00000074607	Tox2	-0.524613594	-0.524613594	-0.52457625	-0.518552186	-0.461797587	-0.272657719	-0.084496707	0.366413366	2.544894271		ENSG00000124191	TOX2	1.77953234	-0.092855299	-0.726275931	-0.726275931	0.492150752	-0.726275931
	ENSMUSG00000002985	Apoe	2.155068399	0.854365297	0.444355009	-0.144233256	-0.492563939	-0.348134998	-0.772979917	-0.911858764	-0.784017832		ENSG00000130203	APOE	0.188793968	-1.919182872	0.514480315	-0.039878495	0.291506078	0.964281006
	ENSMUSG00000028469	Npr2	2.397373328	0.647641221	0.165882025	-0.292377335	-0.488800759	-0.546846108	-0.61452515	-0.624166613	-0.644180608		ENSG00000159899	NPR2	-1.24669235	-0.228281569	0.754414147	1.181780061	-1.043487385	0.582267096
	ENSMUSG00000020053	Igf1	-1.748686301	-0.990399971	-0.784141448	-0.19748692	0.227407181	0.494003464	0.911759213	1.01783679	1.06970799		ENSG00000017427	IGF1	-0.166080744	0.300055366	-1.192290304	-0.878049087	0.329784651	1.606580119
	ENSMUSG00000019838	Slc16a10	2.138810923	0.894976003	0.520185037	-0.16325281	-0.542258302	-0.6553737	-0.739374572	-0.712924383	-0.740788195		ENSG00000112394	SLC16A10	0.215000043	0.713165067	-0.457918943	-0.087757591	1.25004518	-1.632533756
	ENSMUSG00000042540	Acot5	1.079673335	1.378727809	1.048086383	0.442329283	-0.24368354	-0.630006298	-0.882308386	-1.084357527	-1.108461059		ENSG00000119673	ACOT2	0.794914779	-1.128755927	-0.692199762	-0.886207138	0.980317542	0.931930506
	ENSMUSG00000041567	Serpina12	-1.254608881	-1.120734081	-1.063478298	-0.537776542	0.150790833	0.746017741	1.056506786	1.072465245	0.950817196		ENSG00000165953	SERPINA12	-0.40824829	-0.40824829	-0.40824829	-0.40824829	2.041241452	-0.40824829
	ENSMUSG00000017344	Vtn	-1.701871714	-1.168833429	-0.760708563	-0.154451176	0.354119955	0.699579469	0.818504653	0.859062003	1.054598801		ENSG00000109072	VTN	-0.283179096	-1.858455278	0.964871848	0.349928213	0.225402991	0.601431322
	ENSMUSG00000103711	Tstd1	-1.370218742	-1.098901655	-1.032425245	-0.250819459	0.253426832	0.304998017	0.701478095	1.122539528	1.369922628		ENSG00000215845	TSTD1	0.686398194	0.148390438	-0.435538621	-0.993364393	-0.958706549	1.55282093
	ENSMUSG00000031762	Mt2	1.840702369	0.935924336	0.800259527	0.171859473	-0.318945453	-0.81522996	-0.981101474	-0.854898865	-0.778569955		ENSG00000125144	MT1G	-0.350416652	-0.199605604	0.908825728	-1.124524671	-0.724767804	1.490489002
	ENSMUSG00000028655	Mfsd2a	-1.343404622	-1.152397798	-1.011842229	-0.350645637	0.1371319	0.625431774	0.783467404	1.047954463	1.264304745		ENSG00000168389	MFSD2A	0.183033279	0.032108166	0.649328518	1.14988519	-1.779444068	-0.234911085
	ENSMUSG00000028356	Ambp	-1.789323143	-1.207018256	-0.716779869	-0.006491673	0.547231337	0.706380053	0.82362254	0.788626628	0.853752384		ENSG00000106927	AMBP	0.3755185	-1.864686838	-0.272890284	0.859906892	0.167279273	0.734872458
	ENSMUSG00000069922	Ces3a	1.73504802	1.159759758	0.790835798	0.099127989	-0.505450551	-0.62700259	-0.784297444	-0.954405065	-0.913615914		ENSG00000172828	CES3	0.234242411	0.526108396	-0.985167358	1.600189989	-0.997001831	-0.378371608
	ENSMUSG00000071177	Serpina1d	-1.970936008	-0.825503791	-0.583057347	-0.142785805	0.24670073	0.339055962	0.854101102	1.046453327	1.03597183		ENSG00000197249	SERPINA1	-0.640856392	-1.352353782	1.424891805	-0.384932378	0.224029598	0.729221149
	ENSMUSG00000071047	Ces1a	-1.086367983	-1.042515688	-0.814156811	-0.578630376	0.089968439	1.246825388	1.656228107	0.644986364	-0.116337441		ENSG00000198848	CES1	0.212571411	-0.543545036	-1.277587961	1.649356014	0.370712641	-0.411507069
	ENSMUSG00000027513	Pck1	-2.25055471	-0.607908353	-0.40952564	0.018957884	0.312943192	0.435144472	0.72529414	0.826262243	0.949386773		ENSG00000124253	PCK1	0.399009239	0.49310487	-1.601071487	1.300396796	-0.005653175	-0.585786244
	ENSMUSG00000034456	Uroc1	-1.636112206	-1.195459856	-0.920645358	-0.074928878	0.513737933	0.818663818	0.893917105	0.915002598	0.685824843		ENSG00000159650	UROC1	-0.920434116	-0.833532398	1.404119816	-0.272428757	1.091727737	-0.469452282
	ENSMUSG00000032083	Apoa1	-1.852244703	-1.066238715	-0.773233431	-0.025455913	0.560879597	0.678900437	0.815589513	0.752436083	0.909367132		ENSG00000118137	APOA1	0.856254804	-1.647862518	-0.561918719	0.512582844	-0.135985731	0.97692932
	ENSMUSG00000016194	Hsd11b1	-1.761931527	-1.039010384	-0.716853111	-0.186499629	0.126923341	0.803372916	1.022237206	0.991150081	0.760611108		ENSG00000117594	HSD11B1	1.354295074	-0.34706484	-0.878978547	-0.367279841	-0.907463491	1.146491645
	ENSMUSG00000029455	Aldh2	1.898355197	0.77608125	0.719546367	0.252710924	-0.126428149	-0.625798072	-0.988523184	-0.87801095	-1.027933381		ENSG00000111275	ALDH2	0.013166015	-0.644605704	-0.359567079	-0.348291271	-0.641239082	1.980537121
	ENSMUSG00000049404	Rarres1	2.192495879	0.869859548	0.371976511	-0.090360093	-0.475709499	-0.648978133	-0.744473975	-0.753660188	-0.721150049		ENSG00000118849	RARRES1	-0.280366039	-0.475519857	1.900784835	-0.477691207	0.228321749	-0.895529481
	ENSMUSG00000029596	Sdsl	-1.427228453	-1.21807157	-1.037488576	-0.30166385	0.495037178	0.935210189	0.826256377	0.772721675	0.955227028		ENSG00000139410	SDSL	0.426311045	-1.746645421	0.695800566	-0.377787915	-0.063773695	1.06609542
	ENSMUSG00000006522	Itih3	-1.788718375	-1.084510978	-0.712793481	-0.117333988	0.242206031	0.677171274	0.942334352	0.94759495	0.894050216		ENSG00000162267	ITIH3	-0.530384626	-0.738097073	1.522919235	0.484064882	0.451605095	-1.190107513
	ENSMUSG00000038370	Pcp4l1	2.2896168	0.76178527	0.309216621	-0.194499344	-0.482850951	-0.596401051	-0.65061772	-0.705009236	-0.731240388		ENSG00000248485	PCP4L1	-0.539463369	0.009309114	1.147502326	-0.708626753	1.246849824	-1.155571142
	ENSMUSG00000008540	Mgst1	1.772426951	1.148061051	0.758819894	0.046727334	-0.608784357	-0.586617495	-0.596722491	-0.862922803	-1.070988085		ENSG00000008394	MGST1	0.350753581	-0.917514594	0.077364435	-0.629227203	-0.666976653	1.785600434
	ENSMUSG00000015890	Amdhd1	-2.043656733	-0.966201851	-0.551358898	0.060695173	0.628259629	0.863001244	0.920457664	0.581618521	0.507185251		ENSG00000139344	AMDHD1	-0.50431084	-0.660462633	-0.174778413	-0.823795424	1.87547385	0.28787346
	ENSMUSG00000001155	Ftcd	-1.837979537	-1.147734232	-0.668614619	0.025153281	0.611442475	0.52941653	0.613887973	0.751315505	1.123112624		ENSG00000160282	FTCD	-0.18701186	-0.834173585	-0.827940964	1.680515552	0.694775502	-0.526164645
	ENSMUSG00000019987	Arg1	-2.495685655	-0.450733501	-0.046621241	0.302611608	0.465294427	0.441802866	0.625968706	0.552458449	0.604904341		ENSG00000118520	ARG1	0.112717269	-0.697088694	-0.19890322	-0.654546164	-0.505774179	1.943594988
	ENSMUSG00000032081	Apoc3	-1.965026751	-0.877073301	-0.599659069	-0.130422259	0.376045774	0.380553186	0.739450891	1.086187949	0.989943581		ENSG00000110245	APOC3	0.390349962	-0.354313119	0.242309033	-0.18102731	-1.56949279	1.472174224
	ENSMUSG00000035561	Aldh1b1	-1.01426088	-0.971500185	-0.94806297	-0.602611943	-0.226726228	0.288476161	0.66246485	1.061349283	1.750871912		ENSG00000137124	ALDH1B1	0.511323778	0.820096084	-1.434347067	-0.230478522	-0.807960889	1.141366616
	ENSMUSG00000024164	C3	-1.708801615	-1.132927608	-0.759634348	-0.227288011	0.383825425	0.69439971	0.817290262	0.936702964	0.996433221		ENSG00000125730	C3	-0.299220547	-0.505191541	0.962581324	0.72649049	0.742909758	-1.627569484
	ENSMUSG00000023828	Slc22a3	2.635664637	-0.133330204	-0.011035132	-0.387266931	-0.41878615	-0.420091829	-0.42171813	-0.42171813	-0.42171813		ENSG00000146477	SLC22A3	-0.051922329	0.368516422	0.033176072	1.492530968	-0.237149966	-1.605151167
	ENSMUSG00000000440	Pparg	2.338820553	0.66407788	0.233946343	-0.236038346	-0.269840963	-0.510974465	-0.70737191	-0.746778857	-0.765840236		ENSG00000132170	PPARG	-0.644456089	0.539049445	0.834120726	-0.00644081	0.930657433	-1.652930706
	ENSMUSG00000000303	Cdh1	-0.770791223	-1.228572396	-1.105984467	-0.639044365	0.001452943	0.201683777	1.022211369	1.316638859	1.202405503		ENSG00000039068	CDH1	0.448551392	0.605910568	-0.394167393	1.139238769	-0.075363546	-1.724169789
	ENSMUSG00000025260	Hsd17b10	1.740447639	1.101092381	0.858505291	0.074102017	-0.400170826	-0.849475375	-0.921889596	-0.808645865	-0.793965665		ENSG00000072506	HSD17B10	1.076963413	-0.555923799	-0.522077832	-0.779928527	-0.692404027	1.473370772
	ENSMUSG00000002769	Gnmt	-1.652806976	-1.058894699	-0.780655574	-0.25722776	0.437962987	0.280979091	0.709473647	1.119628772	1.201540512		ENSG00000124713	GNMT	0.3725245	-0.516367962	-1.025259347	-0.378683461	-0.275442503	1.823228773
	ENSMUSG00000032204	Aqp9	1.782167786	1.151801667	0.817545488	0.000118773	-0.686067834	-0.814573197	-0.728189834	-0.810934274	-0.711868574		ENSG00000103569	AQP9	0.47086332	0.782196984	-1.295392784	0.904170583	0.375153602	-1.236991705
	ENSMUSG00000058952	Cfi	-1.694533748	-1.187086712	-0.771188731	0.017165926	0.182137733	0.631478354	1.097892307	0.881128868	0.843006002		ENSG00000205403	CFI	0.389090943	-0.902956206	-0.625029602	0.53759506	1.560179011	-0.958879206
	ENSMUSG00000039601	Rcan2	2.646268627	-0.045614096	-0.228760543	-0.33644779	-0.378324664	-0.411446163	-0.415219704	-0.415227832	-0.415227835		ENSG00000172348	RCAN2	-0.598631516	-0.70227414	1.783740747	-0.36433457	0.58377362	-0.70227414
	ENSMUSG00000003526	Prodh	2.360291626	0.474281945	0.339173344	-0.074176607	-0.333250069	-0.491977339	-0.701412848	-0.759936	-0.812994053		ENSG00000100033	PRODH	-0.497857898	-0.010676317	2.002107907	-0.497857898	-0.497857898	-0.497857898
	ENSMUSG00000060459	Kng2	-1.83355835	-1.150316057	-0.681931145	-0.014693004	0.550784068	0.553114029	0.724043684	0.920362491	0.932194285		ENSG00000113889	KNG1	0.207093552	-1.766458162	-0.048643088	1.302694831	-0.060357506	0.365670373
	ENSMUSG00000083138	Cyp4a29	1.258783341	1.474298342	1.066380415	-0.279970925	-1.217749304	-0.915690164	-0.314457574	-0.662121235	-0.409472895		ENSG00000162365	CYP4A22	0.669558606	1.27880774	-1.078329474	0.636222887	-0.425747239	-1.080512521
	ENSMUSG00000028240	Cyp7a1	1.898379893	1.101207102	0.642399316	-0.024149667	-0.487878023	-0.54767262	-0.782615049	-0.886192412	-0.91347854		ENSG00000167910	CYP7A1	0.889318524	0.72831719	-1.160473408	0.95908716	-0.255776057	-1.160473408
	ENSMUSG00000040017	Saa4	1.967989184	0.861039707	0.775548693	0.033192894	-0.430589661	-0.754407401	-0.933429888	-0.798530067	-0.72081346		ENSG00000148965	SAA4	0.515850443	-0.933953304	0.238976578	-1.001038666	-0.436086779	1.616251729
	ENSMUSG00000030747	Dgat2	1.98588784	0.839949932	0.594911358	0.116980591	-0.184967002	-0.51953297	-0.922657022	-0.991079282	-0.919493445		ENSG00000062282	DGAT2	0.185038415	0.857547474	-1.496882598	0.732181911	0.702192097	-0.980077298
	ENSMUSG00000042988	Notum	1.961857228	0.919391456	0.609521111	0.100648922	-0.313470248	-0.504761225	-0.853195729	-0.962755089	-0.957236427		ENSG00000185269	NOTUM	1.118414896	0.742776436	-0.906075838	0.857036181	-0.906075838	-0.906075838
	ENSMUSG00000021947	Cryl1	-1.095256098	-1.046497856	-0.950200856	-0.232959163	0.219801006	-0.027148814	0.336187074	0.816222735	1.979851973		ENSG00000165475	CRYL1	0.574427686	-0.230920887	-1.103162658	-0.321949825	-0.62348952	1.705095204
	ENSMUSG00000050440	Hamp	-1.82964308	0.815649937	1.334738789	1.03396181	0.411798578	-0.126860616	-0.431105149	-0.472534419	-0.736005849		ENSG00000105697	HAMP	-0.012174208	-0.125095762	-0.882832463	-1.176471838	0.646482737	1.550091535
	ENSMUSG00000024827	Gldc	-1.693910322	-1.141055655	-0.780061916	-0.14418597	0.276206526	0.622161753	0.957947231	1.013996623	0.88890173		ENSG00000178445	GLDC	-0.514663413	0.159493296	1.024006166	0.411950633	0.665289367	-1.746076048
	ENSMUSG00000000142	Axin2	2.267655318	0.765982777	0.355038496	-0.168351109	-0.470648413	-0.628304577	-0.693853247	-0.714401045	-0.713118198		ENSG00000168646	AXIN2	1.07104142	0.607495948	-1.252070737	0.474630921	0.350973186	-1.252070737
