# Supplementary material for: Single cell RNA sequencing of human liver reveals distinct intrahepatic macrophage populations
Source: Nat Commun. 2018 Oct 22;9:4383. doi: 10.1038/s41467-018-06318-7 (PMC6197289; doi:10.1038/s41467-018-06318-7)
Supplement: Supplementary file 7 — Supplementary Data 4 [file 41467_2018_6318_MOESM7_ESM.xls]

## Sheet: GSVAresult
	clust1	clust3	clust5	clust6	clust14	clust15
urea cycle	0.214892	-0.664392	0.170553	0.160161	-0.260091	0.276461
CDP-diacylglycerol biosynthesis I	-0.0636897	-0.00680227	-0.263981	0.171323	0.431234	-0.403325
superpathway of D-<i>myo< i>-inositol (1,4,5)-trisphosphate metabolism	-0.0745698	-0.0460189	0.102746	0.0982795	0.168999	-0.314697
D-<i>myo< i>-inositol (1,4,5)-trisphosphate degradation	0.081503	-0.353826	-0.153482	0.251246	0.102435	-0.285159
phosphatidylglycerol biosynthesis II (non-plastidic)	-0.0618116	-0.117702	-0.250588	0.177681	0.305095	-0.307309
salvage pathways of pyrimidine ribonucleotides	0.296348	-0.208921	-0.114934	-0.574393	-0.124905	0.621233
purine nucleotides <i>de novo< i> biosynthesis II	0.273524	-0.448297	-0.373427	0.240093	-0.246019	0.306681
colanic acid building blocks biosynthesis	0.450839	-0.404933	-0.55437	-0.261586	-0.400457	0.671708
gluconeogenesis I	0.363123	-0.423918	0.261537	-0.426681	-0.453133	0.547515
triacylglycerol biosynthesis	0.335571	0.166886	-0.199917	0.164816	0.270114	-0.472165
cholesterol biosynthesis III (via desmosterol)	-0.50659	-0.654284	0.833188	-0.285908	0.339824	-0.305874
NAD salvage pathway II	0.156474	-0.0453174	-0.481173	-0.439711	0.1941	0.352967
tryptophan degradation III (eukaryotic)	0.26003	-0.655442	-0.244273	-0.630559	-0.470999	0.728356
D-<i>myo< i>-inositol (1,3,4)-trisphosphate biosynthesis	-0.219319	-0.0835016	0.267297	0.215823	0.239273	-0.277318
superpathway of geranylgeranyldiphosphate biosynthesis I (via mevalonate)	-0.33399	-0.684703	0.634303	-0.595928	-0.278781	0.565046
glutathione-mediated detoxification I	0.108968	-0.613924	-0.251903	-0.403368	0.207236	0.465283
phospholipases	0.0189943	0.0570766	0.208753	-0.206817	0.341446	-0.226989
superpathway of cholesterol biosynthesis	-0.453624	-0.666797	0.738784	-0.492716	0.0913419	0.263356
superpathway of inositol phosphate compounds	-0.253758	0.0651273	0.314143	0.320393	0.249679	-0.471575
stearate biosynthesis I (animals)	-0.345326	-0.59628	0.138253	-0.214505	0.537271	-0.181777
1D-<i>myo< i>-inositol hexakisphosphate biosynthesis II (mammalian)	-0.240747	-0.157199	0.355463	0.341006	0.283505	-0.242783
cholesterol biosynthesis I	-0.50659	-0.654284	0.833188	-0.285908	0.339824	-0.305874
mevalonate pathway I	-0.290678	-0.656848	0.652586	-0.577935	-0.377789	0.574405
purine nucleotides degradation II (aerobic)	0.122274	-0.220571	-0.221111	-0.390631	0.314885	0.00654482
3-phosphoinositide biosynthesis	-0.231175	0.0777222	0.0899755	0.441889	0.230966	-0.470457
D-<i>myo< i>-inositol (1,4,5)-trisphosphate biosynthesis	-0.222646	0.13419	0.481005	0.215913	0.131765	-0.48226
fatty acid &beta;-oxidation I	0.333978	-0.517469	-0.198389	0.0329047	-0.53238	0.379368
noradrenaline and adrenaline degradation	0.353619	-0.325137	-0.727865	-0.241726	-0.124347	0.63742
pyrimidine ribonucleotides interconversion	0.136903	-0.073733	-0.388649	-0.622589	-0.404906	0.721397
pyrimidine ribonucleotides <i>de novo< i> biosynthesis	0.187935	-0.0737436	-0.436799	-0.429114	-0.405406	0.66773
cholesterol biosynthesis II (via 24,25-dihydrolanosterol)	-0.50659	-0.654284	0.833188	-0.285908	0.339824	-0.305874
D-<i>myo< i>-inositol-5-phosphate metabolism	-0.125984	0.169001	0.447999	0.151914	0.0851935	-0.542178
&gamma;-glutamyl cycle	-0.437528	-0.00202007	-0.345255	0.391412	0.259842	-0.0836497
3-phosphoinositide degradation	-0.235687	0.0522909	0.118955	0.119275	0.0038468	-0.200648
glycolysis I	0.268276	-0.437316	0.423877	-0.330814	-0.530766	0.529932
tRNA charging	0.0654896	-0.296581	-0.222251	0.2626	-0.364089	-0.0460428
Alpha6Beta4Integrin	-0.0876652	0.301776	-0.197724	0.102629	-0.127021	-0.176067
BDNF	-0.426985	0.302929	-0.229316	0.286829	0.088334	-0.231092
CCR1	-0.420014	-0.0591915	-0.0526576	0.169362	0.267474	-0.17232
CCR7	-0.200936	0.407386	-0.249532	0.168289	-0.121309	-0.382124
CCR9	0.0137158	0.335839	-0.248425	0.0888744	0.180476	-0.324328
CD40	-0.463081	0.187224	-0.190774	0.245124	0.203669	-0.40773
CXCR4	-0.296733	0.120334	0.0234485	0.0734161	0.128675	-0.228725
EPO	-0.253477	0.274949	-0.0508535	0.312961	0.0812456	-0.447594
Fas	-0.0557055	0.00527443	-0.191989	-0.0150132	-0.13947	-0.100855
FLK2 FLT3	-0.308542	0.447398	-0.0126249	0.175844	-0.0114309	-0.46888
G-CSF	-0.355344	0.230455	0.0546828	0.0228281	0.155824	-0.265605
GDNF	-0.323889	0.278851	-0.0790856	0.337284	0.195809	-0.380377
GM-CSF	-0.261122	0.215999	-0.0987586	0.117455	0.120138	-0.272157
Hedgehog	0.165275	0.265517	-0.0529005	0.165148	-0.125038	-0.164337
ID	-0.162249	0.275209	-0.126735	0.299533	-0.0580515	-0.141794
IFN-alpha	-0.336576	0.414224	-0.248566	0.16452	-0.0947647	-0.234999
IFN-gamma	-0.34955	0.296257	0.00962715	0.0957704	-0.0147987	-0.292914
KitReceptor	-0.33642	0.282365	0.0287731	0.135054	-0.0309189	-0.314127
Leptin	-0.247561	0.17283	-0.163823	0.194571	-0.0303419	-0.242568
M-CSF	-0.24411	0.266061	0.00398278	0.232334	-0.108417	-0.264533
NGF	-0.0110854	0.285355	-0.323023	0.41965	-0.238344	-0.396816
Notch	-0.210842	0.228941	0.052703	0.0363135	-0.0466317	-0.0548914
Thrombopoietin	-0.398603	0.301001	0.0742357	0.356535	-0.0181684	-0.53538
TIE1 TEK	-0.486392	0.126522	-0.0791587	0.294998	0.0731212	-0.274433
TNFSF1	-0.448739	0.0809792	0.183662	0.15184	0.199625	-0.242697
TNFSF3	-0.582005	-0.11875	0.230356	0.15493	0.333284	-0.257788
TNFSF8	-0.416185	0.156512	-0.351563	0.494644	0.387586	-0.418201
TRAIL	-0.187795	0.206085	-0.10335	0.0103383	-0.0838812	-0.150128
Wnt	-0.234514	0.295249	-0.16608	0.259767	-0.092053	-0.285458
PID_E2F_PATHWAY	-0.20492	0.359277	-0.17552	0.29671	-0.184328	-0.044487
ST_GAQ_PATHWAY	-0.326305	0.035896	0.0309864	0.214536	0.342618	-0.426776
PID_MTOR_4PATHWAY	-0.147167	0.400922	-0.311893	-0.00158854	-0.0998624	-0.0361419
PID_IL8_CXCR2_PATHWAY	-0.452472	0.156946	0.198003	-0.375193	0.366716	0.0671499
BIOCARTA_TALL1_PATHWAY	-0.381483	0.0577502	0.0645874	0.39101	0.35356	-0.541873
PID_GMCSF_PATHWAY	-0.433135	0.32021	0.19489	0.303439	0.0489359	-0.434228
PID_NEPHRIN_NEPH1_PATHWAY	0.290387	0.325845	-0.187227	0.0684684	-0.234289	-0.0866778
PID_ERA_GENOMIC_PATHWAY	-0.0748235	0.384898	-0.195119	0.112419	-0.338703	-0.0822492
PID_ARF_3PATHWAY	-0.0884338	-0.291303	-0.157437	0.216671	0.213554	0.0390021
PID_ECADHERIN_NASCENT_AJ_PATHWAY	0.0547115	0.373125	-0.102263	-0.113717	-0.0910736	-0.107723
BIOCARTA_CACAM_PATHWAY	0.0831287	0.0572809	0.177664	-0.491456	-0.397057	0.365179
BIOCARTA_MYOSIN_PATHWAY	-0.470326	0.31971	0.420116	0.291057	0.0328787	-0.417326
SA_G1_AND_S_PHASES	0.0990516	0.386959	-0.158798	-0.0502283	-0.528932	0.348639
BIOCARTA_MPR_PATHWAY	-0.226987	0.244115	0.0769204	0.00623898	0.0801912	0.0985029
BIOCARTA_IL12_PATHWAY	-0.544115	-0.164701	0.350377	0.0222011	0.556026	-0.392126
BIOCARTA_AT1R_PATHWAY	-0.263789	0.283579	0.0132433	0.0373987	-0.125072	-0.223336
BIOCARTA_CHEMICAL_PATHWAY	-0.00837928	0.221176	-0.414078	-0.316883	0.0959882	0.20415
BIOCARTA_CXCR4_PATHWAY	-0.387228	0.31509	0.0749404	0.336513	-0.0741832	-0.392281
BIOCARTA_IL4_PATHWAY	-0.264873	-0.0234132	-0.271824	0.217325	0.285523	-0.222548
BIOCARTA_TCR_PATHWAY	-0.464957	0.0183289	-0.17264	0.0923336	-0.0167657	0.113642
BIOCARTA_G2_PATHWAY	-0.119134	0.465904	-0.164012	0.230309	-0.0358804	-0.331884
BIOCARTA_GRANULOCYTES_PATHWAY	-0.377871	-0.586299	0.578568	-0.521999	0.646638	-0.227798
BIOCARTA_NO1_PATHWAY	-0.338062	0.00333742	0.46047	-0.247111	0.154235	0.0661777
PID_ECADHERIN_KERATINOCYTE_PATHWAY	0.295829	0.397261	-0.164436	0.302194	-0.249443	-0.423179
ST_GA13_PATHWAY	-0.278428	-0.0314416	-0.0233484	0.19621	0.230865	-0.340663
BIOCARTA_PITX2_PATHWAY	0.228024	0.190848	-0.366717	0.359597	0.0672724	-0.496104
PID_RAC1_PATHWAY	-0.31008	0.218093	0.277012	0.063614	-0.196391	-0.125014
PID_TRAIL_PATHWAY	-0.35275	-0.0432358	0.101057	0.395232	0.0799311	-0.37149
PID_P53_REGULATION_PATHWAY	-0.0188814	0.287545	-0.261946	0.0982136	-0.209428	-0.150819
PID_ALPHA_SYNUCLEIN_PATHWAY	-0.208169	0.0104936	-0.0667983	-0.181227	0.284465	0.0491043
BIOCARTA_SODD_PATHWAY	-0.533972	-0.14253	0.5318	-0.0719609	0.0342481	0.0296056
PID_CMYB_PATHWAY	-0.275299	0.133617	0.147261	-0.0766105	0.0577738	-0.153606
PID_AR_PATHWAY	-0.193284	0.360865	-0.0297953	0.20335	-0.231782	-0.226981
BIOCARTA_RANKL_PATHWAY	-0.158459	0.0898934	0.0115793	0.0407608	0.135331	-0.171708
BIOCARTA_HDAC_PATHWAY	-0.388056	0.12069	-0.0714051	0.0421814	-0.138414	0.0657202
SIG_CD40PATHWAYMAP	-0.384681	0.156232	-0.152873	0.41248	0.102157	-0.240148
BIOCARTA_AGPCR_PATHWAY	-0.29791	0.336052	0.402423	-0.231844	0.290969	-0.324743
PID_TCR_CALCIUM_PATHWAY	-0.251908	0.0810625	0.128722	0.0606863	-0.152625	0.204679
PID_EPO_PATHWAY	-0.275072	0.324736	0.118844	0.248289	-0.0187636	-0.359483
PID_TGFBR_PATHWAY	-0.317732	0.372985	-0.128091	0.0613279	-0.248297	-0.180475
BIOCARTA_PS1_PATHWAY	-0.151952	0.28748	-0.107195	0.36198	-0.215965	-0.493057
PID_AURORA_B_PATHWAY	-0.0555827	0.389962	0.0117726	-0.113402	-0.103168	0.0297892
PID_DELTA_NP63_PATHWAY	-0.162093	0.21615	0.0301671	-0.115905	0.212578	-0.0857758
PID_ANGIOPOIETIN_RECEPTOR_PATHWAY	-0.205348	0.224163	-0.131655	0.209976	0.055604	-0.155539
PID_ANTHRAX_PATHWAY	-0.200641	0.218626	0.458921	0.0035956	0.129777	-0.320195
SA_CASPASE_CASCADE	-0.36236	-0.0126033	-0.163653	0.0676093	0.273064	0.163737
PID_INSULIN_PATHWAY	-0.360016	0.253797	-0.132171	0.35207	0.0629793	-0.378781
BIOCARTA_RHO_PATHWAY	-0.334225	0.0087322	0.17162	-0.0459736	0.0225562	-0.041532
PID_EPHRINB_REV_PATHWAY	-0.466481	-0.0757105	0.187137	-0.0173928	0.293546	-0.126262
PID_UPA_UPAR_PATHWAY	-0.207397	-0.191868	0.445468	0.155171	0.250608	-0.34219
BIOCARTA_ACH_PATHWAY	-0.15195	0.423119	-0.362044	0.281347	-0.0146352	-0.180897
BIOCARTA_VIP_PATHWAY	0.049183	0.255457	-0.242317	0.111406	-0.282988	0.0432091
PID_S1P_META_PATHWAY	-0.16553	0.323124	0.326359	0.000781806	0.0180314	-0.245462
PID_ECADHERIN_STABILIZATION_PATHWAY	-0.186792	0.205461	0.168652	0.364019	0.0113111	-0.608523
PID_IL12_2PATHWAY	-0.552193	-0.259366	0.322976	-0.114569	0.443102	-0.0620792
PID_CXCR4_PATHWAY	-0.396621	0.00302974	0.119763	-0.0392038	0.264709	-0.204493
PID_GLYPICAN_1PATHWAY	-0.357058	0.0737897	0.306306	-0.0501855	0.388688	-0.335086
PID_FANCONI_PATHWAY	-0.0816806	0.387072	-0.203591	0.0656884	-0.0575037	-0.0125775
PID_FRA_PATHWAY	-0.230664	-0.0598762	-0.0347361	0.332499	0.16144	-0.0695628
BIOCARTA_CTCF_PATHWAY	-0.357357	0.236818	-0.218748	0.186824	0.228252	-0.104235
BIOCARTA_AKT_PATHWAY	0.0163455	0.106917	-0.298324	0.221851	0.0111066	-0.0769983
BIOCARTA_CTL_PATHWAY	-0.661555	-0.676865	0.54464	-0.470357	0.600383	0.209892
PID_TNF_PATHWAY	-0.312587	0.173916	0.197345	0.244836	-0.00218608	-0.327965
BIOCARTA_BAD_PATHWAY	-0.295201	0.123636	-0.120368	0.0644838	-0.0606678	0.0400455
PID_BETA_CATENIN_NUC_PATHWAY	-0.128085	0.296569	0.0321397	0.0125504	-0.112395	-0.0543734
PID_KIT_PATHWAY	-0.357426	0.302121	-0.0785371	0.0514705	0.00932794	-0.190036
BIOCARTA_CREB_PATHWAY	-0.300727	0.478946	-0.0365016	0.23532	-0.277749	-0.276879
BIOCARTA_MAPK_PATHWAY	-0.413461	0.341029	0.0546107	0.329592	-0.0951002	-0.386046
BIOCARTA_PPARA_PATHWAY	-0.0565287	0.0684612	-0.00910449	0.165172	-0.253719	-0.125423
BIOCARTA_EGFR_SMRTE_PATHWAY	-0.482507	0.172993	0.0945261	0.530648	-0.345775	-0.456115
ST_MYOCYTE_AD_PATHWAY	0.0245976	0.51033	0.0399068	0.0625388	0.366388	-0.448933
BIOCARTA_P35ALZHEIMERS_PATHWAY	0.158661	0.089628	0.025153	0.0294053	0.03044	-0.145585
BIOCARTA_TEL_PATHWAY	0.030326	-0.125907	-0.0868385	0.0853057	-0.121641	0.0165351
PID_LIS1_PATHWAY	0.212587	0.0404348	-0.100035	-0.196694	-0.254188	0.0790832
BIOCARTA_CASPASE_PATHWAY	-0.244096	-0.0746119	-0.0287048	-0.279593	0.115535	0.193908
PID_MAPK_TRK_PATHWAY	-0.0622006	0.389028	0.0293224	0.277686	-0.18754	-0.367503
PID_RHOA_PATHWAY	-0.261515	0.258826	0.24567	0.0932332	-0.126239	-0.409426
BIOCARTA_CELLCYCLE_PATHWAY	-0.030987	0.24249	-0.145098	-0.0749217	-0.0713587	0.168366
PID_IL6_7_PATHWAY	-0.149998	0.198431	0.0352152	0.297338	-0.176978	-0.20472
BIOCARTA_TRKA_PATHWAY	-0.362606	0.472464	-0.156037	0.398773	-0.37835	-0.37224
BIOCARTA_AHSP_PATHWAY	-0.486823	-0.629375	-0.247292	-0.480209	0.414826	0.461865
BIOCARTA_SHH_PATHWAY	0.102416	0.489726	0.0317607	0.180558	0.161131	-0.485568
BIOCARTA_TNFR1_PATHWAY	-0.196132	0.0804486	-0.0444731	0.160802	-0.0754179	-0.122129
BIOCARTA_VDR_PATHWAY	-0.406777	0.416567	-0.150593	0.574198	-0.329685	-0.33838
PID_BMP_PATHWAY	-0.322978	0.233784	0.0215296	0.249831	0.18095	-0.387008
BIOCARTA_RB_PATHWAY	-0.0583796	0.475863	-0.229385	0.360587	-0.181999	-0.349485
BIOCARTA_41BB_PATHWAY	-0.13271	0.132239	-0.286113	0.393373	0.182133	-0.442462
BIOCARTA_BCELLSURVIVAL_PATHWAY	-0.371699	0.351938	-0.23052	0.457986	0.153967	-0.458523
BIOCARTA_CERAMIDE_PATHWAY	-0.410193	0.018827	0.171708	-0.226742	-0.165675	-0.043065
PID_TXA2PATHWAY	-0.407881	-0.0159423	0.245052	-0.18145	0.274541	-0.088239
NABA_SECRETED_FACTORS	-0.143445	-0.0334453	0.275501	-0.150276	0.354513	0.0745702
SA_TRKA_RECEPTOR	-0.195323	0.484867	-0.145932	0.225947	-0.0761841	-0.406755
BIOCARTA_WNT_PATHWAY	-0.0908308	0.519596	-0.503742	0.376874	-0.145578	-0.366694
BIOCARTA_BARRESTIN_SRC_PATHWAY	-0.425865	0.118708	0.232535	-0.115528	0.370076	-0.323192
NABA_CORE_MATRISOME	-0.154524	-0.219557	0.369946	0.257731	0.276806	-0.0716621
PID_NFKAPPAB_CANONICAL_PATHWAY	-0.0550496	0.0595497	-0.121499	0.0893175	-0.166231	-0.147469
PID_PDGFRB_PATHWAY	-0.290804	0.230375	0.00962171	-0.00554303	-0.0153928	-0.142701
BIOCARTA_CLASSIC_PATHWAY	-0.644061	-0.645315	0.518788	-0.0397108	0.596902	-0.443306
BIOCARTA_MCALPAIN_PATHWAY	-0.396565	0.258657	0.410461	0.209748	0.161785	-0.564555
BIOCARTA_PYK2_PATHWAY	-0.0614899	0.400144	-0.226535	0.087928	-0.262075	-0.251316
PID_FAS_PATHWAY	-0.25183	0.24613	-0.0108515	0.367161	0.0455261	-0.306803
PID_THROMBIN_PAR1_PATHWAY	-0.194683	0.127072	0.363788	0.0216323	0.0210067	-0.303619
BIOCARTA_EIF4_PATHWAY	-0.406074	0.430797	-0.508596	0.345583	-0.246148	0.0771927
BIOCARTA_CK1_PATHWAY	0.0917578	0.0485757	-0.224195	0.142719	0.266785	-0.217673
PID_ERB_GENOMIC_PATHWAY	0.166049	0.174508	-0.0690389	-0.143986	-0.298562	0.299386
PID_HDAC_CLASSI_PATHWAY	-0.391883	0.00748935	-0.00970713	0.216681	-0.149784	-0.0742442
PID_HES_HEY_PATHWAY	-0.0690155	0.255934	-0.258818	0.251282	-0.119235	-0.0847746
ST_GA12_PATHWAY	-0.253207	0.0909472	0.118487	0.3391	0.196593	-0.430032
BIOCARTA_RANMS_PATHWAY	-0.164248	-0.115687	0.251578	0.00440604	-0.468843	0.216239
PID_CXCR3_PATHWAY	-0.0572375	0.355891	-0.0853696	0.221887	0.094647	-0.275286
PID_RB_1PATHWAY	-0.0205939	0.273506	0.0748786	0.0874283	-0.150925	-0.255506
BIOCARTA_DREAM_PATHWAY	-0.442098	0.298524	0.510665	-0.153192	0.141192	-0.298486
PID_TELOMERASE_PATHWAY	0.0103304	0.132416	-0.276606	0.0783388	-0.202657	0.0828881
PID_ERBB1_RECEPTOR_PROXIMAL_PATHWAY	-0.0501902	0.389476	-0.201453	0.354731	-0.087422	-0.357908
BIOCARTA_G1_PATHWAY	-0.143397	0.412411	-0.453089	0.170587	0.205167	-0.180646
PID_INTEGRIN2_PATHWAY	-0.134916	-0.568482	0.533263	-0.0131864	0.31118	-0.00560101
SIG_PIP3_SIGNALING_IN_CARDIAC_MYOCTES	-0.190401	0.311489	-0.170851	-0.108265	-0.0197371	-0.0834172
PID_NFKAPPAB_ATYPICAL_PATHWAY	-0.344819	-0.0346234	-0.27825	0.29186	0.269306	-0.137189
BIOCARTA_EPONFKB_PATHWAY	-0.336424	0.0421613	-0.00199014	-0.100956	0.19768	-0.114923
BIOCARTA_NTHI_PATHWAY	-0.234045	0.141439	-0.0850116	0.379827	0.0317146	-0.461828
BIOCARTA_CARDIACEGF_PATHWAY	-0.18939	-0.234704	0.294753	0.0538255	-0.0500159	-0.167873
ST_ERK1_ERK2_MAPK_PATHWAY	-0.35761	0.383829	-0.0161488	0.248412	-0.16109	-0.429224
ST_TUMOR_NECROSIS_FACTOR_PATHWAY	-0.388916	-0.0513162	0.188969	0.167191	-0.0925857	-0.180089
BIOCARTA_PAR1_PATHWAY	-0.459148	0.21942	0.325585	0.341798	0.0754197	-0.386919
ST_B_CELL_ANTIGEN_RECEPTOR	-0.426289	0.162433	0.0638268	0.337115	0.0440136	-0.39598
PID_SMAD2_3PATHWAY	-0.299951	0.469674	-0.158146	0.18056	-0.45494	-0.198527
BIOCARTA_BLYMPHOCYTE_PATHWAY	-0.514789	-0.612618	0.72206	-0.234141	0.243598	0.385895
SA_MMP_CYTOKINE_CONNECTION	-0.549475	-0.0241913	0.564162	-0.180068	0.537056	-0.0811621
ST_GRANULE_CELL_SURVIVAL_PATHWAY	-0.35109	0.243097	0.0397893	0.151762	0.048005	-0.37758
PID_TRKR_PATHWAY	-0.0812114	0.246166	-0.188223	0.10288	-0.155491	-0.168612
PID_AVB3_OPN_PATHWAY	-0.328597	-0.0206828	0.0606566	0.251678	-0.00623798	-0.161845
SIG_BCR_SIGNALING_PATHWAY	-0.475504	0.150883	0.347071	0.220557	0.0383268	-0.374488
BIOCARTA_IL10_PATHWAY	-0.205866	-0.00510179	0.354568	-0.0956845	0.133183	-0.256665
BIOCARTA_INTEGRIN_PATHWAY	-0.320122	0.328775	0.18479	0.157249	0.0322891	-0.423817
BIOCARTA_PLATELETAPP_PATHWAY	-0.356118	-0.420502	0.522369	0.25793	0.359733	-0.423943
PID_HIV_NEF_PATHWAY	-0.166384	-0.105375	-0.0407056	-0.0175095	0.10221	-0.0240756
PID_S1P_S1P3_PATHWAY	-0.143928	0.311747	0.295564	-0.196762	0.0650618	-0.0987051
PID_CERAMIDE_PATHWAY	-0.13539	-0.0766841	-0.0338536	-0.0964445	-0.218933	0.0352879
BIOCARTA_NGF_PATHWAY	-0.401789	0.270799	0.0492631	0.428377	-0.321797	-0.331368
BIOCARTA_CD40_PATHWAY	-0.196487	-0.133189	-0.100059	0.446689	-0.200574	-0.460467
SIG_CHEMOTAXIS	-0.299514	0.339765	-0.08255	0.191309	0.100094	-0.240058
PID_S1P_S1P4_PATHWAY	-0.0602669	0.281683	0.206421	-0.353764	-0.0902044	0.0307682
ST_INTEGRIN_SIGNALING_PATHWAY	-0.186961	0.27467	0.124655	0.226935	0.0262748	-0.442545
BIOCARTA_MEF2D_PATHWAY	-0.0899729	-0.0924668	0.04478	0.0635876	0.0187665	0.147451
BIOCARTA_CCR3_PATHWAY	-0.404465	0.216054	0.217629	-0.0737833	0.00447578	-0.223992
PID_BETA_CATENIN_DEG_PATHWAY	0.226222	0.387668	-0.175649	0.380091	-0.433824	-0.400869
BIOCARTA_BIOPEPTIDES_PATHWAY	-0.164264	0.16836	0.0597879	0.0115755	-0.100601	-0.295617
ST_ADRENERGIC	0.124039	0.43461	0.0143127	0.181975	0.252364	-0.460303
PID_ATF2_PATHWAY	-0.196465	0.0985903	-0.133754	0.198423	-0.0422654	-0.0629228
PID_P38_ALPHA_BETA_PATHWAY	-0.0880064	0.347327	-0.231384	0.071671	-0.057947	-0.16912
ST_G_ALPHA_S_PATHWAY	0.236739	0.265118	0.13981	-0.0678461	0.180279	-0.572542
BIOCARTA_NKCELLS_PATHWAY	-0.54766	-0.220708	-0.166319	0.176817	0.213475	0.182714
NABA_ECM_REGULATORS	-0.280436	-0.316836	0.371206	0.193503	0.387505	-0.251479
PID_IFNG_PATHWAY	-0.202574	0.300361	0.0813193	0.109392	-0.0932553	-0.267776
BIOCARTA_D4GDI_PATHWAY	-0.476243	-0.45222	-0.09932	-0.271703	0.336557	0.364453
PID_IL2_PI3K_PATHWAY	-0.111368	0.000755523	-0.138762	0.348571	-0.00727244	-0.11415
PID_EPHB_FWD_PATHWAY	-0.1662	0.144714	-0.0571641	0.139678	-0.0241544	-0.219578
PID_INSULIN_GLUCOSE_PATHWAY	-0.139954	0.365338	-0.109868	-0.280019	-0.218463	-0.0920491
PID_CASPASE_PATHWAY	-0.208218	-0.258267	0.0537917	-0.23353	0.0872636	0.0566075
BIOCARTA_STATHMIN_PATHWAY	-0.540021	-0.0480111	0.275895	0.328095	0.308981	-0.242808
PID_HNF3A_PATHWAY	-0.370758	0.268213	0.105182	0.170573	-0.12808	-0.364601
BIOCARTA_PDGF_PATHWAY	-0.332906	0.385535	0.0434589	0.239843	-0.271904	-0.37432
BIOCARTA_TH1TH2_PATHWAY	-0.329628	-0.3171	0.595066	-0.335173	0.46286	-0.22217
PID_HIF2PATHWAY	-0.113733	0.0220995	-0.124782	0.0494793	0.0883845	-0.053782
PID_ARF6_TRAFFICKING_PATHWAY	-0.20427	-0.0426132	0.212497	0.119869	0.150706	-0.321442
PID_NFAT_3PATHWAY	-0.298115	0.121869	-0.14766	-0.087905	-0.0927775	0.00594991
BIOCARTA_ETC_PATHWAY	0.321025	-0.675063	-0.310617	-0.169952	-0.138772	0.468144
PID_ARF6_PATHWAY	-0.271564	0.072793	0.0645567	0.172924	0.231921	-0.354873
BIOCARTA_RAB_PATHWAY	0.166501	-0.103379	-0.363296	-0.471007	-0.477956	0.598751
SA_REG_CASCADE_OF_CYCLIN_EXPR	-0.214661	0.534493	-0.0522553	-0.058184	-0.312	-0.0634328
BIOCARTA_NFAT_PATHWAY	-0.128015	0.277033	-0.150732	-0.0904117	0.034088	-0.0046103
BIOCARTA_IL2RB_PATHWAY	-0.34981	0.114847	-0.0533888	0.0965656	0.166769	-0.144412
BIOCARTA_GH_PATHWAY	-0.291539	0.42126	-0.204224	0.290404	-0.227393	-0.358586
PID_INTEGRIN_A4B1_PATHWAY	-0.408163	0.153758	0.285171	0.232226	0.259422	-0.440487
PID_SYNDECAN_2_PATHWAY	-0.32644	-0.00959999	-0.0589628	0.0747875	0.0741144	-0.0116759
PID_IL8_CXCR1_PATHWAY	-0.521224	0.122621	0.0559226	-0.324497	0.407175	-0.0713962
NABA_COLLAGENS	-0.281582	-0.191086	0.308571	0.141201	0.403463	-0.0513637
BIOCARTA_MONOCYTE_PATHWAY	-0.572486	-0.41058	0.508705	-0.345143	0.460649	-0.0392344
PID_IL27_PATHWAY	-0.168338	-0.00294794	0.175546	-0.104694	0.536197	-0.358632
PID_EPHA_FWDPATHWAY	-0.19202	-0.036714	0.0359967	0.169417	0.190097	-0.296351
BIOCARTA_IGF1R_PATHWAY	-0.4112	0.544504	-0.0927139	0.129391	-0.318889	-0.287827
BIOCARTA_INTRINSIC_PATHWAY	-0.223052	-0.660904	0.503395	0.338666	0.399629	-0.367568
PID_AURORA_A_PATHWAY	-0.199369	0.353876	-0.084003	-0.0497117	-0.344955	0.125764
PID_A6B1_A6B4_INTEGRIN_PATHWAY	-0.149665	0.191091	-3.96937e-05	0.0231923	-0.153843	-0.260747
PID_SMAD2_3NUCLEAR_PATHWAY	-0.139546	0.289363	-0.234166	0.308995	-0.335833	-0.0929026
BIOCARTA_GSK3_PATHWAY	0.303245	0.213542	-0.255669	0.0454821	-0.0568881	-0.174016
BIOCARTA_CFTR_PATHWAY	-0.0705971	0.297303	0.274621	0.246381	0.0462325	-0.517032
BIOCARTA_EDG1_PATHWAY	-0.079804	0.179253	0.195154	0.036288	0.122527	-0.193514
PID_BCR_5PATHWAY	-0.407557	0.237018	0.0905999	0.233413	0.106664	-0.287372
PID_CD40_PATHWAY	0.043728	-0.0225461	-0.210632	0.309672	-0.189156	-0.133245
BIOCARTA_FIBRINOLYSIS_PATHWAY	-0.354758	-0.636482	0.55447	0.0955043	0.37247	-0.041606
PID_TAP63_PATHWAY	0.258705	-0.024733	-0.0794194	0.0265997	0.0835335	-0.0437948
PID_DNA_PK_PATHWAY	-0.361161	-0.186667	-0.379912	0.100216	0.354993	0.138432
BIOCARTA_TNFR2_PATHWAY	-0.411618	-0.0509294	0.0849948	0.44785	0.173391	-0.489366
BIOCARTA_TFF_PATHWAY	-0.350417	0.233754	-0.0542302	0.0335456	-0.295588	-0.125078
BIOCARTA_IL22BP_PATHWAY	-0.405358	0.2276	0.311544	-0.0502735	0.363944	-0.473797
BIOCARTA_CSK_PATHWAY	-0.72302	-0.454398	0.480659	-0.1485	0.52257	-0.228927
PID_IL5_PATHWAY	-0.091239	0.349707	-0.20229	0.0901529	-0.232022	-0.269712
PID_P38_MK2_PATHWAY	-0.132402	0.377418	0.183208	-0.061358	-0.434828	-0.328595
BIOCARTA_TOLL_PATHWAY	0.0822749	0.069594	-0.125621	0.304116	-0.0665542	-0.192721
PID_CD8_TCR_DOWNSTREAM_PATHWAY	-0.441846	-0.257679	0.0629185	0.124941	0.370841	-0.0504155
BIOCARTA_IL1R_PATHWAY	-0.237174	-0.113423	-0.304815	0.295047	0.306099	-0.19313
BIOCARTA_CCR5_PATHWAY	-0.224637	-0.25132	0.124028	-0.156547	0.151273	0.0662032
BIOCARTA_CDK5_PATHWAY	-0.158938	0.223423	-0.0543759	0.253024	0.26685	-0.410637
BIOCARTA_LAIR_PATHWAY	-0.503987	-0.466579	0.577531	0.0147538	0.486601	-0.367744
PID_RAS_PATHWAY	-0.0155839	0.0949803	0.100981	0.0707279	0.198711	-0.301347
PID_HEDGEHOG_2PATHWAY	0.306072	0.291096	-0.20286	0.104191	0.171007	-0.245347
PID_VEGFR1_PATHWAY	-0.509712	-0.0928276	0.264732	0.060622	0.225917	-0.191355
PID_ERBB1_INTERNALIZATION_PATHWAY	-0.264658	0.067325	-0.241591	0.151691	-0.059324	-0.179384
PID_IL3_PATHWAY	-0.177153	0.340866	-0.0306905	0.032042	-0.0337144	-0.127089
BIOCARTA_TCRA_PATHWAY	-0.74058	-0.713387	0.396239	-0.44744	0.68297	0.397815
BIOCARTA_VITCB_PATHWAY	-0.265515	-0.135698	0.426775	0.028622	0.423005	-0.308005
SIG_REGULATION_OF_THE_ACTIN_CYTOSKELETON_BY_RHO_GTPASES	-0.135813	0.300504	-0.052472	-0.278143	0.162747	0.0615927
PID_P38_ALPHA_BETA_DOWNSTREAM_PATHWAY	-0.168698	0.251819	-0.121691	0.0552236	-0.157172	0.0157929
BIOCARTA_AKAP95_PATHWAY	-0.34968	0.338599	-0.369837	0.376858	-0.018576	0.0238361
PID_ILK_PATHWAY	0.0302191	0.173217	-0.00586492	-0.143822	-0.191633	-0.0125147
PID_SYNDECAN_1_PATHWAY	-0.386344	-0.259023	0.345189	-0.0450901	0.338253	-0.115195
BIOCARTA_ARAP_PATHWAY	-0.166514	-0.223369	0.0927694	0.291807	-0.0865541	-0.152866
BIOCARTA_IL2_PATHWAY	-0.303323	0.216586	0.107215	0.09865	0.284963	-0.306982
SA_PROGRAMMED_CELL_DEATH	0.0764364	-0.389056	-0.315274	-0.0224887	-0.101369	0.178524
PID_LYMPH_ANGIOGENESIS_PATHWAY	-0.56544	0.359124	0.181228	0.380881	-0.051436	-0.487542
BIOCARTA_GPCR_PATHWAY	-0.248316	0.399958	-0.0252232	0.0446526	-0.204652	-0.151446
PID_IL1_PATHWAY	-0.163581	-0.0860718	-0.0978355	0.244143	0.160931	-0.280752
PID_RXR_VDR_PATHWAY	-0.460499	0.128876	-0.00163219	0.0141231	0.389939	-0.341223
PID_IL2_1PATHWAY	-0.330321	0.27564	-0.0219348	0.297433	0.00764249	-0.29125
PID_HNF3B_PATHWAY	0.0396046	-0.00905417	-0.272578	0.338635	-0.315099	-0.0224897
PID_TCR_JNK_PATHWAY	-0.362474	0.316224	0.00454086	0.28468	0.211677	-0.261616
BIOCARTA_ARENRF2_PATHWAY	-0.126329	0.0447408	-0.0562754	0.514567	-0.150056	-0.426449
PID_IL12_STAT4_PATHWAY	-0.522417	-0.253579	0.229193	-0.0758783	0.438661	-0.156063
PID_S1P_S1P1_PATHWAY	0.0372629	0.0397102	0.493962	-0.252393	0.0105867	-0.177741
PID_NCADHERIN_PATHWAY	-0.065989	0.111123	0.108492	0.161917	0.0775424	-0.324698
PID_P73PATHWAY	0.012453	0.178923	0.0138865	0.0673736	-0.179178	-0.0952292
BIOCARTA_ALK_PATHWAY	-0.259874	0.328359	0.00569852	0.23069	0.175807	-0.487725
BIOCARTA_TOB1_PATHWAY	-0.441163	-0.167747	0.355659	-0.165941	0.602276	-0.326815
PID_AMB2_NEUTROPHILS_PATHWAY	-0.271131	-0.267686	0.173912	-0.0516011	0.395961	-0.0758912
BIOCARTA_GCR_PATHWAY	-0.180207	-0.0269175	0.0446313	-0.131801	-0.262636	0.447459
PID_FOXO_PATHWAY	0.168051	0.412566	-0.298932	-0.0266721	-0.0907664	-0.345975
PID_ATR_PATHWAY	-0.144732	0.245446	-0.00948724	-0.0382983	0.0243986	0.0782351
PID_MYC_ACTIV_PATHWAY	0.236044	0.0584992	-0.299732	-0.0541955	-0.29845	0.300855
PID_FGF_PATHWAY	-0.0828691	0.178874	-0.101103	0.362857	0.0868516	-0.359209
BIOCARTA_AKAPCENTROSOME_PATHWAY	-0.160126	0.0317026	-0.269473	0.223095	-0.104243	-0.00563949
BIOCARTA_NDKDYNAMIN_PATHWAY	0.139161	-0.0257818	-0.445213	-0.219416	-0.176406	0.283208
BIOCARTA_EXTRINSIC_PATHWAY	-0.161932	-0.784714	0.60421	0.220007	0.479078	-0.419465
PID_INTEGRIN_CS_PATHWAY	-0.168293	-0.0774062	0.481463	-0.17656	0.347491	-0.341907
BIOCARTA_SPRY_PATHWAY	-0.595533	0.0753501	0.276774	0.117205	0.215444	-0.484646
PID_SHP2_PATHWAY	-0.0545577	0.123611	0.0512493	0.262845	0.0197261	-0.292733
BIOCARTA_IGF1MTOR_PATHWAY	-0.172475	0.518496	-0.466255	-0.00934578	-0.39422	0.367059
BIOCARTA_ERK5_PATHWAY	-0.631969	0.287035	0.221407	0.340401	0.0486501	-0.416987
PID_AP1_PATHWAY	-0.233928	0.0624218	0.0287894	0.18568	0.0870956	-0.148279
BIOCARTA_MTOR_PATHWAY	-0.294164	0.476395	-0.609934	0.216761	-0.127056	0.236037
PID_ERBB4_PATHWAY	-0.298128	0.400236	0.065076	0.104807	-0.0709481	-0.185423
BIOCARTA_EGF_PATHWAY	-0.327659	0.396718	-0.019872	0.28312	-0.231158	-0.404248
PID_FOXM1_PATHWAY	0.00262788	0.495748	-0.283459	0.16625	-0.228287	0.12803
PID_BARD1_PATHWAY	-0.00967771	0.282561	-0.411807	0.168937	-0.17593	0.132415
PID_AVB3_INTEGRIN_PATHWAY	-0.282384	0.0826268	0.16231	0.129763	0.103714	-0.156922
BIOCARTA_CARM1_PATHWAY	-0.526288	0.408396	0.517496	0.39662	-0.114743	-0.647667
PID_PS1_PATHWAY	-0.274702	0.30293	-0.197468	0.345859	-0.182246	-0.347001
BIOCARTA_THELPER_PATHWAY	-0.612162	-0.636792	0.61403	-0.332802	0.675647	0.102556
ST_WNT_CA2_CYCLIC_GMP_PATHWAY	-0.132278	-0.0994691	0.335116	0.437712	-0.0676753	-0.312426
PID_HDAC_CLASSIII_PATHWAY	0.0293092	0.0253188	-0.1565	0.220303	-0.237349	-0.141284
PID_INTEGRIN3_PATHWAY	-0.192326	-0.357258	0.407361	0.224219	0.0242367	-0.249774
BIOCARTA_RAS_PATHWAY	0.0881345	0.253899	-0.174698	-0.0457161	-0.328444	0.0830803
PID_CDC42_PATHWAY	-0.244617	0.313463	-0.0206048	0.177163	-0.0766917	-0.21957
BIOCARTA_CALCINEURIN_PATHWAY	0.00387118	0.481287	-0.250877	-0.249483	-0.30645	0.133306
ST_PHOSPHOINOSITIDE_3_KINASE_PATHWAY	-0.229535	0.346706	0.0826759	-0.0835254	-0.276359	-0.184002
BIOCARTA_VEGF_PATHWAY	-0.377831	0.0267811	-0.0482503	0.128664	-0.126348	0.0314371
BIOCARTA_TPO_PATHWAY	-0.412612	0.351652	0.142879	0.247245	-0.324534	-0.297611
BIOCARTA_CDC42RAC_PATHWAY	0.0262703	-0.0153987	-0.208123	-0.373936	-0.370844	0.544209
BIOCARTA_MTA3_PATHWAY	0.145922	-0.511288	-0.00291537	0.103867	0.0109109	0.198352
BIOCARTA_ARF_PATHWAY	0.0192114	0.0401657	-0.379129	0.408164	-0.281225	0.105228
BIOCARTA_EIF_PATHWAY	0.0481242	0.331988	-0.554485	-0.283563	-0.174654	0.354977
PID_PI3KCI_AKT_PATHWAY	-0.0686565	0.330963	-0.212359	-0.251999	0.0201242	-0.101519
PID_P53_DOWNSTREAM_PATHWAY	-0.0540557	0.0162114	0.0812316	0.0590048	0.010035	-0.188559
BIOCARTA_RAC1_PATHWAY	-0.166238	0.18582	-0.225578	0.119536	-0.124865	0.0832453
NABA_ECM_GLYCOPROTEINS	-0.179936	-0.169178	0.378234	0.269792	0.181216	-0.112706
PID_RHOA_REG_PATHWAY	-0.410079	-0.104941	0.240155	0.384436	0.297058	-0.272306
ST_JNK_MAPK_PATHWAY	-0.0583933	0.381034	-0.220247	0.240783	-0.0786951	-0.258614
PID_ERBB2_ERBB3_PATHWAY	-0.275672	0.38775	-0.141349	0.310422	0.0283663	-0.374377
BIOCARTA_CELL2CELL_PATHWAY	0.012799	0.109653	-0.0969206	0.479903	0.257487	-0.556564
BIOCARTA_KERATINOCYTE_PATHWAY	-0.364809	0.111291	0.0939681	0.276678	0.0677615	-0.373516
PID_INTEGRIN5_PATHWAY	0.000992118	0.0234277	0.386449	0.0485772	0.240801	-0.282259
SIG_IL4RECEPTOR_IN_B_LYPHOCYTES	-0.377938	0.309	0.0205022	0.148126	0.0525918	-0.339418
PID_NOTCH_PATHWAY	-0.104922	0.163224	-0.031554	0.0455894	-0.0231128	-0.155908
BIOCARTA_PLCE_PATHWAY	0.171361	0.394979	-0.0377013	0.323371	-0.218547	-0.283413
PID_HIF1_TFPATHWAY	-0.146499	-0.0713455	0.0655994	-0.0384333	0.0340376	-0.0112572
PID_RHODOPSIN_PATHWAY	0.0929958	-0.0512263	0.301508	-0.157688	-0.0587484	-0.0697309
PID_MYC_REPRESS_PATHWAY	-0.11871	0.177955	-0.0590569	-0.0116648	-0.0526648	-0.202272
PID_REG_GR_PATHWAY	-0.155351	0.160728	-0.106769	0.0267845	-0.113584	0.043645
BIOCARTA_CDMAC_PATHWAY	-0.492579	0.0777016	-0.152863	0.137356	0.110656	-0.0501887
BIOCARTA_P53HYPOXIA_PATHWAY	0.00471754	0.0109014	-0.377088	0.150505	0.262945	-0.232385
PID_FCER1_PATHWAY	-0.392078	0.146819	0.163259	0.192319	0.15245	-0.304258
PID_ERBB1_DOWNSTREAM_PATHWAY	-0.109089	0.380577	-0.133362	0.136413	-0.186526	-0.182503
BIOCARTA_NOS1_PATHWAY	0.115078	0.196002	0.202748	-0.261618	0.00868349	0.200206
ST_DIFFERENTIATION_PATHWAY_IN_PC12_CELLS	-0.246582	0.328848	-0.0582964	0.300823	-0.0135495	-0.338897
BIOCARTA_MAL_PATHWAY	-0.00370826	0.518963	-0.20635	-0.00725547	-0.298947	-0.260533
PID_IL23_PATHWAY	-0.478139	-0.113375	0.310734	0.0655274	0.303185	-0.151911
PID_CDC42_REG_PATHWAY	-0.0387974	0.242718	0.24779	0.237245	-0.117838	-0.256493
PID_IGF1_PATHWAY	-0.269296	0.436459	-0.280777	0.216426	-0.0414383	-0.337254
BIOCARTA_SRCRPTP_PATHWAY	-0.506615	0.35209	-0.0104056	0.473835	0.0264542	-0.359759
BIOCARTA_P38MAPK_PATHWAY	-0.388065	0.306617	0.164149	0.0850066	-0.245378	-0.284159
PID_WNT_NONCANONICAL_PATHWAY	-0.278159	0.303009	-0.328106	0.340173	-0.0794747	-0.392287
PID_ERBB_NETWORK_PATHWAY	-0.3408	-0.218642	0.191811	-0.25353	0.461609	0.083913
BIOCARTA_PTC1_PATHWAY	-0.0334422	0.339974	-0.131915	0.155442	-0.217109	-0.115497
BIOCARTA_PGC1A_PATHWAY	-0.119841	0.277995	0.159072	-0.315282	-0.13089	0.149941
BIOCARTA_P27_PATHWAY	0.402021	0.17928	-0.471642	-0.190477	-0.422381	0.316166
BIOCARTA_PTDINS_PATHWAY	-0.123143	0.0214632	-0.076558	-0.0212399	-0.222201	0.0928573
BIOCARTA_GLYCOLYSIS_PATHWAY	0.467362	-0.580532	0.421069	-0.345823	-0.775578	0.585935
BIOCARTA_NUCLEARRS_PATHWAY	-0.373167	-0.066362	-0.12467	0.155962	-0.183528	0.0167759
SA_PTEN_PATHWAY	-0.334655	0.381525	0.221531	0.169187	0.03459	-0.566883
PID_PDGFRA_PATHWAY	-0.0369612	0.399399	0.279185	0.0747947	-0.311907	-0.478499
PID_TCPTP_PATHWAY	-0.25076	0.225449	0.187799	0.0538196	0.0697949	-0.284834
PID_AR_NONGENOMIC_PATHWAY	-0.132231	0.276049	0.123956	0.0726802	0.108692	-0.271082
PID_INTEGRIN1_PATHWAY	-0.405488	-0.282994	0.4849	0.197357	0.30011	-0.34465
PID_ER_NONGENOMIC_PATHWAY	-0.128477	0.344481	0.115819	0.126971	-0.0316579	-0.227408
BIOCARTA_CBL_PATHWAY	-0.404286	-0.255325	0.259947	-0.503238	0.284794	-0.27144
PID_RAC1_REG_PATHWAY	-0.385901	0.266691	0.328581	0.206759	0.244595	-0.231512
BIOCARTA_CHREBP2_PATHWAY	-0.30446	0.329748	0.14687	0.0226151	-0.127501	-0.357969
PID_LYSOPHOSPHOLIPID_PATHWAY	-0.111078	0.256871	0.0337294	0.200789	0.116403	-0.264107
BIOCARTA_RARRXR_PATHWAY	-0.239022	0.442983	0.163744	0.191409	-0.36966	-0.195245
PID_S1P_S1P2_PATHWAY	-0.084165	0.482356	-0.0446538	-0.027189	-0.302644	-0.0605901
BIOCARTA_RELA_PATHWAY	-0.279303	-0.0993446	0.213326	0.308442	0.0908025	-0.538878
SIG_INSULIN_RECEPTOR_PATHWAY_IN_CARDIAC_MYOCYTES	-0.336729	0.354479	-0.0298025	-0.00230793	-0.153	-0.14951
PID_VEGFR1_2_PATHWAY	-0.30599	0.0636297	0.183628	0.254685	-0.234436	-0.258336
BIOCARTA_ACTINY_PATHWAY	-0.0617037	-0.15024	-0.121383	-0.327139	-0.31956	0.407971
BIOCARTA_LONGEVITY_PATHWAY	-0.261171	0.35785	-0.261186	0.181868	-0.199597	0.137902
PID_WNT_CANONICAL_PATHWAY	-0.0427721	0.294661	0.206187	-0.0723855	-0.0909024	-0.402475
SA_B_CELL_RECEPTOR_COMPLEXES	-0.415914	0.312998	-0.0849654	0.440483	-0.074019	-0.325938
PID_INTEGRIN_A9B1_PATHWAY	-0.41441	-0.275188	0.396401	0.107462	0.533352	-0.32402
BIOCARTA_SET_PATHWAY	-0.0288559	-0.132751	0.0395529	-0.377955	-0.145383	0.424329
PID_PI3KCI_PATHWAY	-0.271169	0.0185478	0.157028	0.0494486	0.28196	-0.234552
NABA_ECM_AFFILIATED	-0.225703	-0.32283	0.386678	-0.0496115	0.29316	0.107984
PID_RETINOIC_ACID_PATHWAY	-0.363116	0.392854	-0.227079	0.147063	0.0172226	-0.163369
PID_WNT_SIGNALING_PATHWAY	-0.423103	-0.256442	0.0552238	0.471105	0.410307	-0.476109
BIOCARTA_NO2IL12_PATHWAY	-0.751996	-0.569083	0.460821	-0.219037	0.742239	-0.111307
BIOCARTA_IL7_PATHWAY	-0.0973133	-0.267376	0.07391	0.220301	0.253338	-0.2504
BIOCARTA_IL17_PATHWAY	-0.617447	-0.652259	0.581367	-0.0995049	0.699511	0.0937779
BIOCARTA_ATM_PATHWAY	0.150716	0.255615	-0.33174	0.160224	-0.103469	-0.165973
BIOCARTA_NKT_PATHWAY	-0.389263	-0.4824	0.531635	-0.234852	0.602473	-0.19837
PID_THROMBIN_PAR4_PATHWAY	-0.410387	0.0979748	0.46004	-0.103498	-0.116933	-0.108693
BIOCARTA_MCM_PATHWAY	-0.149225	0.0474465	0.155238	0.0472327	-0.152246	0.0133701
BIOCARTA_MITOCHONDRIA_PATHWAY	0.141115	-0.163896	-0.318238	-0.180146	-0.358192	0.355404
BIOCARTA_PARKIN_PATHWAY	0.130053	0.0585087	0.0477185	-0.627025	-0.266923	0.300879
BIOCARTA_ATRBRCA_PATHWAY	0.0456344	0.310331	-0.205899	-0.0432185	0.0966018	-0.101955
ST_G_ALPHA_I_PATHWAY	-0.332908	0.382559	0.227257	0.123725	0.313817	-0.586843
BIOCARTA_EPO_PATHWAY	-0.285385	0.34937	0.100892	0.121847	-0.223464	-0.371369
BIOCARTA_IGF1_PATHWAY	-0.395979	0.418608	-0.172143	0.309796	-0.27437	-0.277354
BIOCARTA_EIF2_PATHWAY	0.399088	0.292641	-0.48026	-0.401844	-0.536535	0.422598
PID_IL2_STAT5_PATHWAY	-0.223169	0.066317	-0.0510339	0.0637908	0.253549	-0.0647416
PID_PLK1_PATHWAY	-0.252184	0.447382	0.144602	0.161095	-0.467343	0.0574519
BIOCARTA_CARM_ER_PATHWAY	-0.392757	0.301634	-0.0666177	0.401969	-0.245271	-0.282187
BIOCARTA_INFLAM_PATHWAY	-0.338925	-0.287334	0.48855	-0.3238	0.507878	0.128355
BIOCARTA_IL3_PATHWAY	-0.489598	0.334387	0.0974911	0.0133307	-0.0379183	-0.32536
BIOCARTA_PROTEASOME_PATHWAY	0.611978	-0.647193	-0.0732392	-0.414824	-0.483927	0.533346
PID_NETRIN_PATHWAY	-0.0981204	0.269338	-0.274221	0.265108	-0.141394	-0.104783
BIOCARTA_LECTIN_PATHWAY	-0.359112	-0.556585	0.393731	0.0585366	0.615981	-0.530842
BIOCARTA_HCMV_PATHWAY	-0.497048	0.332113	-0.192632	0.566557	-0.382079	-0.359836
BIOCARTA_ECM_PATHWAY	-0.416207	0.204326	0.0394078	0.178561	-0.013495	-0.395262
BIOCARTA_TGFB_PATHWAY	-0.300191	0.399176	-0.0778452	0.307712	0.0441563	-0.529016
BIOCARTA_AGR_PATHWAY	-0.208253	0.225724	-0.0061947	0.0808109	0.26306	-0.329841
BIOCARTA_GATA3_PATHWAY	-0.530128	0.304827	0.223029	0.130447	0.229879	-0.480417
PID_P38_MKK3_6PATHWAY	-0.2408	0.30935	-0.425642	0.377121	-0.0412923	-0.164424
ST_WNT_BETA_CATENIN_PATHWAY	0.231467	0.322475	-0.0930252	0.0468928	-0.00693389	-0.161353
PID_ENDOTHELIN_PATHWAY	-0.0740842	0.214414	0.14017	0.26286	0.0785394	-0.328292
PID_IL4_2PATHWAY	-0.256644	0.165399	0.0910815	0.195558	0.101056	-0.248109
NABA_BASEMENT_MEMBRANES	-0.321796	-0.104777	0.34542	0.21199	0.249384	-0.286862
PID_SYNDECAN_4_PATHWAY	-0.225398	-0.286228	0.297758	0.125519	-0.361186	-0.100277
ST_STAT3_PATHWAY	-0.222816	0.0745208	-0.146427	0.588498	0.55352	-0.45303
BIOCARTA_P53_PATHWAY	0.222752	0.104625	-0.555703	0.388094	-0.0864461	-0.0155957
PID_P75_NTR_PATHWAY	-0.0832748	0.141854	-0.0745777	0.0968503	-0.120353	-0.135339
ST_INTERLEUKIN_4_PATHWAY	-0.381432	0.0442719	0.0267041	0.362196	0.261573	-0.483752
BIOCARTA_ERK_PATHWAY	-0.430142	0.303542	0.191891	0.139955	-0.158116	-0.379588
BIOCARTA_DEATH_PATHWAY	-0.19796	-0.0847834	-0.0416092	0.0232106	0.117072	-0.138399
BIOCARTA_HER2_PATHWAY	-0.519939	0.325395	0.0160541	0.568562	-0.184189	-0.528734
WNT_SIGNALING	-0.204284	0.350442	-0.120438	0.196986	-0.0104904	-0.313788
PID_HIF1A_PATHWAY	-0.0337225	0.0361633	-0.421557	-0.183689	-0.055002	0.388479
PID_NECTIN_PATHWAY	-0.039727	0.289746	0.135247	0.104519	-0.0512826	-0.32354
BIOCARTA_BCR_PATHWAY	-0.43574	0.231095	-0.151826	0.118856	-0.156078	-0.0994811
BIOCARTA_DNAFRAGMENT_PATHWAY	0.0187064	0.382256	-0.431279	0.274183	-0.00422604	0.289272
BIOCARTA_IL6_PATHWAY	-0.295987	0.390545	0.0360458	0.398256	-0.111205	-0.460154
PID_RANBP2_PATHWAY	-0.288471	0.414301	-0.311115	0.368256	-0.308657	0.0260824
PID_ATM_PATHWAY	-0.17023	0.280098	-0.174096	0.0131104	-0.0858051	0.00697025
PID_EPHA2_FWD_PATHWAY	-0.355725	0.189559	-0.140585	0.299725	0.0681961	-0.0735207
BIOCARTA_NFKB_PATHWAY	-0.238503	-0.0474997	0.0809384	0.114011	0.206891	-0.423729
PID_RET_PATHWAY	-0.323996	0.372749	-0.0870004	0.0859302	0.0653753	-0.294272
BIOCARTA_AMI_PATHWAY	-0.188486	-0.639644	0.534437	0.0773116	0.443811	-0.315893
BIOCARTA_STRESS_PATHWAY	-0.0931818	0.20081	-0.0639841	0.209749	-0.045889	-0.419687
PID_HDAC_CLASSII_PATHWAY	-0.221248	0.0485832	0.00330664	-0.154383	-0.114635	0.0141721
PID_ALK1_PATHWAY	-0.00259511	0.122688	-0.182192	-0.215509	0.384667	-0.0779339
BIOCARTA_INSULIN_PATHWAY	-0.344137	0.445991	-0.133855	0.333554	-0.267983	-0.350634
NABA_PROTEOGLYCANS	-0.00691034	-0.528549	0.362148	0.158052	0.560127	0.0905044
PID_AR_TF_PATHWAY	0.0857604	0.292569	-0.239712	0.361151	-0.244049	-0.299649
BIOCARTA_UCALPAIN_PATHWAY	-0.0856813	0.0931677	0.341797	0.0785206	0.00361564	-0.33798
PID_HEDGEHOG_GLI_PATHWAY	0.0515498	0.361392	-0.210736	-0.0153895	-0.262661	-0.144853
PID_REELIN_PATHWAY	-0.0120294	-0.0659669	-0.0441731	-0.0309187	0.189056	-0.0588902
PID_TCR_PATHWAY	-0.429812	-0.1503	0.137482	0.10014	0.359194	-0.222009
BIOCARTA_CTLA4_PATHWAY	-0.228989	-0.445624	0.333478	-0.192498	0.39693	0.196948
PID_TOLL_ENDOGENOUS_PATHWAY	-0.0526159	-0.346758	0.179433	-0.181805	0.406923	-0.250648
BIOCARTA_FMLP_PATHWAY	-0.238773	0.365548	-0.143231	-0.0552232	-0.211178	0.0482162
BIOCARTA_FAS_PATHWAY	-0.0990751	0.241106	-0.355167	0.294594	-0.0564035	-0.108853
BIOCARTA_HSP27_PATHWAY	-0.338952	-0.160351	0.0456657	-0.0862707	0.115234	0.0438024
PID_CD8_TCR_PATHWAY	-0.440619	-0.213787	0.0201165	0.133373	0.386248	-0.241195
ST_P38_MAPK_PATHWAY	-0.276835	0.444538	-0.239689	0.318895	-0.0345766	-0.32366
PID_ARF6_DOWNSTREAM_PATHWAY	-0.124762	0.340362	-0.0632694	-0.240297	0.233905	0.287754
PID_AJDISS_2PATHWAY	-0.303897	0.381324	0.0174313	0.188388	0.00497697	-0.304176
PID_MET_PATHWAY	-0.178576	0.292067	-0.0584011	0.184809	-0.0996825	-0.362204
PID_PRL_SIGNALING_EVENTS_PATHWAY	-0.166547	0.144058	-0.160005	-0.0838018	-0.0590152	-0.104317
BIOCARTA_PTEN_PATHWAY	-0.285103	0.439467	-0.144336	0.148907	-0.0700473	-0.348512
BIOCARTA_SPPA_PATHWAY	-0.477938	0.15636	0.340752	0.00475423	0.423445	-0.376559
PID_LPA4_PATHWAY	-0.434478	0.0161231	0.335833	0.336858	0.206599	-0.423281
ST_T_CELL_SIGNAL_TRANSDUCTION	-0.380112	-0.169511	0.0881723	0.227608	0.213511	-0.221794
PID_FAK_PATHWAY	-0.297787	0.2512	0.125943	0.238343	-0.211709	-0.400731
PID_P38_GAMMA_DELTA_PATHWAY	0.051297	0.397338	-0.0938847	0.348742	-0.0972528	-0.489875
PID_PI3K_PLC_TRK_PATHWAY	0.104625	0.432378	-0.0396065	-0.166069	-0.385131	-0.197351
BIOCARTA_TCYTOTOXIC_PATHWAY	-0.613343	-0.646329	0.613443	-0.334071	0.676852	0.105709
PID_PTP1B_PATHWAY	-0.301684	0.19267	0.0550077	-0.0483792	0.222859	-0.272105
SIG_PIP3_SIGNALING_IN_B_LYMPHOCYTES	-0.321366	0.0382052	0.334475	0.17742	0.21332	-0.382755
BIOCARTA_PML_PATHWAY	-0.371855	0.156886	0.283129	0.00515947	-0.0413424	-0.0341858
BIOCARTA_RACCYCD_PATHWAY	-0.0738718	0.401201	-0.344595	0.210436	-0.180371	-0.162647
BIOCARTA_ETS_PATHWAY	-0.290112	0.224389	-0.0883928	0.416728	0.0494389	-0.431579
PID_LKB1_PATHWAY	-0.189566	0.216364	-0.249173	0.0228816	-0.128509	-0.0858921
BIOCARTA_HIVNEF_PATHWAY	-0.110644	-0.0220037	0.087694	0.0768424	-0.0578923	-0.0929837
PID_SYNDECAN_3_PATHWAY	-0.0271719	0.0823188	0.0170328	-0.20695	0.266691	-0.0150015
PID_MYC_PATHWAY	0.156732	0.367873	-0.235802	-0.203516	-0.298877	0.233019
BIOCARTA_HIF_PATHWAY	-0.283175	-0.355473	0.351586	-0.0874885	0.320621	-0.333086
BIOCARTA_COMP_PATHWAY	-0.485928	-0.593792	0.419906	-0.154585	0.597638	-0.397576
BIOCARTA_MET_PATHWAY	-0.40105	0.312715	0.0439793	0.179016	0.20976	-0.400955
PID_CIRCADIAN_PATHWAY	-0.0407644	0.310308	0.0128484	0.460333	0.108864	-0.643809
ST_FAS_SIGNALING_PATHWAY	-0.115983	0.00413557	-0.179955	-0.0190833	-0.053632	-0.128004
BIOCARTA_GLEEVEC_PATHWAY	-0.381445	0.380529	-0.111672	0.120998	-0.250318	-0.0947383
PID_NFAT_TFPATHWAY	-0.197601	0.155617	0.12688	0.0556672	0.250386	-0.179472
BIOCARTA_BARR_MAPK_PATHWAY	-0.530447	0.104726	0.285804	-0.16025	0.239519	-0.336981
BIOCARTA_TID_PATHWAY	-0.254517	0.0532359	-0.0255915	-0.0275169	0.197994	-0.225361
PID_TCR_RAS_PATHWAY	-0.445371	0.235195	-0.0731999	0.373316	0.0913704	-0.274926
BIOCARTA_SALMONELLA_PATHWAY	-0.147279	-0.254916	-0.240377	-0.456422	-0.320574	0.616759
BIOCARTA_FCER1_PATHWAY	-0.41754	0.299758	-0.0322587	0.204811	-0.344955	-0.0739223
BIOCARTA_DC_PATHWAY	-0.340805	-0.596631	0.670961	-0.329552	0.380775	0.141746
HALLMARK_G2M_CHECKPOINT	-0.143203	0.323772	-0.0313781	0.105851	-0.24132	-0.062642
HALLMARK_XENOBIOTIC_METABOLISM	0.278435	-0.231933	-0.289217	0.0788509	-0.151972	0.155111
HALLMARK_BILE_ACID_METABOLISM	0.071554	-0.350446	-0.133285	0.0993435	-0.0483884	0.0637245
HALLMARK_PROTEIN_SECRETION	0.0535149	-0.121415	-0.208759	-0.0481584	-0.0576837	-0.0109616
HALLMARK_ADIPOGENESIS	0.193115	-0.265717	-0.0137023	-0.126033	-0.259737	0.178221
HALLMARK_IL2_STAT5_SIGNALING	-0.299003	-0.142832	0.208982	-0.0710555	0.225805	-0.0977555
HALLMARK_IL6_JAK_STAT3_SIGNALING	-0.251447	-0.183644	0.406931	-0.0524184	0.35274	-0.322387
HALLMARK_UNFOLDED_PROTEIN_RESPONSE	0.0804555	-0.100262	-0.270739	-0.0200145	-0.106154	0.115265
HALLMARK_SPERMATOGENESIS	-0.0326539	0.0824739	0.132809	-0.0451613	0.141312	-0.0544096
HALLMARK_PEROXISOME	0.199149	-0.0279729	-0.210756	-0.0437708	-0.256957	0.186592
HALLMARK_WNT_BETA_CATENIN_SIGNALING	-0.0561235	0.327858	-0.257458	0.125281	-0.176276	-0.0829363
HALLMARK_APICAL_SURFACE	-0.25136	-0.0512277	0.450444	-0.0655724	0.348659	-0.390291
HALLMARK_TGF_BETA_SIGNALING	-0.30982	0.206711	0.107692	0.0827482	0.0432514	-0.280255
HALLMARK_GLYCOLYSIS	-0.037748	-0.156373	0.0993886	-0.0076374	-0.114626	0.0380157
HALLMARK_MTORC1_SIGNALING	-0.0764963	-0.307288	0.154897	-0.248764	0.029288	0.202008
HALLMARK_CHOLESTEROL_HOMEOSTASIS	-0.480281	-0.43767	0.529445	-0.22292	0.209357	0.0492296
HALLMARK_ANGIOGENESIS	-0.09575	-0.359999	0.488071	-0.261659	0.441044	-0.230101
HALLMARK_P53_PATHWAY	-0.0965345	-0.0506689	0.153229	-0.139714	0.0765823	-0.0654014
HALLMARK_MYC_TARGETS_V2	0.334024	-0.447383	-0.275996	0.000441411	-0.263122	0.349394
HALLMARK_KRAS_SIGNALING_DN	-0.106318	0.0282985	0.183968	0.0719861	0.144118	-0.148318
HALLMARK_KRAS_SIGNALING_UP	-0.236404	-0.141354	0.274965	-0.210426	0.133555	0.0567818
HALLMARK_UV_RESPONSE_UP	-0.0518101	-0.309128	-0.0511765	-0.0448473	-0.0130866	0.170746
HALLMARK_REACTIVE_OXIGEN_SPECIES_PATHWAY	0.102269	-0.385423	0.0427332	-0.213684	-0.275472	0.379942
HALLMARK_HYPOXIA	-0.113137	-0.0772768	0.203594	-0.0111531	-0.0769213	0.00545708
HALLMARK_FATTY_ACID_METABOLISM	0.295301	-0.287616	-0.150143	-0.259401	-0.285675	0.373126
HALLMARK_ALLOGRAFT_REJECTION	-0.369621	-0.31831	0.389772	-0.275631	0.37444	0.139156
HALLMARK_PANCREAS_BETA_CELLS	0.0510265	0.0251969	-0.262737	-0.158343	0.288104	0.235558
HALLMARK_ESTROGEN_RESPONSE_LATE	-0.180078	-0.0236583	0.147922	-0.0646843	0.139996	0.0189357
HALLMARK_MYOGENESIS	-0.110999	0.00464425	0.176161	-0.0365427	0.0932159	-0.0566863
HALLMARK_MYC_TARGETS_V1	0.380708	-0.165854	-0.366076	-0.386309	-0.405059	0.480052
HALLMARK_INTERFERON_ALPHA_RESPONSE	-0.0397243	-0.375941	0.275875	-0.340656	0.116637	0.0895737
HALLMARK_UV_RESPONSE_DN	-0.112205	0.276124	-0.0208088	0.206384	0.0119088	-0.284203
HALLMARK_OXIDATIVE_PHOSPHORYLATION	0.51454	-0.398792	-0.265707	-0.457487	-0.460244	0.563572
HALLMARK_COAGULATION	-0.182635	-0.387598	0.268275	-0.0934798	0.20966	-0.111504
HALLMARK_ANDROGEN_RESPONSE	-0.113528	0.0678894	-0.103728	-0.0797664	-0.151093	0.0910718
HALLMARK_HEDGEHOG_SIGNALING	0.224134	0.0354023	-0.0188225	-0.00547084	0.30156	-0.46799
HALLMARK_INTERFERON_GAMMA_RESPONSE	-0.179046	-0.285892	0.267484	-0.228215	0.204331	0.0370725
HALLMARK_APOPTOSIS	-0.2061	-0.20245	0.19432	-0.108068	0.0337745	0.0328895
HALLMARK_TNFA_SIGNALING_VIA_NFKB	-0.2951	0.0117154	0.148776	0.113014	0.0931773	-0.166694
HALLMARK_APICAL_JUNCTION	-0.050708	0.0787614	0.247487	0.129112	0.185	-0.271276
HALLMARK_NOTCH_SIGNALING	-0.295949	0.168797	0.0887583	0.163279	-0.175043	0.0425646
HALLMARK_EPITHELIAL_MESENCHYMAL_TRANSITION	-0.142125	-0.171396	0.37289	0.00222081	0.151642	-0.158219
HALLMARK_INFLAMMATORY_RESPONSE	-0.242535	-0.132124	0.345687	-0.0604221	0.237772	-0.170294
HALLMARK_HEME_METABOLISM	-0.128792	0.0694094	-0.208842	0.0329085	0.0495504	0.00615427
HALLMARK_ESTROGEN_RESPONSE_EARLY	-0.125182	0.100805	0.155698	0.155843	0.0105794	-0.246246
HALLMARK_MITOTIC_SPINDLE	-0.294845	0.208965	0.134976	0.306131	-0.0139641	-0.31839
HALLMARK_PI3K_AKT_MTOR_SIGNALING	-0.166088	0.182287	-0.00745439	-0.153763	-0.0052548	-0.106597
HALLMARK_COMPLEMENT	-0.26016	-0.343599	0.275488	-0.194655	0.231854	-0.0609359
HALLMARK_E2F_TARGETS	0.092364	0.184618	-0.10375	-0.0641608	-0.300358	0.179803
HALLMARK_DNA_REPAIR	0.266733	-0.189833	-0.239542	-0.268354	-0.283353	0.359046
Fanconi anemia pathway	-0.114436	0.382324	-0.196608	0.0836071	-0.0592248	-0.0358189
FOXA2 and FOXA3 transcription factor networks	0.0400347	-0.039115	-0.274978	0.328751	-0.321096	0.0324988
IL5-mediated signaling events	-0.091239	0.349707	-0.20229	0.0901529	-0.232022	-0.269712
Syndecan-4-mediated signaling events	-0.225398	-0.286228	0.297758	0.125519	-0.361186	-0.100277
BCR signaling pathway	-0.370634	0.219724	0.0927923	0.134314	0.0832068	-0.17904
Aurora B signaling	-0.0555827	0.389962	0.0117726	-0.113402	-0.103168	0.0297892
N-cadherin signaling events	0.0135429	0.104956	0.104268	-0.0153237	0.0784697	-0.105771
Regulation of Telomerase	0.013882	0.13405	-0.278182	0.0526667	-0.204103	0.0830992
Trk receptor signaling mediated by PI3K and PLC-gamma	0.104625	0.432378	-0.0396065	-0.166069	-0.385131	-0.197351
IL6-mediated signaling events	-0.149998	0.198431	0.0352152	0.297338	-0.176978	-0.20472
Role of Calcineurin-dependent NFAT signaling in lymphocytes	-0.203869	0.144066	-0.128443	-0.159514	-0.08504	0.0806208
mTOR signaling pathway	-0.166063	0.419751	-0.313323	0.0552748	-0.091777	-0.0810748
Signaling events mediated by the Hedgehog family	0.306072	0.291096	-0.20286	0.104191	0.171007	-0.245347
Syndecan-3-mediated signaling events	-0.0898267	-0.0290853	0.109493	-0.177431	0.317556	-0.172645
Atypical NF-kappaB pathway	-0.490412	-0.0266674	-0.178685	0.344667	0.225853	-0.170256
Arf1 pathway	-0.0884338	-0.291303	-0.157437	0.216671	0.213554	0.0390021
ATR signaling pathway	-0.183365	0.257002	-0.0083521	-0.0121784	0.0240895	0.0467614
S1P3 pathway	-0.107889	0.360176	0.213093	-0.218313	0.144602	-0.0812808
SHP2 signaling	-0.0559617	0.12658	0.0834503	0.294593	0.0214956	-0.309952
EPHA forward signaling	-0.199932	0.0223415	0.004465	0.21474	0.134776	-0.299888
IL2 signaling events mediated by PI3K	-0.0482773	0.04142	-0.137373	0.103085	-0.0712069	0.125636
p38 MAPK signaling pathway	-0.0963632	0.27312	-0.412386	0.10069	-0.057037	0.0191621
IL3-mediated signaling events	-0.120925	0.371368	-0.107692	0.0324016	-0.0927738	-0.130304
VEGFR1 specific signals	-0.398165	-0.0831577	0.256694	-0.130536	0.192766	0.0426828
Reelin signaling pathway	0.0203327	-0.0261981	0.0121736	-0.0345243	0.155606	-0.0869518
Arf6 trafficking events	-0.213248	0.00343416	0.156755	0.121635	0.157494	-0.328812
Integrin family cell surface interactions	-0.168293	-0.0774062	0.481463	-0.17656	0.347491	-0.341907
Calcium signaling in the CD4+ TCR pathway	-0.124083	0.0373951	0.235566	-0.0822349	-0.122686	0.342246
VEGFR3 signaling in lymphatic endothelium	-0.56544	0.359124	0.181228	0.380881	-0.051436	-0.487542
GMCSF-mediated signaling events	-0.409493	0.340502	0.152802	0.304957	0.037386	-0.441099
RAC1 signaling pathway	-0.31008	0.218093	0.277012	0.063614	-0.196391	-0.125014
EPHA2 forward signaling	-0.355725	0.189559	-0.140585	0.299725	0.0681961	-0.0735207
Alpha9 beta1 integrin signaling events	-0.41441	-0.275188	0.396401	0.107462	0.533352	-0.32402
Netrin-mediated signaling events	-0.0981204	0.269338	-0.274221	0.265108	-0.141394	-0.104783
Canonical NF-kappaB pathway	-0.112166	0.093817	-0.111262	0.122899	-0.168373	-0.17595
Validated targets of C-MYC transcriptional repression	-0.11871	0.177955	-0.0590569	-0.0116648	-0.0526648	-0.202272
Nongenotropic Androgen signaling	-0.132231	0.276049	0.123956	0.0726802	0.108692	-0.271082
FAS (CD95) signaling pathway	-0.265409	0.259865	-0.0112275	0.372342	-0.0143036	-0.316189
Alpha-synuclein signaling	-0.151552	-0.0306783	-0.174407	-0.182118	0.287657	0.0927529
DNA-PK pathway in nonhomologous end joining	-0.469957	-0.282562	-0.343723	0.163464	0.346268	0.250643
Signaling events mediated by VEGFR1 and VEGFR2	-0.27552	0.0386388	0.238739	0.149561	-0.177753	-0.214422
Signaling events mediated by HDAC Class III	0.0141565	0.171561	0.0663273	0.0600197	-0.188086	-0.107789
Alpha4 beta1 integrin signaling events	-0.408163	0.153758	0.285171	0.232226	0.259422	-0.440487
p75(NTR)-mediated signaling	-0.0832748	0.141854	-0.0745777	0.0968503	-0.120353	-0.135339
Wnt signaling network	-0.400268	-0.269352	0.178551	0.372789	0.416406	-0.504888
Trk receptor signaling mediated by the MAPK pathway	-0.0622006	0.389028	0.0293224	0.277686	-0.18754	-0.367503
Arf6 downstream pathway	-0.124762	0.340362	-0.0632694	-0.240297	0.233905	0.287754
Signaling events regulated by Ret tyrosine kinase	-0.323996	0.372749	-0.0870004	0.0859302	0.0653753	-0.294272
Nectin adhesion pathway	-0.039727	0.289746	0.135247	0.104519	-0.0512826	-0.32354
Stabilization and expansion of the E-cadherin adherens junction	-0.195739	0.21087	0.222746	0.390351	-0.00779156	-0.638281
IGF1 pathway	-0.279095	0.432078	-0.249933	0.262105	-0.0465377	-0.378742
Signaling events mediated by Hepatocyte Growth Factor Receptor (c-Met)	-0.15875	0.300897	-0.0820017	0.185043	-0.11666	-0.364418
ATM pathway	-0.17023	0.280098	-0.174096	0.0131104	-0.0858051	0.00697025
TCR signaling in naive CD8+ T cells	-0.440619	-0.213787	0.0201165	0.133373	0.386248	-0.241195
LPA receptor mediated events	-0.117495	0.246487	0.0259806	0.181348	0.127116	-0.250112
RXR and RAR heterodimerization with other nuclear receptor	-0.460499	0.128876	-0.00163219	0.0141231	0.389939	-0.341223
Notch signaling pathway	-0.148314	0.0489541	0.0371355	-0.0741152	0.156852	-0.0458788
Direct p53 effectors	-0.0621134	0.0159047	0.0818272	0.0628075	0.0192769	-0.192442
Beta5 beta6 beta7 and beta8 integrin cell surface interactions	0.000992118	0.0234277	0.386449	0.0485772	0.240801	-0.282259
Posttranslational regulation of adherens junction stability and dissassembly	-0.303897	0.381324	0.0174313	0.188388	0.00497697	-0.304176
Validated nuclear estrogen receptor alpha network	-0.0748235	0.384898	-0.195119	0.112419	-0.338703	-0.0822492
ErbB1 downstream signaling	-0.0676327	0.369862	-0.132394	0.0835995	-0.212874	-0.109713
Internalization of ErbB1	-0.275285	0.0704468	-0.242034	0.153428	-0.112738	-0.180339
Visual signal transduction: Rods	0.0929958	-0.0512263	0.301508	-0.157688	-0.0587484	-0.0697309
CDC42 signaling events	-0.244617	0.313463	-0.0206048	0.177163	-0.0766917	-0.21957
Regulation of cytoplasmic and nuclear SMAD2 3 signaling	-0.201443	0.441269	-0.158018	-0.112374	-0.367545	0.0639568
Osteopontin-mediated events	-0.328597	-0.0206828	0.0606566	0.251678	-0.00623798	-0.161845
Notch-mediated HES HEY network	-0.108793	0.258796	-0.23316	0.278028	-0.168087	-0.0889114
Integrins in angiogenesis	-0.299983	0.0531395	0.175193	0.17216	0.0365142	-0.182611
Endothelins	-0.0740842	0.214414	0.14017	0.26286	0.0785394	-0.328292
CXCR4-mediated signaling events	-0.383905	0.018062	0.00822709	-0.0501869	0.209443	-0.125935
PDGFR-alpha signaling pathway	-0.0351922	0.407866	0.213905	0.145627	-0.37576	-0.48697
Regulation of p38-alpha and p38-beta	-0.0880064	0.347327	-0.231384	0.071671	-0.057947	-0.16912
PAR4-mediated thrombin signaling events	-0.410387	0.0979748	0.46004	-0.103498	-0.116933	-0.108693
Beta2 integrin cell surface interactions	-0.134916	-0.568482	0.533263	-0.0131864	0.31118	-0.00560101
Regulation of nuclear beta catenin signaling and target gene transcription	-0.152863	0.303161	0.0312804	0.0197041	-0.112492	-0.0744636
PDGFR-beta signaling pathway	-0.293525	0.24741	0.00190699	-0.00525675	-0.0519508	-0.143722
S1P4 pathway	-0.0602669	0.281683	0.206421	-0.353764	-0.0902044	0.0307682
JNK signaling in the CD4+ TCR pathway	-0.362474	0.316224	0.00454086	0.28468	0.211677	-0.261616
PLK1 signaling events	-0.248381	0.495237	0.144938	0.177578	-0.464977	-0.0378762
Regulation of CDC42 activity	-0.0387974	0.242718	0.24779	0.237245	-0.117838	-0.256493
Beta1 integrin cell surface interactions	-0.405488	-0.282994	0.4849	0.197357	0.30011	-0.34465
Fc-epsilon receptor I signaling in mast cells	-0.387738	0.189433	0.148749	0.196354	0.116945	-0.321611
Noncanonical Wnt signaling pathway	-0.278159	0.303009	-0.328106	0.340173	-0.0794747	-0.392287
CXCR3-mediated signaling events	-0.0264634	0.391672	-0.16478	0.279592	0.0266322	-0.281351
Neurotrophic factor-mediated Trk receptor signaling	-0.042749	0.23777	-0.172751	0.0899343	-0.156274	-0.171268
Cellular roles of Anthrax toxin	0.00201537	0.170693	0.423877	-0.238735	0.11547	0.0456464
Signaling events mediated by TCPTP	-0.259269	0.243961	0.236013	0.11029	0.0171867	-0.36935
Insulin-mediated glucose transport	0.0308178	0.321846	-0.104408	-0.3963	-0.200283	0.0888072
Ras signaling in the CD4+ TCR pathway	-0.445371	0.235195	-0.0731999	0.373316	0.0913704	-0.274926
Coregulation of Androgen receptor activity	-0.193403	0.373932	-0.0302265	0.256067	-0.240207	-0.263251
Thromboxane A2 receptor signaling	-0.415576	0.009118	0.250929	-0.158994	0.259286	-0.0894383
a6b1 and a6b4 Integrin signaling	-0.132042	0.259777	-3.81947e-05	0.00684601	-0.208268	-0.320483
p38 signaling mediated by MAPKAP kinases	-0.132402	0.377418	0.183208	-0.061358	-0.434828	-0.328595
IL4-mediated signaling events	-0.205842	0.213435	0.0476536	0.183818	0.0757204	-0.241921
TGF-beta receptor signaling	-0.349879	0.375423	-0.119699	0.111185	-0.181764	-0.222126
Signaling mediated by p38-alpha and p38-beta	-0.189196	0.289166	-0.0976113	0.0444099	-0.222155	0.0433389
Validated transcriptional targets of AP1 family members Fra1 and Fra2	-0.230664	-0.0598762	-0.0347361	0.332499	0.16144	-0.0695628
Syndecan-1-mediated signaling events	-0.381402	-0.33709	0.359605	0.0204742	0.29525	-0.222097
IFN-gamma pathway	-0.0978072	0.280115	0.0767401	-0.0410678	-0.089625	-0.125982
Syndecan-2-mediated signaling events	-0.314768	-0.106145	-0.024735	0.06385	0.126086	-0.0585487
TRAIL signaling pathway	-0.37235	-0.039682	0.101932	0.401587	0.00361402	-0.38041
Validated nuclear estrogen receptor beta network	0.166049	0.174508	-0.0690389	-0.143986	-0.298562	0.299386
Sumoylation by RanBP2 regulates transcriptional repression	-0.288471	0.414301	-0.311115	0.368256	-0.308657	0.0260824
Caspase cascade in apoptosis	-0.257212	-0.334925	0.0711676	-0.234188	0.133078	0.0600557
IL12-mediated signaling events	-0.564235	-0.28916	0.369394	-0.166037	0.467088	-0.0471071
S1P2 pathway	-0.084165	0.482356	-0.0446538	-0.027189	-0.302644	-0.0605901
Sphingosine 1-phosphate (S1P) pathway	-0.16553	0.323124	0.326359	0.000781806	0.0180314	-0.245462
RhoA signaling pathway	-0.261515	0.258826	0.24567	0.0932332	-0.126239	-0.409426
Validated targets of C-MYC transcriptional activation	0.239176	0.0585802	-0.307186	-0.0876957	-0.282707	0.326974
C-MYB transcription factor network	-0.275299	0.133617	0.147261	-0.0766105	0.0577738	-0.153606
CD40 CD40L signaling	-0.0495108	-0.015018	-0.20743	0.395744	-0.211005	-0.118881
Regulation of Ras family activation	0.0140973	0.0667569	0.0880414	-0.107358	0.180411	-0.0836547
IL2 signaling events mediated by STAT5	-0.223169	0.066317	-0.0510339	0.0637908	0.253549	-0.0647416
FoxO family signaling	0.173357	0.433183	-0.303996	-0.0461837	-0.125166	-0.350922
Signaling events mediated by HDAC Class II	-0.221248	0.0485832	0.00330664	-0.154383	-0.114635	0.0141721
Circadian rhythm pathway	-0.0407644	0.310308	0.0128484	0.460333	0.108864	-0.643809
p73 transcription factor network	0.012453	0.178923	0.0138865	0.0673736	-0.179178	-0.0952292
Canonical Wnt signaling pathway	-0.0427721	0.294661	0.206187	-0.0723855	-0.0909024	-0.402475
BMP receptor signaling	-0.322978	0.233784	0.0215296	0.249831	0.18095	-0.387008
Glucocorticoid receptor regulatory network	-0.155351	0.160728	-0.106769	0.0267845	-0.113584	0.043645
Validated transcriptional targets of TAp63 isoforms	0.22325	-0.0224802	-0.0767793	0.0406607	0.0806652	-0.0626834
Regulation of Androgen receptor activity	0.0857604	0.292569	-0.239712	0.361151	-0.244049	-0.299649
Beta3 integrin cell surface interactions	-0.192326	-0.357258	0.407361	0.224219	0.0242367	-0.249774
Degradation of beta catenin	0.121046	0.403079	-0.1143	0.399384	-0.417365	-0.431806
S1P1 pathway	0.0373667	0.0559511	0.47909	-0.295619	0.0032882	-0.10452
AP-1 transcription factor network	-0.233928	0.0624218	0.0287894	0.18568	0.0870956	-0.148279
Regulation of RhoA activity	-0.410079	-0.104941	0.240155	0.384436	0.297058	-0.272306
Aurora A signaling	-0.199369	0.353876	-0.084003	-0.0497117	-0.344955	0.125764
Insulin Pathway	-0.34603	0.276063	-0.15933	0.374759	-0.00493178	-0.386201
Retinoic acid receptors-mediated signaling	-0.363116	0.392854	-0.227079	0.147063	0.0172226	-0.163369
IL1-mediated signaling events	-0.163581	-0.0860718	-0.0978355	0.244143	0.160931	-0.280752
LKB1 signaling events	-0.171669	0.183774	-0.189382	-0.0470639	-0.00851388	-0.134512
E2F transcription factor network	-0.20492	0.359277	-0.17552	0.29671	-0.184328	-0.044487
TCR signaling in naive CD4+ T cells	-0.421313	-0.152673	0.122069	0.100577	0.351738	-0.225325
Hypoxic and oxygen homeostasis regulation of HIF-1-alpha	-0.0337225	0.0361633	-0.421557	-0.183689	-0.055002	0.388479
IL23-mediated signaling events	-0.478139	-0.113375	0.310734	0.0655274	0.303185	-0.151911
EPO signaling pathway	-0.235405	0.344774	0.084479	0.249206	-0.0645019	-0.367358
HIF-1-alpha transcription factor network	-0.127889	-0.0684619	0.0484972	-0.039814	0.0352754	0.0155331
LPA4-mediated signaling events	-0.434478	0.0161231	0.335833	0.336858	0.206599	-0.423281
Nephrin Neph1 signaling in the kidney podocyte	0.299851	0.342424	-0.187747	0.068623	-0.32362	-0.0914819
Arf6 signaling events	-0.271564	0.072793	0.0645567	0.172924	0.231921	-0.354873
PAR1-mediated thrombin signaling events	-0.194683	0.127072	0.363788	0.0216323	0.0210067	-0.303619
E-cadherin signaling in the nascent adherens junction	0.0207756	0.404284	-0.0836702	-0.11859	-0.138111	-0.0863518
Presenilin action in Notch and Wnt signaling	-0.300563	0.313332	-0.193214	0.354265	-0.175009	-0.359987
ALK1 signaling events	-0.00259511	0.122688	-0.182192	-0.215509	0.384667	-0.0779339
Class I PI3K signaling events	-0.213864	0.0749368	0.084443	0.0646356	0.232852	-0.221156
IL27-mediated signaling events	-0.168338	-0.00294794	0.175546	-0.104694	0.536197	-0.358632
E-cadherin signaling in keratinocytes	0.295829	0.397261	-0.164436	0.302194	-0.249443	-0.423179
Regulation of nuclear SMAD2 3 signaling	-0.139546	0.289363	-0.234166	0.308995	-0.335833	-0.0929026
Signaling events mediated by PRL	-0.166547	0.144058	-0.160005	-0.0838018	-0.0590152	-0.104317
IL2-mediated signaling events	-0.308699	0.295342	-0.0330206	0.291193	0.00745528	-0.305028
amb2 Integrin signaling	-0.237728	-0.456171	0.459074	-0.140508	0.379626	-0.017557
Signaling events mediated by PTP1B	-0.301684	0.19267	0.0550077	-0.0483792	0.222859	-0.272105
Regulation of retinoblastoma protein	-0.0205939	0.273506	0.0748786	0.0874283	-0.150925	-0.255506
Ceramide signaling pathway	-0.105844	-0.0273999	0.0181936	-0.0615944	-0.273273	-0.00548393
Class I PI3K signaling events mediated by Akt	-0.0686565	0.330963	-0.212359	-0.251999	0.0201242	-0.101519
Integrin-linked kinase signaling	0.0339383	0.174326	-0.0496071	-0.11488	-0.162015	-0.0114652
Validated transcriptional targets of deltaNp63 isoforms	-0.162093	0.21615	0.0301671	-0.115905	0.212578	-0.0857758
Downstream signaling in naive CD8+ T cells	-0.397868	-0.280755	0.0944213	-0.00330915	0.373717	0.0662454
Lissencephaly gene (LIS1) in neuronal migration and development	0.276382	0.0400248	-0.102157	-0.326619	-0.258751	0.221244
ErbB receptor signaling network	-0.3408	-0.218642	0.191811	-0.25353	0.461609	0.083913
Ephrin B reverse signaling	-0.420492	0.210957	0.0681772	0.0582116	0.346875	-0.215277
FOXA1 transcription factor network	-0.370758	0.268213	0.105182	0.170573	-0.12808	-0.364601
p53 pathway	-0.14422	0.418377	-0.143563	0.247457	-0.080683	-0.128878
Plasma membrane estrogen receptor signaling	-0.131462	0.350746	0.165914	0.163641	-0.0463344	-0.272938
Endogenous TLR signaling	-0.0375306	-0.302945	0.150498	-0.150142	0.429515	-0.259797
IL8- and CXCR2-mediated signaling events	-0.452472	0.156946	0.198003	-0.375193	0.366716	0.0671499
EGF receptor (ErbB1) signaling pathway	-0.0516511	0.401898	-0.201814	0.359765	-0.169442	-0.370902
ATF-2 transcription factor network	-0.196465	0.0985903	-0.133754	0.198423	-0.0422654	-0.0629228
Angiopoietin receptor Tie2-mediated signaling	-0.206165	0.203526	-0.0931231	0.23869	0.0389057	-0.15931
ErbB4 signaling events	-0.289795	0.412296	0.0651172	0.10669	-0.141275	-0.191441
Calcineurin-regulated NFAT-dependent transcription in lymphocytes	-0.174835	0.15598	0.187603	-0.0707024	0.24523	-0.0473262
FOXM1 transcription factor network	-0.0281239	0.474446	-0.267056	0.200508	-0.205912	0.0403415
IL8- and CXCR1-mediated signaling events	-0.521224	0.122621	0.0559226	-0.324497	0.407175	-0.0713962
EPHB forward signaling	-0.1662	0.144714	-0.0571641	0.139678	-0.0241544	-0.219578
Signaling events mediated by Stem cell factor receptor (c-Kit)	-0.368094	0.308891	-0.0622798	0.063798	-0.0289002	-0.190534
Signaling events mediated by HDAC Class I	-0.40381	0.0108288	-0.000223608	0.229096	-0.1494	-0.0954661
TNF receptor signaling pathway	-0.316744	0.159212	0.201412	0.226975	0.00488258	-0.31772
C-MYC pathway	0.17989	0.366842	-0.223421	-0.243318	-0.27993	0.280094
ErbB2 ErbB3 signaling events	-0.28121	0.400682	-0.141811	0.312892	-0.0310555	-0.384144
FGF signaling pathway	-0.284846	0.24171	0.0507648	0.363132	0.170591	-0.425324
BARD1 signaling events	-0.0515479	0.330372	-0.393326	0.177161	-0.180196	0.0782052
Signaling events mediated by focal adhesion kinase	-0.303421	0.245998	0.103677	0.24039	-0.212428	-0.391166
Glypican 1 network	-0.357058	0.0737897	0.306306	-0.0501855	0.388688	-0.335086
HIF-2-alpha transcription factor network	-0.113733	0.0220995	-0.124782	0.0494793	0.0883845	-0.053782
Signaling mediated by p38-gamma and p38-delta	0.051297	0.397338	-0.0938847	0.348742	-0.0972528	-0.489875
Hedgehog signaling events mediated by Gli proteins	0.012373	0.364514	-0.206629	0.0053639	-0.258559	-0.173863
Urokinase-type plasminogen activator (uPA) and uPAR-mediated signaling	-0.207397	-0.191868	0.445468	0.155171	0.250608	-0.34219
Regulation of RAC1 activity	-0.385901	0.266691	0.328581	0.206759	0.244595	-0.231512
IL12 signaling mediated by STAT4	-0.531857	-0.299162	0.327103	-0.0994001	0.487232	-0.140992
HIV-1 Nef: Negative effector of Fas and TNF-alpha	-0.189735	-0.106694	-0.00514102	-0.0687133	0.135998	-0.0264884
BCR	-0.397728	0.17952	0.112098	0.242091	0.0803818	-0.278542
IL1	-0.180482	0.210852	-0.135096	0.14037	0.0953126	-0.356053
IL2	-0.344139	0.248428	-0.223031	0.205623	0.038471	-0.192703
IL3	-0.363439	0.189635	-0.0855598	0.0787007	0.210707	-0.156875
IL4	-0.247068	0.229476	-0.0154755	0.256114	0.00280375	-0.34894
IL5	-0.347045	0.287292	0.097443	0.135481	-0.107642	-0.247004
IL6	-0.196323	0.187216	-0.251021	0.367597	-0.120728	-0.248549
IL-7	-0.0510516	0.408384	-0.189936	0.123315	-0.159411	-0.377034
IL9	-0.0896493	0.413752	-0.19942	0.208327	-0.135411	-0.378967
RANKL	-0.272242	0.0969168	-0.124031	0.311477	0.0564352	-0.25429
TSH	-0.301265	0.222546	0.00927145	0.0926728	-0.0373882	-0.19517
TSLP	-0.299897	0.0886281	-0.0151857	0.192407	-0.0472288	-0.216009
FSH	-0.386359	0.254783	0.0477451	0.00602397	-0.134406	-0.279008
5HT1 type receptor mediated signaling pathway	-0.22547	0.134619	0.270535	-0.286533	0.0367009	0.233029
5HT2 type receptor mediated signaling pathway	-0.198469	0.0836644	0.271792	-0.136843	-0.0105338	-0.0337023
5HT3 type receptor mediated signaling pathway	0.250927	0.0508346	0.0943145	-0.0557379	-0.151381	0.211195
5HT4 type receptor mediated signaling pathway	-0.205763	0.0569996	0.247321	-0.373627	-0.0328524	0.358935
5-Hydroxytryptamine degredation	0.236295	0.180789	-0.539128	0.246988	-0.427193	0.350166
Adrenaline and noradrenaline biosynthesis	-0.117226	-0.0979387	-0.160072	-0.0531092	0.312003	0.385644
Alpha adrenergic receptor signaling pathway	-0.0332743	0.111511	-0.0163293	0.234092	0.0998033	-0.273408
Alzheimer disease-amyloid secretase pathway	-0.325245	0.204813	0.115515	0.289206	0.339942	-0.492514
Alzheimer disease-presenilin pathway	-0.419657	0.23706	0.295764	0.288298	0.17758	-0.465304
Angiogenesis	-0.32337	0.0760252	0.201448	0.235979	0.279826	-0.334254
Angiotensin_II-stimulated_signaling_through_G_proteins_and_beta-arrestin	-0.477644	0.23807	0.220777	-0.257203	0.0820542	-0.13309
Apoptosis signaling pathway	-0.202735	0.031835	-0.116619	0.118488	0.0700212	-0.107109
Axon guidance mediated by netrin	-0.31067	0.25648	0.0117616	0.155007	0.0542298	-0.229978
Axon guidance mediated by semaphorins	-0.122829	-0.244416	-0.135388	-0.124017	0.294637	0.136512
Axon guidance mediated by Slit Robo	-0.536645	-0.453774	0.577193	-0.24793	0.1746	0.235807
B cell activation	-0.406733	-0.155502	0.256342	0.179926	0.247786	-0.139537
Beta1 adrenergic receptor signaling pathway	-0.339223	0.158054	0.235213	-0.349228	0.0706616	0.311466
Beta2 adrenergic receptor signaling pathway	-0.542419	0.123716	0.347726	-0.405573	0.197502	0.337184
Beta3 adrenergic receptor signaling pathway	-0.243741	0.114772	0.138139	-0.362528	-0.0912973	0.389226
Blood coagulation	-0.169212	-0.635707	0.438062	0.249386	0.472242	-0.389472
Cadherin signaling pathway	-0.221031	0.174036	0.0368744	0.261025	0.27874	-0.350067
Gastrin_CCK2R_240212	-0.310408	0.268445	0.0434879	0.00223285	-0.0175802	-0.179316
Cell cycle	0.350771	-0.403537	-0.0639477	-0.307519	-0.556014	0.493038
Cholesterol biosynthesis	-0.403555	-0.653327	0.821548	-0.613439	0.274737	0.165373
Cortocotropin releasing factor receptor signaling pathway	-0.288704	0.274079	0.0210156	-0.263456	-0.0655067	0.325417
Cytoskeletal regulation by Rho GTPase	0.0156444	0.0193238	0.102986	-0.233853	-0.0676684	0.0738752
De novo purine biosynthesis	0.424615	-0.0974735	-0.273789	-0.481381	-0.456291	0.542844
De novo pyrimidine deoxyribonucleotide biosynthesis	0.463716	0.41724	-0.0266606	-0.645983	-0.46033	0.42478
DNA replication	0.107704	0.0698907	-0.108647	0.0520111	-0.274142	0.0922865
PNAT	-0.0312553	0.0235199	0.146374	-0.220922	0.13567	0.196702
EGF receptor signaling pathway	-0.268233	0.253215	0.0872363	0.232693	0.100793	-0.389013
Endogenous_cannabinoid_signaling	-0.431292	0.0623393	0.38352	-0.463917	0.292061	0.214963
untitled	-0.112994	0.31025	-0.0104799	-0.308034	-0.172426	0.324738
Enkephalin release	-0.439616	0.285795	0.417762	-0.449265	0.0760408	0.15302
FAS signaling pathway	-0.200851	-0.00957969	-0.0729631	0.208157	0.0611009	-0.0222978
GABA-B_receptor_II_signaling	-0.439805	0.243078	0.406898	-0.209828	0.265912	-0.14445
General transcription regulation	0.288912	-0.057354	-0.234965	-0.456316	-0.43497	0.385085
General transcription by RNA polymerase I	-0.0701526	0.196537	0.205579	-0.429506	-0.167011	0.0597416
Glycolysis	0.05441	-0.320191	0.522637	-0.307218	-0.56152	0.459529
Hedgehog signaling pathway	0.248098	0.564499	-0.031587	0.332536	-0.242488	-0.562434
Heme biosynthesis	0.0291929	-0.416156	-0.613763	-0.0839341	0.0420982	0.533998
Heterotrimeric G-protein signaling pathway-Gi alpha and Gs alpha mediated pathway	-0.324659	0.129331	0.208345	-0.015119	0.145796	0.0131753
Heterotrimeric G-protein signaling pathway-Gq alpha and Go alpha mediated pathway	-0.343035	0.0764259	0.249388	-0.0465231	0.273454	0.00714404
Heterotrimeric G-protein signaling pathway-rod outer segment phototransduction	-0.230445	0.0270761	0.328557	-0.479515	-0.0485786	0.503825
Histamine H1 receptor mediated signaling pathway	-0.188574	0.112094	0.23198	-0.123435	0.018921	-0.126739
Histamine H2 receptor mediated signaling pathway	-0.533053	0.18604	0.499284	-0.483962	0.135483	0.333686
Huntington disease	0.00855835	-0.020458	0.1511	-0.0939006	-0.0773637	0.0722449
Hypoxia response via HIF activation	-0.343267	0.51547	-0.471294	0.0499232	0.282373	-0.0887961
Inflammation mediated by chemokine and cytokine signaling pathway	-0.231546	0.0192893	0.311087	0.0545611	0.151819	-0.209171
Insulin IGF pathway-mitogen activated protein kinase kinase MAP kinase cascade	-0.420945	0.431067	-0.257569	0.363853	-0.0378025	-0.406855
Insulin IGF pathway-protein kinase B signaling cascade	-0.34296	0.505538	-0.430443	0.381849	-0.198943	-0.231915
Integrin signalling pathway	-0.262686	0.0832197	0.241838	0.0409565	0.116729	-0.247469
Interferon-gamma signaling pathway	-0.352416	0.323979	-0.0108627	0.389827	0.133282	-0.37387
Interleukin signaling pathway	-0.403445	0.356909	0.114833	0.233183	0.291218	-0.4733
Ionotropic glutamate receptor pathway	0.0458287	0.215206	0.169988	-0.0766976	-0.130649	0.264354
JAK STAT signaling pathway	-0.315963	0.391204	0.0318714	0.200743	0.00553483	-0.345112
Metabotropic glutamate receptor group III pathway	-0.00280346	0.248443	0.285368	-0.279636	-0.0341519	0.207089
Metabotropic glutamate receptor group II pathway	-0.0884542	0.252513	0.158306	-0.339838	4.75377e-05	0.226514
Metabotropic glutamate receptor group I pathway	-0.336242	0.274548	0.495761	0.160147	0.302677	-0.352876
Muscarinic acetylcholine receptor 1 and 3 signaling pathway	0.00519471	0.0404864	0.0464403	-0.0435298	0.0691732	0.0170354
Muscarinic acetylcholine receptor 2 and 4 signaling pathway	-0.0819653	0.270908	0.036241	-0.285627	0.0592401	0.166045
Nicotine pharmacodynamics pathway	-0.209195	0.0879337	0.289966	-0.00282941	0.167359	0.127107
Nicotinic acetylcholine receptor signaling pathway	0.0386802	-0.0703401	0.0806406	0.231971	0.159219	-0.185476
Opioid proenkephalin pathway	-0.112487	0.207478	0.101477	-0.338017	-0.208066	0.364571
Opioid proopiomelanocortin pathway	-0.173483	0.217925	0.100484	-0.351754	-0.0378735	0.335891
Oxidative stress response	-0.320228	0.281704	-0.0507319	0.213933	-0.11656	-0.17885
Oxytocin receptor mediated signaling pathway	-0.0945518	0.123582	0.072389	-0.0793078	-0.0808203	0.0252129
p38 MAPK pathway	-0.255793	0.404717	-0.190683	0.358243	-0.00410805	-0.319829
p53 pathway by glucose deprivation	-0.120638	0.440604	-0.55989	0.155947	-0.151345	0.101992
p53 pathway feedback loops 2	-0.178702	0.466447	-0.322571	0.353189	0.165539	-0.371694
Parkinson disease	0.0112024	-0.0289239	0.013485	-0.295436	-0.0793416	0.182296
PDGF signaling pathway	-0.319345	0.243756	0.121565	0.270838	0.11111	-0.381305
PI3 kinase pathway	-0.286207	0.250339	-0.205317	0.150097	0.0197224	-0.255367
Plasminogen activating cascade	-0.36591	-0.448479	0.477482	0.136278	0.393179	-0.124953
Pyrimidine Metabolism	0.0012234	0.499485	-0.276704	-0.244043	0.610216	0.0877343
Ras Pathway	-0.0890993	0.357558	-0.0757939	0.220478	-0.184421	-0.34773
Salvage pyrimidine ribonucleotides	0.110125	-0.17954	-0.313971	-0.449234	0.000604063	0.559589
Synaptic_vesicle_trafficking	-0.237419	0.251804	0.40333	-0.0916609	0.339601	-0.446162
T cell activation	-0.44196	-0.25535	0.22254	-0.00732175	0.419584	-0.0666061
TGF-beta signaling pathway	-0.121885	0.293757	0.0388601	0.361522	0.0991731	-0.469514
Thyrotropin-releasing hormone receptor signaling pathway	-0.0991897	0.105552	0.166622	-0.0826854	-0.0844863	0.00766223
Toll receptor signaling pathway	0.105092	-0.0448736	-0.148147	0.0686652	0.0334044	-0.166772
Transcription regulation by bZIP transcription factor	0.155006	0.108668	-0.127575	-0.24519	-0.352934	0.238851
Ubiquitin proteasome pathway	0.0972229	-0.0208773	-0.297687	-0.266494	-0.0574529	0.264866
Vasopressin synthesis	-0.173664	0.316283	-0.00862537	-0.422339	-0.134534	0.0174889
VEGF signaling pathway	-0.370991	-0.0900972	0.233309	0.307071	0.249478	-0.362325
Wnt signaling pathway	0.061437	-0.0781575	-0.151411	0.00707456	-0.120598	0.0389788
regulation of glycogen metabolic process	-0.0793235	0.0101861	-0.455099	0.235964	-0.129895	0.0535072
regulation of DNA-templated transcription in response to stress	0.227869	-0.277953	-0.150343	-0.159741	-0.272183	0.273101
negative regulation of neuron projection development	-0.112293	0.292545	0.247836	0.0787558	-0.157108	-0.243926
multi-organism localization	-0.11789	-0.31276	-0.123078	-0.011595	-0.130381	0.0778353
regulation of T cell cytokine production	-0.492894	0.0133578	0.321834	0.135964	0.245166	-0.286432
cellular response to starvation	-0.0567979	0.244845	-0.293903	0.177255	0.00434876	-0.19122
negative regulation of protein serine/threonine kinase activity	-0.336651	0.0315646	0.147695	0.0144162	0.212069	-0.236016
autophagy of mitochondrion	0.233444	-0.0690021	-0.458675	-0.0308907	-0.180957	0.211038
segmentation	-0.284658	0.25517	0.344311	0.414354	0.190907	-0.489743
negative regulation of peptidase activity	-0.181531	0.0217212	0.185038	-0.203751	-0.117051	0.142783
forebrain cell migration	-0.261501	0.0791405	0.329036	0.179075	0.0771474	-0.315782
actin filament bundle organization	-0.166927	0.0127806	0.436825	-0.104734	0.104086	-0.318961
positive regulation of cell growth	-0.0472684	-0.0500545	-0.0115712	-0.099691	0.103833	-0.12588
regulation of T cell migration	-0.233487	-0.439762	0.296315	0.0827536	0.401332	0.00679816
cellular response to lipoprotein particle stimulus	-0.249074	-0.3628	0.487033	-0.386037	0.479722	-0.157136
mesonephric tubule development	0.058463	0.35476	-0.124653	0.422228	0.273296	-0.317669
establishment of mitochondrion localization	-0.3693	-0.337518	-0.370794	0.309609	0.417986	0.110448
negative regulation of adherens junction organization	-0.216256	0.422653	-0.206007	-0.0012001	0.0446947	-0.171406
intracellular sterol transport	-0.417481	-0.0562694	0.11331	0.353582	-0.00165198	-0.580128
cardiac muscle cell action potential	0.15657	0.268876	0.0560582	-0.0890309	0.327896	-0.281413
platelet degranulation	-0.201138	-0.372613	0.363552	-0.0945142	0.270826	-0.0774881
DNA geometric change	0.320674	0.178131	-0.298394	0.0418826	-0.301417	0.0702625
multi-multicellular organism process	0.0385566	-0.255503	0.173148	-0.202578	0.0604161	0.200222
developmental growth involved in morphogenesis	-0.273481	-0.0812009	0.305935	0.11339	0.275948	-0.421921
response to virus	-0.134127	-0.247633	0.179901	-0.125354	0.0694486	0.132827
alcohol biosynthetic process	-0.223125	-0.450129	0.497332	-0.291867	0.325035	0.0278413
regulation of angiogenesis	-0.179369	-0.127684	0.294706	0.0185106	0.120718	-0.132975
recombinational repair	0.20027	0.016986	-0.165982	-0.130206	-0.143168	0.0892138
regulation of translational initiation	0.100189	0.0521721	-0.379999	-0.0814902	-0.3584	0.32731
positive regulation of mesenchymal cell proliferation	-0.422354	0.268868	0.234528	0.356777	0.0114482	-0.427432
regulation of peptidyl-tyrosine phosphorylation	-0.200598	-0.0553377	0.253046	-0.00443411	0.122685	-0.161256
regulation of cAMP biosynthetic process	-0.0453529	-0.0441696	0.381077	-0.0142774	0.22323	-0.121925
morphogenesis of a branching epithelium	-0.0472912	0.232871	0.248348	0.213759	0.287747	-0.337303
positive regulation of purine nucleotide biosynthetic process	-0.137859	0.0105628	0.333406	0.0394711	0.153802	-0.0977901
long-chain fatty-acyl-CoA metabolic process	0.0367632	-0.250817	0.246594	-0.165389	0.300687	-0.327764
negative regulation of histone methylation	-0.268402	-0.177897	-0.290133	0.114426	0.25637	0.254562
spindle assembly checkpoint	-0.10339	0.141414	0.042638	-0.0311272	0.210344	-0.0640396
negative regulation of viral life cycle	-0.172462	-0.332099	0.231352	-0.19237	0.192339	0.141054
regulation of lymphocyte chemotaxis	-0.263062	-0.463776	0.0520558	0.208646	0.561764	-0.270662
blood coagulation, fibrin clot formation	0.0107768	-0.58081	0.381072	0.17671	0.383406	-0.316575
regulation of bicellular tight junction assembly	-0.317527	-0.0528501	0.17521	0.235099	0.209614	-0.455683
electron transport chain	0.27762	-0.438356	-0.153093	-0.400723	-0.555066	0.575916
Arp2/3 complex-mediated actin nucleation	-0.0201654	-0.178122	-0.0602564	-0.207458	-0.224284	0.340882
neural retina development	0.0526522	0.143664	0.37206	0.339886	0.274176	-0.289559
regulation of epithelial cell migration	-0.191373	-0.0132382	0.078456	0.0384966	0.168168	-0.187886
heart process	-0.0224019	0.13475	0.121024	-0.0977106	0.147354	-0.0735827
pyridine nucleotide biosynthetic process	-0.35277	-0.365623	0.362197	-0.487071	-0.0192878	0.26132
regulation of nitric-oxide synthase biosynthetic process	-0.405348	-0.642485	0.35198	-0.164074	0.605419	-0.104041
positive regulation of antigen receptor-mediated signaling pathway	-0.287401	-0.479089	0.510224	-0.20771	0.127085	-0.279879
antibacterial humoral response	-0.21288	-0.0938676	0.270599	-0.253171	0.118626	-0.076384
regulation of cyclase activity	-0.333622	0.0203887	0.309078	0.141053	0.261683	-0.143874
dermatan sulfate proteoglycan biosynthetic process	-0.529172	-0.312152	0.497512	0.125802	0.414784	-0.250389
postsynaptic membrane organization	-0.197259	-0.410393	0.370006	0.373169	0.0335861	-0.19726
regulation of axonogenesis	-0.214295	0.0243567	0.320024	0.0746579	-0.0765712	-0.208505
positive regulation of ERAD pathway	-0.120571	-0.183549	-0.355434	-0.0336746	0.510392	-0.119135
amine catabolic process	0.247712	-0.353978	-0.208135	-0.0706667	-0.105536	0.211916
negative regulation of leukocyte activation	-0.416196	0.0092843	0.38894	-0.156581	0.237858	-0.0499193
nucleotide-excision repair	0.142923	-0.15536	-0.351092	-0.103214	-0.306342	0.343089
CD4-positive, alpha-beta T cell differentiation	-0.511742	-0.302163	0.171492	0.201754	0.450949	0.09117
establishment or maintenance of epithelial cell apical/basal polarity	-0.22948	0.255839	0.104473	0.0714111	0.0168271	-0.300816
positive regulation of mitochondrial membrane permeability involved in apoptotic process	-0.314144	-0.284025	0.0500798	-0.26929	-0.184365	0.254291
negative regulation of myeloid cell differentiation	-0.179886	-0.158707	0.212635	-0.101025	0.00172801	0.0537559
negative regulation of protein modification by small protein conjugation or removal	0.205185	-0.322546	-0.195676	-0.140071	-0.333798	0.407647
signal release	-0.115879	0.0698139	0.117584	0.0283707	-0.0086739	-0.0695464
negative regulation of extrinsic apoptotic signaling pathway	-0.245682	0.0366342	0.199407	-0.100899	0.221656	-0.219596
negative regulation of intrinsic apoptotic signaling pathway in response to DNA damage	-0.0848964	-0.309741	-0.0345154	-0.359112	0.0288982	0.308936
protein export from nucleus	0.0786392	-0.088441	-0.347332	0.207133	-0.213596	0.0615814
positive regulation of release of cytochrome c from mitochondria	0.130221	-0.00779832	-0.0984307	-0.38018	-0.410374	0.409787
regulation of DNA-templated transcription, elongation	0.00529231	-0.347051	-0.254798	0.011094	-0.153095	0.127897
regulation of synaptic plasticity	-0.200885	0.214762	-0.115603	0.0428668	-0.0573478	-0.15838
protein localization to microtubule organizing center	-0.0185556	-0.19067	0.236366	0.392874	-0.305437	-0.453948
mRNA cis splicing, via spliceosome	0.112697	0.00281365	-0.348522	-0.123161	-0.0790736	0.279446
ESCRT complex disassembly	0.267808	-0.108444	-0.192612	0.00513927	-0.342369	0.328718
negative regulation of DNA binding transcription factor activity	-0.214766	0.0206127	0.169618	-0.0783445	0.04395	-0.130027
methylation	0.227704	-0.0508444	-0.279408	0.0365149	-0.111168	0.0297654
muscle organ development	-0.0474597	0.126108	0.279987	-0.0365852	0.164343	-0.168813
isotype switching	-0.691643	-0.085782	0.149835	0.11067	-0.41415	0.388053
positive regulation of axonogenesis	-0.266404	-0.235457	0.508875	0.0143577	0.0782504	-0.379246
anterograde axonal transport	0.0672498	0.109154	0.276247	-0.231492	-0.400954	0.0393203
negative regulation of JAK-STAT cascade	-0.243566	0.0279011	0.18377	0.198721	0.239388	-0.322674
sensory organ development	-0.0996562	0.100214	0.219423	0.170282	0.200575	-0.276636
positive regulation of insulin secretion	0.263476	0.0369308	-0.228112	-0.0470044	-0.0909359	-0.0213919
positive regulation of neuron migration	-0.235543	0.0522099	0.382951	0.1191	0.398239	-0.542844
cellular response to acid chemical	-0.119015	-0.0623534	0.114353	0.00495033	-0.106646	-0.0790143
regulation of alcohol biosynthetic process	-0.395388	-0.42733	0.520925	-0.1882	0.423661	-0.232556
replication fork processing	0.203498	0.181646	-0.243481	0.00702403	-0.298764	0.00607641
regulation of necrotic cell death	-0.259034	-0.253499	0.272077	-0.347868	-0.438027	0.29561
positive regulation of histone methylation	-0.105272	0.0275987	-0.188982	0.223292	-0.0179668	-0.042187
sphingolipid catabolic process	-0.0784282	-0.264169	1.84626e-05	0.37145	0.3851	-0.516929
cell fate specification	-0.205082	0.33753	-0.000428691	0.0951813	0.182423	-0.0803666
cellular response to amino acid stimulus	0.067096	0.360929	0.0762147	-0.0836057	-0.290972	-0.242389
organic acid transport	-0.223432	-0.0182568	0.0520118	0.208623	0.136004	-0.253184
cleavage involved in rRNA processing	0.465901	-0.516964	-0.40905	-0.362763	-0.453888	0.631739
positive regulation of I-kappaB kinase/NF-kappaB signaling	-0.0774912	-0.0816957	0.204463	-0.0775814	0.0662596	-0.0977912
positive regulation of glycoprotein biosynthetic process	-0.128641	-0.0783015	0.306569	-0.126249	0.193751	-0.15129
response to glucagon	-0.442606	0.120397	0.300586	-0.0889135	0.217144	-0.0589033
lymph vessel development	-0.406094	-0.292271	-0.323321	0.0164892	0.53039	-0.0590521
anaphase-promoting complex-dependent catabolic process	0.409313	-0.443022	-0.277346	-0.265515	-0.354686	0.482952
aging	-0.0505041	0.406616	0.0303238	-0.018135	-0.0841952	-0.341138
regulation of type 2 immune response	-0.511843	-0.0478804	0.667136	-0.053473	0.410095	-0.184051
cellular response to amino acid starvation	0.253692	0.510247	-0.378402	0.0775585	-0.102572	-0.273768
peptide hormone secretion	0.0153084	-0.179287	0.412003	-0.00189868	-0.0345182	-0.278177
ketone biosynthetic process	0.421712	-0.165277	0.00485011	0.00350514	-0.576456	0.51397
activation of protein kinase A activity	-0.411337	0.176468	0.460857	0.286726	0.204948	-0.52288
inhibition of cysteine-type endopeptidase activity	-0.54623	0.240916	0.30507	-0.428684	-0.380502	0.19705
mitochondrial transmembrane transport	0.204126	-0.130313	0.078297	-0.149559	-0.325272	0.179628
COPII vesicle coating	0.1038	0.0123043	-0.205399	-0.0591101	-0.24938	0.152024
establishment of protein localization to mitochondrion	0.319242	-0.267077	-0.0558681	-0.340967	-0.348827	0.37984
positive regulation of response to DNA damage stimulus	-0.23181	0.0607541	-0.0915011	-0.159377	-0.0254745	0.0708228
regulation of organ growth	-0.120727	0.185522	0.206097	0.0459471	0.227009	-0.298123
piRNA metabolic process	-0.091795	0.14733	0.0990282	0.381168	0.573958	-0.0324031
RNA localization	0.170047	-0.195243	-0.361558	0.122415	-0.285837	0.126772
cellular carbohydrate metabolic process	-0.165994	-0.096112	-0.140994	0.0572815	0.143611	0.101826
modulation by virus of host morphology or physiology	0.0360607	0.107354	-0.056936	0.133539	-0.0686079	-0.336185
response to monosaccharide	-0.14121	0.0769733	0.0909886	0.291347	-0.25567	-0.168688
maintenance of protein location in nucleus	-0.226945	0.0596522	-0.266247	0.343417	-0.356468	-0.116358
regulation of interleukin-8 secretion	-0.190886	-0.510778	0.528371	-0.336769	0.514584	0.184598
renal system development	-0.152285	-0.0710442	0.26661	0.274601	0.16095	-0.305689
positive regulation of histone acetylation	-0.38083	-0.0686947	0.190499	-0.14842	0.259604	0.0976266
positive regulation of type I interferon production	0.121713	-0.0851237	-0.229413	-0.0944244	-0.0455916	0.153798
epithelial to mesenchymal transition	-0.3487	-0.00710208	0.117586	-0.175638	0.44045	-0.155526
regulation of protein export from nucleus	-0.0692526	0.0472052	-0.0198086	0.0384273	0.0274291	-0.0489892
monosaccharide biosynthetic process	0.193342	-0.378229	-0.0114725	-0.00238582	-0.332894	0.353117
negative regulation of peptidyl-threonine phosphorylation	-0.61669	0.0524634	0.152023	0.136081	0.0659834	-0.252982
lysine catabolic process	0.325648	-0.00177659	-0.179764	-0.256448	0.171619	-0.0415914
regulation of transcription regulatory region DNA binding	0.181095	-0.135659	-0.22934	-0.0360855	-0.0562134	0.262372
quinone metabolic process	0.405995	-0.449677	-0.290189	-0.0532255	-0.26267	0.599369
positive regulation of sodium ion transmembrane transport	0.111282	0.386041	0.0678867	-0.198717	-0.256691	-0.00888535
tRNA processing	0.380101	-0.140587	-0.347505	-0.0534365	-0.248916	0.149202
regulation of mitotic sister chromatid segregation	-0.181153	0.143473	-0.173977	-0.0653623	0.090201	-0.0470875
positive regulation of JUN kinase activity	-0.258858	0.207488	0.0730382	0.265052	0.00907314	-0.357732
positive regulation of glycogen biosynthetic process	-0.209606	0.483727	-0.635228	0.293683	0.0710893	-0.401513
cellular modified amino acid catabolic process	0.153081	0.172685	-0.0547921	-0.0523686	0.122877	0.0354225
regulation of lymphocyte mediated immunity	-0.44497	-0.222366	0.360062	0.0846997	0.308045	-0.0713526
positive regulation of nuclease activity	0.521263	0.240353	-0.262063	-0.0328435	-0.0466151	-0.0493703
microtubule nucleation	-0.090057	0.246117	0.0528369	0.0706272	0.0117586	-0.528112
regulation of extracellular matrix disassembly	-0.307926	-0.265841	0.204179	0.202803	0.261302	-0.484139
amino acid activation	0.0555595	-0.212294	-0.158119	0.0962705	-0.323161	-0.0298258
regulation of receptor-mediated endocytosis	0.0309193	0.0848346	0.0985402	0.0639134	-0.232507	-0.0558219
regulation of sister chromatid segregation	-0.0875995	0.191075	-0.230895	-0.0200792	0.0582479	-0.0312917
ATP synthesis coupled electron transport	0.279074	-0.487269	-0.0930664	-0.435037	-0.571297	0.597505
cellular response to amyloid-beta	-0.125675	-0.273204	0.466811	-0.256813	0.159169	-0.014403
regulation of receptor recycling	-0.00876234	-0.367596	-0.108982	0.0381984	0.193578	-0.0481786
branched-chain amino acid catabolic process	0.472183	-0.0898038	-0.304557	-0.202419	-0.242225	0.125206
regulation of extrinsic apoptotic signaling pathway in absence of ligand	0.117449	0.129317	0.174342	-0.0568279	0.125377	-0.0948368
regulation of systemic arterial blood pressure by hormone	-0.203574	0.0962421	0.092487	0.184148	0.425616	-0.39638
response to peptide hormone	-0.196698	0.0767764	-0.0250076	0.127316	0.0316019	-0.1396
regulation of sequestering of triglyceride	0.175306	0.0383232	-0.26018	0.170125	-0.0547541	-0.233366
cell maturation	0.0129165	-0.125861	0.094476	-0.00130865	0.20601	0.0628887
membrane assembly	-0.341179	-0.244774	0.396789	-0.267216	0.119338	-0.0134706
negative regulation of reproductive process	-0.557646	-0.197926	0.226761	-0.178208	0.522139	-0.233543
neural tube development	-0.0358721	0.389883	-0.277594	0.389526	0.0327139	-0.336732
regulation of small GTPase mediated signal transduction	-0.212094	0.087676	0.247661	0.164507	0.0361446	-0.260752
kidney vasculature development	-0.405687	-0.0259274	0.613639	-0.0818927	0.166134	0.0522591
negative regulation of stress-activated protein kinase signaling cascade	0.0696638	0.068381	-0.0827421	-0.0881258	0.035549	-0.0579058
positive regulation of cysteine-type endopeptidase activity involved in apoptotic process	0.033193	-0.0734692	0.0967316	-0.294456	0.0993394	0.171007
activin receptor signaling pathway	0.0801246	0.483599	-0.114413	0.324276	0.279913	-0.57965
learning or memory	-0.325103	-0.0878958	0.158677	0.188026	0.243538	-0.201462
negative regulation of supramolecular fiber organization	-0.19453	-0.0271159	0.0493291	-0.146354	0.211249	0.0192013
cellular zinc ion homeostasis	-0.258808	-0.120939	0.0838569	0.0388317	0.328477	-0.401693
protein localization to kinetochore	-0.13135	0.377752	0.0366659	0.186106	-0.0983892	0.117943
positive regulation of response to biotic stimulus	-0.36345	-0.466847	-0.000349336	0.141359	0.320059	-0.0263939
detection of chemical stimulus involved in sensory perception	0.525118	-0.434565	-0.0121637	0.362158	-0.0651851	0.39046
regulation of sequestering of calcium ion	-0.0561398	-0.113937	0.260701	0.167809	0.231008	-0.0506204
regulation of cell killing	-0.47923	-0.421326	0.450309	0.0540945	0.173625	0.0682405
negative regulation of viral release from host cell	-0.429992	0.196809	0.227482	0.175772	0.0208488	-0.197306
response to glucocorticoid	-0.10683	0.141702	0.169273	0.0703502	0.0900581	0.0959929
glycosyl compound metabolic process	0.0207513	-0.100189	-0.172759	-0.18763	0.0827767	0.198355
cell-cell signaling by wnt	0.061437	-0.0781575	-0.151411	0.00707456	-0.120598	0.0389788
positive regulation of excitatory postsynaptic potential	-0.0964735	0.20231	0.578516	0.0751055	0.0384818	-0.273855
pH reduction	0.307198	-0.369662	-0.293011	-0.15112	-0.0519001	0.102055
limb development	-0.240194	0.0415946	0.225103	0.389797	0.281295	-0.494004
regulation of stem cell proliferation	-0.0279676	0.179983	0.0442327	0.279758	-0.00916051	-0.304254
regulation of epidermal growth factor receptor signaling pathway	-0.285764	-0.088494	0.192247	0.003692	0.0602075	-0.289143
negative regulation of cell adhesion	-0.318772	-0.142033	0.32769	0.0234036	0.16903	-0.144732
regulation of calcium-mediated signaling	-0.221053	-0.229931	0.102021	-0.15943	0.278913	0.197374
protein homotetramerization	0.190073	-0.248877	-0.264734	-0.238449	0.110118	0.413966
artery development	-0.28867	-0.113573	0.22414	-0.187323	0.243201	-0.149428
negative regulation of cell growth	0.0553127	0.159665	-0.0577638	0.0260089	0.0720661	-0.118577
regulation of neurotransmitter levels	-0.19415	0.18025	0.0692795	-0.0114623	-0.0362519	0.0453727
somatic stem cell division	-0.124308	0.636154	0.0293669	-0.13052	0.0565073	-0.347085
zinc ion homeostasis	-0.15613	-0.202943	0.130696	0.0494783	0.3672	-0.379372
neurotrophin signaling pathway	-0.433964	-0.101826	0.303685	0.232542	0.30864	-0.395895
regulation of ventricular cardiac muscle cell action potential	-0.288069	0.0876311	0.0830422	0.151049	0.299238	-0.592552
MyD88-dependent toll-like receptor signaling pathway	-0.165325	-0.0767989	0.0819829	-0.185299	0.114756	-0.0925361
nicotinamide nucleotide metabolic process	-0.0771454	-0.404057	0.308481	-0.364419	-0.0964395	0.326862
positive regulation of telomerase RNA localization to Cajal body	0.563768	-0.412919	-0.192604	-0.352823	-0.277313	0.503656
vesicle targeting, to, from or within Golgi	0.102567	-0.0136588	-0.195601	-0.0143919	-0.293519	0.201582
negative regulation of interferon-gamma production	-0.445759	-0.176614	0.422477	-0.120653	0.120143	0.248191
negative regulation of transcription factor import into nucleus	0.103482	0.0101675	0.0554252	0.299889	-0.124826	-0.271669
iron ion import across plasma membrane	-0.18216	-0.195577	0.477218	-0.0319461	0.145044	-0.445572
somatic diversification of immune receptors via germline recombination within a single locus	-0.382622	0.17373	-0.0878943	0.184109	-0.317931	0.119927
cellular response to mechanical stimulus	0.0600302	0.12989	0.252514	-0.0999257	-0.101568	-0.146487
cyclic nucleotide biosynthetic process	-0.239686	-0.061894	0.394405	0.332255	0.0932483	-0.182439
mitochondrial electron transport, ubiquinol to cytochrome c	0.310771	-0.601319	-0.235743	-0.399486	-0.552574	0.700935
regulation of cell fate commitment	-0.134904	0.127187	0.177044	0.0356493	0.08392	0.243849
regulation of interleukin-10 production	-0.495311	-0.570724	0.360612	0.0479272	0.485619	0.402244
mRNA 3'-end processing	0.0741634	-0.165431	-0.4344	0.220821	-0.243608	0.170954
positive regulation by host of viral transcription	-0.213661	0.047287	-0.268684	0.46648	-0.282754	0.119026
mitotic spindle checkpoint	-0.10339	0.141414	0.042638	-0.0311272	0.210344	-0.0640396
inorganic cation import across plasma membrane	-0.0405321	-0.0813232	0.501442	0.0232304	0.0496806	-0.451689
cytoplasmic pattern recognition receptor signaling pathway	-0.162119	-0.0590973	0.124637	-0.0456889	-0.101057	-0.0486373
mitochondrion transport along microtubule	-0.3693	-0.337518	-0.370794	0.309609	0.417986	0.110448
cellular response to nutrient levels	-0.0652629	0.268087	-0.288354	0.160399	0.0380234	-0.194888
regulation of tissue remodeling	-0.19566	0.0453674	0.435015	0.134456	0.0761866	-0.370043
snRNA metabolic process	0.206637	-0.0767585	-0.137935	-0.13021	-0.29095	0.122616
tRNA-containing ribonucleoprotein complex export from nucleus	0.00560024	-0.192087	-0.166988	0.401416	-0.222502	-0.134782
L-amino acid transport	-0.147674	-0.237776	0.261369	0.136573	0.400414	-0.262503
regulation of lipopolysaccharide-mediated signaling pathway	-0.312164	-0.354852	0.442977	-0.171288	0.0761786	0.0546791
synapsis	-0.383815	0.339389	0.251567	-0.0580924	-0.203372	0.312664
positive regulation of translation	0.109271	-0.0340301	-0.265427	-0.0203851	-0.281566	0.288594
negative regulation of oxidative stress-induced cell death	-0.188156	-0.0767937	-0.0682732	-0.00247229	-0.0958905	0.08995
positive regulation of ubiquitin-protein transferase activity	0.362992	-0.3613	-0.282502	-0.172522	-0.421362	0.432578
citrate metabolic process	0.324494	-0.329213	0.0117483	-0.216367	-0.121237	0.178786
tRNA modification	0.34915	-0.0179249	-0.38275	0.0524954	-0.20316	0.0717711
actomyosin structure organization	0.0148047	0.148473	0.226406	0.00651843	0.291613	-0.284357
androgen receptor signaling pathway	-0.295126	0.390681	-0.0883845	0.286216	-0.0593794	-0.308467
organelle fusion	0.0654713	0.0881883	-0.0697221	-0.12654	-0.0776351	0.126239
gluconeogenesis	0.248918	-0.33649	-0.0200477	-0.00729513	-0.396504	0.358426
negative regulation of lipid biosynthetic process	-0.211842	-0.132023	0.128912	-0.156153	0.0486098	-0.114108
negative regulation of MAPK cascade	-0.152877	0.0352832	0.042147	0.0641512	0.0678332	-0.154767
UV protection	-0.0624142	0.329451	-0.145815	0.125882	-0.0674432	-0.202815
dendritic cell differentiation	-0.272338	-0.0248584	0.455354	-0.228819	0.255128	0.129114
regulation of sodium ion transmembrane transport	-0.00900912	0.235579	0.156508	-0.0349566	-0.044354	-0.248434
positive regulation of protein import	-0.0463102	-0.234654	0.269516	0.182237	0.30334	-0.30902
molting cycle	-0.191487	-0.0922839	0.169472	0.145231	0.0771698	0.174602
intracellular signal transduction involved in G1 DNA damage checkpoint	-0.0829487	0.10477	-0.0784834	-0.138052	-0.275848	0.0316214
positive regulation of positive chemotaxis	-0.411865	-0.532028	0.633823	-0.146528	0.31478	-0.316365
negative regulation of cytokine biosynthetic process	-0.0901313	0.0536938	0.424778	0.100122	-0.398948	0.189575
import across plasma membrane	-0.0902256	0.0488637	0.422126	0.0509726	0.15511	-0.460915
negative regulation of protein import	0.0333238	0.117983	0.252294	0.139322	0.0381207	-0.335673
negative regulation of protein catabolic process	0.0284356	-0.112056	-0.0462868	-0.182722	-0.208641	0.113977
protein localization to endoplasmic reticulum	0.361504	0.172942	-0.164927	-0.688856	-0.533633	0.708129
positive regulation of transcription factor import into nucleus	-0.0331596	0.0119334	0.0345265	0.0899385	0.368969	-0.255028
regulation of deoxyribonuclease activity	0.301424	0.268758	-0.562328	0.119106	-0.321832	0.454157
ferric iron transport	0.104879	-0.114723	0.0786378	-0.0519506	-0.02366	-0.164607
energy coupled proton transport, down electrochemical gradient	0.384475	-0.430634	0.0400268	-0.420163	-0.555383	0.625189
negative regulation of chromatin organization	-0.266291	0.0831031	-0.215922	0.176022	-0.180663	0.0998167
chondroitin sulfate proteoglycan metabolic process	-0.431408	-0.278341	0.29609	0.333834	0.234319	-0.169249
biomineral tissue development	-0.102838	0.0893387	0.236453	0.173383	0.28092	-0.525334
detection of mechanical stimulus	-0.0781104	0.23698	0.491779	0.449331	-0.1111	-0.405432
negative regulation of cation transmembrane transport	-0.0979634	0.174769	0.304687	-0.194031	-0.00973113	0.0765144
regulation of transmembrane transporter activity	-0.199017	0.0689224	0.270468	-0.0854094	0.0755088	-0.0881917
response to prostaglandin E	-0.254514	0.0351975	0.476346	-0.422975	0.39157	0.0217262
clathrin-dependent endocytosis	-0.240815	0.188442	-0.0265003	0.0619691	0.013158	-0.0751498
activation of MAPK activity	-0.223298	0.162552	0.180857	0.187222	-0.163646	-0.259843
actin-mediated cell contraction	-0.0342913	0.19208	0.142628	-0.222681	0.0906343	0.120869
protein kinase C signaling	-0.432086	0.199923	0.397703	0.349905	-0.354145	-0.307572
embryonic epithelial tube formation	-0.098103	0.41073	-0.180331	0.347124	-0.0755958	-0.283416
ribosomal large subunit assembly	0.389972	-0.108475	-0.457021	-0.542522	-0.446849	0.563367
inorganic anion transmembrane transport	-0.057516	0.159837	-0.0810703	0.131568	0.484653	-0.164856
cellular response to drug	-0.307851	0.179308	0.157556	0.0249909	0.202101	-0.237282
negative regulation of fatty acid metabolic process	-0.108902	0.00337077	-0.0431731	0.185699	-0.410204	-0.0481536
ribosomal small subunit biogenesis	0.425949	-0.216442	-0.249311	-0.282705	-0.478472	0.441357
tissue remodeling	-0.253156	-0.350648	0.263716	-0.0119257	0.501519	-0.325355
positive regulation of biomineral tissue development	-0.25946	0.0415127	0.160733	0.107338	0.38226	-0.395782
methionine biosynthetic process	-0.0421931	-0.104865	-0.599932	0.484017	0.316446	0.227438
antigen processing and presentation of exogenous peptide antigen via MHC class II	-0.256228	-0.0692889	0.0697273	-0.129348	-0.0499048	0.189988
mesenchymal cell development	-0.0354941	0.284758	0.0674649	-0.201776	0.186462	-0.124057
striated muscle tissue development	-0.0191099	-0.0401998	0.29894	0.132346	0.214476	-0.27747
positive regulation of protein ubiquitination	0.247338	-0.259614	-0.255604	-0.0532447	-0.294214	0.335851
negative regulation of cytokine production	-0.223978	-0.229023	0.306126	-0.0943086	0.100624	0.0171985
positive regulation of myeloid leukocyte mediated immunity	-0.193521	-0.299149	0.0504348	-0.23281	0.288778	0.369199
antigen processing and presentation of exogenous peptide antigen via MHC class I, TAP-dependent	0.396667	-0.624833	0.0547855	-0.297171	-0.108734	0.339635
purine nucleoside bisphosphate biosynthetic process	0.121101	0.0210128	-0.559657	0.222168	0.108672	0.198368
positive regulation of cell morphogenesis involved in differentiation	-0.181258	-0.131097	0.283598	0.0164255	-0.00291575	-0.194196
peptidyl-threonine dephosphorylation	-0.313574	0.40622	0.105879	0.00421115	-0.127739	-0.313484
regulation of viral life cycle	-0.0505957	-0.228611	0.140873	-0.170075	-0.0286776	0.119639
unsaturated fatty acid biosynthetic process	-0.40619	-0.279014	0.471495	-0.222682	0.371136	0.0647422
hormone secretion	-0.0579928	-0.106507	0.339246	0.0803489	0.0171783	-0.211197
regulation of lipid transport	-0.192555	-0.236773	0.0185509	0.0107915	0.0538881	0.0298289
energy reserve metabolic process	-0.221469	0.0703232	-0.248532	0.0524905	-0.109371	0.0354983
natural killer cell mediated immunity	-0.449954	-0.101913	0.31284	-0.0131403	0.0070963	0.453709
microtubule anchoring	-0.101119	0.0708889	0.188101	0.364959	-0.218871	-0.267816
T cell activation involved in immune response	-0.447026	-0.387988	0.297025	-0.0962451	0.317024	0.282598
amyloid-beta clearance	-0.414293	-0.0975643	0.54581	-0.202946	0.0909945	-0.425687
cellular carbohydrate biosynthetic process	-0.0615208	0.0416869	-0.0864415	0.0193221	0.115302	0.12888
epiboly involved in wound healing	-0.44182	-0.11491	0.39779	-0.163562	0.173717	-0.206582
positive regulation of developmental growth	-0.257878	-0.0543848	0.315325	0.18921	0.270572	-0.307119
heart trabecula morphogenesis	-0.315826	-0.256807	0.228227	-0.0787713	0.305379	-0.0618439
regulation of T cell mediated immunity	-0.47907	-0.286102	0.341555	0.171534	0.295352	-0.0498027
defense response to virus	-0.185274	-0.31137	0.298558	-0.0820629	0.1351	0.116755
endosome organization	0.241954	-0.0856776	-0.0481733	-0.125103	-0.242575	0.157902
phosphatidylinositol dephosphorylation	-0.288816	-0.0270511	0.272703	-0.0951083	0.169128	-0.359128
regulation of cellular response to vascular endothelial growth factor stimulus	0.0971464	-0.283288	0.431455	0.330572	0.262451	-0.381114
regulation of cellular pH	0.121504	-0.216276	-0.1518	0.0568009	0.0756917	0.0194002
histone phosphorylation	-0.47866	0.278316	0.0369444	0.137615	-0.150452	-0.0803725
regulation of ERAD pathway	0.177035	0.000373772	-0.203452	-0.256275	0.202258	-0.181272
cellular ketone metabolic process	0.342651	-0.239371	-0.280058	-0.087465	-0.236916	0.446758
regulation of alpha-beta T cell differentiation	-0.278042	0.0959904	0.489085	-0.174876	0.18641	-0.144489
negative regulation of sterol transport	-0.279857	-0.189763	0.286926	0.0734583	-0.265812	0.137478
regulation of exit from mitosis	0.0924753	0.318976	-0.384792	-0.299114	0.0637609	0.417472
homologous chromosome segregation	-0.244148	0.319766	0.187027	-0.144226	0.046478	0.292396
positive regulation of nitric oxide metabolic process	-0.173477	-0.358748	0.471109	-0.306842	0.351952	0.0880631
protein localization to chromatin	0.101686	-0.108578	-0.488378	0.16598	0.0561836	0.26554
positive regulation of interleukin-12 production	-0.106113	-0.0268802	-0.0576453	0.0291908	0.139021	0.0365
mitotic recombination	0.274849	-0.282825	-0.0882532	0.0981483	0.082919	0.0907661
liver development	-0.0914332	0.140583	0.11544	0.292956	0.0847557	-0.393047
DNA duplex unwinding	0.28555	0.0851623	-0.21197	0.129927	-0.293383	-0.0475766
myelination	-0.317536	-0.307232	0.125611	0.0329165	0.127442	-0.0564229
glycosphingolipid biosynthetic process	0.287805	0.157567	0.431542	0.0144934	0.340026	-0.528948
regulation of astrocyte differentiation	-0.613091	-0.131061	0.151641	0.350695	0.0980351	-0.214083
cell-matrix adhesion	-0.00883571	0.000302358	0.217022	-0.063606	0.217494	-0.272521
platelet aggregation	-0.480701	-0.425858	0.500432	-0.106917	0.0217097	-0.0633116
binding of sperm to zona pellucida	-0.3261	-0.60054	0.332298	-0.0872579	0.314012	-0.0491463
nonribosomal peptide biosynthetic process	0.195086	-0.277671	-0.408966	-0.0217012	-0.0274029	0.26525
regulation of polysaccharide metabolic process	-0.110937	0.0167235	-0.371352	0.215246	-0.0113448	-0.0705782
regulation of acyl-CoA biosynthetic process	0.116583	-0.235857	0.264791	-0.257242	-0.375475	0.117648
regulation of membrane repolarization	-0.334863	0.083886	0.356369	-0.0494532	0.284279	-0.181197
bone morphogenesis	-0.559161	-0.0889225	0.501596	0.429827	0.282024	-0.500665
positive regulation of secretion by cell	-0.180636	-0.178224	0.159639	-0.0227857	0.179377	-0.0777529
response to nerve growth factor	-0.125165	0.344866	-0.064232	-0.277844	-0.195134	0.00871027
Rac protein signal transduction	-0.482119	0.229399	0.406047	-0.387898	0.280224	-0.164823
DNA double-strand break processing	0.0251346	0.318913	-0.281711	-0.0367218	0.0134325	0.0098335
positive regulation of natural killer cell mediated cytotoxicity	-0.467093	-0.479284	0.349329	0.397977	0.124948	-0.226685
positive regulation of monocyte chemotaxis	-0.427133	-0.471982	0.299756	-0.226882	0.278831	0.334997
glomerular epithelium development	-0.262004	-0.280121	0.610823	0.0124923	0.204064	-0.146281
regulation of non-canonical Wnt signaling pathway	0.0820332	0.0866997	0.138549	0.440133	0.14419	-0.160244
divalent inorganic cation transport	0.0599731	0.0705832	0.0982498	0.00110025	0.246008	-0.208488
non-motile cilium assembly	-0.0561319	0.174874	0.216039	0.306102	-0.219645	-0.310841
sphingolipid metabolic process	0.00265206	-0.145838	0.0701337	0.108995	0.351928	-0.395293
phospholipid transport	-0.130221	-0.136174	0.255621	-0.222547	-0.104227	-0.0100953
membrane protein proteolysis	-0.334792	0.140316	0.192035	0.127333	0.123666	-0.448939
neuron projection organization	-0.247751	0.212147	0.251032	0.0327568	0.198667	0.0271741
positive regulation of morphogenesis of an epithelium	-0.210061	0.00244271	0.39449	0.430425	0.208987	-0.571927
mitochondrial fusion	0.12077	0.317571	-0.255029	-0.320156	0.107181	0.195859
vascular process in circulatory system	-0.25296	-0.0854649	0.272677	-0.0561916	0.243518	-0.23622
protein K48-linked deubiquitination	0.140347	0.246048	-0.220943	0.334799	-0.02926	-0.421069
cellular lipid catabolic process	0.177925	-0.341604	-0.207736	0.0705027	-0.1418	0.166222
COPII-coated vesicle budding	0.156061	0.0167382	-0.229692	-0.03435	-0.267926	0.175053
nucleoside catabolic process	-0.0534921	0.0535772	-0.00458877	-0.425618	0.311501	0.137035
positive regulation of natural killer cell mediated immunity	-0.488918	-0.464771	0.368629	0.31021	0.215951	-0.023311
positive regulation of neuron death	-0.14362	-0.108783	0.0711349	-0.03093	0.107587	0.0849541
protein depolymerization	0.0207644	0.163179	0.104449	0.0664975	-0.128748	-0.195329
organ or tissue specific immune response	0.115371	0.141368	-0.170602	0.00638023	-0.0373057	-0.0790189
nuclear export	0.0979139	-0.0953645	-0.34226	0.193381	-0.217708	0.05469
intra-Golgi vesicle-mediated transport	0.31856	0.11332	-0.33432	-0.128657	0.0132866	-0.0335506
regulation of insulin secretion involved in cellular response to glucose stimulus	0.0750302	0.286778	-0.212437	0.174477	0.18392	-0.391221
gene silencing	-0.0719131	0.188711	0.0814039	0.107264	-0.23539	-0.142411
exocytic process	0.0985257	0.146887	-0.20362	-0.134799	-0.0899962	0.0548029
positive regulation of peptidyl-lysine acetylation	-0.416215	-0.0680261	0.234532	-0.136432	0.107794	0.161532
JNK cascade	-0.268589	0.16537	0.170285	0.071244	-0.149421	-0.148807
negative regulation of small GTPase mediated signal transduction	-0.0207874	0.320698	0.0856703	-0.0442848	0.102764	-0.416181
urea metabolic process	0.290473	-0.675843	-0.114991	0.157171	-0.19677	0.279816
positive regulation of vascular endothelial growth factor receptor signaling pathway	-0.576536	-0.431965	0.431223	0.197363	0.480813	-0.49662
adaptive immune response	-0.362603	-0.35515	0.333918	-0.083882	0.398667	0.12901
response to glucose	-0.214566	0.0402591	0.0801343	0.269167	-0.281877	-0.173776
ubiquitin-dependent protein catabolic process via the multivesicular body sorting pathway	0.0943729	-0.544845	-0.0242373	-0.199654	-0.283562	0.238889
purine nucleotide biosynthetic process	0.136996	-0.261778	-0.12574	-0.065902	-0.23138	0.329482
negative regulation of protein localization to nucleus	0.0631653	0.117939	0.293521	0.205162	-0.0622925	-0.365431
negative regulation of intrinsic apoptotic signaling pathway in response to DNA damage by p53 class mediator	-0.0211706	-0.451326	-0.00624475	-0.530241	0.0504528	0.415688
regulation of SMAD protein import into nucleus	-0.0457823	-0.028536	0.229173	0.101179	0.374197	-0.243787
membrane repolarization during action potential	0.148388	0.214259	0.227858	-0.154351	0.302189	-0.261139
positive regulation of reproductive process	-0.225245	-0.198748	0.248109	0.140499	0.157994	0.00851289
negative regulation of cell motility	-0.220356	0.0920883	0.106431	0.00394985	0.122433	-0.127694
mitochondrial respiratory chain complex I assembly	0.369101	-0.469491	-0.124159	-0.470494	-0.559849	0.618645
meiotic chromosome separation	-0.375145	0.402349	-0.345632	0.316558	-0.062644	-0.0213216
positive regulation of interleukin-1 secretion	-0.144928	-0.446718	0.442259	-0.331535	0.207556	0.362679
positive regulation of plasma membrane bounded cell projection assembly	-0.111662	-0.0487873	0.0920481	0.0657691	0.0477356	-0.0277426
ribosome localization	0.50483	0.108951	-0.607757	-0.316651	-0.372734	0.409405
purine ribonucleoside bisphosphate metabolic process	0.392204	-0.272857	-0.214194	0.102418	-0.0400207	-0.0582924
centrosome cycle	-0.119461	0.0891705	0.0927532	0.248586	-0.0250458	-0.312515
deoxyribose phosphate metabolic process	0.466572	0.21063	-0.166119	-0.462259	-0.247192	0.344411
negative regulation of innate immune response	-0.392346	-0.395003	0.348382	-0.177769	0.267056	0.0720153
acylglycerol metabolic process	0.176842	-0.242238	-0.132959	0.0311487	-0.0717143	-0.123867
posttranscriptional gene silencing by RNA	-0.0738548	0.185536	-0.184149	0.427489	-0.0550689	-0.373508
response to mechanical stimulus	0.0449206	0.156289	0.205433	0.15319	-0.176023	-0.234219
positive regulation of leukocyte chemotaxis	-0.326827	-0.288553	0.368714	0.00913933	0.314932	0.0305636
central nervous system neuron axonogenesis	-0.214883	0.11374	0.054677	0.186442	-0.189991	-0.129222
N-terminal protein amino acid modification	0.185466	0.299372	-0.254787	0.285072	-0.446233	-0.0219782
mucosal immune response	0.137158	0.116705	-0.148644	-0.149249	-0.0402543	-0.0413998
positive regulation of purine nucleotide metabolic process	-0.151831	0.128647	0.196213	0.186265	0.0560814	-0.0830467
ribosomal small subunit assembly	0.398817	-0.0779837	0.195558	-0.719714	-0.447149	0.655631
retrograde vesicle-mediated transport, Golgi to ER	0.069313	0.0507061	-0.0245152	0.0915483	-0.148719	0.0149451
hindbrain morphogenesis	-0.539307	0.0198035	0.250779	0.118782	0.210536	0.0664241
response to corticosteroid	-0.0984357	0.197712	0.168975	0.0676972	0.0211736	0.073196
regulation of coenzyme metabolic process	-0.154355	-0.0238982	-0.0649297	0.240104	-0.251101	-0.0412153
aspartate family amino acid catabolic process	0.199787	-0.186808	-0.0843594	-0.0254628	0.0308638	0.0272807
calcium ion import	0.0675669	0.173573	0.154931	-0.195807	-0.0599875	-0.0579143
regulation of glucan biosynthetic process	-0.0592175	0.134943	-0.550887	0.182918	-0.10673	0.0468495
negative regulation of leukocyte migration	-0.311153	-0.269377	0.199304	-0.132931	0.409255	0.120424
liposaccharide metabolic process	0.0651776	-0.268561	0.101119	0.105795	0.158765	-0.305926
leukocyte chemotaxis	-0.340383	-0.379934	0.397273	-0.139035	0.395539	0.175827
positive regulation of alpha-beta T cell proliferation	-0.143736	-0.118995	0.410359	0.26566	0.454882	-0.349074
erythrose 4-phosphate/phosphoenolpyruvate family amino acid catabolic process	0.273128	-0.391555	-0.224234	-0.015701	-0.544977	0.506284
regulation of cholesterol efflux	-0.539	-0.308113	-0.0906292	-0.0774206	0.569479	-0.0413121
response to cadmium ion	-0.35177	-0.043254	0.268461	-0.428674	-0.19181	0.0949972
protein localization to vacuole	0.0916962	-0.0127648	-0.091094	-0.0640243	-0.308728	-0.0101999
establishment of spindle localization	-0.248905	0.221257	0.206951	0.245201	-0.234759	-0.184574
neuroblast proliferation	0.117176	0.508902	0.246888	0.0892608	-0.0849725	-0.485549
Golgi organization	-0.0671663	0.0495224	-0.0553026	0.374344	-0.107486	-0.38848
negative regulation of NF-kappaB import into nucleus	0.183916	0.0524471	0.0102917	0.335698	-0.180972	-0.193322
protein alpha-1,2-demannosylation	-0.0254642	-0.0618936	-0.0201443	-0.232823	0.182172	-0.226921
cellular response to radiation	0.00948993	0.206199	-0.206653	0.116149	-0.110875	-0.125519
axon ensheathment	-0.350849	-0.226776	0.121645	0.0986152	0.112515	-0.0566582
glutathione metabolic process	0.271631	-0.357119	-0.303197	-0.370425	-0.0690562	0.435103
regulation of cholesterol biosynthetic process	-0.40446	-0.473799	0.594492	-0.171031	0.331882	-0.365044
response to lipopolysaccharide	-0.18865	-0.12872	0.261485	-0.0885596	0.26075	-0.165125
regulation of stem cell differentiation	0.305319	-0.291577	-0.000263728	-0.161831	-0.234177	0.327264
fatty acid catabolic process	0.299421	-0.358572	-0.399905	0.0191732	-0.292033	0.398725
viral life cycle	-0.175305	-0.159412	0.0386087	0.0372115	-0.215551	0.0811719
adult locomotory behavior	-0.249032	-0.162229	-0.239231	0.515737	0.134189	-0.290489
cellular response to ammonium ion	-0.365455	0.049064	0.103031	0.30347	0.256716	-0.328021
regulation of muscle adaptation	0.108424	0.0882825	0.00317136	0.0776747	-0.0629001	-0.0325352
omega-hydroxylase P450 pathway	0.421032	0.106825	-0.529281	0.327814	0.462897	-0.502975
nitric oxide metabolic process	0.42364	-0.0825288	0.305825	-0.492631	0.00778516	-0.173151
regulation of protein processing	-0.28802	-0.493738	0.475968	-0.156993	0.386233	-0.224773
regulation of gliogenesis	-0.522172	-0.0618599	0.308428	0.306925	0.225607	-0.348319
positive regulation of extrinsic apoptotic signaling pathway	-0.0974159	-0.0479971	0.202176	-0.174706	-0.219298	-0.02884
cellular response to gamma radiation	-0.0866854	0.139799	-0.318827	0.0796002	-0.0669248	0.0677632
regulation of hormone metabolic process	-0.22132	-0.117943	0.0113999	0.211681	0.478317	-0.364171
regulation of cell morphogenesis involved in differentiation	-0.13667	0.0929291	0.152848	0.0673959	-0.0224005	-0.200732
cardiac muscle tissue morphogenesis	-0.256259	0.107033	0.279403	-0.0525514	0.294745	-0.255212
regulation of epithelial cell proliferation	-0.0691535	-0.0385859	0.093146	-0.0752228	0.180008	-0.104205
deoxyribose phosphate catabolic process	0.423253	0.230411	-0.345302	-0.3818	-0.295556	0.42754
mitochondrial outer membrane permeabilization involved in programmed cell death	-0.273217	-0.246965	-0.036502	-0.119924	-0.268321	0.229354
regulation of necroptotic process	-0.325489	-0.298427	0.223198	-0.386604	-0.373303	0.254076
response to zinc ion	-0.0709917	-0.205297	0.236952	-0.466119	0.131766	0.191827
negative regulation of T cell proliferation	-0.325184	-0.143226	0.366642	-0.197196	0.254744	-0.12387
regulation of viral entry into host cell	-0.374141	-0.385034	0.48171	-0.230847	0.26807	-0.120497
nucleoside monophosphate metabolic process	0.256392	-0.367047	-0.012421	-0.32343	-0.442419	0.487284
regulation of collagen metabolic process	-0.336934	-0.375701	0.354368	0.42765	0.189156	-0.207596
virion assembly	0.182906	-0.330182	-0.0503976	-0.18902	-0.398552	0.406229
BMP signaling pathway	-0.251055	0.153885	0.182367	0.0647844	0.346562	-0.347649
positive regulation of cell killing	-0.379613	-0.554963	0.332721	0.258328	0.097915	0.0419326
pattern recognition receptor signaling pathway	-0.243286	-0.0635694	0.231344	-0.165363	0.115769	-0.163829
mitotic sister chromatid cohesion	-0.148078	0.107047	-0.297451	0.592987	-0.168797	-0.321976
negative regulation of leukocyte apoptotic process	-0.381011	-0.223281	0.283982	-0.0724472	0.186503	0.178503
arginine metabolic process	-0.306705	-0.46441	0.237989	0.227671	-0.128842	0.370302
inner mitochondrial membrane organization	0.551936	-0.436084	-0.103487	-0.493999	-0.503277	0.547711
regulation of pri-miRNA transcription from RNA polymerase II promoter	-0.399822	0.371315	0.117506	0.103184	-0.0672243	-0.228242
Wnt signaling pathway, planar cell polarity pathway	0.369385	-0.430783	-0.175481	-0.0769867	-0.369888	0.373935
nucleosome organization	0.0699757	0.222216	-0.0650244	-0.118476	-0.170859	0.154278
excretion	0.39703	0.336756	-0.145439	0.201212	-0.21563	-0.345156
fatty acid beta-oxidation using acyl-CoA oxidase	0.10845	0.122097	-0.508063	0.309798	-0.615836	0.382668
cellular response to heat	0.271411	-0.0332933	0.0141448	-0.180333	-0.431411	0.300861
Rap protein signal transduction	-0.319344	0.116597	0.264424	-0.347348	-0.0345219	0.158975
response to molecule of bacterial origin	-0.195405	-0.103037	0.291622	-0.0791247	0.225614	-0.158989
DNA replication initiation	0.24298	0.22573	0.153867	0.125733	-0.52637	-0.178394
negative regulation of peptidyl-lysine acetylation	-0.144426	0.347073	-0.308415	0.189236	-0.340628	0.00975443
vesicle-mediated transport to the plasma membrane	-0.0113623	-0.097604	0.0500756	0.19175	-0.0251255	-0.225276
sulfur compound biosynthetic process	0.0413208	-0.186486	0.0337685	-0.0338863	0.151421	0.0151128
positive regulation of telomerase activity	0.0274292	0.00271287	-0.295989	0.0747605	-0.199521	0.197416
negative regulation of defense response to virus	0.295644	0.147038	-0.215797	0.0934373	-0.217527	-0.060654
pigmentation	0.108355	-0.0634329	0.222141	-0.166535	-0.0847869	-0.00453074
cellular response to interleukin-1	-0.382571	-0.308006	0.241402	-0.221843	0.372873	-0.133047
Fc receptor signaling pathway	0.0335178	-0.170613	-0.0569443	-0.0432878	-0.2491	0.209269
lipid catabolic process	0.230606	-0.33309	-0.273082	0.0443103	-0.127027	0.207127
behavior	-0.151847	-0.00638774	0.111432	0.117259	0.119536	-0.101686
regulation of execution phase of apoptosis	0.0800646	0.284719	-0.441722	-0.197584	0.0698743	0.0808901
hormone metabolic process	0.11594	0.0195503	-0.170219	-0.125767	0.023476	0.0344719
activation of cysteine-type endopeptidase activity involved in apoptotic signaling pathway	-0.199474	-0.00300409	0.215042	0.0589876	0.420637	-0.361292
atrioventricular valve development	-0.422165	-0.425133	0.235605	0.257452	0.225404	-0.0667537
Golgi vesicle budding	0.14848	-0.0285436	-0.176889	0.0179788	-0.28393	0.140233
specification of symmetry	-0.243147	0.265566	0.2867	0.180057	0.101552	-0.254157
DNA-templated transcription, initiation	-0.0220446	0.0558945	-0.167683	-0.00495082	-0.151889	0.0312139
positive regulation of protein processing	-0.057564	-0.496745	0.421098	0.152811	0.4259	-0.226696
positive regulation of G2/M transition of mitotic cell cycle	0.24238	0.0174393	0.00179645	0.000911591	-0.505192	0.426677
negative regulation of angiogenesis	-0.179384	-0.0791335	0.306223	0.00529435	-0.054943	0.00201775
maintenance of location in cell	-0.311063	-0.0116285	0.168982	0.101582	-0.0234764	-0.158166
regulation of interleukin-2 production	-0.439066	-0.262426	0.332851	0.0704295	0.317661	-0.280284
sodium-independent organic anion transport	-0.0573277	-0.230881	-0.184634	0.288107	0.197389	-0.0787128
neuromuscular synaptic transmission	0.195007	0.0494783	-0.159605	0.356298	0.332329	-0.0289651
vitamin metabolic process	0.00152791	-0.168491	-0.0497456	-0.113092	0.115616	0.027634
regulation of interleukin-8 production	-0.144939	-0.291108	0.494619	-0.177461	0.127402	-0.073869
defense response to other organism	-0.204285	-0.2622	0.313386	-0.163246	0.164707	0.161583
cAMP biosynthetic process	-0.245743	-0.0636282	0.304055	0.150536	0.169198	-0.219903
cytoskeleton-dependent intracellular transport	0.043502	-0.0109137	0.0239486	0.0815359	-0.259903	-0.0802021
cell-cell adhesion via plasma-membrane adhesion molecules	-0.270657	0.0458919	0.237097	0.13684	0.197387	-0.26373
glycosaminoglycan biosynthetic process	-0.292085	-0.0288277	0.248269	0.217936	0.249218	-0.272475
regulation of Ras protein signal transduction	-0.13869	-0.000749916	0.276457	0.00360485	0.118816	-0.287086
positive regulation of smooth muscle cell proliferation	-0.300021	-0.0844622	0.338597	-0.00924243	0.180962	-0.102129
cytosolic calcium ion transport	0.0479537	0.117659	0.43833	-0.133025	0.227021	-0.231508
regulation of catenin import into nucleus	0.233073	-0.0570222	0.282319	0.0415754	0.191436	-0.551669
regulation of immunoglobulin mediated immune response	-0.197868	-0.238456	0.317381	0.214105	0.236273	-0.338351
ERAD pathway	0.200594	-0.155748	-0.110339	0.114072	0.0662514	-0.327851
regulation of granulocyte chemotaxis	-0.266037	-0.190603	0.455444	-0.422873	0.353612	0.197969
positive regulation of cyclic nucleotide metabolic process	-0.116398	0.0438182	0.314543	0.0903955	0.171592	-0.0653176
polyamine metabolic process	0.268008	0.0964866	-0.163317	-0.595709	-0.239207	0.476468
regulation of biomineral tissue development	-0.32909	-0.136751	0.290878	0.182236	0.203886	-0.29311
regulation of release of cytochrome c from mitochondria	0.244183	0.0106741	-0.208407	-0.381194	-0.425025	0.469586
protein deglycosylation	-0.167121	-0.268553	-0.0064317	-0.091535	0.281516	-0.224894
lipoxygenase pathway	-0.232909	-0.586504	0.298565	-0.511978	0.0228404	0.522551
C21-steroid hormone biosynthetic process	0.286181	-0.380618	-0.209109	-0.0602998	-0.483899	0.507334
natural killer cell activation	-0.429781	-0.237508	0.205189	0.237078	0.336264	0.568902
brain morphogenesis	-0.131846	0.0244798	0.420979	0.177806	-0.130785	-0.372083
female gonad development	-0.0433233	-0.0207228	0.268592	-0.140088	-0.233178	0.137872
amino sugar catabolic process	0.0158363	-0.50059	0.106317	0.231523	-0.388783	0.467118
placenta development	-0.00937998	0.0982474	-0.194315	0.201711	0.277917	0.0418115
Schwann cell differentiation	-0.527048	0.468147	0.101876	0.235199	-0.0632289	-0.428753
regulation of potassium ion transport	-0.0616499	0.0244989	0.300429	0.083249	0.186884	-0.224831
regulation of defense response to virus by host	-0.296116	-0.044896	-0.0266891	0.301876	0.0197643	-0.0329376
regulation of myelination	-0.614459	0.315581	0.202706	0.0436614	0.0808459	0.014239
viral gene expression	0.0769641	0.201129	-0.0895144	-0.635138	-0.507876	0.638222
peptidyl-lysine trimethylation	0.0286464	0.125084	-0.314954	0.567368	0.0344482	-0.346383
interleukin-7-mediated signaling pathway	0.0372395	0.223577	-0.102248	0.0248698	-0.032478	-0.0579112
positive regulation of regulated secretory pathway	-0.191507	-0.0796574	0.193031	-0.296058	0.310586	-0.165368
mRNA transport	0.0589113	-0.133405	-0.349186	0.303789	-0.301446	0.0144013
energy derivation by oxidation of organic compounds	0.251939	-0.308721	-0.186205	-0.270785	-0.409168	0.430177
odontogenesis	0.028679	0.165548	-0.118588	0.448268	-0.0673959	-0.338619
response to unfolded protein	0.0100293	-0.239531	-0.0632988	0.0751432	0.10605	-0.103691
regulation of transcription from RNA polymerase II promoter in response to stress	0.225303	-0.328907	-0.129162	-0.174984	-0.250711	0.30283
negative regulation of interleukin-6 production	-0.0872155	-0.308923	0.34492	-0.191677	0.326775	-0.103586
synaptic vesicle recycling	-0.369405	0.130194	-0.000148923	0.0216728	0.381682	-0.0864369
regulation of sprouting angiogenesis	-0.266738	-0.00328341	0.179587	0.0498257	0.0382692	0.0475385
histone H3-K4 methylation	-0.138137	0.0749184	-0.133132	0.401426	0.0883455	-0.374911
negative regulation of lymphocyte proliferation	-0.46312	-0.230569	0.403897	-0.180873	0.300351	-0.06553
myofibril assembly	0.22292	0.180317	0.164687	-0.190136	0.274904	0.0716429
microtubule organizing center organization	-0.156444	0.143429	0.0925945	0.295234	-0.0340586	-0.360894
positive regulation of epithelial cell proliferation	-0.0611236	-0.0801933	0.105972	0.0242752	0.270126	-0.178639
positive regulation of ATPase activity	0.0845854	-0.0608549	0.141437	-0.49698	-0.275756	0.302225
positive regulation of organelle assembly	-0.32276	-0.000972365	0.0872417	0.325643	-0.0439318	-0.314541
negative regulation of organelle assembly	-0.0581641	-0.196082	-0.0875851	0.287551	-0.0833645	0.0440618
positive regulation of embryonic development	-0.420901	-0.00942246	0.127364	-0.0302306	0.165703	-0.278054
tRNA transport	0.00534085	-0.180405	-0.191722	0.315207	-0.220125	-0.0939792
positive regulation of interferon-beta production	0.0508652	-0.0977087	-0.122695	0.046259	-0.0994159	0.059838
sensory perception of taste	0.310873	-0.449469	0.369357	0.226104	-0.0456979	0.429145
positive regulation of cyclin-dependent protein kinase activity	0.1724	0.0811975	-0.223351	0.148958	0.0696622	-0.118436
lysine metabolic process	0.409994	-0.0452631	-0.262451	-0.240428	0.118106	0.0133994
calcium ion regulated exocytosis	-0.0764491	0.245804	0.139003	-0.0133629	0.154038	-0.24124
phenol-containing compound biosynthetic process	0.0646256	-0.0473939	-0.203006	0.0956051	0.439498	0.4502
positive regulation of peptide hormone secretion	0.0559232	-0.0183557	0.115425	-0.0797003	0.0687733	-0.132276
N-terminal protein amino acid acetylation	0.0514301	0.166216	-0.240825	0.506326	-0.189817	-0.245251
cellular response to monoamine stimulus	-0.364226	-0.112697	0.389478	0.159451	-0.240517	-0.170594
regulation of transporter activity	-0.192443	0.0121896	0.280873	-0.0903543	0.073339	-0.0949024
ATP biosynthetic process	0.33832	-0.467978	-0.0413004	-0.361792	-0.488606	0.584828
negative regulation of smooth muscle cell proliferation	-0.333589	0.130795	0.367025	-0.321354	0.129785	-0.0476535
negative regulation of myoblast differentiation	-0.0324258	-0.0883906	0.43216	0.450409	0.0928148	-0.0694454
epidermal cell differentiation	-0.216711	0.0856418	0.266165	0.08304	0.0704697	-0.285431
response to transforming growth factor beta	-0.173308	0.0765946	0.119648	-0.113153	0.078162	-0.0852178
signal transduction involved in cell cycle checkpoint	-0.0460872	0.102349	-0.08242	-0.105942	-0.279991	0.0411448
regulation of T cell receptor signaling pathway	-0.176523	-0.251996	0.467489	-0.0166623	-0.0845035	-0.234882
regulation of release of sequestered calcium ion into cytosol	0.0715198	-0.236938	0.236329	0.119749	0.120933	0.086211
RNA transport	0.151397	-0.134943	-0.369824	0.164187	-0.288378	0.0906361
positive regulation of granulocyte chemotaxis	-0.222337	-0.0410758	0.39341	-0.451832	0.336599	0.16766
autophagosome maturation	0.00997856	-0.0230217	-0.255418	-0.298185	-0.0632315	0.275876
purine nucleoside monophosphate metabolic process	0.244919	-0.37188	-0.00620381	-0.309835	-0.444977	0.482605
protein trimerization	-0.237294	-0.289752	0.0605317	0.199781	0.0761976	0.0947536
regulation of actin cytoskeleton reorganization	-0.20699	-0.216358	0.407178	-0.0176503	0.290803	-0.192507
regulation of defense response to virus	-0.0482786	0.124782	-0.148983	0.2552	-0.0580875	-0.0904429
face development	-0.055752	0.057842	0.00595931	0.429696	0.224231	-0.395046
antigen processing and presentation of peptide antigen via MHC class I	0.329934	-0.560495	-0.0633405	-0.151827	-0.0818294	0.242697
regulation of clathrin-dependent endocytosis	0.0514485	0.172496	-0.0055518	0.442365	-0.22209	-0.326422
fatty acid derivative biosynthetic process	-0.0133188	-0.323607	0.37488	-0.243828	0.175088	0.162686
positive regulation of interleukin-6 production	-0.270393	-0.145437	0.358826	-0.0529443	0.434534	-0.054305
phospholipid translocation	-0.17481	0.241638	0.382907	0.0682653	0.249566	-0.349202
insulin secretion	-0.0725742	0.0352251	0.450774	-0.311998	-0.0346249	-0.250843
heme biosynthetic process	0.170855	-0.320195	-0.429036	-0.14147	-0.177462	0.320652
regulation of microtubule-based movement	0.131602	-0.118326	0.377111	0.233038	-0.343382	-0.209889
cellular response to environmental stimulus	-0.0540994	0.222126	-0.0110238	0.097525	-0.0689671	-0.156993
positive regulation of lymphocyte activation	-0.369797	-0.0718596	0.198601	-0.153155	0.365061	-0.0967141
calcium-mediated signaling	-0.0840264	-0.0652844	0.288396	0.0616129	0.021468	-0.133261
plasma membrane organization	-0.0868288	-0.0789692	0.161585	-0.300153	0.19591	0.105822
cilium or flagellum-dependent cell motility	0.128211	0.163379	-0.483952	0.363282	0.436374	-0.13831
ribonucleoside monophosphate metabolic process	0.251402	-0.373852	-0.0181419	-0.308072	-0.447323	0.486366
nuclear-transcribed mRNA catabolic process, exonucleolytic	0.173057	-0.103236	-0.381803	-0.392126	-0.284376	0.423634
glutamine family amino acid biosynthetic process	-0.592671	-0.566714	0.193225	0.455598	0.0136958	0.182276
regulation of vasculogenesis	0.096286	0.0685632	-0.285373	-0.253786	0.027611	-0.054281
response to tumor necrosis factor	0.0864064	-0.254699	0.0748036	-0.230666	0.065208	0.178286
regulation of anoikis	-0.271808	-0.31649	0.129128	0.419969	0.210621	-0.417667
regulation of amine transport	-0.149547	-0.0898337	0.0986337	0.266124	0.255525	-0.0282508
negative regulation of sequestering of calcium ion	-0.330684	-0.0151779	0.391602	0.203521	0.391057	-0.305779
negative regulation of lyase activity	-0.109762	-0.246359	0.407453	-0.0460814	0.068705	0.187946
positive regulation of epidermis development	-0.09676	-0.0452015	0.0623587	0.238205	0.152743	0.0800587
global genome nucleotide-excision repair	0.142792	-0.114392	-0.291856	-0.205094	-0.256591	0.357547
DNA catabolic process, endonucleolytic	-0.0649971	0.411028	-0.222365	-0.169094	0.293577	-0.18003
regulation of cell cycle arrest	-0.0690985	-4.34255e-05	-0.0695338	-0.0859938	-0.193803	0.0308693
nucleoside triphosphate catabolic process	0.490805	-0.106859	-0.562022	-0.492828	0.273602	0.367464
positive regulation of transmembrane receptor protein serine/threonine kinase signaling pathway	-0.0904281	0.00306053	0.206044	0.233433	0.113108	-0.291703
regulation of mitotic spindle checkpoint	-0.0199916	-0.0841343	-0.308276	0.314186	-0.0531921	0.219668
negative regulation by host of viral transcription	-0.476804	-0.15978	-0.135425	0.420533	-0.0101603	0.206144
amino acid transport	-0.21202	-0.069059	0.164898	0.167845	0.163142	-0.261398
establishment of protein localization to plasma membrane	-0.066284	0.0371007	0.000967118	0.0642292	-0.133382	-0.0713511
primary alcohol metabolic process	0.212203	-0.123646	-0.423018	-0.207853	-0.228833	0.470946
positive regulation of cilium assembly	-0.56846	-0.332188	0.0382799	0.610039	-0.115092	-0.387128
negative regulation of cell migration involved in sprouting angiogenesis	-0.353832	-0.0411084	0.0260948	-0.0886377	-0.256365	0.35824
endocardial cushion morphogenesis	-0.321311	-0.101004	0.414171	0.207476	0.405357	-0.37587
nuclear pore organization	0.152232	0.00888758	-0.308226	0.501169	-0.218897	-0.208513
lipid storage	-0.0755502	-0.388372	0.0313986	-0.151437	0.377714	-0.107594
signal transduction involved in mitotic DNA damage checkpoint	-0.0829487	0.10477	-0.0784834	-0.138052	-0.275848	0.0316214
positive regulation of multi-organism process	-0.052224	-0.207317	-0.0860903	-0.0299132	-0.263528	0.206705
NAD metabolic process	-0.168749	-0.403049	0.404114	-0.390378	-0.283542	0.337679
sulfur amino acid metabolic process	-0.0757638	0.126853	-0.321443	0.299281	0.136347	-0.0223839
embryonic heart tube development	-0.125992	0.290169	0.29495	0.222799	-0.145411	-0.239308
regulation of CD4-positive, alpha-beta T cell activation	-0.423984	-0.0683185	0.50924	-0.00475702	0.389817	-0.22839
intracellular pH reduction	0.325538	-0.345207	-0.315122	-0.154298	-0.0538094	0.151004
negative regulation of protein kinase activity	-0.218324	-0.024587	0.113627	0.0732584	0.129407	-0.193387
antigen processing and presentation of exogenous antigen	0.0604452	-0.352721	0.049427	-0.191463	-0.0705974	0.260543
regulation of release of sequestered calcium ion into cytosol by sarcoplasmic reticulum	0.0580361	-0.229837	0.219466	-0.286919	0.258221	0.296114
negative regulation of response to DNA damage stimulus	0.0162435	-0.0797428	-0.108814	-0.0971172	-0.041284	0.0258195
vesicle docking	0.097652	0.152696	-0.271378	-0.211862	-0.151092	0.0630953
cristae formation	0.502996	-0.536812	0.091837	-0.462366	-0.538423	0.549204
renal water homeostasis	-0.16006	0.0361127	0.304272	0.193267	0.28494	-0.456219
pyrimidine-containing compound biosynthetic process	0.148846	-0.00356881	-0.10395	-0.299615	0.0570979	0.313884
interleukin-12-mediated signaling pathway	0.0542113	-0.0791975	-0.0277775	-0.361543	0.135024	0.154987
inositol phosphate-mediated signaling	-0.124901	-0.131519	0.131971	0.609225	0.102203	-0.236035
reciprocal meiotic recombination	-0.193656	0.0449452	0.0141255	0.176707	0.20459	0.0607232
meiotic cell cycle process	-0.120101	0.169522	0.145089	0.00948038	0.058704	0.0101384
positive regulation of phosphatidylinositol 3-kinase activity	-0.371872	-0.00899873	0.0971431	-0.0744792	0.402812	-0.277268
indole-containing compound metabolic process	0.249255	-0.00614803	-0.350835	-0.348135	0.118376	0.409964
negative regulation of glucose transport	-0.440266	-0.421893	0.0304021	-0.0259555	0.219944	0.0983232
T cell selection	-0.614355	-0.331413	0.393893	0.171383	0.498386	-0.146903
carnitine metabolic process	0.0758996	-0.107967	-0.466363	0.13599	-0.409474	0.453324
cell adhesion mediated by integrin	-0.563121	0.235774	0.313524	0.03576	0.488361	-0.382762
positive regulation of cysteine-type endopeptidase activity involved in apoptotic signaling pathway	-0.119831	-0.205068	0.22354	-0.230468	0.473622	-0.296051
regulation of fatty acid biosynthetic process	-0.257476	-0.122251	-0.00877858	0.0389401	-0.275819	0.0393982
regulation of intracellular estrogen receptor signaling pathway	-0.233634	0.156115	-0.0920884	0.254215	0.109614	-0.273565
mitochondrial translational termination	0.576002	-0.370992	-0.269036	-0.650949	-0.551347	0.732343
regulation of steroid biosynthetic process	-0.353074	-0.326828	0.47289	-0.165358	0.435009	-0.338946
ribonucleoside biosynthetic process	0.355592	-0.533311	-0.449485	-0.230028	-0.112578	0.505993
establishment of pigment granule localization	0.0716162	-0.0941899	0.220363	0.185795	-0.00825008	-0.0699995
phagosome maturation	0.294836	-0.261744	-0.0789525	-0.215648	-0.142042	0.333966
adherens junction assembly	0.016741	0.347385	0.00301243	0.192088	-0.243847	-0.376385
positive regulation of glycoprotein metabolic process	-0.204133	-0.162518	0.288117	-0.107268	0.0718062	0.0378072
axon development	-0.175106	0.235511	0.0411223	0.242438	0.273261	-0.352302
response to estrogen	-0.0269187	-0.00848473	0.394023	-0.105552	0.261042	-0.328448
mitotic spindle assembly checkpoint	-0.10339	0.141414	0.042638	-0.0311272	0.210344	-0.0640396
negative regulation of cellular protein catabolic process	0.0288083	-0.0593505	-0.148698	-0.239529	-0.30081	0.15944
regulation of phospholipid metabolic process	-0.25607	-0.105518	0.225301	-0.100396	0.295299	-0.239142
oligosaccharide metabolic process	-0.0542041	-0.327885	0.00515886	0.158407	0.369003	-0.286533
negative regulation of multi-organism process	-0.142797	-0.181528	0.189212	-0.0824656	0.129789	0.0648108
positive regulation of dendritic spine development	-0.12049	0.0759123	-0.126631	-0.0391142	0.0478967	-0.0275621
positive regulation of autophagy of mitochondrion	-0.0505242	-0.162781	-0.237904	0.0941595	-0.332208	0.214579
regulation of interleukin-1 beta production	-0.227347	-0.461708	0.411233	-0.185956	0.387496	0.204554
negative regulation of wound healing	-0.217393	-0.463549	0.442076	0.20338	0.314852	-0.232677
lymph vessel morphogenesis	-0.233852	-0.358785	-0.290419	0.0114902	0.509334	-0.0621019
pigment granule transport	-0.0424244	-0.224514	0.230236	0.188263	-0.0167346	0.0164579
positive regulation of cytokine secretion	-0.279543	-0.400699	0.244154	0.00842436	0.355136	-0.00815867
myeloid dendritic cell activation	-0.178121	0.117913	0.496027	-0.47226	0.182084	0.276675
regulation of glutamate receptor signaling pathway	-0.562944	0.0796651	0.359007	0.258535	0.131534	-0.322598
positive regulation of activated T cell proliferation	-0.192197	-0.139129	-0.286963	-0.0843731	0.282316	0.317002
positive regulation of tissue remodeling	-0.583885	-0.0209088	0.298668	0.0168502	0.423488	-0.291471
nucleotide-sugar biosynthetic process	0.356711	-0.212368	-0.581237	-0.0668577	-0.0417478	0.593006
embryonic organ morphogenesis	0.0234347	0.0884406	0.189001	0.185948	-0.0640867	-0.0929225
regulation of histone H3-K4 methylation	0.213181	-0.114016	-0.336139	0.350263	-0.141586	-0.0154687
regulation of JAK-STAT cascade	-0.261063	0.00856225	0.269962	0.192489	0.211134	-0.307529
regulation of B cell mediated immunity	-0.182421	-0.227305	0.356935	0.163843	0.174805	-0.33404
regulation of G1/S transition of mitotic cell cycle	0.00757194	0.156154	-0.120819	-0.124656	-0.189609	0.0756105
gene silencing by miRNA	-0.215694	0.161224	-0.117608	0.477705	-0.0116107	-0.367813
mononuclear cell proliferation	-0.412576	-0.42351	0.268939	0.0771243	0.417575	-0.00562735
lens development in camera-type eye	-0.141835	0.203138	0.0763911	-0.00246865	0.28996	-0.184998
sensory perception of pain	-0.0947759	0.301176	0.00351648	0.377288	-0.176841	-0.296006
myeloid cell development	-0.481545	-0.459007	0.392573	0.0957483	0.410894	-0.147955
regulation of membrane depolarization	-0.337158	-0.253772	0.17521	-0.0869264	0.118302	-0.119094
short-chain fatty acid metabolic process	-0.000875508	-0.569559	-0.323777	-0.201075	0.242858	0.3337
sensory perception of light stimulus	0.069954	0.163058	0.013233	-0.0285154	0.0143576	-0.0561696
positive regulation of endocytosis	-0.202545	-0.245317	0.280762	-0.123122	0.187836	-0.0280663
negative regulation of nucleotide biosynthetic process	0.269691	-0.0880099	0.274417	-0.104215	0.0697786	0.134256
regulation of T cell differentiation	-0.385219	0.179051	0.24689	-0.109492	0.130843	-0.062716
microtubule-based protein transport	0.085242	-0.0772454	-0.246702	0.0949358	-0.149867	0.159953
regulation of triglyceride biosynthetic process	-0.462754	-0.176951	0.244954	0.542002	0.303885	-0.434445
regulation of JNK cascade	-0.28294	0.0459776	0.141776	0.0982004	0.143472	-0.240917
regulation of cyclic nucleotide biosynthetic process	-0.0237359	-0.0983335	0.381697	-0.0467514	0.228686	-0.114631
dorsal/ventral pattern formation	-0.250328	0.107317	0.365445	0.293533	0.195692	-0.368842
response to heat	0.164239	-0.144111	-0.0929856	-0.271907	-0.394402	0.375222
nucleotide biosynthetic process	0.10713	-0.270752	-0.084805	-0.164257	-0.177872	0.329036
regulation of mitochondrial translation	0.436552	-0.495991	-0.0041937	-0.633628	-0.0986201	0.555007
regulation of IRE1-mediated unfolded protein response	0.263045	-0.395682	0.00113587	0.18093	0.443074	-0.321998
regulation of microtubule polymerization or depolymerization	-0.0960759	0.350127	0.0435748	0.0801014	-0.0648269	-0.130615
regulation of chromatin silencing	-0.137484	-0.183066	-0.210133	0.227469	-0.154792	0.0410091
regulation of cytokine secretion	-0.316109	-0.392571	0.284016	-0.0295121	0.363839	-0.0094639
regulation of fibroblast proliferation	-0.0411872	0.0684436	0.0322906	-0.153348	0.00116392	-0.0398556
intracellular steroid hormone receptor signaling pathway	-0.232602	0.383898	-0.109115	0.267072	-0.0733365	-0.320397
protein N-linked glycosylation via asparagine	0.178308	-0.335944	0.186188	-0.252629	0.19992	-0.278696
presynaptic process involved in chemical synaptic transmission	-0.154058	0.134252	0.0309115	0.0106237	0.00688111	0.0632323
glycerophospholipid biosynthetic process	-0.0582538	-0.0507875	-0.125759	0.117419	0.132864	-0.138163
keratan sulfate metabolic process	-0.106587	0.0284473	0.0884271	0.173312	0.37554	-0.336401
somatic diversification of immunoglobulins	-0.524135	-0.217364	0.0343564	0.279148	-0.100512	0.24678
protein ADP-ribosylation	0.0527743	0.114044	-0.0135892	0.110796	-0.38754	-0.0786078
positive regulation of protein insertion into mitochondrial membrane involved in apoptotic signaling pathway	-0.155564	0.310114	-0.192523	-0.307527	-0.334787	0.278351
positive regulation of fatty acid metabolic process	-0.0535478	0.100925	-0.118001	0.0421517	-0.0856983	-0.104158
negative regulation of insulin receptor signaling pathway	-0.392385	-0.253439	-0.130196	0.282794	0.25432	-0.0696402
myeloid leukocyte migration	-0.403635	-0.387582	0.399762	-0.144063	0.439359	0.102361
aminoglycan metabolic process	-0.303671	-0.129859	0.284229	0.216145	0.255122	-0.282395
regulation of muscle contraction	-0.0374423	0.119671	0.217131	0.00198954	0.0352298	-0.166381
response to oxygen levels	0.0176081	-0.207787	-0.016079	-0.0714756	-0.0999487	0.139706
synaptic vesicle exocytosis	-0.0433359	0.225347	0.127716	-0.0149659	0.15478	-0.166482
oogenesis	-0.252478	0.0591739	-0.00277845	-0.132071	0.349007	-0.233747
cyclic-nucleotide-mediated signaling	-0.298967	0.00673877	0.278739	0.0389467	0.359006	-0.14946
regulation of production of miRNAs involved in gene silencing by miRNA	-0.183905	-0.0858172	-0.135321	0.428626	-0.0880654	-0.144127
negative regulation of receptor activity	-0.244905	-0.334796	0.310292	-0.314537	0.216564	0.0774857
cellular response to interleukin-15	-0.289656	0.0713201	0.321136	-0.206556	0.457426	-0.278278
melanosome localization	0.233515	-0.0916616	0.170827	0.182636	-0.0610205	-0.0923744
negative regulation of cation channel activity	-0.336478	0.0176548	0.421489	-0.278651	0.0767441	0.350879
regulation of superoxide metabolic process	0.0398829	-0.409024	0.0240021	-0.260558	0.436505	0.363137
protein mannosylation	-0.0485756	0.246714	-0.0234865	-0.0805165	-0.221705	-0.0333667
stem cell development	-0.0123663	0.308264	0.214609	-0.325581	0.211135	-0.157204
cerebral cortex development	-0.126195	0.341005	0.346946	-0.0322137	-0.224863	-0.281009
dephosphorylation	-0.185519	0.190307	-0.0295095	0.0818675	-0.125048	-0.0472444
cardiac chamber morphogenesis	-0.19896	-0.0420358	0.214584	-0.13832	0.190466	-0.14412
positive regulation of protein targeting to mitochondrion	0.0775309	0.109885	-0.0683795	0.116791	-0.180793	-0.000617221
response to thyroid hormone	0.0374222	-0.410667	0.207757	0.0182971	0.00742336	-0.351597
interstrand cross-link repair	-0.0416778	-0.0710429	-0.139343	-0.159812	-0.0695882	0.320244
fertilization	0.0429085	-0.212722	0.239464	0.0243359	0.325274	-0.13007
rRNA-containing ribonucleoprotein complex export from nucleus	0.483148	0.106095	-0.604578	-0.360266	-0.244938	0.410485
positive regulation of cholesterol transport	-0.400923	-0.389644	-0.183184	0.233415	0.193251	-0.0368142
telomere maintenance via semi-conservative replication	0.26916	-0.0796463	-0.234561	-0.211723	-0.466437	0.294753
RNA 3'-end processing	0.186082	-0.269375	-0.380316	0.135042	-0.21289	0.187695
somatic recombination of immunoglobulin gene segments	-0.696412	-0.0656416	0.000653486	0.227397	-0.277609	0.315365
muscle tissue development	-0.0459188	-0.00762211	0.313701	0.172243	0.172601	-0.316136
protein import into nucleus, translocation	0.0509429	0.196651	-0.207013	-0.0552006	0.0769566	0.0381671
negative regulation of cellular response to growth factor stimulus	-0.254954	-0.111861	0.13493	0.0779733	0.189677	-0.201759
muscle system process	-0.122489	0.0809986	0.252698	0.015293	0.15223	-0.0956235
positive regulation of cartilage development	-0.558003	0.170348	0.444418	0.20328	0.409749	-0.459231
axoneme assembly	0.309662	-0.156789	0.29394	-0.151075	0.156856	0.12229
regulation of posttranscriptional gene silencing	-0.00246094	0.0876993	0.0224176	0.159262	-0.315116	-0.0652432
positive regulation of bone mineralization	-0.25946	0.0415127	0.160733	0.107338	0.38226	-0.395782
termination of RNA polymerase I transcription	0.365163	-0.209155	-0.253888	-0.382028	-0.278644	0.376618
interaction with host	-0.0512379	-0.0988961	0.0278513	-0.0751381	-0.101491	-0.144858
negative regulation of macrophage derived foam cell differentiation	-0.626112	-0.385061	0.207168	0.347763	0.519678	-0.298744
isoprenoid metabolic process	0.156031	-0.149761	-0.129994	-0.196745	-0.0998232	0.187747
positive regulation of protein complex disassembly	0.243921	0.355287	-0.160695	0.269081	0.018742	-0.283521
protein localization to plasma membrane	-0.217917	0.156483	0.177625	0.00362008	0.0257632	-0.226653
glycolipid biosynthetic process	0.221469	-0.151797	0.0442515	-0.106411	0.101345	-0.111502
glycogen metabolic process	-0.226512	0.0302673	-0.276152	0.0616863	-0.0604297	0.0265604
positive regulation of alcohol biosynthetic process	-0.406623	-0.184124	0.535823	-0.298936	0.51476	0.248794
regulation of hydrogen peroxide metabolic process	-0.200981	-0.463157	-0.282021	0.0554223	0.141321	0.313882
positive regulation of cell junction assembly	-0.0768727	-0.252853	0.466773	-0.249193	0.143617	-0.232889
interaction with symbiont	0.127014	-0.351083	-0.177106	0.117464	-0.14533	0.198033
embryo development ending in birth or egg hatching	-0.090293	0.0912916	0.0377406	0.245121	0.0493025	-0.221024
pigment metabolic process	0.345697	-0.229084	-0.313314	-0.184703	-0.0635939	0.32582
arachidonic acid metabolic process	0.144157	-0.14947	0.0462974	0.142737	0.23222	-0.24371
immunoglobulin production involved in immunoglobulin mediated immune response	-0.731359	-0.17024	0.172953	0.110134	-0.399294	0.441048
regulation of anion transport	0.030062	0.144291	0.0324328	0.153183	-0.100709	-0.0839865
endoplasmic reticulum tubular network organization	0.487386	0.461242	-0.0891836	0.358138	-0.584134	-0.472017
neuron recognition	-0.0658386	0.162504	0.163468	0.402675	-0.0526439	-0.457508
positive regulation of actin filament depolymerization	0.151216	0.452274	-0.00850747	0.186689	0.0426914	-0.179472
ribonucleoprotein complex disassembly	0.132613	-0.570581	-0.110454	-0.327536	-0.161226	0.536673
regulation of synaptic vesicle transport	-0.301371	0.0457188	0.23684	-0.171014	-0.0262836	0.0724127
synaptic vesicle cytoskeletal transport	0.213245	0.245429	0.445238	-0.386787	-0.517773	0.087121
indolalkylamine metabolic process	0.308973	0.0648532	-0.245794	-0.409495	0.11772	0.42783
morphogenesis of an epithelium	-0.140602	0.253085	0.130575	0.179083	-0.000390985	-0.289889
negative regulation of hormone secretion	-0.272167	0.206716	0.107951	0.00271781	0.246522	-0.159646
cargo loading into vesicle	0.38468	0.551701	-0.567139	0.353701	-0.425333	-0.25024
cotranslational protein targeting to membrane	0.384067	0.248383	-0.222539	-0.786405	-0.612197	0.794558
regulation of phospholipase C activity	-0.278572	0.0283071	0.303528	0.310731	0.0741541	-0.133187
acid secretion	-0.358632	0.195452	0.208692	0.234114	0.0499136	-0.0595924
vacuolar acidification	0.240378	-0.539947	-0.403797	0.000552834	-0.0942474	0.172415
tetrahydrofolate metabolic process	0.215317	0.114316	0.271813	-0.431627	-0.337435	0.242472
positive regulation of interleukin-2 production	-0.401891	-0.18445	0.191165	-0.0506988	0.393909	-0.178873
regulation of cholesterol esterification	0.133285	-0.57673	0.262218	-0.38353	-0.463173	0.526977
mitotic metaphase plate congression	0.0262429	0.200536	-0.0751598	-0.204391	-0.234292	0.309423
ribonucleoside bisphosphate metabolic process	0.329463	-0.236398	-0.339605	0.100485	-0.044291	0.144667
purine ribonucleoside metabolic process	-0.112142	0.100681	-0.00165672	0.0680967	-0.208313	0.0224055
O-glycan processing	-0.177757	0.117878	0.444289	-0.0779519	0.0999427	-0.348728
positive regulation of viral life cycle	0.139683	-0.0264175	-0.186562	-0.125814	-0.333701	0.141945
negative regulation of anion transport	0.273554	0.149608	0.0737361	0.286901	0.127711	-0.046794
negative regulation of viral genome replication	-0.0680791	-0.403568	0.183195	-0.23323	0.126066	0.205134
regulation of glucose import	-0.115293	0.253907	-0.130183	0.136752	-0.203026	-0.022616
ribosome assembly	0.413509	-0.00511785	-0.309032	-0.576978	-0.43363	0.572105
regulation of stress-activated MAPK cascade	-0.227943	0.0152421	0.0764553	0.141629	0.126941	-0.227298
protein localization to chromosome, telomeric region	0.215972	0.025141	-0.292012	-0.0640144	-0.349478	0.16995
viral latency	0.0505805	-0.463564	0.160554	-0.378032	-0.499418	0.51759
prostaglandin metabolic process	-0.181859	-0.239204	0.289737	-0.38119	0.264001	0.0840472
complement activation, lectin pathway	-0.20545	-0.505189	0.154953	0.101832	0.557206	-0.446422
establishment of synaptic vesicle localization	-0.108018	0.176968	0.218877	-0.0558755	0.0872491	-0.0826826
protein ubiquitination involved in ubiquitin-dependent protein catabolic process	-0.207405	0.271938	-0.244793	0.0510525	-0.0211687	-0.0661394
regulation of blood coagulation	-0.341314	-0.480598	0.482811	0.0553463	0.357617	-0.23213
positive regulation of immunoglobulin mediated immune response	-0.421756	-0.091378	0.0835669	0.50747	0.297784	-0.44362
tube closure	-0.0161407	0.434959	-0.303227	0.405512	-0.0622324	-0.327934
negative regulation of response to endoplasmic reticulum stress	0.180445	0.0689768	-0.13494	0.00644714	-0.130242	-0.208146
GPI anchor biosynthetic process	0.192668	-0.255942	-0.0544977	-0.11417	0.180723	-0.100681
nuclear-transcribed mRNA catabolic process, deadenylation-dependent decay	0.0371037	0.066862	-0.395083	-0.0894589	-0.262295	0.166539
negative regulation of DNA repair	0.112279	0.220838	-0.132495	-0.0753417	0.020272	-0.152275
brain development	-0.15034	0.143906	0.0902441	0.128854	-0.0206146	-0.179099
iron ion transport	0.0928855	-0.0453837	-0.0302442	0.0376787	-0.0320476	-0.231072
positive regulation of lymphocyte apoptotic process	-0.360072	-0.191407	0.13891	-0.320353	0.255443	0.247397
protein glycosylation	-0.0531398	-0.0699962	0.233071	0.103152	0.028106	-0.281305
DNA-dependent DNA replication maintenance of fidelity	0.108583	0.138627	-0.295528	0.0332028	-0.229528	0.0147671
coenzyme biosynthetic process	0.181761	-0.139341	0.109668	-0.299444	-0.115818	0.236446
tetrapyrrole metabolic process	0.108831	-0.370417	-0.152384	-0.195883	-0.0968797	0.221325
protein transmembrane import into intracellular organelle	0.464189	-0.28117	-0.0618318	-0.377387	-0.340419	0.281465
regulation of B cell activation	-0.440135	0.0273842	0.325406	-0.102158	0.377914	-0.219565
negative regulation of cysteine-type endopeptidase activity involved in apoptotic process	-0.16624	0.214292	0.144583	-0.279391	-0.108966	0.0228279
membrane fission	-0.209648	-0.090868	-0.33193	-0.179621	-0.198671	0.434886
purine nucleoside bisphosphate metabolic process	0.329463	-0.236398	-0.339605	0.100485	-0.044291	0.144667
regulation of myeloid cell differentiation	-0.208698	0.012623	0.185528	0.0684418	0.103227	-0.162697
erythrose 4-phosphate/phosphoenolpyruvate family amino acid metabolic process	0.273128	-0.391555	-0.224234	-0.015701	-0.544977	0.506284
morphogenesis of embryonic epithelium	-0.100243	0.330016	-0.204255	0.355231	0.00175955	-0.284903
resolution of meiotic recombination intermediates	-0.426733	0.235931	-0.359435	0.307289	0.143607	-0.0247881
insulin-like growth factor receptor signaling pathway	-0.474824	0.48244	-0.396754	0.154031	-0.092216	0.164075
cholesterol homeostasis	-0.0458239	-0.380081	-0.0140942	0.05675	0.0839632	0.0124361
autophagosome organization	-0.224689	0.0150211	-0.302087	0.199514	-0.0992625	0.110137
phosphatidylinositol-mediated signaling	-0.308941	0.099068	0.0683768	0.195942	0.388513	-0.292278
positive regulation of interferon-gamma production	-0.241301	-0.365757	0.346655	-0.203849	0.351341	0.158161
positive regulation of protein dephosphorylation	-0.405033	-0.200033	0.377094	0.0813644	0.263965	-0.263137
glucose transport	0.034014	0.112594	-0.0153313	0.320419	0.145752	-0.16478
superoxide metabolic process	-0.14404	-0.415561	0.432158	-0.27333	0.170551	0.135253
muscle organ morphogenesis	-0.250417	0.138115	0.256159	-0.013349	0.215998	-0.274266
positive regulation of mitochondrion organization	0.00761548	0.0846047	-0.105436	-0.0631828	-0.216556	0.171131
regulation of NIK/NF-kappaB signaling	-0.0425986	-0.104732	0.165761	-0.136666	0.105751	-0.326079
cholesterol efflux	-0.0253427	-0.532689	0.178122	-0.0153718	-0.193882	0.189108
positive regulation of Rho protein signal transduction	-0.198655	-0.385414	0.519922	-0.294932	0.341956	0.163301
positive regulation of B cell activation	-0.46273	0.0292565	0.318049	-0.151714	0.472305	-0.155768
plasma lipoprotein particle clearance	0.176872	-0.257861	0.12177	-0.172162	-0.194496	0.137212
negative regulation of immune effector process	-0.197418	-0.220016	0.385254	-0.258218	0.213515	0.0440884
entrainment of circadian clock by photoperiod	-0.317022	-0.0385058	-0.433814	0.326339	0.351806	-0.235819
low-density lipoprotein particle receptor catabolic process	0.0933745	0.28431	-0.128445	-0.176701	-0.169347	0.108473
regulation of mitotic spindle assembly	0.408687	-0.0973856	0.01251	-0.138927	-0.483163	0.25466
autophagy	0.00761804	-0.0204732	-0.241715	0.0270279	-0.157578	0.107051
response to extracellular stimulus	-0.0668883	0.240826	-0.175702	0.0770872	0.0428486	-0.150777
regulation of T-helper cell differentiation	-0.438172	0.0814427	0.507061	0.0179647	0.398342	-0.20997
sensory perception of chemical stimulus	0.173321	-0.456235	0.465198	0.187528	-0.088535	0.204114
regulation of natural killer cell mediated immunity	-0.568671	-0.329027	0.450728	-0.00502399	0.2588	0.0694899
'de novo' protein folding	0.205601	-0.350787	-0.0114381	-0.39529	-0.101269	0.289629
regulation of lymphocyte migration	-0.299953	-0.401565	0.138196	0.097118	0.439963	-0.119446
ribonucleoside catabolic process	-0.139923	0.097986	0.391146	-0.452661	0.157245	-0.0749292
positive regulation of transcription from RNA polymerase II promoter in response to stress	-0.556145	0.0918311	-0.044954	-0.0310754	0.151455	-0.0831953
maturation of SSU-rRNA from tricistronic rRNA transcript (SSU-rRNA, 5.8S rRNA, LSU-rRNA)	0.330863	-0.403773	-0.295075	-0.309149	-0.460031	0.548531
regulation of cyclin-dependent protein kinase activity	0.00191213	0.116647	-0.136186	-0.0455388	0.103437	-0.0117739
endoplasmic reticulum unfolded protein response	0.0533347	-0.142714	-0.152306	0.241255	0.0977999	-0.191292
transition metal ion transport	0.127446	0.0455864	-0.105792	0.0497745	0.090285	-0.256947
stress fiber assembly	-0.281052	0.0349504	0.274493	-0.387853	0.29327	-0.180299
mitotic cell cycle checkpoint	-0.0023151	0.18556	-0.127381	0.024342	-0.161843	0.0365893
microtubule bundle formation	0.131782	-0.0184681	-0.0330692	0.0942985	0.233987	-0.0552161
positive regulation of pri-miRNA transcription from RNA polymerase II promoter	-0.315112	0.266157	0.0693887	-0.0650619	-0.119026	-0.17472
regulation of potassium ion transmembrane transport	-0.0676625	0.114119	0.325067	-0.0207016	0.140754	-0.212438
tRNA methylation	0.366553	0.144202	-0.402871	-0.0952059	-0.244285	-0.00183939
regulation of dendritic spine morphogenesis	-0.173836	0.0273068	-0.343181	0.184796	0.321546	-0.220843
positive regulation of cellular amide metabolic process	0.0775857	-0.0381743	-0.229175	0.014862	-0.227141	0.234388
hormone transport	-0.0546296	-0.235425	0.384001	0.0509986	0.0212804	-0.101818
negative regulation of ubiquitin-protein ligase activity involved in mitotic cell cycle	0.402782	-0.483943	-0.323166	-0.209826	-0.416764	0.521035
water homeostasis	-0.0195461	0.267011	0.217629	0.154467	0.192545	-0.40991
regulation of ryanodine-sensitive calcium-release channel activity	-0.148732	-0.0820184	0.233678	-0.195043	0.116453	0.37936
regulation of myeloid cell apoptotic process	0.0366913	0.14623	0.36445	-0.144145	-0.0130404	0.0797197
cellular response to monosaccharide stimulus	-0.336496	0.134758	0.267692	0.26329	-0.0222092	-0.311094
homophilic cell adhesion via plasma membrane adhesion molecules	-0.255358	-0.14035	0.365255	0.21581	0.187111	-0.337376
complement activation	-0.419681	-0.632759	0.426181	-0.108367	0.593883	-0.250676
intrinsic apoptotic signaling pathway by p53 class mediator	-0.120958	0.141564	-0.269453	0.134938	0.0763775	-0.125766
regulation of interleukin-13 production	-0.562993	-0.141054	0.481189	0.0059881	0.581699	-0.140094
positive regulation of nitric-oxide synthase activity	-0.351989	0.27307	-0.063344	0.20897	0.375234	-0.286255
deoxyribonucleotide metabolic process	0.408295	0.274614	-0.122294	-0.457688	-0.264791	0.29946
endonucleolytic cleavage involved in rRNA processing	0.304054	-0.529784	-0.415419	-0.244284	-0.475917	0.58526
regulation of peptidyl-serine phosphorylation	-0.144792	0.0954453	0.0506217	0.0333533	0.204477	-0.248297
histone H2A monoubiquitination	-0.272146	0.243086	-0.0371052	0.185808	-0.132269	-0.220415
regulation of response to cytokine stimulus	-0.176118	-0.240763	0.227916	-0.0210466	0.139937	-0.0355419
regulation of endothelial cell migration	-0.190516	-0.196429	0.232504	0.0386918	0.170111	-0.108874
transport along microtubule	0.0114157	0.0194149	-0.0367337	0.0738785	-0.281377	0.0103399
epithelial cell differentiation involved in kidney development	-0.151165	-0.00151837	0.526342	-0.139542	-0.0723608	-0.275465
viral genome replication	-0.292401	-0.0247213	0.0720525	0.150104	-0.109118	0.0503162
regulation of Arp2/3 complex-mediated actin nucleation	-0.392542	0.283648	-0.12405	-0.232482	-0.400615	0.207218
ammonium ion metabolic process	0.17506	-0.228577	-0.206526	0.195234	-0.0471548	0.149656
positive regulation of fatty acid biosynthetic process	-0.118694	-0.293858	0.190385	-0.217025	0.175303	0.0806024
neuron projection guidance	-0.28047	0.222367	0.0749531	0.303282	0.253853	-0.346146
positive regulation of viral process	0.0770204	-0.18675	-0.161642	-0.0706287	-0.349303	0.231632
regulation of ion transmembrane transport	-0.129895	0.079853	0.261866	-0.0315435	0.107667	-0.129764
TOR signaling	0.0434575	0.408537	-0.139063	0.238074	-0.0951339	-0.338785
pre-miRNA processing	-0.125515	0.284738	-0.462146	0.637132	0.0113474	-0.414573
extracellular matrix organization	-0.255757	-0.160616	0.424511	0.0179278	0.3245	-0.206865
phosphatidylethanolamine acyl-chain remodeling	0.206967	-0.00186176	0.323904	-0.40257	0.339776	0.177621
response to amino acid	0.0953721	0.283395	0.0770153	-0.022483	-0.195648	-0.263386
positive regulation of immunoglobulin production	-0.31834	-0.150619	-0.0565086	0.297848	0.419946	-0.159727
stress-activated MAPK cascade	-0.332058	0.192355	0.119336	0.123524	-0.0189008	-0.215802
mitochondrial outer membrane permeabilization	-0.377436	-0.38687	-0.0366442	-0.295389	-0.19872	0.365152
platelet formation	-0.408945	-0.206856	0.275682	0.194274	-0.175572	-0.0485199
regulation of establishment of protein localization to mitochondrion	0.0087204	0.0765287	-0.103992	-0.00304407	-0.236933	0.141634
regulation of Rho protein signal transduction	-0.259313	-0.1467	0.377935	-0.175179	0.187079	-0.108606
regulation of filopodium assembly	-0.182592	-0.146407	0.26182	0.126068	0.0595519	-1.92676e-05
negative regulation of proteasomal protein catabolic process	0.0781641	0.079672	-0.289723	-0.270594	-0.376704	0.227129
regulation of wound healing	-0.288656	-0.280093	0.360839	0.158	0.252749	-0.277259
linoleic acid metabolic process	-0.139544	0.0490513	0.211818	-0.303445	0.413438	-0.306604
negative regulation of chemotaxis	-0.232902	-0.396526	0.354146	-0.178464	0.407153	-0.074388
positive regulation of peptidyl-threonine phosphorylation	-0.0233964	0.0956699	0.109507	0.154385	0.00147363	-0.294681
regulation of mitochondrial outer membrane permeabilization involved in apoptotic signaling pathway	-0.108945	0.175428	-0.269508	-0.150685	-0.293314	0.207709
development of primary female sexual characteristics	-0.043632	-0.0194607	0.335229	-0.141237	-0.224101	0.130419
peptidyl-threonine phosphorylation	-0.0766392	0.320603	-0.0806063	0.282397	-0.0565031	-0.43291
chromatin remodeling at centromere	-0.0559889	0.489942	-0.0788169	-0.26915	0.0521385	0.116198
multicellular organismal macromolecule metabolic process	-0.247509	-0.00628301	0.194834	0.109075	0.442181	-0.2019
regulation of tumor necrosis factor-mediated signaling pathway	-0.0193168	-0.299764	0.206931	-0.174241	0.166641	0.0358879
negative regulation of platelet-derived growth factor receptor signaling pathway	-0.441009	0.25288	0.522095	-0.335381	0.359678	-0.183176
regulation of transcription from RNA polymerase II promoter in response to hypoxia	0.372724	-0.458756	-0.192869	-0.226319	-0.384019	0.446578
cardiac muscle cell differentiation	0.141953	0.232419	0.220335	0.342338	0.137793	-0.385694
organelle membrane fusion	-0.014318	0.0469162	-0.00309829	-0.101102	-0.112521	0.0975469
positive regulation of vacuole organization	-0.443214	0.148036	0.112891	0.0693494	-0.206475	-0.196649
regulation of hematopoietic stem cell differentiation	0.401261	-0.366426	-0.0194498	-0.225132	-0.267932	0.38687
ADP metabolic process	-0.0218321	-0.449149	0.446901	-0.321136	-0.391936	0.37725
regulation of intrinsic apoptotic signaling pathway in response to DNA damage	-0.163874	-0.16497	0.030797	-0.405241	-0.161642	0.258064
retinoid metabolic process	0.0932063	-0.0686458	-0.0953237	-0.121274	0.0131487	0.0885388
regulation of response to endoplasmic reticulum stress	0.0300177	-0.14408	-0.0397246	0.0386511	0.177563	-0.225504
cellular oxidant detoxification	0.0325618	-0.544423	-0.173875	-0.339045	0.0124101	0.542857
regulation of acetyl-CoA biosynthetic process from pyruvate	0.116583	-0.235857	0.264791	-0.257242	-0.375475	0.117648
chaperone-mediated protein folding	0.268808	-0.248724	-0.0497546	-0.345991	-0.0265043	0.244737
RNA phosphodiester bond hydrolysis	0.15239	-0.344728	-0.321886	0.0539894	-0.190799	0.301405
negative regulation of reactive oxygen species biosynthetic process	-0.271212	-0.327195	0.239773	-0.00445136	0.406513	-0.30421
RNA stabilization	0.208941	0.235006	-0.289548	-0.0782958	-0.308394	-0.026516
positive regulation of stress-activated protein kinase signaling cascade	-0.255643	-0.0333189	0.131101	0.205215	0.157342	-0.281088
mitotic G1/S transition checkpoint	0.0110583	0.168468	-0.0878599	-0.127196	-0.299088	0.0413101
positive regulation of leukocyte differentiation	-0.378442	0.129576	0.279693	-0.158196	0.287997	-0.165824
protein K11-linked ubiquitination	0.0462477	0.188703	-0.316154	-0.43019	-0.0671397	0.349783
glycolipid metabolic process	0.0651776	-0.268561	0.101119	0.105795	0.158765	-0.305926
nephron tubule development	-0.104601	0.392482	-0.0309675	0.35335	0.157941	-0.467902
multicellular organismal movement	-0.461647	-0.110001	0.010191	0.110198	0.225288	0.230451
positive regulation of heart contraction	-0.196298	0.0171395	0.450176	0.0620777	0.00751086	-0.216243
double-strand break repair	-0.0262199	0.0937114	-0.0656546	-0.0521396	-0.0647251	0.0551731
cell-cell junction maintenance	-0.280711	0.321144	0.43514	0.265625	-0.254447	-0.268014
semi-lunar valve development	-0.386249	-0.518049	0.272146	-0.205295	0.597846	-0.225134
limbic system development	-0.108258	0.178793	0.190479	-0.0681662	-0.0543182	-0.0846538
regulation of actin filament-based movement	-0.178147	0.261227	0.215469	0.0103097	0.224024	-0.346723
positive regulation of cardiac muscle hypertrophy	0.337747	0.172596	-0.105833	-0.229259	0.145749	-0.0627493
positive regulation of mitotic cell cycle phase transition	0.166136	0.120948	-0.130825	-0.210673	-0.187324	0.276872
negative regulation of oxidative stress-induced intrinsic apoptotic signaling pathway	0.0136697	-0.0271239	-0.157823	-0.228786	0.223215	0.155933
positive regulation of regulatory T cell differentiation	-0.409197	0.416101	0.334324	-0.213517	0.321375	-0.257642
protein-lipid complex remodeling	-0.15391	-0.636103	0.376639	-0.208778	-0.179921	0.236217
regulation of transcription elongation from RNA polymerase II promoter	0.142086	-0.344986	-0.233821	0.100728	-0.367486	0.146614
intracellular receptor signaling pathway	-0.208356	0.258363	-0.00535422	0.157639	-0.0151605	-0.255663
regulation of cell junction assembly	-0.159061	-0.0122061	0.216926	-0.0281252	0.175135	-0.301376
hydrogen ion transmembrane transport	0.262325	-0.38379	-0.0728482	-0.387844	-0.492512	0.563278
positive regulation of cytoplasmic transport	0.00193923	-0.0558368	0.0155015	0.0753406	-0.364286	0.0391583
positive regulation of muscle hypertrophy	0.337747	0.172596	-0.105833	-0.229259	0.145749	-0.0627493
vitamin transport	-0.0940713	0.0259331	-0.212889	0.220837	0.345384	-0.33051
positive regulation of SMAD protein import into nucleus	-0.29466	-0.380913	0.386415	0.0265862	0.244343	-0.147473
regulation of protein targeting to membrane	-0.00557078	-0.111814	-0.209903	-0.215213	0.0965923	0.125517
translesion synthesis	0.229042	-0.232355	-0.0229553	-0.320967	-0.262614	0.339961
protein complex localization	-0.044226	0.0462053	-0.170404	0.0962854	-0.170095	0.0765431
regulation of endocytosis	-0.252183	-0.211626	0.205241	-0.0642015	0.099154	0.0273692
amine metabolic process	0.272604	-0.0550517	-0.252437	-0.315459	0.141969	0.387261
regulation of mitotic sister chromatid separation	-0.186598	0.165416	-0.123346	-0.130282	0.0798503	0.121551
regulation of phosphoprotein phosphatase activity	-0.312538	-0.242479	0.134493	-0.102378	0.386655	-0.19845
renal system vasculature development	-0.405687	-0.0259274	0.613639	-0.0818927	0.166134	0.0522591
negative regulation of tumor necrosis factor superfamily cytokine production	-0.224959	-0.39356	0.380232	-0.177031	0.352205	0.083826
macrophage activation	-0.529001	-0.368013	0.248929	0.0367838	0.347249	0.208941
cellular response to biotic stimulus	-0.177841	-0.126955	0.167227	-0.0158545	0.173783	-0.138267
respiratory burst	-0.392577	-0.48506	0.610135	-0.374664	0.355549	-0.0438227
DNA-templated transcription, termination	0.262218	-0.202183	-0.364056	-0.102473	-0.25001	0.274036
glomerulus development	-0.142218	-0.25982	0.471558	-0.0145463	0.193714	-0.214218
positive regulation of endothelial cell migration	-0.232971	-0.174356	0.33052	0.0392144	0.127701	-0.21798
regulation of heterotypic cell-cell adhesion	-0.256688	-0.495137	0.58471	-0.0176098	-0.0497897	0.108323
negative regulation of ossification	-0.210124	-0.00628486	0.477776	0.190038	0.0336557	-0.349882
adenylate cyclase-modulating G-protein coupled receptor signaling pathway	-0.208658	0.175571	0.28451	0.0658769	0.354838	-0.260811
hindbrain development	-0.345018	0.000230497	0.0766588	0.344628	0.174642	-0.110959
canonical glycolysis	-0.0436581	-0.459923	0.548705	-0.337968	-0.475217	0.417708
organophosphate catabolic process	-0.0184297	-0.137222	-0.114796	-0.127678	0.148791	0.0860109
histone deacetylation	-0.34273	0.152179	-0.269453	0.357628	-0.120574	-0.137049
regulation of isotype switching	-0.197918	0.373922	-0.188621	0.22302	0.235737	-0.491646
nucleoside monophosphate biosynthetic process	0.359925	-0.420814	-0.196911	-0.236229	-0.456541	0.479148
regulation of tumor necrosis factor secretion	-0.383325	-0.400723	0.0714665	-0.110695	0.545909	-0.0976349
glomerulus vasculature development	-0.41838	-0.18494	0.636452	-0.200708	0.17321	0.0994789
positive regulation of immune effector process	-0.368347	-0.21539	0.123019	0.00390145	0.271385	0.0153469
ribonucleoside monophosphate biosynthetic process	0.352434	-0.448424	-0.236496	-0.185386	-0.467375	0.481174
hippocampus development	-0.150136	0.221232	0.234464	-0.0738972	-0.06217	-0.0348398
positive regulation of chemotaxis	-0.25516	-0.284298	0.371957	-0.035048	0.253484	-0.125578
granulocyte chemotaxis	-0.49233	-0.481818	0.373912	-0.144221	0.534989	0.17049
response to amyloid-beta	-0.15414	-0.292779	0.456314	-0.224214	0.193201	-0.0353191
positive regulation of vascular endothelial growth factor production	-0.455134	-0.130973	0.318494	0.210223	0.363391	-0.527304
peptidyl-proline modification	-0.0409074	-0.0537176	-0.0409771	-0.242012	-0.303949	0.191651
mitochondrial calcium ion homeostasis	0.241818	-0.103302	0.0342424	-0.217187	-0.19114	0.122556
modulation of chemical synaptic transmission	-0.165068	0.140192	0.164741	-0.0442223	0.0325278	-0.146361
regulation of lyase activity	-0.212474	-0.077246	0.351941	0.0476847	0.215672	-0.0814282
membrane lipid metabolic process	0.0724608	-0.184643	0.023293	0.0431788	0.302482	-0.313915
positive regulation of macrophage derived foam cell differentiation	-0.546919	-0.284995	0.602979	-0.145718	0.101637	-0.0228133
mRNA splice site selection	0.0923526	-0.0858992	-0.13367	-0.132391	0.0978428	-0.0166828
regulation of metallopeptidase activity	-0.458141	-0.289708	-0.152803	0.356994	0.286665	0.220063
cell cycle checkpoint	-0.0684128	0.22131	-0.102891	0.0285342	-0.175621	0.00498852
dopamine receptor signaling pathway	-0.512452	0.0931708	0.358273	-0.0310772	-0.0255794	0.0204866
regulation of exosomal secretion	0.214404	-0.278801	0.0928989	0.0249384	-0.528392	0.0168527
hormone-mediated signaling pathway	-0.272083	0.34976	-0.0198128	0.220147	-0.0164004	-0.347649
chromosome condensation	-0.428042	0.118308	0.413658	0.239459	0.102522	-0.268863
regulation of myeloid leukocyte differentiation	-0.280007	0.00125276	0.292477	-0.146071	0.163646	-0.0625265
heparan sulfate proteoglycan biosynthetic process	-0.27971	0.1747	0.413952	0.173372	0.0916823	-0.536851
male gonad development	0.00397735	0.360746	-0.0329615	-0.212622	0.0764596	0.254793
protein homooligomerization	0.0598295	-0.12741	-0.0827065	-0.0390349	0.0663526	0.107547
apoptotic nuclear changes	-0.142157	0.296288	-0.322486	0.143752	0.276031	-0.143951
negative regulation of proteolysis involved in cellular protein catabolic process	0.0516488	0.0682574	-0.25367	-0.32041	-0.377348	0.228472
cellular protein complex disassembly	0.509872	-0.285813	-0.208452	-0.517866	-0.476805	0.601297
adenylate cyclase-inhibiting G-protein coupled receptor signaling pathway	-0.190906	-0.0460078	0.433011	0.151289	0.349525	-0.342383
diterpenoid metabolic process	0.117495	-0.0669754	-0.126579	-0.123386	-0.0445102	0.125846
regulation of endothelial cell apoptotic process	-0.19027	-0.365912	0.195522	-0.169055	0.066871	0.0903635
positive regulation of protein localization to plasma membrane	-0.110295	-0.0443671	-0.0841239	0.364441	0.138181	-0.204731
positive regulation of heterotypic cell-cell adhesion	-0.149647	-0.648226	0.651142	-0.120685	-0.0141465	0.0489294
visual perception	0.0410821	0.118206	0.0902073	0.0484277	-0.0262882	-0.0961867
zymogen inhibition	-0.54623	0.240916	0.30507	-0.428684	-0.380502	0.19705
regulation of type I interferon production	0.0726622	-0.0823568	-0.0660541	-0.126259	-0.138047	0.070786
response to starvation	-0.0832377	0.24234	-0.270257	0.197883	0.0182536	-0.219752
cell chemotaxis	-0.27108	-0.340334	0.418961	-0.166864	0.358202	0.170403
positive regulation of TOR signaling	0.244601	0.173373	-0.30138	0.00683627	-0.43602	0.021957
early endosome to Golgi transport	0.14928	0.120661	0.133949	-0.289909	-0.270511	-0.100173
homologous recombination	-0.193656	0.0449452	0.0141255	0.176707	0.20459	0.0607232
receptor clustering	0.0748351	-0.161722	0.253889	0.121533	0.209132	-0.29032
lagging strand elongation	0.128053	0.381064	-0.418749	0.168701	-0.541965	0.141098
pyridine nucleotide metabolic process	-0.0771454	-0.404057	0.308481	-0.364419	-0.0964395	0.326862
response to progesterone	0.043727	-0.0135294	0.0199286	-0.0129262	0.454545	-0.177828
regulation of vascular endothelial growth factor production	-0.380754	-0.1611	0.335781	0.233	0.221434	-0.454083
flagellated sperm motility	0.0178174	0.110668	-0.167045	0.170589	0.188007	0.0174454
ERK1 and ERK2 cascade	-0.0192957	0.0493188	-0.115169	0.300903	-0.165683	-0.19056
development of primary male sexual characteristics	0.00143747	0.355686	0.0661571	-0.209493	0.067126	0.248302
positive regulation of fibroblast proliferation	0.00442621	0.148781	-0.00375947	-0.194274	0.243568	-0.105263
response to hypoxia	-0.00463829	-0.242883	0.0221732	-0.0648982	-0.0776083	0.137505
protein import	0.141946	-0.0463409	-0.0871224	-0.0694323	-0.158197	0.0224568
negative regulation of steroid metabolic process	-0.0467009	-0.067024	-0.225952	-0.199704	0.411248	-0.209613
positive regulation of JNK cascade	-0.311358	0.0514451	0.147597	0.198528	0.124751	-0.298512
regulation of glycolytic process	-0.234079	0.0137022	-0.219712	0.416907	-0.205283	-0.128805
cellular response to growth hormone stimulus	-0.466928	0.262756	-0.137931	0.21264	0.401393	-0.384867
neutral lipid metabolic process	0.176842	-0.242238	-0.132959	0.0311487	-0.0717143	-0.123867
cell differentiation involved in kidney development	-0.204001	-0.0239269	0.494255	-0.096007	-0.0778256	-0.281098
snRNA processing	0.300917	-0.341702	-0.297067	0.153622	0.0789354	0.1298
cellular response to glucagon stimulus	-0.420165	0.105921	0.33799	-0.0959219	0.205134	-0.00616375
regulation of STAT cascade	-0.261063	0.00856225	0.269962	0.192489	0.211134	-0.307529
regulation of calcium ion transport into cytosol	-0.0261421	-0.158533	0.309797	0.0530454	0.169897	0.0269717
benzene-containing compound metabolic process	-0.500513	-0.593308	0.274017	-0.479022	0.163834	0.418076
macrophage differentiation	-0.485388	-0.00829349	0.440588	-0.215559	0.129129	0.0106926
regulation of mitotic centrosome separation	0.048852	0.291025	-0.133338	-0.00412933	0.255073	0.269499
ruffle organization	-0.222956	-0.00343175	0.150404	-0.278975	0.178106	0.106725
negative regulation of macroautophagy	-0.0840574	0.103932	-0.0586218	0.342835	-0.0693844	-0.283434
detection of chemical stimulus	0.366772	-0.259334	0.344468	-0.0223075	0.240093	0.0673763
tRNA wobble base modification	0.507156	0.0035586	-0.532168	0.0548367	0.0863731	-0.125971
regulation of tumor necrosis factor biosynthetic process	0.257461	-0.224751	0.544033	-0.312401	0.173102	0.307197
negative regulation of vasculature development	-0.204316	-0.0992638	0.289853	-0.0108388	-0.0564929	0.0108508
regulation of membrane potential	-0.0239166	0.115364	0.199893	0.0770594	0.0665355	-0.13586
steroid biosynthetic process	0.024232	-0.372663	0.0878392	-0.13629	0.032578	0.171218
negative regulation of glycoprotein metabolic process	-0.0507864	-0.579471	0.33634	-0.0810419	0.173965	0.379464
positive regulation of ERBB signaling pathway	-0.266066	0.0225676	0.158396	0.0252301	-0.0192545	-0.088152
positive regulation of anion transport	-0.119561	-0.0889284	0.17809	-0.0263987	-0.0680313	-0.0655986
cellular hormone metabolic process	0.220095	-0.0278961	-0.29868	-0.0614409	-0.129901	0.15492
regulation of cellular carbohydrate metabolic process	-0.190104	0.0733082	-0.11278	0.304051	-0.188753	-0.0551623
regulation of TORC1 signaling	0.169896	0.143287	-0.243918	0.335878	-0.042997	-0.377204
sister chromatid segregation	-0.0863806	0.355998	-0.134202	0.0742988	-0.0870023	-0.000896222
fibrinolysis	-0.345502	-0.595028	0.597871	0.260102	0.400101	-0.330571
heterophilic cell-cell adhesion via plasma membrane cell adhesion molecules	-0.366853	-0.221795	0.334452	0.152585	0.186578	-0.172622
negative regulation of nucleotide metabolic process	0.00477228	0.153909	0.0603732	0.0885113	-0.123168	0.110882
establishment of endothelial barrier	-0.175594	0.00903549	0.32994	0.00873202	-0.0245185	-0.191979
negative regulation of mRNA metabolic process	-0.0828106	0.121584	-0.170186	0.159664	-0.326171	-0.0164295
mRNA destabilization	-0.306338	0.263797	-0.302593	0.317121	0.0520108	-0.49803
pyrimidine nucleotide metabolic process	0.151789	0.275663	-0.41444	-0.172748	-0.281631	0.463102
negative regulation of nucleocytoplasmic transport	0.0390339	0.0761499	0.242629	0.105994	-0.0552738	-0.231023
spindle localization	-0.269727	0.218819	0.165745	0.222044	-0.208039	-0.171244
positive regulation of lamellipodium organization	0.0401207	-0.0630377	-0.106317	-0.31718	0.0320783	0.227961
signal transduction involved in DNA damage checkpoint	-0.0460872	0.102349	-0.08242	-0.105942	-0.279991	0.0411448
regulation of long-term synaptic potentiation	-0.393821	-0.112902	0.209292	0.261813	-0.0271968	-0.219556
mitotic G2 DNA damage checkpoint	-0.316443	0.132275	-0.344427	-0.119189	0.217658	0.0357905
neuromuscular junction development	-0.151439	-0.156648	0.679434	0.233263	0.104761	-0.364797
purine ribonucleoside triphosphate metabolic process	0.204193	-0.376669	0.0582129	-0.335388	-0.45923	0.46003
regulation of translational initiation in response to stress	0.209911	-0.149121	-0.239309	-0.0496543	-0.332732	0.0461833
negative regulation of lipid catabolic process	-0.07198	0.067921	0.075061	0.156524	-0.0855992	-0.402621
negative regulation of cell cycle phase transition	0.16737	-0.194221	-0.0747436	-0.0894468	-0.255534	0.227069
regulation of behavior	-0.0129192	0.11738	0.205052	0.212244	-0.159939	-0.230109
positive regulation of sodium ion transmembrane transporter activity	0.123989	0.608723	-0.05227	-0.179356	-0.160976	-0.0750788
regulation of protein polyubiquitination	-0.0327788	-0.25986	0.314572	0.00164462	-0.0229258	-0.523583
regulation of vasoconstriction	-0.390452	-0.207777	0.462795	-0.112951	0.250643	-0.283842
positive regulation of mitochondrial fission	0.355686	0.0315141	-0.0371102	-0.217566	-0.0667973	-0.00629587
positive regulation of NF-kappaB transcription factor activity	-0.221197	-0.181205	0.236041	-0.0566998	0.225884	-0.144888
protein transport along microtubule	0.085242	-0.0772454	-0.246702	0.0949358	-0.149867	0.159953
cellular response to epidermal growth factor stimulus	0.0310855	0.114375	-0.105592	0.181216	0.237837	-0.392219
circadian regulation of gene expression	-0.227187	0.141823	-0.192927	0.413877	-0.0755769	-0.330888
regulation of potassium ion transmembrane transporter activity	-0.0870453	0.182269	0.311893	-0.0415616	0.0206552	-0.245751
negative regulation of release of cytochrome c from mitochondria	0.397987	0.0252517	-0.342328	-0.310284	-0.485149	0.491538
response to interleukin-6	-0.300035	0.0766308	0.19846	0.265961	0.0350817	-0.32503
positive regulation of chromatin organization	-0.178798	-0.0710656	-0.155046	0.108024	0.143199	-0.0848194
nucleotide-excision repair, DNA incision, 5'-to lesion	0.0864973	-0.344155	-0.266279	-0.128387	-0.244863	0.292829
regulation of actin nucleation	-0.401303	0.154733	0.0297266	-0.169223	-0.172111	0.0534866
protein K11-linked deubiquitination	0.167664	0.164765	-0.0362261	0.443621	-0.0748367	-0.621666
establishment of protein localization to membrane	0.223343	0.106388	-0.0415725	-0.557002	-0.419288	0.527316
monocarboxylic acid biosynthetic process	-0.0562634	-0.228916	-0.0320428	-0.125348	0.134746	0.120857
regulation of tyrosine phosphorylation of STAT protein	-0.294199	0.13966	0.294721	-0.0165708	0.146697	-0.289582
chloride transmembrane transport	0.0314349	0.110771	0.0419576	0.113676	0.512597	-0.194409
regulation of cytoplasmic transport	-0.125042	0.169724	0.0774927	-0.0670301	-0.270099	-0.0881921
receptor internalization	-0.4669	-0.12222	0.325218	-0.286124	0.0872599	-0.130887
intestinal absorption	0.14334	0.0579055	-0.144619	0.495839	0.0125293	-0.0187764
positive regulation of stem cell proliferation	-0.247249	0.022195	0.0835185	0.205595	0.0769502	-0.0524777
negative regulation of JUN kinase activity	-0.137098	0.105949	0.0201094	-0.567198	0.304219	0.293267
telomere organization	0.219345	-0.0955901	-0.0102484	-0.15835	-0.301639	0.198098
cellular polysaccharide catabolic process	-0.338009	-0.270502	0.00136605	0.307475	0.0883464	-0.326665
positive regulation of actin cytoskeleton reorganization	-0.15676	-0.252904	0.312924	0.0902619	0.11796	-0.0652461
embryonic pattern specification	0.0989388	0.355772	0.194761	0.229983	0.187435	-0.496141
regulation of synaptic transmission, glutamatergic	-0.309986	0.311122	0.599652	0.361758	-0.283661	-0.471805
lamellipodium assembly	0.23046	0.332613	0.0615826	0.186269	-0.442947	-0.270051
viral RNA genome replication	-0.271243	0.00185565	0.0103641	0.36467	-0.435481	0.101292
cAMP-mediated signaling	-0.360762	0.0891702	0.322096	0.129265	0.349006	-0.207507
regulation of lipid catabolic process	0.238075	0.00906625	-0.213959	0.153381	-0.228096	-0.091338
negative regulation of cysteine-type endopeptidase activity	-0.180558	0.134915	0.116561	-0.222886	-0.109916	0.0825095
regulation of myeloid leukocyte mediated immunity	-0.292448	-0.401193	0.264115	-0.292791	0.256719	0.261329
regulation of cytoplasmic translation	-0.20091	0.199306	-0.33571	-0.0717675	-0.217733	-0.0298379
protein secretion	-0.295946	-0.0869843	0.273922	-0.199132	0.0595358	-0.0931365
mitotic DNA integrity checkpoint	0.0233657	0.209003	-0.117705	-0.0363835	-0.2262	0.0292155
nucleotide-excision repair, DNA incision, 3'-to lesion	0.165261	-0.253557	-0.19842	0.223951	-0.177511	-0.107376
neuromuscular process	-0.543897	-0.144622	0.198118	0.304293	0.100966	0.0936897
dicarboxylic acid transport	-0.355483	0.0212044	0.0667661	0.206554	0.0841895	-0.0302396
monosaccharide transport	-0.0016946	0.133216	0.032696	0.326139	0.186152	-0.310369
renal system process	-0.30562	-0.0944484	0.406733	0.0873106	0.228639	-0.349607
negative regulation of blood coagulation	-0.296544	-0.616858	0.556856	0.182861	0.360587	-0.216399
regulation of protein deacetylation	-0.399242	0.203893	-0.172361	0.137902	0.173682	-0.276168
regulation of viral-induced cytoplasmic pattern recognition receptor signaling pathway	-0.0399838	0.0933545	-0.327948	0.0908237	-0.103632	0.0805548
negative regulation of adaptive immune response based on somatic recombination of immune receptors built from immunoglobulin superfamily domains	-0.308055	-0.198986	0.453682	-0.243186	0.400747	-0.0351285
chromatin disassembly	0.236833	0.273706	-0.0296775	0.399159	-0.540783	-0.117085
negative regulation of cell-cell adhesion	-0.343784	-0.0899137	0.351728	-0.184865	0.197795	-0.0494916
regulation of phospholipase activity	-0.286935	-0.0658466	0.0764828	0.080059	0.145205	-0.00264923
lipoprotein metabolic process	0.123342	-0.0633486	0.0196807	-0.0286118	0.0639803	-0.0107399
sister chromatid cohesion	-0.0861195	0.363212	-0.239387	0.113639	-0.0669473	-0.0239597
ovulation cycle process	0.112521	0.0930165	0.120684	-0.0759179	-0.349287	0.201797
regulation of keratinocyte proliferation	-0.380388	0.480931	-0.295945	0.253076	0.308942	-0.563899
positive regulation of sodium ion transport	0.0154434	0.21881	-0.0190106	-0.110947	-0.113867	-0.150564
regulation of protein localization to cell periphery	-0.0423273	0.0871373	-0.152083	0.266196	-0.0180513	-0.117004
regulation of protein activation cascade	-0.335376	-0.619732	0.536828	-0.199861	0.532888	-0.1939
protein autophosphorylation	-0.402514	0.12911	0.192875	0.24241	0.0510138	-0.2792
detection of external stimulus	0.059464	0.175385	0.296744	0.375123	-0.0946664	-0.37201
ethanol oxidation	0.302639	-0.177164	-0.619289	0.0209121	-0.291736	0.681454
regulation of RNA polymerase II transcriptional preinitiation complex assembly	0.294762	-0.537239	-0.27964	0.070311	-0.353798	0.49233
regulation of hemostasis	-0.341314	-0.480598	0.482811	0.0553463	0.357617	-0.23213
positive regulation of heart rate	0.0581332	-0.164129	0.494348	-0.0612362	-0.0596436	-0.0566895
negative regulation of cell cycle G1/S phase transition	-0.0592055	0.131184	-0.0226323	-0.0961584	-0.244596	0.0726289
cellular transition metal ion homeostasis	-0.0632734	-0.179473	0.0427542	-0.2082	-0.0193551	0.114947
fat cell differentiation	-0.299683	0.189856	0.21959	0.202348	-0.256267	-0.182496
regulation of intracellular steroid hormone receptor signaling pathway	-0.128043	0.109915	-0.0886427	0.158168	0.206223	-0.28504
7-methylguanosine mRNA capping	0.185086	-0.00922148	-0.317236	-0.175194	-0.405229	0.331176
neural precursor cell proliferation	-0.210249	0.432524	0.340652	0.155235	-0.0197466	-0.444794
sterol transport	-0.156737	-0.450339	0.153869	0.0595609	-0.141788	0.0759056
regulation of cytokine biosynthetic process	-0.0129029	-0.0782296	0.379412	-0.104926	-0.0593399	0.051771
transcription initiation from RNA polymerase I promoter	0.329698	-0.125806	-0.243009	-0.373513	-0.270434	0.367672
protein import into nucleus	-0.0595593	0.167309	-0.117741	0.109088	-0.0448102	-0.138248
RNA phosphodiester bond hydrolysis, endonucleolytic	0.284311	-0.434209	-0.324508	-0.212614	-0.325215	0.496014
negative regulation of STAT cascade	-0.243566	0.0279011	0.18377	0.198721	0.239388	-0.322674
selective autophagy	-0.196389	0.326691	-0.364925	0.422083	-0.278535	-0.100978
cellular response to oxidative stress	-0.0529144	-0.176152	-0.0319682	0.013747	-0.0439066	0.0639467
platelet activation	-0.310878	-0.103766	0.324868	-0.0317563	0.195873	-0.0905045
regulation of actin filament organization	-0.116202	0.0894056	0.11838	-0.104773	0.0189608	-0.0133737
strand displacement	0.0582587	0.261567	-0.334916	0.20135	0.0384454	0.132997
negative regulation of epidermal growth factor receptor signaling pathway	-0.113534	-0.205837	-0.0132586	-0.123014	-0.112912	-0.179777
regulation of exocytosis	-0.17455	0.063259	0.239073	-0.148139	-0.0110288	-0.0582932
neutrophil migration	-0.483729	-0.479773	0.357572	-0.126402	0.544269	0.12039
positive regulation of JAK-STAT cascade	-0.323178	-0.0894909	0.349378	0.0605139	0.236894	-0.319287
positive regulation of nucleotide metabolic process	-0.151831	0.128647	0.196213	0.186265	0.0560814	-0.0830467
peptidyl-tyrosine modification	-0.492867	-0.157347	0.288037	0.13499	0.172884	-0.169433
DNA catabolic process	-0.0500579	0.250633	-0.20607	-0.264668	0.203476	-0.00892369
regulation of plasma lipoprotein particle levels	-0.102872	-0.320451	0.286295	-0.0123899	-0.0306759	-0.0761877
negative regulation of peptidyl-serine phosphorylation	-0.274688	-0.288624	-0.0243069	0.198508	0.137041	-0.111206
rhythmic process	-0.170995	0.185602	-0.138211	0.323334	-0.0766932	-0.177695
glycerolipid catabolic process	0.0650066	-0.333241	0.197949	0.0144242	-0.0810624	-0.199208
positive regulation of NIK/NF-kappaB signaling	0.0679366	-0.0166357	0.115	-0.0891271	0.108811	-0.39142
poly(A)+ mRNA export from nucleus	-0.117475	-0.223914	-0.201062	0.444466	-0.107486	-0.199902
regulation of protein polymerization	-0.114674	0.129643	0.0809515	-0.0140652	0.0580443	0.0127002
divalent metal ion transport	0.0599731	0.0705832	0.0982498	0.00110025	0.246008	-0.208488
response to dsRNA	-0.102332	0.0337273	-0.205059	0.327897	0.155625	-0.299672
regulation of cell aging	0.110413	0.175555	0.0053623	-0.210205	0.155782	-0.284902
regulation of cell-substrate junction assembly	-0.055779	0.0660548	0.102626	0.067199	0.179764	-0.344475
regulation of actin polymerization or depolymerization	-0.219908	0.0886854	0.153722	-0.0927083	0.0559973	0.0762488
cytoplasmic translation	0.406149	0.0990454	-0.157109	-0.67308	-0.370051	0.605802
regulation of bone resorption	-0.289891	0.16271	0.414702	0.317016	0.0940598	-0.426461
regulation of establishment of cell polarity	-0.120928	-0.376826	0.32038	0.152876	0.0508699	-0.20776
positive regulation of synapse assembly	-0.173569	-0.0358233	0.0572286	0.595922	0.143526	-0.0520096
regulation of metaphase/anaphase transition of cell cycle	-0.243749	0.0950205	-0.0736472	-0.06402	0.0566686	0.174425
cell fate determination	-0.343608	0.384329	0.376301	-0.120495	0.303934	-0.468798
positive regulation of transcription from RNA polymerase II promoter in response to endoplasmic reticulum stress	-0.505668	0.262844	-0.286112	0.0711193	-0.0100587	-0.136002
regulation of regulated secretory pathway	-0.307721	0.109583	0.278189	-0.202363	0.16926	-0.0816453
negative regulation of establishment of protein localization	-0.124572	-0.127058	0.313119	-0.0854608	0.0808975	-0.131192
platelet-derived growth factor receptor signaling pathway	-0.457579	-0.055447	0.394657	-0.135309	0.385382	-0.144076
regulation of fibroblast growth factor receptor signaling pathway	-0.436927	-0.0771803	0.248384	0.151178	0.399946	-0.591932
positive regulation of receptor internalization	-0.0240365	0.227598	0.00596908	-0.113257	0.0709266	0.0145064
regulation of cellular amine metabolic process	0.51372	-0.546657	-0.105519	-0.325615	-0.382803	0.502495
response to interferon-beta	0.178722	-0.310653	0.0590999	-0.551258	-0.17082	0.336315
regulation of glycoprotein metabolic process	-0.087505	-0.365108	0.258762	-0.0933662	0.0860216	0.151326
purine nucleotide catabolic process	0.170742	-0.0545233	0.126731	-0.32587	0.183105	-0.0267432
L-serine metabolic process	0.00622732	-0.466023	-0.0107893	-0.0516741	0.282307	0.132063
cognition	-0.277235	-0.0111153	0.206307	0.16076	0.0818811	-0.16745
myotube differentiation	0.0321265	-0.0996067	0.0439216	0.0277319	0.195137	0.00614747
deoxyribonucleotide catabolic process	0.428148	0.210498	-0.377681	-0.419947	-0.289179	0.449004
cell-substrate junction assembly	0.142621	0.286798	0.0609398	0.248971	-0.293341	-0.410095
neural nucleus development	-0.220961	0.132097	-0.079371	-0.234908	-0.342382	0.247898
[truncated: 2,839 more rows]

## Sheet: Cluster 1 
GO.ID	Description	p.Val	FDR	Phenotype	Genes
PWY-4984	urea cycle	0.097572779982827	0.226116609448114	1	NMRAL1,CPS1,ASS1,OTC,ASL,CAD,ARG2,NAGS,ARG1,SLC25A15,SLC25A2
PWY-6363	D-<i>myo< i>-inositol (1,4,5)-trisphosphate degradation	0.227605326747993	0.226116609448114	1	INPP5B,SYNJ2,INPP5A,OCRL,INPP5F,INPP5J,INPP5K,IMPA2,INPP1,SYNJ1,INPPL1,IMPA1,IMPAD1
PWY0-163	salvage pathways of pyrimidine ribonucleotides	0.0514864096153565	0.226116609448114	1	UCK2,AICDA,UCK1,UCKL1,CDA,NME3,NME2,NME1,UPRT,NME6,NME7,NME5,NME4,UPP2,UPP1
PWY-841	purine nucleotides <i>de novo< i> biosynthesis II	0.06218203836437	0.226116609448114	1	ADSS,ATIC,ADSSL1,GMPS,ADSL,IMPDH1,PAICS,PPAT,PFAS,GART,IMPDH2
COLANSYN-PWY	colanic acid building blocks biosynthesis	0.0117205176959267	0.226116609448114	1	PMM2,PMM1,GMPPB,GALK1,GPI,GALT,MPI,GMPPA,GALE,GMDS,UGDH,TSTA3,UGP2
GLUCONEO-PWY	gluconeogenesis I	0.0283695240611809	0.226116609448114	1	PGK1,VCAN,MDH2,GAPDH,GAPDHS,PCK1,ENO3,ENO2,GPI,BPGM,MDH1,PGAM1,PGK2,PGAM2,ENO1,PGAM4,ALDOA,ME3,ME1,FBP1,FBP2,ME2,ALDOB
TRIGLSYN-PWY	triacylglycerol biosynthesis	0.036569034091809	0.226116609448114	1	ABHD5,PPAPDC1A,DGAT1,MOGAT1,GPAT2,PPAP2C,LPCAT3,LPCAT4,MOGAT3,AGPAT6,AGPAT5,AGPAT9,MBOAT2,LCLAT1,AGPAT4,AGPAT3,PPAP2B,GPAM,AGPAT2,DGAT2,AGPAT1,PPAP2A
NAD-BIOSYNTHESIS-II	NAD salvage pathway II	0.145671485423959	0.226116609448114	1	NMRK2,NMRK1,NMNAT2,NMNAT3,NMNAT1,RDH14,NT5E,NT5C3B,ENPP3,ACP6,PXYLP1,ENPP1,NUDT12
TRYPTOPHAN-DEGRADATION-1	tryptophan degradation III (eukaryotic)	0.0692768265579688	0.226116609448114	1	AFMID,ACAT1,KMO,ACAT2,HADHB,ACAA1,GCDH,ACMSD,HAAO,TDO2,KYNU
PWY-4061	glutathione-mediated detoxification I	0.19496472315159	0.226116609448114	1	GSTO2,MGST1,GSTM4,GSTK1,GSTM3,GGT7,GSTM2,GGT6,MGST3,GSTM1,GGT1,GSTM5,GSTT1,ANPEP,GSTA2,GGH,GSTZ1,GSTA5,GSTA4,GSTP1,GSTA3,MGST2,GSTA1
LIPASYN-PWY	phospholipases	0.312207862269062	0.226116609448114	1	PLCZ1,PLA2G1B,PLCD4,PLCH1,PLCD3,PLCH2,PLA2G12A,PLCB3,PLCB4,PLA2G4C,PLA2G2E,PLA2G3,PLA2G2D,PLCG2,PLA2G2A,PLA2G6,PLA2G4F,PLA2G5,PLA2G4D,PLA2G2F,PLD1,PLD2,PLB1,PLA2G16,PLCB1,PLCD1,PLD3,PLCB2,PLCE1,PNPLA8,PLCG1,PLA2G4A,PLD6,PLA2G10,OC90,PLD4
PWY-6353	purine nucleotides degradation II (aerobic)	0.180230832451663	0.226116609448114	1	NT5C3B,NT5C1A,ADA,NT5C3A,XDH,GDA,IMPDH1,NT5C2,RDH14,NT5E,PNP,IMPDH2
FAO-PWY	fatty acid &beta;-oxidation I	0.0370972350199718	0.226116609448114	1	ACSBG1,EHHADH,ACSBG2,ECI2,HADHB,ACAA1,ECI1,ACSL5,SLC27A2,ACSL3,ACSL4,ACSL1,HADH,HADHA,HSD17B10,ECHS1,ACSL6,ACAA2
PWY-6342	noradrenaline and adrenaline degradation	0.0310057048388265	0.226116609448114	1	ADH1B,ALDH2,MAOB,PNMT,ADH4,MAOA,ADH6,COMT,LRTOMT,ALDH3A2
PWY-5687	pyrimidine ribonucleotides interconversion	0.164863248352437	0.226116609448114	1	CTPS2,NME3,CTPS1,NME2,CANT1,NME1,CMPK1,NME6,CMPK2,NME7,NME5,NME4
PWY0-162	pyrimidine ribonucleotides <i>de novo< i> biosynthesis	0.118085975293201	0.226116609448114	1	CTPS2,CTPS1,CANT1,CAD,CMPK1,CMPK2,UMPS,NME3,NME2,NME1,NME6,NME7,NME5,NME4
GLYCOLYSIS	glycolysis I	0.0648707898804758	0.226116609448114	1	PGK1,VCAN,GAPDH,GAPDHS,ENO3,ENO2,TPI1,GPI,BPGM,PGAM1,PGK2,PGAM2,ENO1,PGAM4,PFKP,PFKL,PKLR,PKM,PFKM,ALDOA,FBP1,FBP2,ALDOB
TRNA-CHARGING-PWY	tRNA charging	0.247974094790739	0.226116609448114	1	FARSA,YARS2,AARS2,RARS,HARS,FARSB,CARS2,DARS2,LARS2,TARS,EARS2,AARS,RARS2,EPRS,GARS,CARS,MARS,DARS,YARS,LARS,HARS2,TARSL2,MARS2,VARS,KARS,QARS,IARS2,PARS2,NARS2,IARS,WARS,FARS2,WARS2,TARS2,NARS,SARS2,SARS
CCR9	CCR9	0.319932939756319	0.226116609448114	1	FOXO1,RPS6KB1,ITGA4,CCR9,CDH1,RDX,MAPK1,EZR,AKT1,CCL25,MAPK3,MAPK14,GSK3B,ITGB7,JAK3,MSN,MAPK8,MADCAM1,CD226
HEDGEHOG	Hedgehog	0.137551682034048	0.226116609448114	1	DHH,KIF27,GLI3,NR2E1,SUFU,SDC2,MED23,STK36,GLI2,ADRBK1,KIF7,SIN3A,PRKACA,RAB23,CTNNB1,SHH,AKT1,GLI1,SAP18,SKI,CDK8,MED12,IHH,CREBBP,HHIP,BOC,ARRB2,CDON,MED6,SMO,YWHAE,CCNB1,SMAD1,GAS1,MED1,PTCH2,PTCH1,HHAT,DYRK1A
PID_NEPHRIN_NEPH1_PATHWAY	PID_NEPHRIN_NEPH1_PATHWAY	0.0541273934097991	0.226116609448114	1	PARD6A,PIK3R2,PIK3R1,PIK3R3,PIK3CA,KIRREL,CD2AP,GRB2,PRKCZ,F2RL2,RAC1,AKT1,ARRB2,PRKCI,MAP2K4,PIK3CD,TRPC6,PIK3CB,TJP1,NCK2,BAD,MAPK10,NPHS2,JUN,FYN,MAPK8,PLCG1,WASL,MAPK9,NPHS1,NCK1
PID_ECADHERIN_NASCENT_AJ_PATHWAY	PID_ECADHERIN_NASCENT_AJ_PATHWAY	0.2622126519617	0.226116609448114	1	DLG1,CDC42,MLLT4,CSNK2A2,VAV2,CSNK2A1,CSNK2B,CTTN,RHOA,SRC,ITGB7,CDH1,TIAM1,CTNNB1,KLHL20,IQGAP1,RAPGEF1,RAP1A,PIP5K1C,CYFIP2,CTNND1,CRK,ABI1,RAP1B,ARF6,NCKAP1,AP1M1,CTNNA1,ENAH,NME1,WASF2,JUP,ITGAE,PIK3R1,PIK3CA,CCND1,RAC1,AKT1,TJP1
BIOCARTA_CACAM_PATHWAY	BIOCARTA_CACAM_PATHWAY	0.225591449525976	0.226116609448114	1	CALM1,CALM2,CAMK2A,CAMK2B,CALM3,CAMK1,CAMK2D,CAMK4,CREB1,CAMK2G,CAMKK1,CAMKK2,CAMK1G
SA_G1_AND_S_PHASES	SA_G1_AND_S_PHASES	0.206407531134368	0.226116609448114	1	ARF1,TP53,PRB1,NXT1,MDM2,CFL1,ARF3,CDK4,CDKN2A,CDK2,E2F2,CCND1,CDKN1B,E2F1,CDKN1A
PID_ECADHERIN_KERATINOCYTE_PATHWAY	PID_ECADHERIN_KERATINOCYTE_PATHWAY	0.051712535641204	0.226116609448114	1	RHOA,CASR,PIP5K1A,VASP,SRC,AKT1,FMN1,CDH1,AJUBA,ZYX,CTNNB1,AKT2,CTNND1,CTNNA1,JUP,EGFR,PIK3R1,PIK3CA,FYN,PLCG1,RAC1
BIOCARTA_PITX2_PATHWAY	BIOCARTA_PITX2_PATHWAY	0.088583119603772	0.226116609448114	1	TRRAP,CTNNB1,PITX2,MED1,GSK3B,APC,DVL1,EP300,WNT1,CREBBP,AXIN1,HDAC1,FZD1,LEF1,LDB1
BIOCARTA_VIP_PATHWAY	BIOCARTA_VIP_PATHWAY	0.269675310746735	0.226116609448114	1	MYC,PRKACB,NFATC1,NFATC2,PPP3CA,PRKAR1A,PRKAR1B,PPP3CC,PPP3CB,PRKACG,MAP3K1,PRKAR2A,PRKAR2B,CALM1,NFKB1,CALM2,NFKBIA,RELA,VIP,CALM3,VIPR2,EGR3,EGR2,GNAQ,CHUK,PLCG1
BIOCARTA_AKT_PATHWAY	BIOCARTA_AKT_PATHWAY	0.316074299444709	0.226116609448114	1	NFKB1,NFKBIA,CASP9,RELA,AKT1,FASLG,FOXO1,FOXO3,PIK3CG,YWHAH,PIK3R1,IKBKB,PIK3CA,HSP90AA1,BAD,CHUK,PPP2CA,GHR,IKBKG,GH1,FOXO4,PDPK1
ST_MYOCYTE_AD_PATHWAY	ST_MYOCYTE_AD_PATHWAY	0.304096900496774	0.226116609448114	1	CAV3,GAST,GNAI1,MAPK1,RHO,RYR1,APC,DLG4,ASAH1,KCNJ3,CAMP,PTX3,RAC1,ADRB1,KCNJ5,PLN,KCNJ9,DAG1,AKT1,PITX2,KAT5,CFB,ITPR3,EPHB2,ITPR2,GNAQ,ITPR1
BIOCARTA_P35ALZHEIMERS_PATHWAY	BIOCARTA_P35ALZHEIMERS_PATHWAY	0.14362387384091	0.226116609448114	1	GSK3B,CSNK1D,PPP2CA,CSNK1A1,CDK5,CAPN1,CAPNS1,MAPT,APP,CDK5R1,CAPNS2
BIOCARTA_TEL_PATHWAY	BIOCARTA_TEL_PATHWAY	0.295903533090965	0.226116609448114	1	PRKCA,BCL2,MYC,TNKS,TERF1,TP53,POLR2A,AKT1,TEP1,TERT,EGFR,IGF1R,HSP90AA1,KRAS,PPP2CA,XRCC6,XRCC5,RB1
PID_LIS1_PATHWAY	PID_LIS1_PATHWAY	0.0992178085277058	0.226116609448114	1	CDC42,RELN,LRP8,CSNK2A1,RHOA,DYNLT1,LRPAP1,NDEL1,IQGAP1,PLA2G7,DCX,DYNC1H1,NUDC,MAP1B,KATNA1,PAFAH1B3,PAFAH1B1,PAFAH1B2,CLIP1,RAC1,PPP2R5D,YWHAE,CDK5,CDK5R1,DAB1,CDK5R2,VLDLR,ABL1
BIOCARTA_SHH_PATHWAY	BIOCARTA_SHH_PATHWAY	0.202481660578088	0.226116609448114	1	PRKACB,GLI2,GLI3,SUFU,SHH,GLI1,SMO,GSK3B,PTCH1,DYRK1A,DYRK1B,PRKAR1A,PRKAR1B,PRKACG,PRKAR2A,PRKAR2B
BIOCARTA_CK1_PATHWAY	BIOCARTA_CK1_PATHWAY	0.215072422886015	0.226116609448114	1	PPP1R1B,GRM1,PRKACB,DRD2,CSNK1D,PPP3CA,CDK5,PLCB1,DRD1,CDK5R1,PRKAR1A,PRKAR1B,PPP2CA,PRKACG,PPP1CA,PRKAR2A,PRKAR2B
PID_ERB_GENOMIC_PATHWAY	PID_ERB_GENOMIC_PATHWAY	0.136852133324146	0.226116609448114	1	NCOA3,UBE2M,NEDD8,C3,NR0B2,DDX54,ESR2,SMARCB1,NR0B1,UBA3,NCOA1,NCOA2,SMARCA4,ZNF14,SMARCE1
PID_TELOMERASE_PATHWAY	PID_TELOMERASE_PATHWAY	0.324928999704913	0.226116609448114	1	RAD50,MYC,RAD9A,RAD1,RBBP4,MAPK3,MAPK1,MAX,CCND1,MRE11A,FOS,ESR1,XRCC6,XRCC5,NFKB1,IRF1,AKT1,NBN,SMAD3,BLM,HUS1,IFNG,TGFB1,EGF,JUN,RPS6KB1,ABL1,E2F1,IFNAR2,SAP30,SIN3B,HDAC2,MXD1,RBBP7,DKC1,SAP18,EGFR,TERF2IP,ZNFX1,PTGES3,SMG5,ACD,POT1,WT1,NR2F2,PINX1,TERF2,TINF2,HNRNPC,SP3,WRN,PIF1,SMG6,PARP2,TNKS,YWHAE,TERF1,NCL,TERT,MTOR,UBE3A,HSP90AA1,SIN3A,IL2,SP1,CDKN1B,HDAC1,ATM
PID_BETA_CATENIN_DEG_PATHWAY	PID_BETA_CATENIN_DEG_PATHWAY	0.0897791287021678	0.226116609448114	1	SKP1,CSNK1D,AXIN2,CTNNB1,CSNK1E,FZD5,DVL2,CSNK1A1,CUL1,LRP6,SSPO,GSK3B,APC,DVL1,DVL3,GSK3A,AXIN1,WNT3A
ST_ADRENERGIC	ST_ADRENERGIC	0.178330575856201	0.226116609448114	1	SRC,BRAF,GAST,GNA11,GNAI1,MAPK1,GNA15,APC,EGFR,PIK3R1,PIK3CA,ASAH1,KCNJ3,PHKA2,CAMP,PTX3,KCNJ5,KCNJ9,RAF1,DAG1,AKT1,ITPKA,ITPKB,PITX2,CCL13,CCL16,CFB,ITPR3,PIK3CD,CCL15,ITPR2,GNAQ,ITPR1,MAPK10,MAPK14,AR
ST_G_ALPHA_S_PATHWAY	ST_G_ALPHA_S_PATHWAY	0.0829677674782897	0.226116609448114	1	RASGRF2,RAF1,SRC,BRAF,GAST,CREB3,MAPK1,SNX13,CFB,TERF2IP,BFAR,RAPGEF3,CREB5,CREB1,ASAH1,CAMP
BIOCARTA_ETC_PATHWAY	BIOCARTA_ETC_PATHWAY	0.0416253468424373	0.226116609448114	1	NDUFA1,ATP5A1,MT-CO1,SDHD,CYCS,SLC25A6,SDHC,SLC25A4,UQCRC1,SDHB,SDHA,GPD2
BIOCARTA_RAB_PATHWAY	BIOCARTA_RAB_PATHWAY	0.136444999629739	0.226116609448114	1	RAB9A,RAB11A,RAB1B,RAB1A,RAB6A,RAB27A,RAB4A,RAB7A,RAB2A,RAB8A,RAB3A,ACTA1,RAB5A
BIOCARTA_GSK3_PATHWAY	BIOCARTA_GSK3_PATHWAY	0.0485595768736434	0.226116609448114	1	EIF2AK2,CTNNB1,GNAI1,GSK3B,APC,PIK3R1,DVL1,WNT1,PIK3CA,LY96,CD14,IRAK1,TLR4,AXIN1,CCND1,TIRAP,TOLLIP,PPP2CA,FZD1,LEF1,NFKB1,RELA,AKT1,GJA1,LBP,MYD88,PDPK1
PID_CD40_PATHWAY	PID_CD40_PATHWAY	0.277141638433573	0.226116609448114	1	MYC,STAT5A,BIRC3,MAP3K1,NFKB1,NFKBIA,TRAF2,RELA,AKT1,TNFAIP3,BCL2L1,IL4,MAP2K4,CD40LG,CD40,BIRC2,MAPK11,JAK3,FCAMR,MAP3K14,C4BPA,TRAF3,TRAF1,TDP2,MAPK10,CBLB,MAPK14,JUN,TRAF6,MAPK8,MAPK9
PID_TAP63_PATHWAY	PID_TAP63_PATHWAY	0.0700059370621243	0.226116609448114	1	SSPO,CDKN2A,DICER1,GPX2,PML,EP300,VDR,FLOT2,TP53I3,SMARCD3,JAG1,PMAIP1,CABLES1,CLCA2,AEN,NQO1,EVPL,SPATA18,NOC2L,TP63,DHRS3,GDF15,DST,TFAP2C,SSRP1,TRAF4,PERP,BBC3,FDXR,OGG1,ITGA3,WWP1,GADD45A,IGFBP3,ABL1,ITCH,PLK1,SHH,ADA,MFGE8,FAS,BAX,PRKCD,ITGB4,EGR2,SERPINB5,MDM2,S100A2,HBP1,IKBKB,YWHAQ,CHUK,SP1,CDKN1A
BIOCARTA_TOLL_PATHWAY	BIOCARTA_TOLL_PATHWAY	0.226647763283904	0.226116609448114	1	EIF2AK2,ELK1,TLR3,PGLYRP1,PPARA,ECSIT,TLR9,LY96,CD14,IRAK1,TLR10,TLR6,TLR4,TLR7,TIRAP,TAB2,TOLLIP,TAB1,MAP3K1,FOS,NFKB1,NFKBIA,RELA,MAP2K3,MAP2K4,MAP2K6,IKBKB,MAP3K7,MAP3K14,CHUK,MAPK14,JUN,MYD88,IKBKG,TRAF6,MAPK8,TLR2
PID_HEDGEHOG_2PATHWAY	PID_HEDGEHOG_2PATHWAY	0.0473994017661997	0.226116609448114	1	ADRBK1,AKT1,HHIP,LRPAP1,ARRB2,GLI2,DHH,SHH,SMO,GAS1,PTCH1,PTHLH,PIK3R1,TGFB2,CDON,HHAT,PTCH2,PIK3CA,LRP2,BOC,IHH,STIL
PID_ILK_PATHWAY	PID_ILK_PATHWAY	0.296055415943401	0.226116609448114	1	CDC42,PPP1R12A,CTNNB1,RHOG,IQGAP1,ARHGEF7,ARHGEF6,GSK3B,SNAI1,PARVG,LIMS3L,ELMO2,PARVB,RUVBL1,CCND1,PARVA,CREB1,PXN,ILK,RUVBL2,AURKA,RAC1,RICTOR,CKAP5,PPP1R14A,LIMS3,TACC3,PPP1R14B,DIAPH1,PPP1R14C,AKT1,GIT2,MYL9,CDC37,ZYX,PARP1,TNS1,ZEB1,LIMS2,NACA,ILKAP,LIMS1,ACTN1,XPO1,NCK2,HSP90AA1,JUN
SA_PROGRAMMED_CELL_DEATH	SA_PROGRAMMED_CELL_DEATH	0.233946056844467	0.226116609448114	1	BAX,BCL2,BCL2L11,CASP9,CASP8AP2,BAD,CES1,BCL10,APAF1,BCL2L1,BID,BAK1
PID_HNF3B_PATHWAY	PID_HNF3B_PATHWAY	0.282851775717825	0.226116609448114	1	PKLR,HNF1B,ALDOB,HNF4A,TTR,IGFBP1,ALB,FOXF1,SLC2A2,HMGCS1,PDX1,DLK1,KCNJ11,F2,CPT1A,CEBPD,INS,CREB1,ALAS1,HNF1A,APOA1,FOXA1,AKT1,NF1,CEBPA,CPT1B,ACADVL,PCK1,TAT,ACADM,CPT1C,BDH1,HADH,NKX2-1,SP1,ABCC8,UCP2,GCK,TFRC,FOXA2,G6PC,NR3C1,FOXA3,AFP,CEBPB
PID_S1P_S1P1_PATHWAY	PID_S1P_S1P1_PATHWAY	0.286119493998191	0.226116609448114	1	ITGAV,PDGFB,RHOA,PTGS2,GNAI1,SPHK1,PLCB2,ABCC1,MAPK3,MAPK1,S1PR1,GNAZ,GNAO1,GNAI3,ITGB3,KDR,PDGFRB,PLCG1,RAC1,VEGFA,GNAI2
PID_P73PATHWAY	PID_P73PATHWAY	0.321792732477757	0.226116609448114	1	HAGH,CCNA2,PFDN5,PIN1,MYC,GRAMD4,PRKACB,PEA15,TUBA1A,NDUFS2,CDK1,WWOX,RAD51,SERPINA1,DEDD,CCNE2,JAG2,HSF1,FOXO3,BAK1,SERPINE1,CDK2,PML,EP300,TP53I3,FLOT2,FASN,SFN,PLK3,RNF43,CLCA2,CCNB1,AEN,DCP1B,FBXO45,PPAP2A,UBE4B,TP63,BUB3,RB1,GDF15,NEDD4L,BBC3,KAT5,RCHY1,NTRK1,BRCA2,CHEK1,BCL2L11,MAPK11,GNB2L1,ABL1,ITCH,YAP1,PLK1,ADA,CASP2,WT1,FAS,TP53AIP1,BAX,RELA,IL1RAP,MDM2,BUB1,S100A2,BIN1,GATA1,TP73,HEY2…
PID_FOXO_PATHWAY	PID_FOXO_PATHWAY	0.135055310157007	0.226116609448114	1	FASLG,SGK1,FOXO3,CDK2,EP300,YWHAZ,SFN,RBL2,CCNB1,RALB,AKT1,CSNK1D,CSNK1E,CSNK1A1,BCL2L11,SOD2,MAPK10,GADD45A,MAPK9,PLK1,RAN,CTNNB1,FOXO1,CSNK1G3,USP7,CSNK1G1,CSNK1G2,FOXO4,RALA,SKP2,ZFAND5,BCL6,CAT,YWHAE,YWHAB,FBXO32,MST1,YWHAG,YWHAH,XPO1,IKBKB,SIRT1,CREBBP,YWHAQ,CHUK,KAT2B,CDKN1B,MAPK8,G6PC
PID_MYC_ACTIV_PATHWAY	PID_MYC_ACTIV_PATHWAY	0.0834057446129607	0.226116609448114	1	MYC,HSPD1,SLC2A1,PIM1,EIF4A1,RCC1,NME1,SNAI1,MTA1,EP300,RUVBL1,MAX,PMAIP1,CCNB1,TAF4B,MYCT1,DDX18,CDCA7,NDUFAF2,PTMA,PRDX3,CAD,SUPT3H,BCAT1,KAT5,KIR3DL1,NBN,GPAM,TAF12,SMAD3,TAF10,HMGA1,PFKM,HSPA4,SERPINI1,GAPDH,ACTL6A,E2F3,SUPT7L,MINA,UBTF,PEG10,MTDH,LIN28B,POLR3D,NME1-NME2,IREB2,AK6,ODC1,PDCD10,ENO1,SHMT1,LDHA,RPL11,FOSL1,ID2,MMP9,BMI1,RUVBL2,CCND2,HUWE1,BAX,TK1,TRRAP,TP53,NCL,EIF2S1,BIRC5,KAT2…
BIOCARTA_NDKDYNAMIN_PATHWAY	BIOCARTA_NDKDYNAMIN_PATHWAY	0.162568545101284	0.226116609448114	1	CALM1,CALM2,CALM3,PPP3CA,EPS15,AP2M1,BIN1,EPN1,AP2A1,NME1,PICALM,AMPH,PPP3CC,SYNJ1,NME1-NME2,PPP3CB,DNM1,SYNJ2
PID_FOXM1_PATHWAY	PID_FOXM1_PATHWAY	0.336413283215343	0.226116609448114	1	CCNA2,MYC,NFATC3,CDK1,CCNE1,CDKN2A,MMP2,ONECUT1,CKS1B,GAS1,NEK2,CDK2,FOXM1,EP300,CENPB,CENPA,HIST1H2BA,GSK3A,AURKB,CENPF,CCND1,CCNB1,FOS,ESR1,SKP2,RB1,CCNB2,TGFA,MAP2K1,BIRC5,CDK4,BRCA2,ETV5,XRCC1,CREBBP,SP1,LAMA4,CHEK2,PLK1,CDC25B
PID_HDAC_CLASSIII_PATHWAY	PID_HDAC_CLASSIII_PATHWAY	0.297350446685033	0.226116609448114	1	PPARGC1A,FOXO3,FOXO1,MEF2D,EP300,HIST1H1E,HOXA10,TUBA1B,ACSS2,ACSS1,FOXO4,SIRT3,TUBB2A,SIRT2,XRCC6,SIRT7,BAX,TP53,MYOD1,FHL2,SIRT1,CREBBP,KAT2B,HDAC4,CDKN1A
BIOCARTA_RAS_PATHWAY	BIOCARTA_RAS_PATHWAY	0.219454243663684	0.226116609448114	1	CDC42,NFKB1,RAF1,RHOA,CASP9,RELA,AKT1,MAP2K1,ELK1,PLD1,BCL2L1,MAPK3,PIK3CG,RALGDS,PIK3R1,PIK3CA,BAD,CHUK,HRAS,RAC1,RALBP1,FOXO4,RALA
BIOCARTA_CALCINEURIN_PATHWAY	BIOCARTA_CALCINEURIN_PATHWAY	0.334548836489605	0.226116609448114	1	CALM1,PRKCA,CALM2,NFATC1,MARCKS,NFATC2,CALM3,NFATC3,PRKCB,NFATC4,PPP3CA,GNAQ,SP1,PPP3CC,PPP3CB,PLCG1,CDKN1A,SP3
BIOCARTA_CDC42RAC_PATHWAY	BIOCARTA_CDC42RAC_PATHWAY	0.301694046860626	0.226116609448114	1	CDC42,ACTR3,ACTR2,RHOA,ARPC4,ARPC5,PDGFRA,PIK3R1,ARPC1B,PIK3CA,ARPC1A,WASL,RAC1,PAK1,ARPC2,ARPC3
BIOCARTA_MTA3_PATHWAY	BIOCARTA_MTA3_PATHWAY	0.155823809231913	0.226116609448114	1	HSPB1,TUBA1A,ALDOA,CDH1,HSPB2,MTA3,CTSD,SNAI2,MBD3,MTA1,SNAI1,GAPDH,PDZK1,TUBA1C,TUBA3C,HDAC1,TUBA4A,ESR1
BIOCARTA_ARF_PATHWAY	BIOCARTA_ARF_PATHWAY	0.311891894614549	0.226116609448114	1	MYC,TP53,MDM2,CDKN2A,PIK3CG,TBX2,POLR1A,PIK3R1,POLR1D,PIK3CA,POLR1C,POLR1B,ABL1,E2F1,RAC1,TWIST1,RB1
BIOCARTA_EIF_PATHWAY	BIOCARTA_EIF_PATHWAY	0.271116629502904	0.226116609448114	1	EEF2K,EEF2,EIF2S1,EIF2S3,EIF5,EIF4A2,EIF6,EIF3A,EIF4G3,EIF4A1,EIF4E,EIF4G1,EIF4G2,EIF1AX,EIF1,EIF2S2
BIOCARTA_CELL2CELL_PATHWAY	BIOCARTA_CELL2CELL_PATHWAY	0.321282774533116	0.226116609448114	1	VCL,ACTN3,SRC,ACTN2,CTNNB1,ACTN1,CTNNA1,CSK,CTNNA3,PECAM1,CTNNA2,BCAR1,PXN,PTK2
PID_INTEGRIN5_PATHWAY	PID_INTEGRIN5_PATHWAY	0.338872391057841	0.226116609448114	1	VCAM1,ITGAV,ITGB6,VTN,ITGB7,PLAU,ITGA4,ITGB5,EDIL3,CYR61,TGFBR1,FN1,PLAUR,MADCAM1,SDC1,ITGB8,FBN1
BIOCARTA_PLCE_PATHWAY	BIOCARTA_PLCE_PATHWAY	0.132120238293135	0.226116609448114	1	GNAS,ADRB2,PRKACB,PRKAR1A,PRKAR1B,PLCE1,RAP2B,ADCY1,PTGER1,PRKACG,PRKAR2A,PRKAR2B
PID_RHODOPSIN_PATHWAY	PID_RHODOPSIN_PATHWAY	0.213587013612307	0.226116609448114	1	GUCA1B,PDE6B,GUCY2F,RPE65,PDE6A,GUCA1A,SLC24A1,GNB1,GUCA1C,PDE6G,RHO,LRAT,SAG,RGS9,GNB5,CNGB1,RDH5,CNGA1,RGS9BP,GNGT1,GNAT1,RDH12,GUCY2D
BIOCARTA_P53HYPOXIA_PATHWAY	BIOCARTA_P53HYPOXIA_PATHWAY	0.333281975886996	0.226116609448114	1	BAX,HIF1A,HIC1,CSNK1D,TP53,AKT1,MDM2,CSNK1A1,TAF1L,FHL2,TAF1,ABCB1,EP300,RPA1,HSP90AA1,GADD45A,IGFBP3,NQO1,MAPK8,NFKBIB,HSPA1A,CDKN1A,ATM
BIOCARTA_NOS1_PATHWAY	BIOCARTA_NOS1_PATHWAY	0.188110520626251	0.226116609448114	1	CALM1,PRKCA,GRIN2A,CALM2,GRIN2C,GRIN2D,PRKACB,CALM3,PRKCB,GRIN2B,PPP3CA,NOS1,GRIN1,PRKAR1A,PRKAR1B,PPP3CC,DLG4,PPP3CB,PRKACG,PRKAR2A,PRKAR2B
BIOCARTA_P27_PATHWAY	BIOCARTA_P27_PATHWAY	0.0194456619784417	0.226116609448114	1	SKP1,CCNE1,UBE2M,CUL1,TFDP1,NEDD8,CKS1B,RBX1,CDK2,CDKN1B,E2F1,SKP2,RB1
BIOCARTA_GLYCOLYSIS_PATHWAY	BIOCARTA_GLYCOLYSIS_PATHWAY	0.00979410418016204	0.226116609448114	1	PKLR,GAPDH,TPI1,ALDOB,HK1,PGAM1,GPI,PGK1,ENO1,PFKL
BIOCARTA_ATM_PATHWAY	BIOCARTA_ATM_PATHWAY	0.151155292006745	0.226116609448114	1	NFKB1,RAD50,NFKBIA,RELA,TP53,RAD51,MDM2,NBN,CHEK1,BRCA1,RBBP8,TP73,GADD45A,JUN,MAPK8,ABL1,CDKN1A,MRE11A,CHEK2,ATM
BIOCARTA_MITOCHONDRIA_PATHWAY	BIOCARTA_MITOCHONDRIA_PATHWAY	0.160600103550556	0.226116609448114	1	BAX,CASP8,BCL2,CASP3,CASP9,ENDOG,BIK,XIAP,CYCS,DIABLO,BCL2L1,CASP7,CASP6,BID,BAK1,BIRC2,DFFB,DFFA,APAF1,BIRC3,AIFM1
BIOCARTA_PARKIN_PATHWAY	BIOCARTA_PARKIN_PATHWAY	0.171949783260736	0.226116609448114	1	SNCAIP,SEPT5,GPR37,UBE2G1,SNCA,SUMO1,UBE2G2,UBE2F,UBE2L3,UBE2L6,UBE2E2,PARK2
BIOCARTA_ATRBRCA_PATHWAY	BIOCARTA_ATRBRCA_PATHWAY	0.274520948397345	0.226116609448114	1	RAD50,RAD9A,TP53,RAD1,RAD51,FANCD2,TREX1,NBN,RAD17,HUS1,BRCA2,CHEK1,BRCA1,ATR,FANCF,FANCE,FANCG,MRE11A,FANCC,CHEK2,ATM
BIOCARTA_EIF2_PATHWAY	BIOCARTA_EIF2_PATHWAY	0.0200231274861502	0.226116609448114	1	GSK3B,EIF2AK1,EIF2AK4,EIF2AK3,EIF2AK2,EIF2S1,EIF2S3,EIF2S2,EIF5,PPP1CA,EIF2B5
BIOCARTA_PROTEASOME_PATHWAY	BIOCARTA_PROTEASOME_PATHWAY	0.00169983809783305	0.226116609448114	1	PSMB3,PSMB2,PSMB6,PSMB1,PSMD6,PSMD8,RPN1,RPN2,PSMA1,PSMC6,UBE2A,PSMA2,PSMC4,PSMD12,PSMD14,PSMA6,PSMA7,UBA1,PSMD11,PSMA5,PSMC3,PSMC2,PSMA4,PSMA3,UBE3A,PSMB5,PSMB7,PSMB4
ST_WNT_BETA_CATENIN_PATHWAY	ST_WNT_BETA_CATENIN_PATHWAY	0.0863322607059043	0.226116609448114	1	PIN1,AXIN2,CTNNB1,DKK1,NKD2,DKK4,CBY1,GSK3B,WIF1,APC,DVL1,FSTL1,GSK3A,AXIN1,PTPRA,PSEN1,CER1,AKT1,FRAT1,AKT2,CSNK1A1,AKT3,DKK2,NKD1,SFRP1,SENP2,DKK3,DACT1,MVP,LRP1,CXXC4,TSHB,ANKRD6,RPSA
BIOCARTA_P53_PATHWAY	BIOCARTA_P53_PATHWAY	0.0921151942277559	0.226116609448114	1	BAX,BCL2,TP53,TIMP3,MDM2,CCNE1,CDK4,CDK2,PCNA,CCND1,GADD45A,APAF1,E2F1,CDKN1A,ATM,RB1
BIOCARTA_DNAFRAGMENT_PATHWAY	BIOCARTA_DNAFRAGMENT_PATHWAY	0.312627070140939	0.226116609448114	1	TOP2B,CASP3,HMGB1,GZMB,ENDOG,DFFB,DFFA,TOP2A,HMGB2,CASP7
PID_AR_TF_PATHWAY	PID_AR_TF_PATHWAY	0.222352826819037	0.226116609448114	1	POU2F1,EGR1,EP300,NR0B1,NCOA1,SMARCA2,NCOA2,SMARCE1,KAT5,RCHY1,MAP2K6,MAP2K4,REL,GATA2,JUN,GNB2L1,RXRB,NR3C1,RXRG,SRC,NR2C1,FOXO1,GSK3B,PKN1,EHMT2,SMARCC1,KAT7,TRIM24,HDAC7,RXRA,DNAJA1,APPBP2,HOXB13,SRY,SPDEF,PDE9A,SENP1,ZMIZ2,NR2C2,KLK2,KLK3,MDM2,CEBPA,TMPRSS2,SIRT1,CREBBP,CARM1,HSP90AA1,KAT2B,MAPK14,MAPK8,HDAC1,AR
PID_HEDGEHOG_GLI_PATHWAY	PID_HEDGEHOG_GLI_PATHWAY	0.266467538833728	0.226116609448114	1	PRKACA,SAP30,IFT88,RBBP4,SIN3B,IFT172,KIF3A,GLI2,SPOP,HDAC2,SSPO,GLI3,GNAI1,RAB23,SUFU,STK36,RBBP7,SHH,MTSS1,GLI1,SMO,CSNK1G3,GSK3B,SAP18,GNAZ,GNAO1,GNAI3,CSNK1G1,CSNK1G2,FBXW11,GNAI2,PRKCD,CSNK1D,MAP2K1,AKT1,CSNK1E,ARRB2,GNB1,GNG2,CSNK1A1,PTCH1,XPO1,CREBBP,SIN3A,PIAS1,HDAC1,FOXA2,LGALS3
PID_P38_GAMMA_DELTA_PATHWAY	PID_P38_GAMMA_DELTA_PATHWAY	0.26680920172629	0.226116609448114	1	MAPK12,MAP2K6,EEF2K,PKN1,MAP2K3,CCND1,SNTA1,STMN1,MAPT,MAPK13
PID_PI3K_PLC_TRK_PATHWAY	PID_PI3K_PLC_TRK_PATHWAY	0.199927553426622	0.226116609448114	1	SHC1,SRC,FOXO3,GSK3B,EGR1,PIK3R1,YWHAZ,TRPV1,PIK3CA,CCND1,SFN,GRB2,STAT5A,CREB1,KRAS,SOS1,PRKCD,CAMK2A,YWHAE,AKT1,YWHAB,CAMK4,GAB1,YWHAG,NRAS,NTRK1,YWHAH,NGF,AGAP2,YWHAQ,BAD,HRAS,PLCG1,PDPK1,TRPC3,EPB41L1
PID_MYC_PATHWAY	PID_MYC_PATHWAY	0.145429301883946	0.226116609448114	1	PIN1,ZBTB17,MYC,CDKN2A,GSK3B,PML,FBXW7,RUVBL1,MAX,AXIN1,PPP2CA,PPP2R5A,RUVBL2,SKP2,TRRAP,SUPT3H,KAT5,KAT2A,TAF12,HBP1,TAF10,PAK2,ACTL6A,SUPT7L,AK6
HALLMARK_XENOBIOTIC_METABOLISM	HALLMARK_XENOBIOTIC_METABOLISM	0.0597454109453092	0.226116609448114	1	AQP9,PDLIM5,PGD,FAH,PEMT,ARG2,ARG1,LEAP2,ACP1,ASL,ACP2,AHCY,GCNT2,IL1R1,HACL1,RBP4,TPST1,HSD11B1,HNF4A,CD36,JUP,NPC1,CYP1A2,CYP2E1,CYP26A1,GSTT2,F10,CYP1A1,DDAH2,F11,SMOX,FAS,SERPINE1,VNN1,APOE,LCAT,CYP27A1,G6PC,BCAT1,PTGDS,SLC22A1,SERTAD1,CYB5A,ACO2,PTGES,TYR,SERPINA6,TKFC,MTHFD1,BCAR1,LONP1,MCCC2,SLC46A3,PPARD,CYP2J2,CYP2C18,GART,CYP17A1,ATP2A2,ETS2,CFB,UPB1,MAOA,EPHA2,IDH1,CDA,GAD1,PTGR1,ABCC2…
HALLMARK_BILE_ACID_METABOLISM	HALLMARK_BILE_ACID_METABOLISM	0.240147833239648	0.226116609448114	1	RETSAT,ALDH9A1,AQP9,BCAR3,LIPE,SCP2,CAT,ISOC1,FADS2,AMACR,FADS1,PEX11A,ATXN1,PHYH,SOD1,PFKM,HAO1,DHCR24,AR,GNPAT,PXMP2,PEX1,SLC23A2,HSD3B7,ABCD1,HACL1,SLC27A5,HSD3B1,SLC27A2,AKR1D1,EFHC1,LCK,PEX16,NPC1,SLC35B2,PEX19,ACSL1,SLCO1A2,ALDH1A1,PIPOX,NR3C2,PAOX,SOAT2,ACSL5,PEX12,HSD17B4,PEX13,HSD17B6,ABCD3,ABCA5,CYP27A1,SLC29A1,GSTK1,IDH2,ABCA4,GCLM,ABCA3,ABCA6,ABCG4,ABCG8,CYP7B1,SERPINA6,NR1I2,NR1H4,CY…
HALLMARK_PROTEIN_SECRETION	HALLMARK_PROTEIN_SECRETION	0.263818872443775	0.226116609448114	1	COPB2,AP2B1,GBF1,COPB1,TSPAN8,SGMS1,CLTC,TPD52,AP1G1,AP2S1,AP3S1,BNIP3,CLTA,RAB9A,SEC31A,TSG101,RPS6KA3,GLA,ATP7A,LAMP2,CD63,MON2,ATP1A1,ARFIP1,YKT6,COG2,RAB22A,GOSR2,ARF1,TOM1L1,ARFGEF1,LMAN1,TMED2,STX12,GALC,STX16,SEC22B,TMED10,SNAP23,DOPEY1,RAB2A,AP2M1,DNM1L,ICA1,SCRN1,YIPF6,CLN5,TMX1,PAM,CAV2,CLCN3,ARFGAP3,STX7,NAPG,BET1,SNX2,RER1,NAPA,ABCA1,PPT1,OCRL,ARFGEF2,ATP6V1B1,IGF2R,KRT18,KIF1B,MAPK1,…
HALLMARK_ADIPOGENESIS	HALLMARK_ADIPOGENESIS	0.113924624163025	0.226116609448114	1	UBC,PPP1R15B,COQ3,DGAT1,COQ5,STOM,COQ9,ACADL,ADIPOR2,G3BP2,PFKL,ACADS,ACADM,PTGER3,CHUK,SQRDL,IFNGR1,NDUFS3,MGLL,ITIH5,SDPR,UQCRQ,PDCD4,PRDX3,CYC1,ATL2,UQCRC1,CPT2,MYLK,FABP4,ITGA7,SLC25A10,HIBCH,FAH,LEP,MGST3,LIPE,SLC5A6,SCP2,DBT,NDUFA5,UCK1,ADIPOQ,COL4A1,PPM1B,ECHS1,APLP2,ESYT1,NKIRAS1,GPAM,PHYH,SAMM50,SOD1,NDUFB7,PEMT,CD36,APOE,ACO2,IDH1,ECH1,POR,SSPN,RETSAT,DDT,DHRS7,CDKN2C,ACOX1,ALDH2,NMT1,C…
HALLMARK_UNFOLDED_PROTEIN_RESPONSE	HALLMARK_UNFOLDED_PROTEIN_RESPONSE	0.228908203620321	0.226116609448114	1	SEC11A,WIPI1,NOP14,ATF6,HYOU1,ATF4,ATF3,EIF4E,CXXC1,NPM1,SLC30A5,ERO1L,DNAJA4,XPOT,HERPUD1,SEC31A,PAIP1,SLC1A4,PDIA5,PARN,MTHFD2,BAG3,SRPR,ATP6V0D1,SHC1,DCP1A,DCP2,SPCS1,SPCS3,PDIA6,POP4,SKIV2L2,NOLC1,EDC4,LSM4,DDX10,IMP3,EIF4EBP1,STC2,CHAC1,DNAJC3,LSM1,WFS1,TUBB2A,CNOT4,SSR1,CNOT2,CNOT6,ARFGAP1,FUS,EIF2AK3,VEGFA,BANF1,CALR,CCL2,SDAD1,YIF1A,TATDN2,RRP9,EEF2,RPS14,EIF2S1,DDIT4,DCTN1,NOP56,PSAT1,CE…
HALLMARK_PEROXISOME	HALLMARK_PEROXISOME	0.10920979185293	0.226116609448114	1	TOP2A,RETSAT,DHRS3,ALDH9A1,ACOX1,SMARCC1,SCP2,CAT,ISOC1,FADS1,PEX11A,ATXN1,SOD1,DHCR24,PEX14,GNPAT,SLC23A2,CRABP1,HSD3B7,CADM1,ABCD1,TSPO,HRAS,SLC27A2,ACAA1,MVP,SLC35B2,NUDT19,HSD11B2,ACSL1,HMGCL,BCL10,ALDH1A1,EHHADH,CRABP2,FDPS,ABCB4,PABPC1,ACSL5,ABCB9,FIS1,HSD17B4,ALB,PEX13,CNBP,CTPS1,ABCD3,PEX5,SLC25A17,SCGB1A1,GSTK1,PRDX1,IDH2,SLC25A19,CEL,CACNA1B,FABP6,CTBP1,STS,SERPINA6,CDK7,NR1I2,SLC25A4,P…
HALLMARK_MYC_TARGETS_V2	HALLMARK_MYC_TARGETS_V2	0.0370818494066204	0.226116609448114	1	RRP12,SUPV3L1,AIMP2,NOC4L,MPHOSPH10,PHB,NOP16,DUSP2,UTP20,PPRC1,NPM1,PES1,DCTPP1,GNL3,BYSL,HK2,NIP7,TBRG4,LAS1L,MRTO4,RCL1,PA2G4,IPO4,FARSA,MYBBP1A,WDR43,CDK4,SRM,MCM5,UNG,RABEPK,NOLC1,SORD,PPAN,NOP2,MYC,PUS1,SLC29A2,RRP9,HSPE1,NOP56,TCOF1,NDUFAF4,TMEM97,IMP4,TFB2M,EXOSC5,GRWD1,DDX18,MAP3K6,PLK4,WDR74,PRMT3,CBX3,MCM4,PLK1,HSPD1,SLC19A1
HALLMARK_REACTIVE_OXIGEN_SPECIES_PATHWAY	HALLMARK_REACTIVE_OXIGEN_SPECIES_PATHWAY	0.202652010330086	0.226116609448114	1	PRDX6,HHEX,SRXN1,TXNRD2,SBNO2,NDUFB4,GLRX2,EGLN2,MBP,FES,MSRA,HMOX2,NDUFS2,CDKN2D,TXN,STK25,G6PD,FTL,PPP2R4,ABCC1,MGST1,IPCEF1,ERCC2,LAMTOR5,VIMP,NDUFA6,OXSR1,LSP1,MPO,PRDX1,PFKP,GCLM,SCAF4,GLRX,PRDX2,PDLIM1,ATOX1,PRDX4,SOD2,PRNP,GPX4,GCLC,TXNRD1,NQO1,JUNB,CAT,GPX3,GSR,SOD1
HALLMARK_FATTY_ACID_METABOLISM	HALLMARK_FATTY_ACID_METABOLISM	0.0519430240474074	0.226116609448114	1	HMGCS1,GRHPR,MIF,ODC1,MDH1,ENO3,RETSAT,G0S2,LDHA,ALDH9A1,CA2,ACADL,ADIPOR2,S100A10,ACADS,ACADM,GAPDHS,MGLL,FASN,HSD17B7,ALDH3A1,ADH7,CPT2,PTS,ACOX1,EPHX1,HIBCH,FABP1,TDO2,ECHS1,PRDX6,DHCR24,AQP7,ALAD,HCCS,PDHA1,CPOX,ACSS1,CD36,PDHB,ACAA1,SUCLG2,PTPRG,AADAT,SDHC,ACSL1,PCBD1,GLUL,HMGCL,ALDH1A1,ADSL,EHHADH,ERP29,RAP1GDS1,CYP1A1,HADHB,GAD2,ACSL5,HSD17B10,XIST,HSD17B4,FH,IDH3G,VNN1,GCDH,SERINC1,NTHL1,…
HALLMARK_PANCREAS_BETA_CELLS	HALLMARK_PANCREAS_BETA_CELLS	0.267175044343309	0.226116609448114	1	SEC11A,ABCC8,SRP9,GCK,VDR,SPCS1,HNF1A,PAK3,SLC2A2,INS,MAFB,IAPP,PCSK2,PCSK1,PDX1,G6PC2,SRPRB,PAX6,FOXO1,FOXA2,LMO2,SRP14,SST,SYT13,NEUROD1,CHGA,SCGN,GCG,PAX4,NKX6-1,ISL1,PKLR,NEUROG3,STXBP1,ELP4,INSM1,AKT3,DPP4,NKX2-2,DCX
HALLMARK_MYC_TARGETS_V1	HALLMARK_MYC_TARGETS_V1	0.0239837419322057	0.226116609448114	1	EPRS,EIF4E,NPM1,AP3S1,COPS5,HDAC2,XPOT,PHB2,CANX,PWP1,FBL,ERH,TCP1,TYMS,C1QBP,FAM120A,EIF4G2,PPM1G,SSBP1,RRP9,EIF2S2,EIF2S1,PSMA1,MRPS18B,RSL1D1,PSMA2,PRPS2,SNRPG,PSMA6,SNRPA,NOP56,TARDBP,ORC2,COX5A,STARD7,HNRNPA2B1,HNRNPR,SNRPA1,USP1,TXNL4A,GNB2L1,YWHAQ,RPL22,PCNA,ILF2,SNRPD2,SNRPD3,NCBP1,NCBP2,PRDX3,RPL34,CYC1,SET,SF3B3,TUFM,SF3A1,YWHAE,TRIM28,DHX15,MCM7,PCBP1,EIF4A1,PSMD1,PSMD3,RANBP1,PSMD7,PS…
HALLMARK_OXIDATIVE_PHOSPHORYLATION	HALLMARK_OXIDATIVE_PHOSPHORYLATION	0.00573196373462156	0.226116609448114	1	NDUFA7,ATP5F1,NDUFA1,ISCU,NDUFB2,NDUFB1,NDUFA4,BDH2,NDUFA2,PHB2,TCIRG1,NDUFA9,NDUFA8,NDUFB5,NDUFB3,NDUFB8,NDUFB6,ATP5G2,TIMM10,ATP5G3,TIMM13,NDUFC1,ISCA1,NDUFC2,COX4I1,OAT,UQCRB,MFN2,UQCRH,NDUFS6,NDUFS4,UQCRFS1,NDUFS7,NDUFS1,CYCS,CASP7,NDUFS8,RHOT1,NDUFV2,NDUFV1,SLC25A11,TIMM50,CYB5R3,UQCRC2,RHOT2,COX7C,MRPS11,MRPS12,GLUD1,SLC25A12,ABCB7,MRPS22,ATP5J2,ALDH6A1,TIMM8B,LRPPRC,BAX,MRPS15,MRPS30,SLC25…
HALLMARK_HEDGEHOG_SIGNALING	HALLMARK_HEDGEHOG_SIGNALING	0.0911798102598328	0.226116609448114	1	CDK5R1,MYH9,PTCH1,OPHN1,AMOT,SLIT1,ADGRG1,PLG,SCG2,LDB1,UNC5C,RASA1,DPYSL2,CELSR1,NF1,TLE1,L1CAM,RTN1,THY1,NRP2,NRCAM,CRMP1,SHH,GLI1,TLE3,VLDLR,ACHE,PML,CNTFR,HEY2,HEY1,VEGFA,NKX6-1,CDK6,ETS2,NRP1
HALLMARK_E2F_TARGETS	HALLMARK_E2F_TARGETS	0.214344300193082	0.226116609448114	1	CDKN2A,RFC1,RAD51AP1,CENPM,SMC6,MTHFD2,KIF18B,SLBP,NUP205,RRM2,UNG,PPM1D,CCP110,EIF2S1,SSRP1,PPP1R8,PHF5A,CIT,RQCD1,BRMS1L,TRIP13,BRCA1,SHMT1,PSIP1,NOP56,PMS2,ORC2,MMS22L,WEE1,TIMELESS,PAICS,PNN,CBX5,EED,USP1,CHEK2,MRE11A,DONSON,PCNA,TK1,UBR7,DCLRE1B,RFC2,SPAG5,MXD3,RBBP7,NUP107,RAD50,POP7,TCF19,EXOSC8,MLH1,MCM7,IPO7,BUB1B,E2F8,PSMC3IP,DNMT1,RANBP1,LYAR,POLD3,POLD1,POLD2,NUDT21,NUP153,DUT,PRKDC,R…
HALLMARK_DNA_REPAIR	HALLMARK_DNA_REPAIR	0.0656781537594913	0.226116609448114	1	SAC3D1,TSG101,GTF2H1,AK1,BCAM,SEC61A1,TYMS,PDE4B,ADRM1,XPC,DDB2,ERCC5,POLA2,POM121,SDCBP,UMPS,SSRP1,BCAP31,ADA,PCNA,POLR2F,RFC2,NCBP2,COX17,POLD3,POLD1,IMPDH2,NUDT21,DUT,RPA3,NME1,POLE4,SURF1,GTF2B,RAD52,TARBP2,RAD51,TAF13,GTF2F1,TAF10,REV3L,HCLS1,TAF12,SNAPC4,USP11,POLR1D,GTF2H3,PNP,DDB1,POLR1C,EIF1B,GTF2H5,DGUOK,RPA2,DGCR8,GTF2A2,CCNO,NFX1,NT5C,SNAPC5,STX3,BRF2,UPF3B,ERCC2,SRSF6,NELFB,NELFE,GUK…
FOXA2 AND FOXA3 TRANSCRIPTION FACTOR NETWORKS	FOXA2 and FOXA3 transcription factor networks	0.282253580035894	0.226116609448114	1	KCNJ11,DLK1,PDX1,NR3C1,APOA1,ALAS1,TTR,AKT1,FOXF1,SLC2A2,INS,ALB,CEBPA,BDH1,HADH,NKX2-1,HNF1A,ALDOB,HMGCS1,FOXA2,FOXA3,PKLR,IGFBP1,ABCC8,TFRC,SP1,UCP2,F2,G6PC,AFP,GCK,HNF4A,CPT1A,TAT,ACADVL,PCK1,CREB1,CEBPD,NF1,FOXA1,CPT1B,CPT1C,ACADM,CEBPB
N-CADHERIN SIGNALING EVENTS	N-cadherin signaling events	0.320187286173856	0.226116609448114	1	ROCK1,AXIN1,CTNNA1,KIF5B,DAGLB,DCTN1,PLCG1,JUP,CDH2,FER,CDC42,CTNNB1,DAGLA,CTTN,CNR1,GSN,RAC1,MAPK8,CAMK2G,RHOA,GRIA2,MAPRE1,PTPN1,GAP43,FGFR1,LRP5,PIK3R1,CALM3,PIK3CA,PTPN11,CTNND1,CALM1,GJA1,CALM2,MYL2,PIP5K1C
REGULATION OF TELOMERASE	Regulation of Telomerase	0.319688429865372	0.226116609448114	1	NCL,FOS,MAPK1,JUN,RAD9A,MAPK3,RAD1,RAD50,IL2,ATM,HUS1,SP1,BLM,NFKB1,MRE11A,NBN,SIN3A,SIN3B,IFNG,DKC1,MYC,NR2F2,EGFR,TERT,AKT1,ZNFX1,PTGES3,RPS6KB1,XRCC6,TGFB1,TERF2IP,SAP30,MAX,XRCC5,E2F1,SP3,HDAC1,CDKN1B,HDAC2,PARP2,ABL1,MTOR,IRF1,SMG5,SMG6,TERF1,PINX1,YWHAE,WRN,SAP18,SMAD3,ACD,TNKS,WT1,POT1,TINF2,TERF2,HNRNPC,EGF,ESR1,MXD1,HSP90AA1,RBBP4,CCND1,UBE3A,RBBP7,IFNAR2
TRK RECEPTOR SIGNALING MEDIATED BY PI3K AND PLC-GAMMA	Trk receptor signaling mediated by PI3K and PLC-gamma	0.199927553426622	0.226116609448114	1	PDPK1,PLCG1,AKT1,SHC1,PRKCD,NRAS,BAD,EPB41L1,YWHAG,CAMK4,YWHAH,NTRK1,GSK3B,NGF,YWHAQ,SOS1,YWHAB,TRPC3,EGR1,AGAP2,CAMK2A,GAB1,KRAS,SRC,FOXO3,PIK3R1,SFN,TRPV1,YWHAZ,YWHAE,PIK3CA,CREB1,CCND1,GRB2,HRAS,STAT5A
SIGNALING EVENTS MEDIATED BY THE HEDGEHOG FAMILY	Signaling events mediated by the Hedgehog family	0.0473994017661997	0.226116609448114	1	IHH,BOC,LRP2,HHIP,AKT1,PIK3R1,HHAT,CDON,PTCH2,PIK3CA,PTCH1,PTHLH,LRPAP1,ARRB2,SMO,GLI2,GAS1,TGFB2,SHH,DHH,ADRBK1,STIL
REELIN SIGNALING PATHWAY	Reelin signaling pathway	0.310262047151474	0.226116609448114	1	AKT1,MAP3K11,VLDLR,CDK5,LRP8,MAPK8,CRKL,GSK3B,CBL,ITGB1,CDK5R1,DAB1,FYN,GRIN2B,MAPT,PAFAH1B1,RAPGEF1,PIK3R1,MAP2K7,ARHGEF2,MAP1B,GRIN2A,ITGA3,NCK2,RAP1A,RELN,PIK3CA,LRPAP1
SIGNALING EVENTS MEDIATED BY HDAC CLASS III	Signaling events mediated by HDAC Class III	0.319284881392168	0.226116609448114	1	TUBA1B,HIST1H4J,HIST1H4D,HIST1H4I,HIST1H4F,HIST1H4C,HOXA10,HIST1H4E,HIST1H4A,HIST1H4B,HIST2H4B,XRCC6,ACSS1,FOXO4,HIST2H4A,FHL2,ACSS2,BAX,CDKN1A,HDAC4,SIRT3,SIRT2,SIRT1,SIRT7,TP53,KAT2B,HIST1H1E,HIST1H4H,PPARGC1A,CREBBP,FOXO3,MEF2D,HIST1H4L,HIST4H4,TUBB2A,HIST1H4K,FOXO1,MYOD1,EP300
BETA5 BETA6 BETA7 AND BETA8 INTEGRIN CELL SURFACE INTERACTIONS	Beta5 beta6 beta7 and beta8 integrin cell surface interactions	0.338872391057841	0.226116609448114	1	SDC1,FBN1,ITGA4,TGFBR1,FN1,ITGB6,ITGAV,ITGB8,ITGB7,ITGB5,PLAUR,VCAM1,VTN,EDIL3,MADCAM1,PLAU,CYR61
VISUAL SIGNAL TRANSDUCTION: RODS	Visual signal transduction: Rods	0.213587013612307	0.226116609448114	1	GNB1,RDH5,GUCY2D,RDH12,PDE6A,PDE6B,GNGT1,LRAT,SLC24A1,GNB5,RGS9,GRK1,RHO,CNGA1,SAG,PDE6G,RGS9BP,GUCA1C,RPE65,GUCY2F,GUCA1A,GNAT1,GUCA1B
CELLULAR ROLES OF ANTHRAX TOXIN	Cellular roles of Anthrax toxin	0.337333276682572	0.226116609448114	1	MAP2K3,TNF,IL18,MAP2K4,MAP2K1,NLRP1,DEFA1B,CASP1,IL1B,DEFA1,MAP2K7,ANTXR2,MAPK1,ANTXR1,PGR,MAP2K2,CALM3,CALM1,VCAM1,MAPK3,CALM2,MAP2K6
INSULIN-MEDIATED GLUCOSE TRANSPORT	Insulin-mediated glucose transport	0.295204850989117	0.226116609448114	1	STX4,PPP1CC,AKT1,INS,SLC2A4,INSR,YWHAG,YWHAH,RHOQ,GSK3B,GYS1,LNPEP,YWHAQ,TRIP10,TBC1D4,PPP1R3A,STXBP4,ASIP,AKT2,YWHAB,VAMP2,SFN,YWHAZ,YWHAE,CALM3,CALM1,CALM2,PRKCI,PRKCZ
VALIDATED NUCLEAR ESTROGEN RECEPTOR BETA NETWORK	Validated nuclear estrogen receptor beta network	0.136852133324146	0.226116609448114	1	ZNF14,ESR2,SMARCE1,NR0B2,SMARCB1,NR0B1,DDX54,UBA3,NCOA1,NCOA2,NCOA3,UBE2M,C3,NEDD8,SMARCA4
VALIDATED TARGETS OF C-MYC TRANSCRIPTIONAL ACTIVATION	Validated targets of C-MYC transcriptional activation	0.0814462783886878	0.226116609448114	1	NCL,BIRC5,NPM1,PMAIP1,IREB2,SERPINI1,SMAD4,SHMT1,PDCD10,HSPD1,POLR3D,UBTF,PEG10,SUPT7L,TK1,ID2,MINA,GAPDH,ODC1,ACTL6A,HSPA4,GPAM,RUVBL1,SNAI1,CREBBP,TAF9,BCAT1,KIR3DL1,MTDH,SUPT3H,LIN28B,RCC1,CDK4,PFKM,TAF10,EIF4G1,TFRC,TAF12,NME2,HMGA1,EIF2S1,HUWE1,FOSL1,PTMA,NDUFAF2,CDCA7,DDX18,CDC25A,SLC2A1,RPL11,MYCT1,TAF4B,KAT5,TRRAP,BMI1,LDHA,CAD,NBN,PRDX3,EP300,MYC,TERT,MAX,AK6,CCND2,BAX,RUVBL2,MMP9,E2F3,T…
REGULATION OF RAS FAMILY ACTIVATION	Regulation of Ras family activation	0.319371805643572	0.226116609448114	1	RASGRP1,RASGRP2,PRKCA,LGALS1,NRAS,RASAL1,RASGRP3,RASGRP4,SOS2,RABGEF1,RRAS,RASA4,RASA2,DAB2IP,LGALS3,PLCE1,RASGRF2,SYNGAP1,SOS1,RASGRF1,RASA1,CAMK2B,KRAS,PRKCB,CALM3,PRKCE,RIN1,CALM1,CALM2,NF1,PRKCZ,GRB2,HRAS
FOXO FAMILY SIGNALING	FoxO family signaling	0.130371597568334	0.226116609448114	1	CHUK,AKT1,XPO1,CTNNB1,FOXO4,YWHAG,MAPK8,YWHAH,SKP2,YWHAQ,SIRT1,KAT2B,MAPK10,YWHAB,CDK2,CDKN1B,CCNB1,CREBBP,CSNK1A1,FOXO3,GADD45A,SFN,SGK1,YWHAZ,YWHAE,RALA,G6PC,SOD2,CSNK1D,FASLG,CSNK1G1,RALB,CSNK1G2,CAT,BCL2L11,FOXO1,RBL2,USP7,RAN,IKBKB,PLK1,ZFAND5,CSNK1G3,MAPK9,BCL6,CSNK1E,FBXO32,EP300
P73 TRANSCRIPTION FACTOR NETWORK	p73 transcription factor network	0.321792732477757	0.226116609448114	1	RNF43,DCP1B,BUB1,BAK1,HAGH,PFDN5,GRAMD4,PEA15,FASN,BUB3,FBXO45,TP63,RELA,UBE4B,GNB2L1,BRCA2,CDKN1A,CASP2,PIN1,RCHY1,PPAP2A,CHEK1,FOXO3,SFN,CDK6,SP1,CCNA2,NDUFS2,AFP,TUBA1A,MDM2,SERPINA1,IL1RAP,FLOT2,SERPINE1,CLCA2,RAD51,TP53AIP1,PLK1,WWOX,IL4R,S100A2,KAT5,AEN,HSF1,CCNE2,DEDD,EP300,MYC,PRKACB,RB1,ADA,BBC3,PLK3,FAS,NTRK1,BAX,SIRT1,JAG2,TP53I3,ITCH,MAPK11,TP73,CDK2,CCNB1,HEY2,ABL1,YAP1,PML,GDF15,MAP…
VALIDATED TRANSCRIPTIONAL TARGETS OF TAP63 ISOFORMS	Validated transcriptional targets of TAp63 isoforms	0.0917772148582168	0.226116609448114	1	NQO1,NOC2L,DHRS3,CHUK,EVPL,DICER1,GPX2,SMARCD3,SSRP1,OGG1,PMAIP1,SPATA18,TFAP2C,TP63,DST,MFGE8,TRAF4,CDKN1A,FDXR,EGR2,ITGA3,SP1,MDM2,FLOT2,CLCA2,S100A2,PLK1,BTRC,SHH,AEN,VDR,EP300,ADA,PRKCD,BBC3,FAS,ITGB4,BAX,YWHAQ,JAG1,TP53I3,ITCH,HBP1,ABL1,PML,GDF15,PERP,GADD45A,IGFBP3,CDKN2A,SERPINB5,IKBKB,CABLES1,WWP1
REGULATION OF ANDROGEN RECEPTOR ACTIVITY	Regulation of Androgen receptor activity	0.222352826819037	0.226116609448114	1	JUN,GNB2L1,MAPK8,TRIM24,EHMT2,EGR1,APPBP2,CREBBP,RCHY1,KAT7,SMARCE1,SRY,DNAJA1,NR2C2,SRC,NR2C1,MDM2,POU2F1,NCOA1,RXRG,RXRA,HOXB13,RXRB,PDE9A,TMPRSS2,KAT5,SPDEF,ZMIZ2,SENP1,KLK3,EP300,KLK2,NR3C1,GATA2,CEBPA,AR,PKN1,SMARCC1,SMARCA2,HDAC7,GSK3B,SIRT1,KAT2B,HDAC1,MAP2K4,NR0B1,MAPK14,CARM1,FOXO1,NCOA2,REL,HSP90AA1,MAP2K6
DEGRADATION OF BETA CATENIN	Degradation of beta catenin	0.181561183013134	0.226116609448114	1	AXIN1,DVL3,APC,CSNK1A1,WNT3A,FZD5,CTNNB1,GSK3A,CUL1,CSNK1D,AXIN2,SKP1,GSK3B,LRP6,BTRC,DVL2,DVL1,CSNK1E
S1P1 PATHWAY	S1P1 pathway	0.285974230102072	0.226116609448114	1	ABCC1,KDR,PLCG1,MAPK1,PDGFRB,VEGFA,GNAO1,GNAI2,RAC1,PDGFB,S1PR1,PLCB2,GNAI1,PTGS2,MAPK3,RHOA,GNAI3,SPHK1,GNAZ
NEPHRIN NEPH1 SIGNALING IN THE KIDNEY PODOCYTE	Nephrin Neph1 signaling in the kidney podocyte	0.0499828735156603	0.226116609448114	1	NPHS1,TJP1,PLCG1,AKT1,NPHS2,KIRREL,JUN,PIK3CB,RAC1,BAD,MAPK8,WASL,F2RL2,MAPK10,MAP2K4,FYN,PARD6A,PIK3R1,NCK2,PIK3CA,CD2AP,PRKCI,ARRB2,NCK1,PRKCZ,GRB2,MAPK9,TRPC6
E-CADHERIN SIGNALING IN THE NASCENT ADHERENS JUNCTION	E-cadherin signaling in the nascent adherens junction	0.309619264117314	0.226116609448114	1	NCKAP1,CTNNA1,TJP1,JUP,AKT1,CRK,CDH1,ENAH,CDC42,CTNNB1,ARF6,MLLT4,CTTN,CYFIP2,RAP1B,ITGAE,RAC1,RHOA,AP1M1,KLHL20,DLG1,SRC,RAPGEF1,PIK3R1,IQGAP1,VAV2,WASF2,TIAM1,RAP1A,ITGB7,PIK3CA,CTNND1,PIP5K1C,ABI1,CCND1,NME1
E-CADHERIN SIGNALING IN KERATINOCYTES	E-cadherin signaling in keratinocytes	0.051712535641204	0.226116609448114	1	PIP5K1A,CTNNA1,FYN,VASP,PLCG1,EGFR,ZYX,SRC,JUP,AKT1,PIK3R1,CDH1,CTNNB1,RAC1,PIK3CA,CTNND1,RHOA,AJUBA,FMN1,CASR,AKT2
INTEGRIN-LINKED KINASE SIGNALING	Integrin-linked kinase signaling	0.290789504029135	0.226116609448114	1	LIMS1,AKT1,ILK,ZYX,CDC37,XPO1,ACTN1,CDC42,JUN,CTNNB1,DIAPH1,ARHGEF7,RAC1,RUVBL2,GSK3B,PPP1R12A,PARP1,ARHGEF6,RUVBL1,SNAI1,IQGAP1,NCK2,RICTOR,PARVB,RHOG,PXN,PARVG,PPP1R14A,TNS1,ELMO2,CREB1,GIT2,MYL9,AURKA,HSP90AA1,PPP1R14B,TACC3,PPP1R14C,CCND1,LIMS2,CKAP5,ILKAP,ZEB1,NACA
LISSENCEPHALY GENE (LIS1) IN NEURONAL MIGRATION AND DEVELOPMENT	Lissencephaly gene (LIS1) in neuronal migration and development	0.0607545025609549	0.226116609448114	1	CSNK2A1,CDC42,RAC1,NUDC,VLDLR,LRP8,CDK5,RHOA,CDK5R1,DAB1,ABL1,CLIP1,PAFAH1B1,KATNA1,CDK5R2,PAFAH1B2,PAFAH1B3,IQGAP1,DYNC1H1,MAP1B,DCX,YWHAE,PLA2G7,RELN,DYNLT1,CALM3,CALM1,LRPAP1,CALM2,NDEL1,PPP2R5D
C-MYC PATHWAY	C-MYC pathway	0.124760871055526	0.226116609448114	1	AXIN1,MYC,ZBTB17,MAX,AK6,SKP2,GSK3B,RUVBL2,SUPT7L,HBP1,ACTL6A,PIN1,RUVBL1,TAF9,SUPT3H,PML,TAF10,CDKN2A,PPP2CA,PPP2R5A,TAF12,FBXW7,PAK2,KAT5,TRRAP,KAT2A
SIGNALING MEDIATED BY P38-GAMMA AND P38-DELTA	Signaling mediated by p38-gamma and p38-delta	0.26680920172629	0.226116609448114	1	MAP2K3,MAPK13,SNTA1,EEF2K,MAPT,STMN1,MAPK12,CCND1,MAP2K6,PKN1
HEDGEHOG SIGNALING EVENTS MEDIATED BY GLI PROTEINS	Hedgehog signaling events mediated by Gli proteins	0.321910795345884	0.226116609448114	1	GNB1,SIN3A,SIN3B,GNG2,AKT1,XPO1,PRKACA,PRKCD,SAP30,GSK3B,LGALS3,FOXA2,HDAC1,CREBBP,HDAC2,MAP2K1,CSNK1A1,GLI1,RAB23,GLI3,FBXW11,SUFU,MTSS1,STK36,SAP18,GNAO1,PIAS1,GNAI2,CSNK1D,CSNK1G1,GNAI1,PTCH1,CSNK1G2,IFT88,IFT172,ARRB2,KIF3A,SMO,GNAI3,SPOP,GLI2,BTRC,SHH,GNAZ,RBBP4,CSNK1G3,CSNK1E,RBBP7
P04375	5HT3 type receptor mediated signaling pathway	0.0744045218544605	0.226116609448114	1	SNAP25,KCNK3,SLC6A4,STX3,SNAP29,VAMP1,VAMP2,SNAP23,SLC18A1,VAMP3,SLC18A2,VAMP8,KCNK9
P04372	5-Hydroxytryptamine degredation	0.0832473133885663	0.226116609448114	1	ALDH3A1,ALDH3A2,ALDH16A1,ALDH1L2,IL4I1,ALDH3B2,MAOB,MAOA,ALDH1L1,ALDH8A1,ALDH4A1,ALDH9A1,ALDH1A3,ALDH2,ALDH7A1,ALDH1B1,ALDH1A1,ALDH1A2
P00013	Cell cycle	0.0318339853695658	0.226116609448114	1	PSMD11,CCND3,PSMD3,CCND2,PSME3,PSMD4,PSMD7,CINP,CCNE2,RPA3,PSMD14,CCNE1,PSMD12,PSMD13
P00016	Cytoskeletal regulation by Rho GTPase	0.317101111757265	0.226116609448114	1	MYH10,MYLK,MYH11,ACTC1,MYH14,MYH13,TUBB4A,RAC1,ACTB,TUBB4B,ARPC3,ARPC2,PFN3,RAC2,TUBB,PFN2,ARPC5,PFN1,DIAPH2,ARPC4,SSH1,DIAPH1,MYH7B,ACTBL2,STMN1,WASL,CFL1,CFL2,ARPC1B,ARPC1A,VASP,MYH8,MYH9,MYH6,MYH7,MYLK2,MYH4,MYO3B,MYH2,STMN4,MYH3,MYLK3,TUBB6,ARHGAP1,PAK1,RHOC,ARHGAP8,TUBB8,TUBB3,TUBB1,MYO3A,ARHGEF1,MYH1,ROCK1,LIMK1,ACTA1,ACTA2,ROCK2,ENAH,TUBB2B,TUBB2A,RHOU,PAK6,ACTG1,PAK7,ACTG2,CDC42,PAK2,PAK3…
P02738	De novo purine biosynthesis	0.0154527278344316	0.226116609448114	1	NME6,AK8,NME7,GART,AK4,GMPS,AK2,AK5,RRM1,ADSL,NME1,RRM2,NME2,NME3,NME4,NME5,GUK1,ADSS,ADSSL1,IMPDH2,AK3,AK1,RRM2B,DSCAML1,ATIC,PPAT
P02739	De novo pyrimidine deoxyribonucleotide biosynthesis	0.0101936356967168	0.226116609448114	1	DUT,DTYMK,RRM1,DSCAML1,RRM2,RRM2B,ADAT2,NME3,NME1,TYMS,NME2,NME4
P00017	DNA replication	0.196401104617963	0.226116609448114	1	EME2,EME1,CDC25C,BAZ1A,CDC25A,POLA2,RNASEH1,KCTD13,SET,SMARCAL1,MGME1,TOP3A,TOP1,TFAM,ATR,ZPR1,TOP1MT,ORC1,NASP,TONSL,ORC2,RBBP8,GINS2,FEN1,GINS3,EXO1,GINS4,GINS1,ATM,CDK1,RFC4,RFC1,CDT1,RFC5,RFC3,TICRR,RFC2,SETMAR,RECQL5,CDK2,REV3L,RFWD3,FBXO18,MMS22L,LIG3,CDC7,POLL,RHNO1,DNA2,RAD51,ORC4,POLQ,POLD3,PURA,ORC5,POLD4,RAD50,RBM14,MUS81,HMGA1,POLN,POLD1,POLD2,RPA3,CDK2AP1,RPA1,FANCM,PARP1,RPA2,RNASEH…
P00023	General transcription regulation	0.0547975856151243	0.226116609448114	1	CFAP20,GTF2F2,GTF2F1,TAF12,GTF2A1L,TTF1,GTF2H3,GTF2H4,TAF11,GTF2H1,GTF2B,AK6,GTF2A2,GTF2A1,TAF9,MTERF2,POLR2C,TAF9B,GTF2E2,GTF2E1,TAF6,BRF2,TAF7,TAF8,TAF2,TBPL1,BRF1,TAF4,POLR2H,TAF1C,POLR2F
P00024	Glycolysis	0.262616919924061	0.226116609448114	1	ENO1,GAPDH,PFKM,PKM,GPI,TPI1,PGAM4,PKLR,ENO2,PGK1,ALDOA,PFKL,HKDC1,HK2,HK1,PGAM2,BPGM
P00025	Hedgehog signaling pathway	0.0760555722891745	0.226116609448114	1	BTRC,CSNK1A1,FBXW11,CSNK1E,GSK3B,PRKAR2B,PRKAR2A,PRKAR1A,PTCH1,PRKAR1B,UBR5,CSNK1A1L,GLI3,STK36,CREBBP,GLI1,SMO,SUFU,SHH
P02746	Heme biosynthesis	0.297516111742788	0.226116609448114	1	COX10,FECH,ALAD,QARS,EPRS,HMBS,CPOX,EARS2,UROD,PPOX,RSAD1
P00029	Huntington disease	0.327556929783886	0.226116609448114	1	AP2A2,SP1,AP2A1,IFT57,APAF1,DYNC1I2,ARL4A,ARL4D,ARL4C,MAP3K10,WASL,CAPN12,ARPC5L,CAPN10,CAPN11,TP53,DNAI2,ACTA1,ACTA2,DYNC1I1,ARL1,GAPDHS,CAPN1,TP73,CAPN3,CAPN2,CAPN9,CAPN5,ACTC1,CAPN7,ACTB,CAPN6,GAPDH,DNAH5,DNAH8,DNAH7,DNAH3,SYNJ1,TP63,RHOQ,AKT1,RHOJ,CLTB,HIP1R,CYC1,ARF4,CYFIP2,CYFIP1,DNAL4,MAP2K4,ARFIP2,ARF1,ARF3,AKT3,TUBB3,AKT2,RHOG,TUBB8,TUBB6,DYNC1H1,TUBB1,DYNLL2,DYNLL1,DLG4,CASP8,ACTR2,FOS,…
P00037	Ionotropic glutamate receptor pathway	0.27425445408526	0.226116609448114	1	SLC17A6,GRIA2,GRM3,GRM2,VAMP3,VAMP2,VAMP8,GRIA1,CACNG5,GRIA3,GRIN1,GRIN2A,SHANK1,SLC17A8,CACNG2,GRIA4,CAMK2A,STX11,SNAP23,CAMK2B,PICK1,NSF,SNAP25,SLC1A1,GRIN2C,GRIN2B,STX19,SLC1A3,CAMK2D,SLC1A7,GRIN2D,SLC1A6,GRIK5,GRIK4,SLC1A2,GRIN3A,GRIK1,SNAP29,GRIK3,GRIK2,VAMP1
P00042	Muscarinic acetylcholine receptor 1 and 3 signaling pathway	0.332568557003115	0.226116609448114	1	VAMP8,GNB1,GNB2,CHRM3,PRKCQ,GNAQ,PRKCD,PRKCB,VAMP1,SNAP29,GNB3,VAMP2,GNB4,VAMP3,CHRM1,GNB5,ITPR3,GRIN1,SNAP25,SNAP23,BCHE,GNG11,ACHE,PRKCZ,SLC5A7,SLC18A3,GNG10,GNGT2,ITPR2,ITPR1,PLCB4,GRIN2B,PKN3,GRIN2C,GNA14,GNA11,GRIN3A,GNG8,GNG7,CHAT,STX1A,PRKCA,GNG3,GRIN2D,GNG5,GNG4,PRKCG,PKN1,STX1B,PRKCE,GRIN2A,PRKCI,PRKCH,PKN2
P00044	Nicotinic acetylcholine receptor signaling pathway	0.284139546053618	0.226116609448114	1	CHRNA9,ACTR1A,ACTR1B,CHRNA5,MYO7A,ACTG1,ACTG2,CTAGE4,MYH15,SLC44A3,MYO7B,CHRNA10,MYO1F,MYH10,MYO10,CHRNG,SLC6A8,MYO16,MYH11,CHRNB4,SLC18A3,CHRNB3,MYH13,ACTB,CHRND,MYO1A,CHRNB2,ACTC1,CHRNB1,MYO1C,MYH14,MYO1B,SLC5A7,MYO1E,MYO19,MYO1D,CHRNE,MYO1G,MYO15A,BCHE,SNAP23,STX16,SNAP25,STX11,MYO5C,MYO5B,MYH7B,MYO18A,SNAP29,MYO5A,ACHE,ACTBL2,STX19,MYO9A,CTAGE15,PLEKHH3,STX1B,MYO18B,VAMP2,VAMP1,VAMP8,VAMP3,MY…
P00049	Parkinson disease	0.323639161824725	0.226116609448114	1	HSPA1L,SRC,FBXW7,PSMB7,PSMA7,SFN,STUB1,PSMA8,HSPA6,TOR1A,YES1,HSPA5,HSPA2,STX12,PSMB3,PSMB1,HCK,YWHAB,CSNK2B,CSNK1A1L,FBXW11,HSPA8,HSPA9,CSNK1A1,YWHAE,YWHAG,YWHAH,CSNK1D,UBE2L6,PARK2,MAPK10,UBE2L3,YWHAQ,MAPK15,NDUFV2,MAPK14,FYN,CSNK1E,MAPK12,GPR37,SEPT5,SNCG,SEPT4,SEPT2,SNCAIP,SNCB,SLC6A3,SNCA,UCHL1,CASK,CCNE2,CSNK2A2,CSNK2A3,PLD2,CUL1,CSK,CCNE1,GPR37L1,UBE2J2,CSNK1G2,LYN,PSMA1,MAPK1,PSMA2,TOR2A,…
P02771	Pyrimidine Metabolism	0.338524276301213	0.226116609448114	1	DPYD,NT5E,CDA,DPYS,DPYSL2,DPYSL3,UPB1,ALDH6A1,ABAT,DPYSL5
P02775	Salvage pyrimidine ribonucleotides	0.193655736919621	0.226116609448114	1	NME3,NME2,NME4,UCK2,UCK1,UPP2,UCKL1,UPP1,ADAT2,UPRT
P00054	Toll receptor signaling pathway	0.199390558306112	0.226116609448114	1	TBK1,NFKBIE,TOLLIP,UBE2V1,NFKBIA,TLR2,TIRAP,TLR6,TLR4,ELK1,TLR3,MAP3K7,TLR9,TLR8,TLR7,IKBKE,UBE2N,JUN,MAPK14,MAPK9,MAPK3,MAPK8,IRF3,TNFAIP3,IKBKB,CD14,IRAK4,IRAK3,MYD88,MAP3K8,TICAM2,TRAF6,CHUK,IRAK1,TLR10,MAP2K1,MAP2K2,LY96,MAP2K3,TAB1,ECSIT,TANK
P00055	Transcription regulation by bZIP transcription factor	0.147056685566588	0.226116609448114	1	GTF2H4,GTF2H3,CREBBP,TAF7,TAF6,TAF8,BRF1,BRF2,GTF2H1,TAF11,AK6,TTF2,CREB5,GTF2B,TTF1,GTF2A1L,PRKAR1A,GTF2F2,CFAP20,PRKAR1B,GTF2F1,TAF12,EP300,POLR2H,TAF9B,TBP,POLR2C,TBPL2,TAF1C,POLR2F,POLR2E,POLR2L,PSMC3IP,GTF2A1,CREB3L2,GTF2A2,GTF2E1,PRKAR2B,GTF2E2,PRKAR2A,TBPL1,CREB3L3,TAF4,TAF2,MTERF2,CREB3L1,TAF9,CREB3L4
P00060	Ubiquitin proteasome pathway	0.208560357898269	0.226116609448114	1	UBE2N,UBE2E3,UBE2L3,UBE2B,PSMC4,UBA1,PSMD14,PSMD13,UBA3,MDM2,UBE2K,UBA2,UBE2S,UBE2T,SMURF2,SMURF1,UBE2E1,UBE2E2,UBE3B,UBE3A,UBE2G1,UBE2G2,UBA7,UBA6,UBE2V2,SAE1,UBE3C,UBE2D3,UBE2D4,WWP2,UBE2D2,ATG7,WWP1,PSMD2,PSMD1,ITCH,PSMD4,PSMD7,UBE2D1,TREX2,UBE2A,UBE2C,UBE2L6
P00057	Wnt signaling pathway	0.253278982313318	0.226116609448114	1	DVL2,PRICKLE2,HOXB9,WNT3A,WNT10B,USP34,SMURF1,SFRP2,CAV1,TBL1XR1,WNT2B,SMURF2,AP2A2,AP2A1,WNT3,AP2B1,STRN,LRP4,APC,PPAP2B,WNT6,BTRC,VPS35,FRAT2,LRP6,FRAT1,VPS26A,FZD8,PLCB3,PDE6G,VPS29,ARL6,GNAO1,FRZB,LRP5,SMO,LEF1,PPP3CA,RAC1,WNT8A,CSNK1G1,TNRC6A,CSNK1G2,PPP3R1,ARHGEF19,TMEM64,CSNK1A1,CLTC,CSNK1A1L,PTEN,PLCB2,TNRC6B,OTULIN,AP2M1,DAAM1,CTNNB1,TNKS2,WNT1,WNT4,SKP1,CSNK1E,WNT2,PFN1,ROR2,WLS,AXIN1,A…
GO:0043620	regulation of DNA-templated transcription in response to stress	0.0886855916960735	0.226116609448114	1	PSMD1,HMOX1,BAG3,HIF1AN,PSMD5,PSMD4,PSMD3,PSMD2,KLF2,DNAJB1,PSMC1,PSMC2,HSF1,STOX1,BACH1,RBPJ,NOTCH1,ATF3,PSMC6,ATF4,NEDD4,PSMC3,PSMC5,PSMC4,TAF1,EPAS1,UBE2D1,MUC1,PSMB9,ATF6,CREBBP,PSMB8,EPO,CHD6,CEBPB,MBTPS2,RGS14,VHL,PSMD14,SIRT2,EGLN2,EGLN3,GCN1L1,EGLN1,PSMF1,PSMB11,HSPA5,LIMD1,PSME2,NCK1,UBC,PSME3,PSME4,UBB,PSMB10,BCLAF1,PSMD6,PSMD7,PSMD8,PSMD9,MT3,TP53,CA9,PSME1,HIGD1A,CREB3L3,CREB3L1,ATF6B…
GO:0000422	autophagy of mitochondrion	0.085058854962274	0.226116609448114	1	WDR45,SPATA18,MAP1LC3B2,ATG4A,ATG4B,ATG4C,RB1CC1,ATG4D,GABARAP,ATG5,ATG14,WIPI1,ATG3,ATG7,WIPI2,AMBRA1,MAP1LC3C,FUNDC1,PARK2,MAP1LC3B,ATG9B,MARK2,MAP1LC3A,ATG9A,FBXO7,FUNDC2,SQSTM1,ATG2A,ATG2B,FIS1,PINK1,WDR45B,ATG12,BNIP3,USP30,BECN1,GABARAPL2,GABARAPL1
GO:0072164	mesonephric tubule development	0.25720953703397	0.226116609448114	1	MYC,FOXD1,ROBO2,FGF1,PKD2,FGF2,PKD1,OSR1,GPC3,PAX2,PAX8,SALL1,WNT11,BMP2,SIX1,CTNNBIP1,GATA3,SLIT2,BMP4,GDNF,FGFR2,NPNT,HOXD11,TCF21,HOXA11,CITED1,LHX1,FOXJ1,CER1,FOXC1,BMP7,WT1,SHH
GO:0086001	cardiac muscle cell action potential	0.145580850340493	0.226116609448114	1	SNTA1,CACNA1D,CACNA1C,KCNH2,SCN4B,RYR2,CACNA1G,KCNN2,PKP2,KCNJ8,KCNJ5,ATP1A2,ATP1A1,CAV3,SCN2B,ATP1B1,YWHAE,NEDD4L,SCN1A,GPD1L,SCN1B,SCN3B,GJA1,CACNB2,KCNA5,KCNJ2,HCN4,TRPM4,FGF12,KCNJ3,KCNIP2,ANK2,GJC1,KCNE1,HCN2,DMD,KCNE5,KCNE2,KCNQ1,SCN5A,KCND3,SCN10A,CACNA2D1,SLC8A1
GO:0032392	DNA geometric change	0.0417541183209407	0.226116609448114	1	HMGB1,DNA2,XPA,RAD51,PURA,RAD50,GTF2H1,HMGA1,GTF2H2,CUL4B,PARP1,DDB2,ZRANB3,CUL4A,ASCC3,WRN,RECQL,XPC,RTEL1,DDX11,DHX9,ERCC2,CETN2,MRE11A,CHD1L,ERCC3,POT1,DDX1,RBX1,GTF2H4,GTF2H5,GTF2H3,PIF1,MTERF1,HNRNPA2B1,DDB1,UBC,UBA52,UBB,RAD23B,NBN,SUPV3L1,HMGB3,BLM,RPS27A,TP53,HMGB2
GO:0044706	multi-multicellular organism process	0.284312018347895	0.226116609448114	1	ENDOU,OXTR,PRLHR,TFCP2L1,TAC3,VDR,TAC1,ADCYAP1,PSG5,CLIC5,PSG9,PSG6,EPYC,NPPA,PSG4,FSHB,TLE6,BYSL,EDDM3A,HYAL3,AMBP,PTHLH,CRHR1,PSG3,RLN1,PSG1,LNPEP,PSG11,PSG2,SCGB1A1,KLK14,CYP27B1,PRL,RLN2,PAPPA,INSL4,PPARD,PZP,CORIN,EMP2,CRHBP,STOX2,TNP2,IL1B,MAGED2,SEMG1,CALCA,GHRL,SMCP,BCL2,MAFF,GHSR,PLA2G4C,HPGD,PLA2G4B,APOL2,RPL29,CRH,PRLR,COL16A1,SOD1,TEAD3,LGALS9,PTGFR,HAVCR2,SPP1,IDO1,OVGP1,DKKL1,TRO,IR…
GO:0000725	recombinational repair	0.108349337062153	0.226116609448114	1	BRCA1,SFR1,INO80,KDM4D,NUCKS1,SLX1A,RAD54B,PSMD14,TONSL,RAD51AP1,GINS2,RBBP8,FEN1,SMC5,GINS4,AP5S1,SLX1B,YY1,RECQL5,NABP2,RFWD3,FBXO18,ZFYVE26,ZSWIM7,MEIOB,NABP1,EXD2,GEN1,MMS22L,LIG3,SWSAP1,CDC7,NSMCE2,POLL,AP5Z1,RHNO1,PALB2,MORF4L1,POLQ,RAD51,ERCC4,RAD50,FAN1,MUS81,POLN,SPIDR,RPA3,PARP1,RPA1,RPA2,SLX4,RNF138,WRN,DMC1,RECQL,HUS1,ORAOV1,UBE2N,BRCA2,MRE11A,RAD51B,SFPQ,RAD51C,CDC45,SWI5,NSMCE1,XRCC…
GO:0006446	regulation of translational initiation	0.205075556845696	0.226116609448114	1	POLR2G,EIF4A2,TPR,KHDRBS1,ATF4,AGO2,NCBP1,METTL3,NCBP2,BOLL,NCK1,ALKBH1,YTHDF3,YTHDF2,C8orf88,EIF4B,RPL13A,EIF4H,IMPACT,DDX3X,EIF4G1,HABP4,NCK2,EIF4G2,RBM4,NPM1,EIF4EBP2,KLHL25,EIF4EBP3,EIF4EBP1,RPS6KB2,RPS6KB1,EIF5,EIF5B,DDX1,EIF2B5,EIF1B,EIF2B3,EIF2B4,DNAJC3,EIF2B2,FMR1,EIF1,GLE1,DAZ4,HSPB1,POLR2D,DAZ1,MTIF2,PPP1R15A,CCL5,PPP1R15B,EIF2AK1,EIF4G3,EIF2AK4,PPP1CA,EIF2AK3,DAZ2,YTHDF1,PAIP2,DAZL,CDC…
GO:0035336	long-chain fatty-acyl-CoA metabolic process	0.286819170339186	0.226116609448114	1	ACSL3,ACSL6,ELOVL7,HSD17B12,FAR1,ELOVL3,ACSBG2,ACSL5,ELOVL2,FAR2,ELOVL5,ACSL4,ACSF3,ELOVL1,ACSBG1,DGAT2,DGAT1,ELOVL6,THEM5,TECR,ACSL1,HACD1,ACOT7,HACD2
GO:0072378	blood coagulation, fibrin clot formation	0.324268396545282	0.226116609448114	1	GP5,GP9,KNG1,KLKB1,F3,TFPI,FBLN1,F7,F9,SERPING1,F13A1,GP1BA,F10,F12,F8,APOH,F11,A2M,VWF,F2,PRCP,C1QBP,FGA,FGB,GP1BB,FGG
GO:0022900	electron transport chain	0.0601445861410175	0.226116609448114	1	SDHA,NDUFA1,NDUFV3,SLC25A12,SDHB,UQCC3,COA6,SLC25A13,NDUFA8,NDUFA3,MT-CYB,COX8C,COX8A,NDUFA6,CYB561,NDUFA7,NDUFV1,SDHC,NDUFV2,SDHD,COX6A2,NDUFA9,COX6A1,GPD2,COX10,UQCRC1,D2HGDH,SDHAF2,UQCRC2,UQCR11,NDUFS4,NDUFS8,LACE1,NDUFS6,NDUFS7,NDUFS5,UQCR10,NDUFAF1,COX5A,UQCRQ,COX5B,NDUFAB1,NDUFC2,CYC1,UQCRFS1,MT-CO1,NDUFC1,NDUFA10,NDUFA12,NDUFA11,TAZ,CYCS,COX4I2,COX4I1,NDUFB11,NDUFB10,ALDH5A1,LYRM5,NDUFS3,N…
GO:0003407	neural retina development	0.264979975692794	0.226116609448114	1	AHI1,TFAP2A,TOPORS,RP1,TSPAN12,DSCAM,TGFB2,SMARCD3,PROM1,FOXN4,TFAP2B,THY1,LHX1,PTPRM,PTF1A,SMARCA4,SOX9,SOX8,RORB,SDK1,NEUROD4,NEUROD1,ATOH7,GPM6A,SDK2,SDHAF4,ACTL6A,MEGF11
GO:0009310	amine catabolic process	0.0762830731203251	0.226116609448114	1	SARDH,ACMSD,SMOX,DMGDH,HAAO,PAOX,CHDH,SATL1,SAT1,BHMT,CCBL1,AFMID,AADAT,ALDH7A1,KYNU,SLC44A1,IDO1,TDO2,IDO2,KMO,HNMT
GO:0006289	nucleotide-excision repair	0.158792554561313	0.226116609448114	1	POLR2G,AQR,NTHL1,RNF111,USP45,SUMO1,POLR2A,POLR2K,POLR2L,UBE2V2,ERCC6,ERCC3,RBBP8,UBC,MNAT1,RFC4,RFC1,UBB,RFC5,RFC3,RFC2,UVSSA,COPS2,TP53,COPS5,BIVM-ERCC5,LIG3,POLL,XPA,POLD3,ERCC4,POLD4,GTF2H2C_2,FAN1,GTF2H1,POLD1,POLD2,GTF2H2,CUL4B,RPA3,PARP1,RPA1,DDB2,RPA2,SLX4,CUL4A,GPS1,HUS1,ORAOV1,XPC,UBE2N,ERCC2,BRCA2,UBE2I,CETN2,CHD1L,XAB2,COPS7A,RBX1,COPS7B,GTF2H4,GTF2H5,GTF2H3,OGG1,FANCC,DDB1,TCEA1,XRCC…
GO:1903321	negative regulation of protein modification by small protein conjugation or removal	0.104635776141444	0.226116609448114	1	PSMD1,PSMD5,PSMD4,PSMD3,PSMD2,PSMC1,PSMC2,PRKCG,BAG5,PSMC6,PSMC3,PSMC5,USP44,PSMC4,TAF1,UBE2D1,PSMB9,PSMB8,BUB3,BUB1B,HFE,PSMD14,RPL11,CAV1,SMAD7,PSMF1,CCNB1,PSME2,CDK1,UBC,PSME3,UBB,OGT,PSMB10,RPL5,PRMT3,PSMD6,PSMD7,SOX4,PSMD8,PSMD9,PINX1,PLAA,PSME1,USP4,CDK2,CHP1,UBR5,HDAC8,LIMK1,DNAJA1,FZR1,PSMB1,RNF222,PSMB2,PSMB3,PSMB7,PSMB6,NXN,GNL3L,PSMB4,TRIM39,PSMB5,CDC16,FBXO43,PSMA7,GTPBP4,UBA52,PSMA5,…
GO:0006611	protein export from nucleus	0.231177326062436	0.226116609448114	1	LUZP4,NMD3,RPS15,PKD1,NXF2B,RNPS1,SYMPK,NUP188,NCBP1,MAGOHB,SMURF1,ENY2,MAGOH,NUP93,AGFG1,FYTTD1,SRSF6,SRSF9,SRSF4,NXT1,DHX38,SRSF7,SRSF3,ZC3H11A,HHEX,CASC3,DDX19B,CHP1,NXF1,PABPN1,ZNF593,LTV1,DUSP16,EIF4A3,STRADA,STRADB,NXF5,CPSF3,NXF2,UPF3B,NXF3,CPSF2,CPSF1,SLU7,ABCE1,WDR33,HNRNPA2B1,XPO1,UPF1,XPO5,DDX25,CDC40,THOC7,THOC6,NUP205,AAAS,NUPL1,NUPL2,NUP43,THOC3,UPF2,THOC2,THOC5,NUP107,TPR,NUP35,NUP…
GO:0090200	positive regulation of release of cytochrome c from mitochondria	0.171774575343945	0.226116609448114	1	PPIF,MFF,PMAIP1,BID,TNFSF10,APOPT1,HRK,DNM1L,FAM162A,PYCARD,BIK,CIDEB,PINK1,BAX,BNIP3,PLAUR,BMF,MOAP1,BAD,MLLT11,BCL2L11,PDCD5,GPER1,MMP9,TP53
GO:0032784	regulation of DNA-templated transcription, elongation	0.33242270703293	0.226116609448114	1	SUPT4H1,SUPT5H,HNRNPU,TCEB3B,WDR61,CDC73,ELL,THOC5,TCEB1,HMGN1,IWS1,CTR9,PAF1,RNF168,SUPT6H,HTATSF1,ZMYND11,SUPT16H,DDX39B,ZNF326,TCEA2,LEO1,ERCC6,GTF2F2,EAPP,RTF1,ELL3,NELFB,RNF8,TSFM,THOC1,CCAR2,AXIN1,BTBD18,BRD4,RECQL5,LDB1
GO:0045292	mRNA cis splicing, via spliceosome	0.190763890373534	0.226116609448114	1	SRSF1,SNRNP200,PSIP1,DCPS,PRPF39,SART1,SFSWAP,DDX23,NCBP2,SRSF12,SNRPC,WBP4,RNF113A,RNF113B,RBM22,WBP11
GO:1904896	ESCRT complex disassembly	0.065115023171827	0.226116609448114	1	VPS4B,CHMP2B,IST1,CHMP2A,VTA1,CHMP7,VPS4A,CHMP1B,CHMP1A,CHMP5
GO:0032259	methylation	0.0887952285854422	0.226116609448114	1	PLD6,RPS2,SETDB2,CYP1A2,PICK1,FTSJ3,FTSJ2,SNRPD3,FTSJ1,COQ5,EMG1,MOV10L1,CTR9,TRMT1,PIWIL4,HSD17B10,CAMKMT,FBL,SETD1B,RBBP5,VCP,TDRD1,PRMT8,PRMT5,MRM1,N6AMT1,PRMT1,ASH2L,PRMT2,PRMT7,BCDIN3D,OGT,DMAP1,PRMT3,SETD2,TDRD5,MEPCE,ZNF335,WTAP,WHSC1L1,SETMAR,HNMT,ASH1L,TRMT13,FOS,THUMPD3,THUMPD2,MAT1A,NTMT1,BEND3,TRMT44,PRDM4,EEF1A1,PRMT6,CARM1,C2orf61,VCPKMT,SNRPB,DNMT1,EHMT2,PCMT1,TDRD12,TDRD9,AHCY,RAB…
GO:0008089	anterograde axonal transport	0.245688573986293	0.226116609448114	1	KIF1B,AP3M2,AP3M1,AP3B1,AP3B2,BLOC1S1,KIF4A,BLOC1S4,KIF3B,BLOC1S6,AP3S2,BLOC1S2,AP3S1,DTNBP1,BLOC1S5,NEFL,HSPB1,HAP1,SPAST,SNAPIN,AP3D1,SOD1,BLOC1S3,MGARP
GO:0032024	positive regulation of insulin secretion	0.0674084183875261	0.226116609448114	1	TRH,ANO1,MCU,C2CD2L,GCG,GCK,GPLD1,MYRIP,TMEM27,GHRL,ISL1,NNAT,SLC30A8,NLGN2,TM7SF3,GLUD1,IRS2,RFX6,CAPN10,BAD,TCF7L2,BLK,GPER1,TRPM4,CFTR,PPP3CB,SOX4,PSMD9,RBP4,STX4
GO:0031297	replication fork processing	0.105899983016623	0.226116609448114	1	EME2,EME1,RFWD3,FBXO18,BOD1L1,MMS22L,CDK9,RAD51,MUS81,SMARCAL1,FANCM,ZRANB3,WRN,RTEL1,STRA13,NUCKS1,DDX11,BRCA2,TONSL,PRIMPOL,ETAA1,ATRX,CORT,APITD1,PCNA,THOC1,BLM,SETMAR
GO:0071230	cellular response to amino acid stimulus	0.245887840228018	0.226116609448114	1	LARS,LAMTOR3,LAMTOR1,UBR1,XBP1,GLRA1,UBR2,GLRA2,LAMTOR2,CPEB1,MTOR,SLC38A9,LAMTOR5,NSMF,CPEB4,LAMTOR4,IPO5,CPEB3,GATSL3,SH3BP4,CAPN2,NEURL1,RRAGC,RRAGB,SESN2,RRAGD,RRAGA,RPTOR
GO:0000469	cleavage involved in rRNA processing	0.00995255928822797	0.226116609448114	1	MRPL1,UTP20,EXOSC8,TSR1,NHP2,EXOSC9,NOB1,RCL1,LAS1L,KRI1,EXOSC7,RRS1,EXOSC3,EXOSC2,NOL9,RPS21,BMS1,ABT1,NOP14,RPSA
GO:0031145	anaphase-promoting complex-dependent catabolic process	0.0180706711863875	0.226116609448114	1	PSMD1,PTTG1,PSMD5,CDC27,PSMD4,PSMD3,PSMD2,PSMC1,PSMC2,PSMC6,FBXO31,PSMC3,PSMC5,PSMC4,UBE2D1,PSMB9,PSMB8,BUB3,BUB1B,PSMD14,ANAPC7,UBE2E1,PSMF1,PSMB11,CCNB1,ANAPC4,ANAPC5,PSME2,CDK1,ANAPC1,UBC,PSME3,PSME4,UBB,PSMB10,SKP2,PSMD6,PSMD7,PSMD8,PSMD9,PSME1,PSMD10,PSMD11,ANAPC15,ANAPC10,ANAPC11,PSMD13,UBE2C,PSMD12,CUL3,UBE2S,MAD2L1,AURKB,AURKA,FZR1,ANAPC16,PSMB1,PSMB2,PSMB3,PSMB7,PSMB6,CDC20,PSMB4,CDC16,P…
GO:0034198	cellular response to amino acid starvation	0.072817414274676	0.226116609448114	1	LARS,DAP,FAS,ITFG2,WDR24,KPTN,IMPACT,SH3GLB1,PRKD1,MIOS,MAP3K5,ATF4,MTOR,RNF152,SEH1L,SZT2,CDKN1A,WDR59,C12orf66,GCN1L1,DAPL1,SESN3,RRAGC,SESN1,RRAGB,SESN2,NPRL3,RRAGD,NPRL2,RRAGA,EIF2AK4,EIF2AK3,EIF2AK2,MAPK8,MAPK3,EIF2S1,MAPK1,DEPDC5
GO:0030072	peptide hormone secretion	0.317593738487533	0.226116609448114	1	LTBP4,ADCYAP1,EDN3,GHRL,CYB5R4,GHRH,PTPRN,SLC30A8,CRHR1,CAMK2G,PDX1,PARK7,RAB11FIP5,MAFA,FAM3B,CDK16,EXOC3L1,GAL,GHSR,RIMS2,RAB11B,EDN1,VIP,EIF2AK3,IL6,RAB11FIP2,RAB1A,NEUROD1,PTPRN2,SNX19
GO:0042181	ketone biosynthetic process	0.015922826333851	0.226116609448114	1	PDSS1,PDSS2,COQ2,ADCK3,UBIAD1,COQ3,CACNA1H,COQ5,ADM,COQ10B,ADCK4,FSHB,COQ10A,LHB,CYP11B1,AKR1C3,CYP11B2,FDXR,COQ9,NDUFA9,SRD5A2
GO:1990542	mitochondrial transmembrane transport	0.105428230949813	0.226116609448114	1	AGK,CPT1A,UCP3,CPT2,PRKAA2,NDUFA13,SLC25A20,THRSP,PRKAB2,MID1IP1,PRKAG2,ACACA,UCP1,ACACB,CPT1B,TIMM13,TIMM10,UCP2,TIMM22,C19orf52,TIMM9
GO:0048208	COPII vesicle coating	0.200879285215251	0.226116609448114	1	NAPA,CD59,SCFD1,USO1,PDCD6,SEC24B,SEC24A,SEC13,TBC1D20,GRIA1,PREB,F5,TGFA,TRAPPC2,PPP6R3,TFG,SAR1B,TRAPPC6B,KLHL12,CNIH1,AREG,TRAPPC6A,COL7A1,CTSZ,CSNK1D,BET1,PPP6R1,STX5,ANKRD28,TRAPPC3,CNIH2,TRAPPC1,GOSR2,GORASP1,CNIH3,SEC23IP,TMED10,FOLR1,TRAPPC2L,SEC31A,TRAPPC5,TRAPPC9,TRAPPC4,CUL3,PEF1,F8,PPP6C,SERPINA1,CTSC,SEC24C,NSF,RAB1B,GOLGA2,SEC24D,SEC23A,SEC16B,TRAPPC10,SEC16A,TMED2,RAB1A,SEC22B,MCFD…
GO:0072655	establishment of protein localization to mitochondrion	0.0422824950073398	0.226116609448114	1	AKT1,MFF,PMAIP1,HK1,HK2,TIMM13,TIMM10,BAX,TIMM22,C19orf52,TIMM9,TSPO,MFN2,PDE2A,TOMM20,TIMM50,MGARP,UQCRC2,PMPCA,MIPEP,IMMP1L,HSP90AA1,FBXO7,IMMP2L,AIP,FIS1,PINK1,SLC25A6,TOMM34,BMF,AGK,DNAJC19,COX18,TIMM23B,MOAP1,HSPD1,TOMM20L,BAD,TIMM17B,TIMM17A,BCL2L11,GRPEL1,GRPEL2,NDUFA13,TOMM70A,TOMM40L,TOMM40,TOMM7,DNLZ,HSPA4,TIMM10B,TOMM5,C2orf47,SAMM50,GDAP1,PAM16,TOMM22,TIMM21,CHCHD4,TIMM8B,TIMM23,TIMM44
GO:0006403	RNA localization	0.133280033968191	0.226116609448114	1	LUZP4,NMD3,RPS15,KIF5C,NXF2B,RANBP3L,RNPS1,SYMPK,NUP188,NCBP1,FBL,ATR,MAGOHB,CCT2,ENY2,CKAP5,POM121L12,ZNHIT6,NPAP1,MAGOH,NUP93,ATM,AGFG1,FYTTD1,POM121L2,SRSF6,TOMM20,SRSF9,MTHFSD,SRSF4,NXT1,DHX38,TST,SRSF7,SRSF3,ZC3H11A,HHEX,CASC3,DDX19B,HNRNPU,NXF1,C14orf166,PABPN1,ZNF593,LTV1,RBFOX1,EIF4A3,EXOSC2,NXF5,CPSF3,NXF2,UPF3B,NXF3,CPSF2,BICD1,ZNF385A,ATXN2,CPSF1,HNRNPA1,SLU7,TOMM20L,PHAX,ABCE1,RANBP3,…
GO:0019048	modulation by virus of host morphology or physiology	0.287804153182998	0.226116609448114	1	ZC3H12A,KPNA7,HYAL2,CLEC4M,CCNK,KPNA3,PABPN1,ATG7,KPNA4,KPNA5,PARK2,VAPB,CD4,CASP8,VAPA,KPNB1,TGFB1,SLC25A6,CD209,BCL2L1,SMAD3,DAG1,CPSF4,INSR,RRAGA,KPNA2,EIF2AK4,KPNA1,EIF2AK2,RXRA,HIPK2
GO:0032481	positive regulation of type I interferon production	0.180837755957488	0.226116609448114	1	TLR3,TBK1,TLR8,XRCC5,TLR7,ZBP1,XRCC6,RNF135,PQBP1,TRIM15,POLR2K,IRF5,CREBBP,POLR2L,CTNNB1,TLR9,PTPN22,IRF1,LRRFIP1,CRCP,DHX36,NFKB2,DDX41,SETD2,NFKB1,POLR3K,POLR3H,IRF7,POLR3E,POLR3GL,POLR3B,IRF3,POLR3A,TMEM173,POLR3D,IFI16,MB21D1,RIPK2,DDX3X,POLR1C,POLR1D,POLR2F,POLR2E,POLR2H,CHUK,TLR2,DHX9,HSPD1,IFIH1,MRE11A,MAVS,POLR3G,IRAK1,RIOK3,POLR3F,POLR3C,FLOT1,DDX58,STAT1,MYD88,PRKDC,STAT6,DHX58,EP300,R…
GO:0046364	monosaccharide biosynthetic process	0.113744773017081	0.226116609448114	1	PGAM2,G6PC,PGAM1,SLC25A12,FBP1,SLC25A13,SLC25A1,CRY1,PCK2,GAPDHS,GPI,PCK1,G6PD,ATF4,ENO3,GAPDH,ENO2,AKR1B1,PPARGC1A,CRTC2,ENO1,FBP2,ALDOB,ALDOA,SORD,TALDO1,MDH2,G6PC2,ALDOC,G6PC3,PER2,PFKFB1,BPGM,CHST15,PGM1,TPI1,MDH1,GOT2,PGK1,GOT1,PC,SLC25A11,TKT,PGAM4,SLC25A10,RBP4,RGN
GO:0006554	lysine catabolic process	0.0399602678273771	0.226116609448114	1	CRYM,PIPOX,SLC25A21,OGDH,AADAT,AASS,DLST,HYKK,ALDH7A1,DLD,PHYKPL,GCDH
GO:2000677	regulation of transcription regulatory region DNA binding	0.123745083820281	0.226116609448114	1	IFNG,IGF1,GATA1,MSX2,TRIM6,ZNF593,HMGA2,GATA3,TRAF6,TAF1,NSD1,PARK7,HAND2,TGFB1,SOX11,CTNNB1,HAND1,TMSB4X,ZNF675,PER2,PSEN1,POU4F2,FOXC1,SIN3A,POU4F1,TWIST1,HEY2,ANKRD33,HEY1,MAD2L2,DDRGK1,DOT1L,RB1,NEUROD1,DDIT3,GTF2B
GO:1901661	quinone metabolic process	0.0186855777766589	0.226116609448114	1	COQ2,UBIAD1,AKR1C1,ADCK3,COQ3,COQ5,CBR4,ADCK4,AKR1C3,CYP4F2,NDUFA9,AKR1B1,PDSS1,PDSS2,CYP4F11,CRYZL1,COQ10B,COQ10A,FDXR,AKR1C4,COQ9,AKR1C2,AKR1B10,AKR7A2,ADH4
GO:1902307	positive regulation of sodium ion transmembrane transport	0.192351372927717	0.226116609448114	1	CHP1,WNK2,SLC9A1,WNK3,NOS1,TESC,FXYD1,ATP1B1,ACTN4,ATP1B2,ATP1B3,DMD,GLRX,ANK3,DRD4
GO:0008033	tRNA processing	0.0241250652167314	0.226116609448114	1	TRMT6,C9orf156,PUSL1,ADAT2,TRMT5,TSEN54,YRDC,KARS,URM1,POP1,TSEN34,FTSJ1,METTL1,TRMT1,CSTF2,THG1L,HSD17B10,PUS1,RTCB,QTRTD1,OSGEP,TYW5,CDKAL1,ADAT1,NSUN6,FAM98B,NSUN3,ALKBH8,TRMT112,MTO1,SSB,PUS3,NAT10,NSUN2,MOCS3,TSEN2,SARS,WDR4,TRMT13,ALKBH1,THUMPD3,THUMPD2,TRNT1,KIAA0391,RPUSD4,KIAA1456,ZBTB8OS,TRIT1,C14orf166,RPUSD1,CTU1,TRDMT1,RPUSD3,CLP1,TRMT44,TRMT61A,THUMPD1,TRMT61B,AARS,FARS2,RPP38,TRUB1…
GO:0042219	cellular modified amino acid catabolic process	0.14888631620239	0.226116609448114	1	PCYOX1L,HOGA1,SARDH,ALDH4A1,GGT5,MTHFS,GOT2,CHAC2,GGACT,CHAC1,PCYOX1,GGT1,PRODH
GO:0032075	positive regulation of nuclease activity	0.00529591161201855	0.226116609448114	1	DDX11,RPS3,ERN1,AKT1,DAB2IP,BAK1,PRKCD,PCNA,PTPN1,PARP16,VAPB,BAX,HMGB2
GO:0043038	amino acid activation	0.261077319036838	0.226116609448114	1	LARS,EEF1E1,SARS2,KARS,VARS,QRSL1,LRRC47,FARSB,EPRS,HARS,FARSA,WARS,MARS,TARS2,AARS,FARS2,IARS2,PPA2,PPA1,MARS2,LARS2,CARS,DARS,HARS2,POLG2,RARS,VARS2,IARS,RARS2,NARS2,DARS2,NARS,GATC,GATB,CARS2,YARS,WARS2,EARS2,AARS2,YARS2,TARS,GARS,QARS,SARS,AIMP2,FDXACB1,TARSL2,AIMP1
GO:0048259	regulation of receptor-mediated endocytosis	0.295060733552291	0.226116609448114	1	RAB21,ANGPT1,BMP2K,ANXA2,DAB2,AHI1,PICK1,SNAP91,APLN,UNC119,NTF3,DLG4,ARRB2,GH1,RSPO1,TOR1A,WNT3A,HIP1,SGIP1,APOC3,TBC1D5,ATAD1,ARF6,SFRP4,APOC1,HIP1R,APOC2,SELE,CD63,SDCBP,B2M,HFE,PPT1,NLGN1,CCL21,GREM1,CCL19,MAGI2,PCSK9,WASL,MTMR2,AAK1,DKK1,ARF1,APP,CBL,EGF,PIK3CB,BICD1,UBQLN2,SCYL2,ATXN2,LDLRAP1,TF,PSEN1,NECAB2,APELA,FMR1,FLOT1,TNK2,VEGFA,PROM2,PICALM,VTN,SERPINE1,ARRB1,LRPAP1,HNRNPK,RAC1,APOA5
GO:0042773	ATP synthesis coupled electron transport	0.0594337362006905	0.226116609448114	1	SDHA,NDUFA1,NDUFV3,UQCC3,COA6,NDUFA8,NDUFA3,MT-CYB,COX8C,COX8A,NDUFA6,NDUFA7,NDUFV1,SDHC,NDUFV2,SDHD,COX6A2,NDUFA9,COX6A1,COX10,UQCRC1,SDHAF2,UQCRC2,UQCR11,NDUFS4,NDUFS8,LACE1,NDUFS6,NDUFS7,NDUFS5,UQCR10,NDUFAF1,COX5A,UQCRQ,COX5B,NDUFAB1,NDUFC2,CYC1,UQCRFS1,MT-CO1,NDUFC1,NDUFA10,NDUFA12,NDUFA11,TAZ,CYCS,COX4I2,COX4I1,NDUFB11,NDUFB10,NDUFS3,NDUFS2,NDUFS1,COX15,NDUFB6,NDUFB5,NDUFB4,NDUFB3,UQCRB,MT-…
GO:0009083	branched-chain amino acid catabolic process	0.00928690878497407	0.226116609448114	1	AUH,HMGCL,BCKDHA,BCKDHB,MCCC1,ACAT1,ACAD8,DBT,DLD,ALDH6A1,IVD,BCKDK,PPM1K,BCAT1,HSD17B10,BCAT2,HIBADH,MCCC2,ACADSB,HIBCH
GO:2001239	regulation of extrinsic apoptotic signaling pathway in absence of ligand	0.185490817860585	0.226116609448114	1	GATA1,AKT1,TERT,MCL1,EYA3,EYA4,IFI6,EYA1,EYA2,PPP2R1B,CSF2,INHBA,UNC5B,RET,BCL2,GDNF,BCL2L1,MAP2K5,PF4,IL1A,IL1B,SNAI2,MAPK7,TNF,HTRA2
GO:0010889	regulation of sequestering of triglyceride	0.128679849040755	0.226116609448114	1	OSBPL11,CIDEA,APOC4,PLIN5,PNPLA2,OSBPL8,FITM1,PPARA,FITM2,PPARG,ABHD5,LPL
GO:0048469	cell maturation	0.321109630796756	0.226116609448114	1	PLD6,EREG,PICK1,NKX6-1,SIX3,MTCH1,DEFB1,PPARG,ACRBP,RFX3,G6PD,NRCAM,SLC26A6,HES5,SLFN14,BSPH1,LHX6,AXL,ABHD2,ROPN1,SPTBN4,CCL21,ANKS1A,TMEM79,TDRD5,EPHA8,CCL19,IL21,CATSPERD,YTHDF2,CNTN2,ROPN1B,IQCF1,APP,PRKACA,ROPN1L,CCR6,ELSPBP1,CLN5,AGRN,ANG,CABYR,TUBB8,CNTNAP2,PCSK4,SLC26A3,VEGFA,CFTR,KCNIP2,SCARF1,FARP2,MYOC,CATSPERB,RND1
GO:0070303	negative regulation of stress-activated protein kinase signaling cascade	0.242572533228636	0.226116609448114	1	MYC,F2RL1,NCOR1,DUSP10,DUSP19,SERPINB3,HIPK3,HDAC3,GSTP1,PARK2,DNAJA1,AMBP,MECOM,ITCH,FKTN,FOXO1,ZMYND11,PINK1,TP73,GPS2,TAOK3,AIDA,DLG1,PTPN22,IGBP1,DUSP3,ZNF675,PER1,EZR,FOXM1,DACT1,MARVELD3,QARS,MEN1,PDCD4
GO:0043280	positive regulation of cysteine-type endopeptidase activity involved in apoptotic process	0.291841265999355	0.226116609448114	1	DAP,ACVR1C,MYC,FAS,XDH,PMAIP1,JAK2,MAP3K5,APOPT1,FAM162A,HIP1,HIP1R,LCK,NLRP3,ANP32B,CASP7,CASP2,NGFR,SMAD3,TRAF2,NLRP12,EGLN3,VCP,MAPT,GNB2L1,FOXL2,SOX7,APAF1,HSPE1,GRAMD4,IFT57,DLC1,BLID,BCL2L13,PYCARD,NLRP1,ACER2,RPS27L,CASP1,CASP8,NLRP2,PDCD2,HSPD1,BAD,NKX3-1,GPER1,S100A9,S100A8,EIF2AK3,AIFM1,TNF,RPS3,HMGB1,MTCH1,PDCD6,TNFSF10,PPARG,RIPK1,FASLG,F3,TNFRSF10B,TNFRSF10A,BAX,PPM1F,BCL2L10,COL4A3,…
GO:0032924	activin receptor signaling pathway	0.229320735766765	0.226116609448114	1	ACVR1C,CITED2,SMAD3,GDF6,SMAD2,GDF7,CFC1,INHBB,INHBA,HFE2,FOXH1,ACVR1,ACVR2B,ACVR1B,ACVR2A,TGFBR1,GDF2,BMP10
GO:0050907	detection of chemical stimulus involved in sensory perception	0.00505938632816084	0.226116609448114	1	OR4S2,OR1K1,OR7D4,OR4D2,TAS2R60,OR4C3,AZGP1,OR1D5,OR4C5,OR4F29,OR4D10,OR4C6,OR7A10,OR8S1,OR4L1,OR4D11,OR4S1,OR10T2,OR7C2,OR1E2,OR7C1,OR4F21,TAS1R3,TAS1R2,OR4B1,OR4K1,GNAT3,GNAT2,OR1I1,LPO,OR2A4,OR2A7,OR4A5,OR1G1,OR4K5,OR4K2,RTP3,RTP2,RTP5,RTP1,OR10K1,TAS2R50,OR13G1,OR10K2,OR1S1,OR1S2,OR4E2,OR4D5,OR4M1,OR1Q1,OR4D9,OR4D6,PKD2L1,OR4F17,OR4M2,OR7G1,OR4F15,OR4F16,OR7G2,OR10J3,OR10J1,TAS2R20,OR4A47,TAS…
GO:1901657	glycosyl compound metabolic process	0.309654511770201	0.226116609448114	1	UCKL1,CDA,AKR1C1,PDC,TYW5,AKR1B1,DCK,HDHD1,AHCYL1,ABHD10,TYMP,GLA,AHCYL2,OPA1,FUCA2,DHODH,AKR1C4,FUCA1,AKR1C2,RAB23,ACPP,NT5C1A,AKR7A2,DPYD,GMPS,NME5,DPYS,MOCOS,AKR1C3,PRTFDC1,UPRT,KL,OARD1,AHCY,LCT,LCTL,DHFRL1,CAD,DGUOK,AK3,CTPS1,PDCL2,UMPS,UCK2,ERH,UCK1,PDCL,APOBEC3G,LRRK2,ADA,CBR4,TXNDC9,MTAP,HPRT1,NT5C3A,NT5E,NME4,MTRR,NT5M,NT5C,NFS1,GPHN,GBA2,UPB1,UPP2,NAGA,GMPR2,UPP1,ADAL,MOCS1,MOCS3,TK2,MO…
GO:0198738	cell-cell signaling by wnt	0.253278982313318	0.226116609448114	1	DVL2,PRICKLE2,HOXB9,WNT3A,WNT10B,USP34,SMURF1,SFRP2,CAV1,TBL1XR1,WNT2B,SMURF2,AP2A2,AP2A1,WNT3,AP2B1,STRN,LRP4,APC,PPAP2B,WNT6,BTRC,VPS35,FRAT2,LRP6,FRAT1,VPS26A,FZD8,PLCB3,PDE6G,VPS29,ARL6,GNAO1,FRZB,LRP5,SMO,LEF1,PPP3CA,RAC1,WNT8A,CSNK1G1,TNRC6A,CSNK1G2,PPP3R1,ARHGEF19,TMEM64,CSNK1A1,CLTC,CSNK1A1L,PTEN,PLCB2,TNRC6B,OTULIN,AP2M1,DAAM1,CTNNB1,TNKS2,WNT1,WNT4,SKP1,CSNK1E,WNT2,PFN1,ROR2,WLS,AXIN1,A…
GO:0045851	pH reduction	0.0469431334642178	0.226116609448114	1	GPR89A,RAB39A,RAB20,ATP6V1D,ATP6V1G3,ATP6V1B1,CLN5,ATP6V0A2,ATP6V0A4,RAB38,ATP6V0A1,CCDC115,TMEM199,ATP6V1E2,ATP6V1E1,ATP6AP1,CLN6,ATP6V1G2,PPT1,ATP6V1G1,ATP6V0D2,CLN3,ATP6V0D1,ATP6V1C2,ATP6V1C1,ATP6V0E2,ATP6V0B,ATP6V0E1,RAB7A,TCIRG1,CLCN3,SLC11A1,ATP6V1B2,GPR89B,ATP6V1H,ATP6V0C,DMXL1,ATP6V1F,DMXL2,ATP6V1A
GO:0051289	protein homotetramerization	0.11635574655195	0.226116609448114	1	PKD2,CDA,RYR1,HM13,CBR4,HPRT1,DNM1L,THG1L,GLS,ALDH1A3,RYR3,DCXR,DECR1,SRR,TRPV1,TP63,KCNJ12,ACOT13,SOD2,KIF25,TK1,ACACA,ACACB,ACPP,TDO2,TP53,RXRA,GBP5,MAT1A,FBP1,CD247,DPYS,ACTN2,CD79A,SAMHD1,APIP,CTH,ALDH5A1,GNMT,CBY1,CAT,USP16,ALDOA,SYT11,SHMT1,ATPIF1,KCNJ2,GOLGA2,TRPA1,GPX3,HCN1,CRYZ,MIP
GO:0030308	negative regulation of cell growth	0.261407565755386	0.226116609448114	1	DCUN1D3,CDA,RTN4,WNT11,SEMA3G,INHBA,ACVR1B,MAG,CYP27B1,ENO1,SH3BP4,OSTN,HRG,JADE1,CDKN2AIP,SFRP2,BCL6,DCC,GAL,SMAD3,CDKL3,HYAL1,PTPRS,TSPYL2,SMAD4,RTN4R,GNB2L1,APBB1,CCAR2,APBB2,WT1,MT3,TP53,HYAL2,PPP2R1A,FBP1,RNF6,SEMA5A,RBBP7,FLCN,MSX1,PPP2CA,STK11,SFRP1,CDKN1A,CAPRIN2,CDKN1B,SMARCA2,GNG4,RERG,SMARCA4,GJA1,CDKN2C,SESN2,FRZB,CCDC85B,BMPR2,NOV,BTG1,ENPP1,GSK3A,NME6,TGFB2,FHL1,AGTR2,SOX17,DCSTAMP,…
GO:1904874	positive regulation of telomerase RNA localization to Cajal body	0.00315954290220379	0.226116609448114	1	CCT2,NAF1,CCT6A,CCT4,CCT7,NHP2,CCT8,CCT3,DKC1,CCT5,NOP10,TCP1,SHQ1,RUVBL2,RUVBL1
GO:0048199	vesicle targeting, to, from or within Golgi	0.202305875638766	0.226116609448114	1	NAPA,CD59,SCFD1,USO1,PDCD6,SEC24B,SEC24A,SEC13,TBC1D20,GRIA1,PREB,F5,TGFA,TRAPPC2,PPP6R3,TFG,SAR1B,TRAPPC6B,KLHL12,CEP19,CNIH1,AREG,TRAPPC6A,COL7A1,CTSZ,CSNK1D,AP1AR,BET1,PPP6R1,STX5,ANKRD28,TRAPPC3,CNIH2,TRAPPC1,GOSR2,GORASP1,CNIH3,SEC23IP,TMED10,FOLR1,TRAPPC2L,SEC31A,TRAPPC5,TRAPPC9,TRAPPC4,WIPI1,CUL3,PEF1,F8,GBF1,PPP6C,SERPINA1,CTSC,SEC24C,NSF,RAB1B,GOLGA2,SEC24D,SEC23A,SEC16B,TRAPPC10,SEC16A,…
GO:0042992	negative regulation of transcription factor import into nucleus	0.201246688491099	0.226116609448114	1	PSMD10,ZC3H12A,PKD2,PKD1,C1QTNF3,GSK3B,NFKBIL1,NFKBIA,G3BP2,CCDC22,IL10,PYDC2,NF1,NLRP3,TMSB4X,MDFI,PPM1A,TONSL,NFKBIE,DYRK2,MXI1,SUFU,CYLD,PPM1B,BMP7,FAF1,RAB23,NOV,KEAP1
GO:0071260	cellular response to mechanical stimulus	0.255134364715623	0.226116609448114	1	TLR3,TNFRSF1A,FAS,ANKRD1,TLR8,TLR7,SLC9A1,FADD,KCNK4,TNFRSF10B,MAP2K4,TNFRSF10A,HABP4,CASP1,CASP8,BNIP3,MAP3K14,CD40,PTGER4,MAP3K2,CRADD,TNFRSF8,TNFSF14,BAD,CASP2,LTBR,CHEK1,IRF1,BAK1,IL1B,AQP1,MYD88,MAP3K1,SOX9,PDE2A,TMEM150C,TLR5,CNN2,MAPK8,PIEZO2,NFKB1,GADD45A,MAPK3,TLR4,PIEZO1,BCL10,CASP5
GO:0006122	mitochondrial electron transport, ubiquinol to cytochrome c	0.0455193006514659	0.226116609448114	1	UQCR11,UQCRB,UQCC3,PMPCB,UQCR10,MT-CYB,UQCRQ,UQCRH,CYC1,UQCRFS1,CYCS,UQCRC1,UQCRC2
GO:0031124	mRNA 3'-end processing	0.236822215861403	0.226116609448114	1	GRSF1,THOC7,THOC6,NUDT21,PAPOLG,THOC3,PAPOLB,RNPS1,THOC2,SSU72,THOC5,SYMPK,CSTF2,CSTF3,CSTF1,NCBP1,SRSF11,PCF11,DDX39B,SRSF2,SRSF5,MAGOHB,RBM8A,MAGOH,U2AF2,AHCYL1,ZC3H3,SRRM1,NCBP2,PNPT1,THOC1,SRSF6,SRSF9,SRSF4,SRSF7,SLBP,DHX38,SRSF3,U2AF1L4,ZC3H11A,SARNP,CASC3,CDC73,PABPC1,PABPN1,APP,CLP1,PAF1,EIF4A3,TUT1,CPSF7,UPF3B,CPSF3,CPSF6,CPSF2,DDX39A,CPSF1,PAPOLA,SRSF1,LEO1,SLU7,LSM11,CSTF2T,FIP1L1,CHTOP…
GO:0016073	snRNA metabolic process	0.103556217582793	0.226116609448114	1	INTS12,SRRT,POLR2G,INTS10,TAF6,TAF5,NHP2,ELL,SNAPC4,RPAP2,CPSF3L,INTS7,CDK7,CDK9,TAF13,INTS6,INTS5,TAF11,INTS4,NCBP1,INTS9,POLR2A,INTS8,ZNF143,ELL2,POLR2K,INTS2,USB1,POLR2L,INTS3,POLR2J,CCNT2,TBP,ICE2,AK6,POLR2I,ICE1,POLR2C,EXOSC9,ELL3,TAF8,DKC1,RPRD2,NCBP2,GTF2A1,POLR2B,MEPCE,TAF9,CCNT1,POU2F1,GTF2B,NABP2,NABP1,CCNK,EXOSC8,SNAPC3,EXOSC6,SNAPC2,SNAPC1,GTF2E2,SNAPC5,EXOSC7,GTF2F1,RPRD1A,EXOSC3,RPR…
GO:0071431	tRNA-containing ribonucleoprotein complex export from nucleus	0.331962724528684	0.226116609448114	1	NUP205,AAAS,NUPL1,NUPL2,NUP43,NUP107,TPR,NUP35,NUP37,RANBP2,RAE1,NUP188,SEH1L,NUP85,NUP88,NUP133,RAN,NUP62,NUP155,SSB,NUP93,NOL6,NUP98,NUP160,XPOT,NUP210,NUP50,NUP54,NUP153,NDC1,NUP214,POM121
GO:0045727	positive regulation of translation	0.194621504147456	0.226116609448114	1	FAM129A,PASK,IMP3,POLR2G,RPS4X,NCOR1,DND1,UQCC1,NCOR2,RMND1,KHDRBS1,ESR1,POU5F1,RPL26,METTL3,TGFB1,RBM3,EIF6,MRPS27,UQCC2,BOLL,NCK1,ERBB2,EIF3D,BCDIN3D,C1QBP,EIF3C,COA3,RPL5,LARP4B,IL6,PRR16,LARP4,SOX4,ELAVL1,SAMD4A,CD28,ZC3H12A,MPV17L2,YTHDF3,YTHDF2,LIN28A,IMPACT,EIF5A,WIBG,EIF4A3,MTOR,DDX3X,HABP4,RPS27L,BCL3,UPF3B,ZC3H10,UPF3A,CPEB3,RPS9,USP16,NPM1,PIWIL2,TRMT10C,DHX9,RPS6KB2,RPS6KB1,EIF2B5,YBX…
GO:0051443	positive regulation of ubiquitin-protein transferase activity	0.0284045489027367	0.226116609448114	1	PSMD1,DCUN1D2,DCUN1D4,DCUN1D3,PSMD5,DCUN1D5,PSMD4,PSMD3,PSMD2,PSMC1,TOPORS,PSMC2,DCUN1D1,PSMC6,PSMC3,PSMC5,PSMC4,UBE2D1,PSMB9,PSMB8,BUB3,CDC14B,BUB1B,TRIB3,PSMD14,PSMF1,PSMB11,CCNB1,PSME2,CDK1,UBC,PSME3,PSME4,UBB,PSMB10,PSMD6,PSMD7,GORASP1,PSMD8,PSMD9,BMI1,PSME1,FZR1,FBXW7,BTRC,ARRDC3,PSMB1,PSMB2,UBE2N,PSMB3,PSMB7,PSMB6,PSMB4,PSMB5,CDC16,PSMA7,PSMA8,PLK1,UBA52,PSMA5,CDC26,PSMA4,CDC23,PSMA3,PSMA1,…
GO:0006101	citrate metabolic process	0.0403709978407094	0.226116609448114	1	SDHA,SDHB,ACO2,OGDH,STAT5A,STAT5B,GHR,CS,SDHC,SDHD,SUCLG1,MDH2,DHTKD1,DLST,OGDHL,NNT,ACLY,DLD,IDH3B,IDH3A,MDH1,FH,SUCLG2,SUCLA2,ACO1,IDH2,PDHA1,PDHB,MDH1B,IDH3G,SDHAF2
GO:0006400	tRNA modification	0.0323134438932336	0.226116609448114	1	C9orf156,TRMT6,PUSL1,ADAT2,TRMT5,YRDC,URM1,FTSJ1,METTL1,TRMT1,HSD17B10,THG1L,PUS1,QTRTD1,OSGEP,TYW5,CDKAL1,NSUN6,NSUN3,ALKBH8,TRMT112,MTO1,SSB,PUS3,NAT10,NSUN2,MOCS3,WDR4,TRMT13,ALKBH1,THUMPD3,THUMPD2,KIAA1456,RPUSD4,TRIT1,RPUSD1,CTU1,RPUSD3,TRDMT1,TRMT61A,TRMT44,THUMPD1,TRMT61B,AARS,TRUB1,C9orf64,TRMT10A,TRMU,OSGEPL1,TRMT10C,PUS10,QTRT1,AARS2,METTL2A,METTL2B,TARBP1,CTU2,LCMT2
GO:0031032	actomyosin structure organization	0.318332699359466	0.226116609448114	1	OBSL1,NEBL,MYBPHL,TNFAIP1,TCAP,MYPN,CSRP3,MYH6,CDC42BPB,SIX4,MYLK3,MYH3,SORBS1,KCTD13,RACGAP1,EPB41,ZYX,ALKBH4,MYH14,PDCD10,TMOD2,FRMD3,MEF2A,FRMD5,TMOD3,MYOZ3,EPB41L5,MYOZ2,EPB41L2,EPB41L4A,FRMD6,EPB41L1,CAPN3,MYOZ1,IGSF22,ITGB5,TTN,LMOD2,LMOD3,OBSCN,TMOD1,EPB41L3,ITGB1,LMOD1,MYLIP,MYH10,SRC,TMOD4,BMP10,RHOA,ANKRD1,PDCD6IP,CASQ1,KLHL41,ACTN2,CUL3,ACTA1,MYOM2,PROX1,MYOM3,MYL2,MYH9,PDGFRA,PDGFRB,M…
GO:0048284	organelle fusion	0.247997837722625	0.226116609448114	1	PLD6,STX8,STX7,VAMP1,SYT3,ANKFY1,SYT2,VAMP4,MFF,SYT5,SYT8,RAB20,SAMD9L,VAMP5,SYT1,SYT4,TAPBP,TSNARE1,YKT6,SAMD9,SYT17,UVRAG,GOSR1,EEA1,NKD2,STX1B,STX6,STX5,VPS8,STX17,STX12,CDK1,MFN2,STX16,OPA1,STX16-NPEPL1,GOSR2,STX10,STX4,STX3,SYT7,VPS4A,SYT11,VAMP8,VAMP7,VAMP2,VPS11,GDAP1,SEC22B,SEC22A,VPS39,SEC22C,SYT6,SYT9,BCL2A1,STX2,SNAP23,SNAP25,SYT10,STX11,STX19,C2CD4C,DOC2A,CHMP2B,RPH3A,BAX,C2CD4A,BNIP1…
GO:0006094	gluconeogenesis	0.0755742005870047	0.226116609448114	1	PGAM2,G6PC,PGAM1,SLC25A12,FBP1,SLC25A13,SLC25A1,CRY1,PCK2,GAPDHS,GPI,PCK1,ATF4,ENO3,GAPDH,ENO2,PPARGC1A,CRTC2,ENO1,FBP2,ALDOB,ALDOA,MDH2,G6PC2,ALDOC,G6PC3,PER2,PFKFB1,BPGM,PGM1,TPI1,MDH1,GOT2,PGK1,GOT1,PC,SLC25A11,PGAM4,SLC25A10,RBP4
GO:1904590	negative regulation of protein import	0.291656487241606	0.226116609448114	1	PSMD10,ZC3H12A,EMD,SFRP5,PKD2,CHP1,PKD1,C1QTNF3,GSK3B,APOD,NFKBIL1,CABP1,NFKBIA,G3BP2,CCDC22,IL10,PYDC2,NF1,NLRP3,TMSB4X,MDFI,APC2,PPM1A,TONSL,DAB2IP,NFKBIE,SLC9A3R1,PBLD,DACT3,WWTR1,DYRK2,MXI1,SNAI2,PARP10,SUFU,PDE2A,PPM1B,CYLD,BMP7,GAS6,MDFIC,FAF1,RAB23,NOV,FAM89B,KEAP1,AXIN2
GO:0042177	negative regulation of protein catabolic process	0.29859620338085	0.226116609448114	1	ANXA2,RILP,LAPTM4B,RIC1,EGFR,N4BP1,TLK2,PRKCG,INS,SNRNP70,BAG5,FLNA,TAF1,GLTSCR2,TRIM40,IL10,TIMP4,PARK7,SERPINB12,FMN2,PTPN3,AGAP2,PML,UBAC2,ALAD,SDCBP,HSP90AB1,HFE,AK6,UBXN1,SIRT2,SGTA,RPL11,USP25,KLHL40,OS9,PSMF1,MDM4,CDK5RAP3,GIPC1,PDCL3,RPL23,MAD2L2,DERL2,CCAR2,RPL5,FHIT,TAF9,USP14,RPS7,DERL3,BAG6,AZIN2,LAMP3,AZIN1,EPHA4,IRAK3,ATP13A2,SNX3,MAD2L1,TIMP2,TIMP3,TIMP1,UBE2G2,RGP1,CTSA,ERLEC1,SVI…
GO:0070972	protein localization to endoplasmic reticulum	0.0288049982617153	0.226116609448114	1	RPS11,RPS10,RPS2,RPL41,RPL10,RPS15,RPS17,RPS12,SEC61A1,RPL39,RPL30,RPS16,RPL37,RPL38,RPS18,RPL35,RPL36,RPL10A,RPL34,RPL31,RPL32,RPL21,RPLP1,RPL22,RPL28,RPLP2,RPL24,VAPA,RPL27,RPL26,RPLP0,UBAC2,RPL19,RPL14,RPL13,RPL18,RPL17,RPL11,RPL12,PEX16,RPL15,HSPA5,RPL8,RPL3,RPS24,RPL4,RPS21,RPL5,RPS23,RPS20,RPS29,RPS28,RPS25,RPL9,RPS27,RPL7,CTAGE5,RPL18A,RPL36A,CHMP4B,RPL35A,RPS15A,GPAA1,SEC61B,GBF1,RPS19,RP…
GO:0032070	regulation of deoxyribonuclease activity	0.0493191170407335	0.226116609448114	1	DDX11,RPS3,PRKCD,PCNA,AKT1,HMGB1,GZMA,DFFA,SIRT1,NPM1
GO:0015682	ferric iron transport	0.199635743959155	0.226116609448114	1	TFR2,CLTC,ARHGAP1,MCOLN1,ATP6V1D,ATP6V1G3,ATP6V1B1,STEAP1B,ATP6V0A2,STEAP3,ATP6V0A4,ATP6V0A1,STEAP4,ATP6V1E2,ATP6V1E1,ATP6AP1,REP15,ATP6V1G2,HFE,STEAP1,TF,STEAP2,ATP6V1G1,ATP6V0D2,ATP6V0D1,ATP6V1C2,ATP6V1C1,ATP6V0E2,ATP6V0B,ATP6V0E1,RAB11B,DNM2,TCIRG1,TFRC,LMTK2,ATP6V1B2,ATP6V1H,ATP6V0C,ATP6V1F,ATP6V1A
GO:0015985	energy coupled proton transport, down electrochemical gradient	0.0231223917768171	0.226116609448114	1	ATP5F1,ATP5A1,ATP5G1,COX5B,ATP5G2,CYC1,ATP5G3,ATP6V0A2,ATP5D,ATP6V0A4,ATP5E,ATP6V0A1,ATP5L2,ATP5J2,ATP5S,STOML2,ATP5L,ATP5O,ATP5C1,ATP5H,ATP5I,MT-ATP8,ATP5J,TCIRG1,ATP5B,MT-ATP6,VPS9D1
GO:0000027	ribosomal large subunit assembly	0.0219122065715028	0.226116609448114	1	RPL10,FASTKD2,DHX30,MDN1,NOP2,DDX28,RPL3L,BRIX1,RPL10L,PPAN-P2RY11,RPL6,GLTSCR2,RPL24,SAMD15,RPF1,RPL11,MRTO4,RPL12,RPL23A,RRS1,RPL3,MRPL11,MRPL20,RPL5,NLE1,RSL24D1,RPF2,PPAN,BOP1
GO:0042274	ribosomal small subunit biogenesis	0.0152409092295741	0.226116609448114	1	RPS10,UTP11L,PWP2,NOL11,RPS15,RPS17,NOM1,HEATR1,NHP2L1,RPS16,EMG1,RIOK1,RIOK2,KRI1,PDCD11,NOC4L,MRPS11,ERAL1,RPS14,TSR1,TSR2,NAT10,TSR3,RRS1,MRPS9,UTP18,TBL3,RPS24,UTP3,BMS1,RPS21,MRPS7,UTP6,LSM6,RRP7A,UTP14A,WDR3,UTP14C,RPS28,RPS27,RPS7,UTP20,LTV1,UTP23,KRR1,DIEXF,RPS27L,RPS5,RPS6,ABT1,NOP14,RPS8,RPSA,WDR46,NGDN,DCAF13,RIOK3,RRP36,NOB1,RPS19,CIRH1A,MPHOSPH10,SRFBP1,SURF6,FCF1
GO:0031398	positive regulation of protein ubiquitination	0.076504187487933	0.226116609448114	1	ANGPT1,PSMD1,DCUN1D2,DCUN1D4,DCUN1D3,PSMD5,PSMD4,DCUN1D5,PSMD3,PSMD2,TOPORS,PSMC1,PSMC2,DCUN1D1,CTR9,PSMC6,PRICKLE1,HSPBP1,TSPYL5,PSMC3,PSMC5,PSMC4,UBE2D1,PSMB9,PSMB8,BUB3,CDC14B,SMURF1,BUB1B,TRIB3,PSMD14,SPHK1,MALT1,STUB1,CAV1,SMAD7,PSMF1,PSMB11,CCNB1,PSME2,CDK1,UBC,PSME3,PSME4,UBB,MTA1,PSMB10,PSMD6,RCHY1,PSMD7,PSMD8,GORASP1,PSMD9,PSME1,BMI1,KDM1A,AMER1,CAV3,RNF20,RIPK2,TRAF6,FZR1,FBXW7,ARRDC3,B…
GO:0002479	antigen processing and presentation of exogenous peptide antigen via MHC class I, TAP-dependent	0.0205108072520415	0.226116609448114	1	PSMD1,ITGAV,PSMD5,PSMD4,PSMD3,PSMD2,HLA-C,HLA-A,PSMC1,HLA-F,PSMC2,HLA-B,HLA-G,PSMC6,SNAP23,PSMC3,PSMC5,HLA-E,PSMC4,NCF2,TAPBP,PSMB9,CD36,NCF1,PSMB8,B2M,PSMD14,PSMF1,ITGB5,PSMB11,PSME2,NCF4,PSME3,PSME4,PSMB10,CYBB,PSMD6,PSMD7,PSMD8,PSMD9,PDIA3,PSME1,PSMD10,PSMD11,PSMD13,PSMD12,IKBKB,IKBKG,CYBA,CD207,VAMP3,CHUK,PSMB1,FCGR1B,PSMB2,FCGR1A,PSMB3,PSMB7,PSMB6,TAP2,TAP1,VAMP8,PSMB4,PSMB5,PSMA7,CALR,PSMA8…
GO:0034033	purine nucleoside bisphosphate biosynthetic process	0.181501213446006	0.226116609448114	1	SLC26A1,PAPSS2,COASY,SLC26A2,PPCS,PPCDC,ACAT1,SLC35B3,SLC35B2,PANK2,DCAKD,ACOT7,PAPSS1
GO:0007032	endosome organization	0.079737666942324	0.226116609448114	1	RILP,SNX33,LAMTOR1,LAPTM4B,HOOK2,IST1,CHMP2A,STAM2,FAM160A2,AKTIP,SNF8,PLEKHF1,CHMP4A,VPS37D,MVB12A,CHMP2B,VTA1,CHMP7,ARFGEF2,CHMP1B,CHMP5,KIAA1033,ALS2CL,VPS28,ANXA8,EXOC8,RAB22A,CHMP4C,DNM1,RNF26,PLEKHJ1,CLCN3,CHMP6,HGS,FAM109A,SNX10,FAM109B,HOOK1,USP8,CHMP3,PDCD6IP,SNX3,ALS2,CHMP4B,VPS33B,SQSTM1,VPS25,HOOK3,PI4K2B,VPS4A,RAB27A,PI4K2A,VPS36,VPS4B,STAM,RAB11A,CHMP1A,VPS11,VPS37B,VPS37C,TSG101,VP…
GO:1902547	regulation of cellular response to vascular endothelial growth factor stimulus	0.208650742313091	0.226116609448114	1	HRG,CD63,XDH,ADAMTS3,KIAA1462,DCN,ADAMTS12,DAB2IP,MYO1C,ROBO1,CCBE1,DLL1
GO:0030641	regulation of cellular pH	0.18106384934225	0.226116609448114	1	NOX1,GPR89A,LRRK2,SLC4A11,SLC4A10,SLC9A1,SLC4A2,SLC4A4,SLC4A1,RAB20,SLC4A3,SLC26A6,ATP6V1G3,SLC4A5,ATP6V0A2,ATP6V0A4,RAB38,SLC26A9,CCDC115,TMEM199,SLC26A4,SLC26A5,PPT1,TCIRG1,RAB7A,CLCN3,SLC26A10,SLC26A11,SLC9A6,ATP6V1H,ATP6V0C,TMEM165,SLC4A8,CHP1,SLC4A9,SLC9B1,SLC9A9,RAB39A,TM9SF4,SLC9A2,ATP6V1D,SLC9A3,SLC9A4,ATP6V1B1,SLC9A5,SLC9A7,CLN5,SLC9A8,ATP6V0A1,BCL2,SLC9C2,SLC9C1,ATP6V1E2,SLC26A1,ATP6V1E…
GO:1904292	regulation of ERAD pathway	0.127191637871903	0.226116609448114	1	EDEM1,EDEM2,DERL3,BRSK2,BAG6,HERPUD1,UBE2G2,ERLEC1,SVIP,UBQLN2,UBQLN1,UBAC2,UBXN1,SGTA,CAV1,BCAP31,USP25,OS9,UBE2J1,ATXN3,NFE2L2,DERL2,USP19,USP14,USP13
GO:0042180	cellular ketone metabolic process	0.0342961999285835	0.226116609448114	1	COQ2,COQ3,AKR1C1,ADCK3,ADM,COQ5,CBR4,ADCK4,AFMID,FSHB,LHB,CYP4F2,CYP2B6,NDUFA9,IDO2,PARK7,AKR1B1,NMT1,PDSS1,PDSS2,CRYZL1,COQ10B,COQ10A,CYP11B1,GPD2,CYP11B2,AADAT,COQ9,AKR1C4,FDXR,AKR1C2,KYNU,TDO2,AKR7A2,ADH4,CYP2W1,UBIAD1,CACNA1H,AKR1C3,KDSR,KMO,SRD5A2,SRD5A1,CCBL2,DHRS4,CYP4F11,DHRS9,CCBL1,AKR1B10,CYP17A1
GO:0007096	regulation of exit from mitosis	0.214210833580537	0.226116609448114	1	CDC14B,ZW10,PHB2,UBE2C,SIRT2,NPM2,CDCA5,CDC14A,KNTC1,ANLN,MAD2L1BP,CDC23,RGCC
GO:0071168	protein localization to chromatin	0.203329402325995	0.226116609448114	1	LRWD1,RAD21,PLK1,HIST1H1B,H2AFY,ESR1,CCDC101,WAPAL,H2AFY2,PIH1D1,C5orf45,RUVBL2,CHMP7,LEMD2
GO:0006312	mitotic recombination	0.0615171955563075	0.226116609448114	1	RAD54B,TEP1,ERCC1,SMC6,RAD51B,GEN1,SMC5,NSMCE2,CORT,RAD51C,APITD1,RAD51,ERCC4,RAD50,XRCC3,XRCC2,RAD51D,DMC1
GO:0032508	DNA duplex unwinding	0.0563484752689054	0.226116609448114	1	XPA,RAD51,PURA,RAD50,GTF2H1,HMGA1,GTF2H2,CUL4B,PARP1,DDB2,CUL4A,ASCC3,WRN,XPC,RTEL1,DDX11,DHX9,ERCC2,CETN2,MRE11A,ERCC3,CHD1L,POT1,DDX1,RBX1,GTF2H4,GTF2H5,GTF2H3,DDB1,UBC,UBA52,UBB,RAD23B,NBN,SUPV3L1,BLM,RPS27A
GO:0006688	glycosphingolipid biosynthetic process	0.0553045238386049	0.226116609448114	1	ST3GAL5,B3GALT2,UGCG,A4GALT,B4GALT3,ST6GALNAC6,B3GALT1,B4GALT6,B3GALT4,ST6GALNAC5,ST8SIA4,ST8SIA6,ST8SIA5,B4GALNT1,ST6GALNAC1,LARGE,ST8SIA3,ST8SIA1,ST8SIA2
GO:0019184	nonribosomal peptide biosynthetic process	0.112368746329783	0.226116609448114	1	BDH2,HAGH,GCLC,GCLM,CHAC2,CHAC1,MGST2,GGCT,GSS,GGT1,OPLAH,CNDP2
GO:0050812	regulation of acyl-CoA biosynthetic process	0.186444936618495	0.226116609448114	1	PDHX,PDK4,DLD,PDHA2,PDP1,PDPR,PDK3,PDK1,PDK2,PDHB,PDHA1,PDP2,DLAT
GO:0000729	DNA double-strand break processing	0.30332461084527	0.226116609448114	1	SLX1A,UBE2N,UBE2V2,BRCA1,MRE11A,EXD2,RBBP8,C14orf39,SLX1B,ATM,BARD1,DNA2,SPO11,RAD50,RAD52,SMARCAD1,NBN,SLX4,BLM,KAT5,RNF138,SETMAR
GO:2000050	regulation of non-canonical Wnt signaling pathway	0.226947343724782	0.226116609448114	1	DAB2,NKD1,RNF213,CSNK1D,DACT1,DKK1,CSNK1E,RSPO3,NPHP3-ACAD11,SFRP1,TIAM1,NPHP3,SFRP4,ZNRF3,MLLT3
GO:0072511	divalent inorganic cation transport	0.255209737153736	0.226116609448114	1	NIPAL3,MCU,ITGAV,PKD2,FGF2,PKD1,TFR2,RYR1,ANO6,MCOLN2,MCOLN1,SLC3A2,SLC25A23,MCOLN3,SLC24A1,PLCG2,CASR,CYP27B1,PANX1,CACNA1A,SLC39A11,ADRA1A,LCK,NPY,TRPV5,SLC40A1,TRPV6,CAV1,YME1L1,SPG7,FAM155B,FAM155A,CHRNA4,TRPV4,TRPM4,ATP2A1,ATP2A3,CCL21,TRPV3,ATP2A2,CAMK2A,MICU1,MT3,CHRNB2,TRPM2,ATP2B2,ATP2B3,SLC41A1,ERO1L,MAGT1,KCNN4,ATP2B1,SLC39A10,GRIN1,CCR7,ORAI1,ITPR2,STIM2,CCR5,PTPRC,CDH23,ORAI2,ORAI3,A…
GO:0006665	sphingolipid metabolic process	0.336376978924607	0.226116609448114	1	HEXA,HACD3,UGCG,CERS6,HACD4,B4GALT3,B4GALT6,CERK,ALDH3A2,LARGE,VAPA,ALDH3B2,ST3GAL5,SPHK1,ST6GALNAC3,ST6GALNAC6,CPTP,B3GALT4,GLA,COL4A3BP,ST6GALNAC5,SAMD8,ASAH2,SGMS2,CERS2,SUMF1,ELOVL4,SGPP2,ARV1,PPP2R1A,SGPP1,GM2A,ACER3,PRKD1,SPHK2,PPAP2C,PPAP2B,GBA,KDSR,SMPDL3A,PPAP2A,ACER1,ACER2,CTSA,PPP2CA,ST6GALNAC1,ARSA,B3GALNT1,CLN6,CLN8,ENPP7,SMPD1,CLN3,ORMDL3,SERINC1,CERS1,PLA2G15,CERS3,CERS5,CERS4,CSNK…
GO:0008053	mitochondrial fusion	0.181860397618208	0.226116609448114	1	PLD6,CHCHD3,MFF,STOML2,BCL2A1,FAM73B,MFN2,MFN1,FAM73A,OPA1,GDAP1,FIS1,BAX,MIEF1,USP30,MIEF2
GO:0071108	protein K48-linked deubiquitination	0.161371672331301	0.226116609448114	1	VCPIP1,USP5,YOD1,USP37,USP8,USP25,OTUD4,USP20,ATXN3,OTUD7A,USP17L2,OTUD5,USP27X,BAP1,OTUB2,OTUD7B,TNFAIP3,OTUB1,USP33,USP34,OTUD3
GO:0044242	cellular lipid catabolic process	0.126431039976888	0.226116609448114	1	BDH2,CYP26B1,NUDT7,HADHB,APOA2,HADHA,MGLL,ECHDC2,ECHDC1,APOE,CYP4F2,FABP9,ALDH3A2,FABP2,APOC3,FABP4,FABP6,MMAA,FABP7,DECR1,DECR2,CPS1,SPHK1,SIRT2,ABHD12,GLA,ACBD5,ECI1,ABHD2,FABP3,ECI2,FUCA1,INPP5F,MT3,ACOT8,ACAT2,ENPP2,SLC25A17,FABP12,ABHD6,AKR1C3,PLA2G4D,GBA,SMPDL3A,ACER1,PCCA,ADIPOQ,SMPDL3B,PCCB,AUH,CYP1B1,ENPP6,GPCPD1,SMPD1,SLC27A2,CRAT,MCAT,PLA2G15,ACAA2,AMACR,APOA5,PEX2,EHHADH,LIPC,ABCD1,MC…
GO:0090114	COPII-coated vesicle budding	0.146060565076886	0.226116609448114	1	NAPA,CD59,SCFD1,USO1,PDCD6,SEC24B,SEC24A,SEC13,TBC1D20,GRIA1,PREB,F5,TGFA,TRAPPC2,PPP6R3,TFG,SAR1A,SAR1B,VAPA,TRAPPC6B,KLHL12,CNIH1,AREG,TRAPPC6A,COL7A1,CTSZ,CSNK1D,BET1,PPP6R1,STX5,ANKRD28,TRAPPC3,CNIH2,TRAPPC1,GOSR2,GORASP1,CNIH3,SEC23IP,TMED10,FOLR1,TRAPPC2L,SEC31A,TRAPPC5,TRAPPC9,TRAPPC4,CUL3,VAPB,PEF1,F8,PPP6C,SERPINA1,CTSC,SEC24C,NSF,RAB1B,GOLGA2,SEC24D,SEC23A,SEC16B,TRAPPC10,SEC16A,TMED2,S…
GO:0051261	protein depolymerization	0.309635571463027	0.226116609448114	1	KIF2B,STMN4,VPS4B,KIF2C,KIF14,STMN3,MICAL2,NCKAP5L,STMN1,GAK,KIF24,MICAL3,DNAJC6,CCSAP,VIL1,DSTN,MICAL1,CFL1,KIF18A,KIF19,SYNJ1,KIF18B,VPS4A,CFL2
GO:0002251	organ or tissue specific immune response	0.18778532524746	0.226116609448114	1	RAB17,LTF,RPL39,DEFB1,PIGR,NOS2,FFAR3,HIST1H2BI,HIST1H2BJ,IL6R,HIST1H2BK,IFNL2,IFNLR1,BPIFB1,FFAR2,PLA2G1B,DEFA1B,DEFA1,HIST1H2BG,HIST1H2BF,HIST1H2BE,HIST1H2BC,BPIFA1,APOA4,RNASE3,OTUD7B,HIST2H2BE,IL6,H2BFS,DEFA3
GO:0051168	nuclear export	0.207745280956294	0.226116609448114	1	LUZP4,NMD3,RPS15,PKD1,NXF2B,RANBP3L,RNPS1,ATXN1,SYMPK,NUP188,NCBP1,MAGOHB,SMURF1,ENY2,POM121L12,MALT1,NPAP1,MAGOH,NUP93,AGFG1,FYTTD1,POM121L2,SRSF6,SRSF9,SRSF4,NXT1,DHX38,SRSF7,SRSF3,ZC3H11A,HHEX,CASC3,DDX19B,CHP1,NXF1,RITA1,PABPN1,ZNF593,LTV1,DUSP16,EIF4A3,STRADA,STRADB,NXF5,CPSF3,NXF2,UPF3B,NXF3,CPSF2,CPSF1,HNRNPA1,SLU7,PHAX,ABCE1,RANBP3,WDR33,RANBP1,HNRNPA2B1,XPO1,RGPD4,UPF1,XPO5,DDX25,CDC40,T…
GO:0006891	intra-Golgi vesicle-mediated transport	0.0425361518690765	0.226116609448114	1	COPB2,NAPA,RAB6C,DNAJC28,VTI1A,SYS1,VTI1B,NAPG,RAB33B,COPZ1,COG6,COPG2,COPE,COG8,GOLGA5,RAB6B,GABARAPL2,RAB41,GOSR1,RAB6A,SORL1,COG5,GOLGA3,OPTN,COPB1,COG4,SYS1-DBNDD2,COG1,COG2,TRAPPC10,COPA,COG3,GOSR2,BICD2
GO:0061178	regulation of insulin secretion involved in cellular response to glucose stimulus	0.235723075908599	0.226116609448114	1	EFNA5,RFX6,ANO1,NR1H4,CDK16,C2CD2L,GCG,BRSK2,PIM3,GPLD1,STXBP4,TMEM27,ADRA2A,FOXA2,TRPM4,NR1D1,LRP5,CFTR,ADCY5,PPP3CB,EPHA5,STX4
GO:0140029	exocytic process	0.207025318490516	0.226116609448114	1	SEPT5,RAB26,SYK,RAB8B,RAB40A,BLOC1S6,RABEPK,RAB15,VTI1B,STXBP1,RAB40C,VAMP3,STX3,STX2,SNAP23,SNAP25,EXOC2,RAB8A,STX11,STX19,UNC13B,SYNJ1,YKT6,RAB37,CPLX2,PLEK,DMTN,KCNB1,SNPH,SNAP47,SNAP29,STX1A,STX1B,EXOC8,SYTL2,NLGN1,VPS11,RAB40B,RAB10,RAB40AL,VPS18,STX4
GO:0019627	urea metabolic process	0.0540886222077051	0.226116609448114	1	NMRAL1,CPS1,CYP2C9,ASS1,OTC,ASL,CAD,ARG2,NAGS,ARG1,SLC25A15,SLC25A2
GO:0043162	ubiquitin-dependent protein catabolic process via the multivesicular body sorting pathway	0.211941681524908	0.226116609448114	1	VPS4B,VPS28,TOM1L1,RNF126,UBAP1L,SNF8,NEDD4,TSG101,UBAP1,VPS25,VPS37A,MVB12A,PTPN23,RNF115,PLAA,VPS4A,MVB12B,VPS36
GO:0006164	purine nucleotide biosynthetic process	0.16476778290467	0.226116609448114	1	ADSL,ADSS,CALCRL,MTHFD1,SLC25A13,GUCY1A3,ADA,ADM,GUCY1B3,ADCY3,NPPA,HPRT1,PANK2,UCN2,GUCY2F,ADCY4,ADCY7,ADCY6,ADCY8,NPR2,PRPS1,PRKAG2,ATP6V0A2,ATP6V0A4,GUCY1A2,GUCY2C,NPPC,PPAT,GUCY2D,TGFB1,GBAS,HTR2B,CHCHD10,PPCDC,ACAT1,ADCY10,HTR2C,SLC35B3,SLC35B2,ATP5C1,NPR1,DCAKD,TCIRG1,RAMP2,ADSSL1,TAAR1,ACOT7,NPPB,GMPS,ATP5F1,PAPSS2,ATP5A1,PPCS,AK5,ATP5G1,ATP5G2,COX5B,CYC1,AK9,ATP5G3,SURF1,IMPDH1,IMPDH2,ATP…
GO:1900181	negative regulation of protein localization to nucleus	0.251009328203204	0.226116609448114	1	EMD,PKD2,SFRP5,PKD1,C1QTNF3,GSK3B,CABP1,NFKBIL1,IL10,TRIM40,PYDC2,NLRP3,APC2,TONSL,NFKBIE,SLC9A3R1,POLR1A,SIN3A,PBLD,DYRK2,WWTR1,MXI1,PDE2A,MDFIC,FAF1,RAB23,FAM89B,KEAP1,AXIN2,PSMD10,ZC3H12A,CHP1,LILRB4,FLCN,APOD,NFKBIA,G3BP2,CCDC22,NF1,TMSB4X,MDFI,PPM1A,DAB2IP,DACT3,SNAI2,PARP10,SUFU,OTUD7B,PPM1B,CYLD,BMP7,GAS6,NOV
GO:0086011	membrane repolarization during action potential	0.153411019236374	0.226116609448114	1	KCNH2,KCNN2,KCNJ8,KCNJ5,ATP1A1,ATP1B1,KCNA5,KCNJ2,KCNJ3,KCNIP2,KCNE1,KCNE2,KCNQ1,KCND3,YWHAE
GO:0032981	mitochondrial respiratory chain complex I assembly	0.0268092110557171	0.226116609448114	1	NDUFA1,NDUFV3,NDUFAF2,NDUFAF3,NDUFA8,NDUFAF4,NDUFA3,ATP5SL,NUBPL,NDUFA6,NDUFA7,NDUFAF6,COA1,TIMMDC1,NDUFV1,NDUFV2,NDUFA9,ECSIT,FOXRED1,TMEM261,OXA1L,BCS1L,NDUFS4,NDUFS8,NDUFS6,NDUFS7,NDUFS5,NDUFAF1,ACAD9,NDUFC2,NDUFAB1,NDUFC1,NDUFA10,NDUFA12,NDUFA11,TAZ,NDUFB11,NDUFB10,NDUFS3,NDUFS2,NDUFS1,NDUFB6,NDUFB5,NDUFB4,NDUFB3,MT-ND3,MT-ND2,MT-ND1,MT-ND6,NDUFA13,MT-ND5,MT-ND4,NDUFA5,NDUFA2,TMEM126B,NDUFAF5…
GO:0033750	ribosome localization	0.00641809000979301	0.226116609448114	1	XPO1,NMD3,RPS15,EIF6,ABCE1,NUP88,GLTSCR2,RAN,ZNF593,LTV1,RRS1
GO:0034035	purine ribonucleoside bisphosphate metabolic process	0.0214362179412096	0.226116609448114	1	PAPSS2,SULT2B1,ENPP1,SULT1B1,SULT2A1,SULT6B1,ABHD14B,SULT1A4,PODXL2,SULT1A2,SULT1A1,SULT1C4,SULT1A3,SULT1C2,SLC26A1,TPST2,SLC26A2,TPST1,IMPAD1,BPNT1,SLC35B3,SLC35B2,SULT1E1,SULT4A1,PAPSS1
GO:0019692	deoxyribose phosphate metabolic process	0.00987953972361801	0.226116609448114	1	NUDT1,SMUG1,CMPK2,DUT,MBD4,TYMS,AK5,NUDT16,OGG1,TDG,DCTPP1,NUDT15,AK9,NTHL1,NUDT18,SAMHD1,NT5M,DCTD,NT5C,UNG,NEIL1,NEIL2,DTYMK
GO:0006639	acylglycerol metabolic process	0.127357747907141	0.226116609448114	1	LIPF,AGPAT6,LIPC,APOA2,SEL1L,DGAT2,DGAT1,MGLL,APOE,FABP9,FABP2,AGPAT9,FABP4,APOC3,PLA2G16,FABP6,GPAM,PGS1,FABP7,ABHD16A,DGKQ,DGKK,CPS1,DGKA,CAV1,ABHD12,AWAT2,DGKZ,DGKD,PNPLA3,PNPLA4,ABHD2,FABP3,PNPLA1,GPAT2,APOA1,GK,PNPLA2,CETP,APOBR,DGAT2L6,MOGAT3,AGMO,PNPLA5,MOGAT1,MOGAT2,FABP1,SIRT1,CAV3,FABP12,PCK1,ABHD6,DAGLA,ANG,APOH,FABP5,GK5,GK2,LMF1,LPIN1,LPIN3,LPIN2,PLCE1,APOA5,LPL
GO:0009612	response to mechanical stimulus	0.275500696501126	0.226116609448114	1	NEUROG1,PKD1L1,TLR3,CHI3L1,HTT,TNFRSF1A,FAS,PKD2,PKD1,TCAP,CSRP3,TLR8,TLR7,RYR2,SLC9A1,JUNB,TIFAB,NPPA,KCNK4,MAP2K4,PPL,TNFRSF10B,TNFRSF10A,JUND,DENND5A,CD40,MAP3K2,TNFRSF8,MKKS,CASP2,LTBR,IRF1,TRPV4,TTN,NRXN2,IL1B,MAP3K1,SOX9,PDE2A,SOST,TMEM150C,PIEZO2,DCANP1,NFKB1,COL11A1,KCNA1,GADD45A,PKD2L1,STRA6,PIEZO1,CASP5,BCL10,PKDREJ,TMC2,ANKRD1,DENND5B,LOXHD1,PKD2L2,PKD1L2,FADD,INHBB,HABP4,CASP1,CASP8,H…
GO:0031365	N-terminal protein amino acid modification	0.120107588011129	0.226116609448114	1	NAA35,NAA30,METAP1,NAA15,NAA16,NAA11,NTMT1,NAA60,NAA25,NAA20,NAA10,NAA50,PDF,METAP2,NAA40,CREBBP,NMT1,NMT2,METAP1D,PPM1A,AANAT,METTL11B,KAT2B,PPM1B,EP300
GO:0002385	mucosal immune response	0.164603068394737	0.226116609448114	1	RAB17,LTF,RPL39,DEFB1,PIGR,NOS2,FFAR3,HIST1H2BI,HIST1H2BJ,HIST1H2BK,IFNL2,IFNLR1,BPIFB1,FFAR2,PLA2G1B,DEFA1B,DEFA1,HIST1H2BG,HIST1H2BF,HIST1H2BE,HIST1H2BC,BPIFA1,APOA4,RNASE3,OTUD7B,HIST2H2BE,H2BFS,DEFA3
GO:0000028	ribosomal small subunit assembly	0.0200772969975537	0.226116609448114	1	RPS10,RPS15,PWP2,RPS17,ERAL1,RPS14,RPS19,RPS27L,MRPS7,RPS5,RRP7A,ABT1,MRPS11,RPS28,RPSA,RPS27
GO:0006890	retrograde vesicle-mediated transport, Golgi to ER	0.243024030717333	0.226116609448114	1	NAPA,KIF2B,COPB2,HTT,KIF2C,RINT1,ERGIC2,COPG1,PITPNB,SCYL1,STX18,PICK1,SCFD1,KIF2A,KIF11,TMED3,KIF23,KIF5A,ARFGAP2,RER1,ARF5,KIF22,TMED7,COPZ2,RACGAP1,KIF3C,COPZ1,KIF3A,TAPBP,KIF18A,BNIP1,UVRAG,ZW10,COPG2,KDELR3,COPE,RAB6B,RAB41,ARFGAP1,KIF4B,COPB1,CENPE,GOLPH3L,ATP9B,ATP9A,TMED10,RAB6C,DNAJC28,LMAN2,GOLPH3,KIF4A,KIF3B,NBAS,SURF4,USE1,KDELR2,KDELR1,KLC1,ARF3,GBF1,KLC2,RAB6A,KIF15,ARFGAP3,KIFAP3,C…
GO:0009068	aspartate family amino acid catabolic process	0.108719960445168	0.226116609448114	1	CRYM,PIPOX,SLC25A21,MAT1A,DLST,HYKK,DLD,GCDH,GOT2,ASPG,ASPA,GCAT,OGDH,GOT1,AADAT,AASS,ASRGL1,ALDH7A1,PHYKPL
GO:0070509	calcium ion import	0.245277990193885	0.226116609448114	1	CCDC109B,MCU,CACNA1D,CACNA1G,CACNA1H,MICU2,SLC25A23,CASR,SMDT1,AFG3L2,TRPV5,TRPV6,TRPV1,ATP2B4,MCUR1,FAM155B,CACNB2,FAM155A,TRPV4,ATP2A1,TRPC4,C2orf47,ATP2A2,MICU1,CACNA2D1,SLC8A1,TRPM2
GO:1903509	liposaccharide metabolic process	0.248380318882006	0.226116609448114	1	HEXA,UGCG,B4GALT3,GPLD1,B4GALT6,CERK,LARGE,ST3GAL2,ST3GAL5,POGLUT1,PGAP2,PGAP3,PGAP1,ST6GALNAC3,ST6GALNAC6,ST6GALNAC4,CPTP,B3GALT4,GLA,ST6GALNAC5,FUCA1,ST3GAL6,SUMF1,ST3GAL4,GM2A,ZNF593,GBA,CTSA,ST6GALNAC1,ARSA,GPAA1,B3GALNT1,CLN6,ENPP7,MPPE1,SMPD1,CLN3,DPM3,DPM2,DPM1,KDELC1,KDELC2,PYURF,UGT8,SMPD4,SMPD3,SMPD2,B4GALNT1,B3GNT5,GBA2,PLAUR,NAGA,GALC,ASAH1,A3GALT2,ARSB,A4GALT,PIGK,PIGL,ESYT2,PIGM,PIG…
GO:1902222	erythrose 4-phosphate/phosphoenolpyruvate family amino acid catabolic process	0.0623818527878828	0.226116609448114	1	GSTZ1,IL4I1,PAH,ASRGL1,FAH,HGD,QDPR,PCBD1,TAT,HPD,CCBL1
GO:0072665	protein localization to vacuole	0.215146490643491	0.226116609448114	1	LARS,AP3M1,KPTN,VTI1A,SH3GLB1,VPS41,PIK3R4,HSPA8,VTI1B,SNF8,NEDD4,GNPTAB,LAMTOR5,SZT2,LAMTOR4,VPS25,NAGPA,LAMP2,CLU,VPS4A,SH3BP4,VPS36,BECN1,SMURF1,BECN2,VPS28,NCOA4,RNF128,SCARB2,SORL1,C12orf66,ZFYVE16,SNX16,TRAPPC8,RAB7A,CD81,GCC2,AP4M1,GOSR2,HGS
GO:0007405	neuroblast proliferation	0.185791705189107	0.226116609448114	1	FGFR2,FGF13,ARHGEF2,ARTN,PLXNB2,SOX5,RACGAP1,DOCK7,PAFAH1B1,NUMB,LEF1,TEAD3,SHH,NUMBL,EML1,RAB10
GO:0042347	negative regulation of NF-kappaB import into nucleus	0.121388369993573	0.226116609448114	1	PSMD10,NLRP3,ZC3H12A,TMSB4X,PPM1A,C1QTNF3,NFKBIA,PPM1B,CYLD,BMP7,FAF1,G3BP2,CCDC22,NOV,IL10,PYDC2
GO:0071478	cellular response to radiation	0.326174366909546	0.226116609448114	1	MYC,MFAP4,CDC25A,INO80,NOC2L,RHOB,TLK2,HSF1,INTS7,GNAT1,ATF4,TSPYL5,NEDD4,CNGB1,TAF1,NET1,RUVBL2,MME,ATR,CREBBP,RPL26,KDM4D,ZBTB1,RHBDD1,RAD51AP1,TP63,HYAL1,GRB2,ATM,MDM2,CNGA1,SAG,MYEOV2,GNGT1,USP28,GADD45A,TP53,PTPRK,KDM1A,HYAL2,MAPK14,FIGNL1,IMPACT,IFI16,ACTR5,RHNO1,XPA,RAD51,ERCC4,TANK,CRIP1,POLD1,SPIDR,STK11,CUL4B,TP73,DDB2,CDKN1A,WRN,HUS1,NPM1,XPC,BMF,NDNL2,CHEK1,PDE6G,DDB1,SWI5,PPID,EIF2AK…
GO:0006749	glutathione metabolic process	0.0631413745051603	0.226116609448114	1	ETHE1,GSTA1,GGT5,EEF1E1,GLRX2,CLIC2,CLIC5,GSS,G6PD,GCLM,PARK7,GSTZ1,GSTO1,GSTT2,NAT8,GDAP1L1,EEF1E1-BLOC1S5,GSTA5,GCLC,CLIC1,DPEP1,GPX1,GSTA4,GSTA3,GSTM3,GSTA2,OPLAH,CTNS,CNDP2,GSTT2B,GSTM2,GSTP1,CLIC6,CLIC3,CLIC4,CHAC2,CHAC1,MGST2,ALDH5A1,GGCT,MMACHC,GGT1,EEF1G,HAGH,GSTT1,GSTO2,GSTM5,GSTM4,GSTM1,SOD1,GDAP1
GO:2000736	regulation of stem cell differentiation	0.047706067438347	0.226116609448114	1	HIST1H3G,PSMD1,TCF12,HIST1H3H,TACSTD2,HIST1H3E,HIST1H3F,PSMD5,PSMD4,PSMD3,HIST1H3I,PSMD2,PSMC1,BMPR1A,PSMC2,NOTCH1,LTBP3,HIST2H3D,PSMC6,PRICKLE1,HIST2H3C,WNT3A,PSMC3,PSMC5,PSMC4,PSMB9,HIST1H3D,HIST1H3C,HIST1H3B,HES5,PSMB8,HIST1H3A,OCIAD1,PSMD14,PSMF1,PSMB11,FOXC1,PSME2,UBC,PSME3,PSME4,UBB,SOX9,PSMB10,PSMD6,PSMD7,PSMD8,PSMD9,JAG1,SOX6,PSME1,GATA2,YTHDF2,GATA1,HNRNPU,GATA4,PDGFRA,TP73,HIST1H3J,PSMB…
GO:0009062	fatty acid catabolic process	0.050165576141711	0.226116609448114	1	BDH2,PEX2,EHHADH,HADHB,NUDT7,ABCD1,MCEE,HADHA,ECHDC2,ECHDC1,MUT,CYP4F2,ABCD2,ABCD3,ALDH3A2,MMAA,DECR1,DECR2,ABHD16A,PPARD,ACAT1,ACBD5,IVD,ECI1,ECI2,MECR,PECR,PHYH,ACAA1,ACOT8,SCP2,HADH,ACADL,ACAT2,SLC25A17,ACADM,NDUFAB1,ACADS,GCDH,CROT,FAAH,NUDT19,PCCA,ADIPOQ,ECHS1,PCCB,AUH,GLYATL2,HSD17B4,SLC27A2,CRAT,HACL1,ACOXL,HAO1,ACADVL,ETFA,HAO2,ETFB,LPIN1,LPIN3,CYP4F12,MCAT,ETFDH,PLA2G15,PEX13,ACOX2,LPIN2…
GO:0043502	regulation of muscle adaptation	0.195582780934036	0.226116609448114	1	MLIP,TRPC3,IGF1,ACTN3,NOS3,SLC9A1,HDAC4,PDE9A,MYOG,CAV3,PRKCA,GSK3A,P2RX4,FOXO1,CAMK2G,PARP1,LMCD1,TRIM63,HAND2,NR4A3,RGS2,MEF2A,ATP2B4,FBXO32,CAMK2B,GLRX3,SMAD4,AGT,EDN1,LMNA,IL6ST,AKAP6,SCN5A,MTPN,CAMK2D,BMP10
GO:0097267	omega-hydroxylase P450 pathway	0.0160345717085864	0.226116609448114	1	CYP2C8,CYP1A1,CYP1A2,CYP2C9,CYP2U1,CYP4F2,CYP1B1,CYP4A11,CYP2C19,CYP4A22
GO:0046209	nitric oxide metabolic process	0.0156093021514376	0.226116609448114	1	GCHFR,CPS1,CYP1B1,AKT1,NQO1,NOS3,ARG2,DDAH2,NOS1,GCH1,NOS2,SPR
GO:0046386	deoxyribose phosphate catabolic process	0.0156717594737456	0.226116609448114	1	NUDT1,SMUG1,DUT,MBD4,NUDT16,TDG,OGG1,DCTPP1,NUDT15,NTHL1,NUDT18,SAMHD1,NT5M,NT5C,UNG,NEIL1,NEIL2
GO:0009123	nucleoside monophosphate metabolic process	0.0712922845417367	0.226116609448114	1	ADSL,ADSS,ADPGK,PKLR,TYMS,PGM2L1,GPI,ENO3,GAPDH,ENO2,NDUFA9,ENO1,BPGM,PFKL,PFKP,PFKM,SDHAF2,ATP5A1,NDUFC2,PRTFDC1,DNPH1,PARP1,AMPD3,BAD,UMPS,ATP5B,NDUFAF7,PKM,HK1,HK2,PRKAG2,ATP6V0A2,ATP6V0A4,HK3,PPAT,ALDOB,GBAS,ATP5C1,TPI1,ATIC,AK5,AK4,CTNS,GAPDHS,HSPA8,AK9,SURF1,NMNAT1,PAICS,PFAS,NADK,STOML2,ADK,AMPD2,NDUFA13,PGK1,PDE6B,PDE6A,PGK2,MYH6,MYH3,ATP1B1,TCIRG1,DCTD,COX10,UQCRC1,GMPS,UQCRC2,PGAM2,NUDT…
GO:0019068	virion assembly	0.122228502688702	0.226116609448114	1	DDX6,PDCD6IP,CHMP3,CHMP2A,TBC1D20,PPIA,MITD1,USP6NL,APOE,CHMP4B,CHMP4A,VPS37D,MVB12A,CHMP2B,VTA1,CHMP7,CHMP1B,VPS4A,CHMP5,VPS4B,VPS28,RAB43,CHMP4C,CHMP1A,UBC,RAB1B,UBA52,PC,VPS37B,UBB,VPS37C,CHMP6,TSG101,VPS37A,RAB1A,RPS27A,LRSAM1
GO:0007007	inner mitochondrial membrane organization	0.00365839892483492	0.226116609448114	1	ATP5F1,ATP5A1,UQCC3,CHCHD3,ATP5G1,ATP5G2,ATP5G3,TAZ,C19orf70,ATP5D,ATP5E,TIMM13,TIMM10,TIMM22,C19orf52,TIMM9,AGK,ATP5J2,ATP5S,ATP5L,ATP5O,ATP5C1,IMMT,ATP5H,LETM1,NDUFA13,ATP5I,APOO,MT-ATP8,ATP5J,ATP5B,OPA1,C2orf47,MT-ATP6,CHCHD6,SAMM50
GO:0060071	Wnt signaling pathway, planar cell polarity pathway	0.026736921986144	0.226116609448114	1	PSMD1,DVL2,PSMD5,PSMD4,PRICKLE2,ARHGEF19,PSMD3,PSMD2,PSMC1,CDC42,PSMC2,CLTC,WNT11,ARRB2,PRICKLE1,PSMC6,PSMC3,PSMC5,PSMC4,AP2M1,PSMB9,DAAM1,PSMB8,FZD5,SMURF1,PSMD14,WNT1,PSMF1,PSMB11,PSME2,PFN1,UBC,PSME3,PSME4,SMURF2,CELSR1,UBB,ROR2,PSMB10,PSMD6,PARD6A,PSMD7,PSMD8,CELSR3,PSMD9,MAGI2,AP2S1,PSME1,PSMD10,AP2A2,FZD2,RHOA,PSMD11,FZD4,FZD1,AP2A1,PSMD13,PSMD12,VANGL1,AP2B1,FZD6,FZD7,WNT5A,TIAM1,DVL3,PSMB…
GO:0034728	nucleosome organization	0.242171567175024	0.226116609448114	1	HIST1H3G,HIST1H3H,MIS18A,HIST1H3E,HIST1H3F,ZNHIT1,HIST1H3I,HIST1H2BI,HIST1H2BJ,HIST2H3D,HIST2H3C,NAP1L4,HIST1H2BK,SET,HIST1H2BL,H2AFB3,HIST1H2BM,HIST1H2BN,HIST1H3D,RUVBL1,SART3,HIST1H3C,HIST1H3B,HIST1H2BO,HIST1H3A,H3F3C,ANP32B,NASP,DAXX,CENPC,IPO4,PSME4,SOX9,SETD2,RSF1,SMARCC2,SMARCC1,PADI4,SMARCE1,NAA60,RBBP7,PAF1,UBN1,SMARCD1,HIST3H2BB,SMARCD2,SMARCD3,HMGA1,CHAF1A,CHAF1B,SMARCB1,NPM1,STRA13,HIS…
GO:0007588	excretion	0.0204370004170978	0.226116609448114	1	HMOX1,TACR2,KCNMA1,NPHP1,CHRNB4,GRHPR,AQP9,ATP6V1B1,SLC22A18,ATP6V0A4,NEDD4L,NPHS1,CHRNA3,AQP5,ABCG8,ABCG5,SLC26A3,KCNK5,CLCN5,KCNJ1,AQP2,SCTR,AQP6,AQP7,AVPR2,SCNN1G,ADORA2B,UGT1A7,NFAT5,SCNN1B,CLDN16,CHRNB2,CLCNKA,CLCNKB,AQP3
GO:0033540	fatty acid beta-oxidation using acyl-CoA oxidase	0.195553185632578	0.226116609448114	1	DECR2,EHHADH,HSD17B4,ABCD1,CRAT,ACOXL,CROT,ECI2,ACAA1,ACOX2,ACOX1,ACOX3,AMACR,ACOT8,SCP2
GO:0034605	cellular response to heat	0.0632539671454652	0.226116609448114	1	ANO1,HMOX1,BAG3,HSPA6,FGF1,PDCD6,RBBP7,HSF1,PRKACA,TPR,SUMO1,YWHAE,C8orf4,TRPV1,SLU7,IER5,DAXX,ATXN3,MAPT,IL1A,TRPV4,POLR2D,CLPB,THBS1,C11orf73,HTRA2
GO:0006270	DNA replication initiation	0.0791139486451064	0.226116609448114	1	PRIM1,PRIM2,MCM2,POLA2,CDC7,ORC4,ORC5,POLE,PURA,TOPBP1,ORC6,ORC3,POLA1,LRWD1,ORC1,POLE2,ORC2,POLE4,MCM10,GINS2,POLE3,GINS4,CDC45,CDC34,RPA4
GO:0044272	sulfur compound biosynthetic process	0.280468299684834	0.226116609448114	1	MRI1,ANGPT1,GSTA1,AKR1A1,B4GALT5,B4GALT3,B4GALT4,B4GALT6,GSS,OGN,SLC35D2,CHST2,CHST6,ST3GAL2,ST3GAL1,GSTZ1,ST3GAL3,CSGALNACT2,ACSF3,SLC35B3,SLC35B2,PRELP,FMOD,GCLC,EXTL3,ENOPH1,GLCE,ST3GAL6,ST3GAL4,PAPSS2,HPGDS,TPK1,EXT2,MAT1A,EXT1,NCAN,GSTA4,GSTA3,GSTA2,OPLAH,B4GALT2,CNDP2,GSTP1,GSTT2B,GGTLC2,GGTLC1,HS6ST2,APIP,GGTLC3,HS6ST3,CSGALNACT1,CHAC2,NDST1,VCAN,CHAC1,GGCT,NDST3,HAGH,GSTT1,CHSY3,CDO1,GSTM…
GO:0051973	positive regulation of telomerase activity	0.300034174677662	0.226116609448114	1	MYC,NAF1,PKIB,PNKP,ACD,XRCC5,HMBOX1,KLF4,GRHL2,NVL,HSP90AA1,MAPK15,AURKB,NEK2,PTGES3,MAP3K4,WRAP53,TNKS,CCT2,MAP2K7,CCT4,HSP90AB1,NEK7,POT1,HNRNPA2B1,DKC1,PRKCQ,PARN,GREM1,HNRNPD,MAPKAPK5,MAPK3,PARM1,TCP1,MAPK1
GO:0050687	negative regulation of defense response to virus	0.051793215295971	0.226116609448114	1	TKFC,TSPAN6,RNF125,GPATCH3,UFD1L,IFIT1,RIOK3,TARBP2,MICB,RNF26,PCBP2,C1QBP,ITCH,PPM1B,DHX58,MUL1,NPLOC4,TRAF3IP1,SEC14L1
GO:0043473	pigmentation	0.195660923246877	0.226116609448114	1	HPS4,ZEB2,HPS1,BLOC1S1,BLOC1S4,BLOC1S6,C10orf11,BLOC1S2,POMC,BLOC1S5,RAB32,TH,RAB29,AP3D1,RAB38,AP1G1,CD63,AP3B1,MKKS,ATP6AP2,TRAPPC6A,DTNBP1,BBS5,GPR143,MITF,TYR,BBS2,MEF2C,PMEL,KIF13A,RAB17,SHROOM3,AP1M1,RAB27B,LYST,VPS33B,ATP7A,RAB27A,NF1,KIT,MC1R,CITED1,RAB11A,OCA2,SHROOM2,C12orf10,ARL6,RAB11B,BBS4,SNAI2,SNAPIN,VPS33A,LEF1,BLOC1S3,BBS7,USP13
GO:0038093	Fc receptor signaling pathway	0.291382567720062	0.226116609448114	1	PSMD1,IGKV2D-30,PSMD5,PSMD4,CYFIP1,PSMD3,FBXW11,PSMD2,LILRA4,CDC42,PSMC1,PSMC2,CD3G,PPAPDC1A,PLCG1,LAT,MAP2K4,BAIAP2,PSMC6,BRK1,GAB2,PSMC3,ELMO2,NCKAP1,PSMC5,CARD11,PSMC4,NFATC2,PLCG2,UBE2D1,WASF2,PSMB9,LYN,HCK,PSMB8,MAP2K7,PSMD14,MALT1,WIPF2,ACTB,WIPF3,WIPF1,ELMO1,PSMF1,GRB2,PSMB11,PSME2,PRKCE,SOS1,NCK1,UBC,MAP3K1,PSME3,PSME4,UBB,PSMB10,PPP3CB,PSMD6,FCGR2B,PSMD7,MYO10,PSMD8,NFKB1,BTK,LCP2,PSMD9,…
GO:0016042	lipid catabolic process	0.0868906591858087	0.226116609448114	1	BDH2,CYP26B1,CYP1A2,NUDT7,HADHB,APOA2,HADHA,SNX17,AKR1D1,MGLL,ECHDC2,ECHDC1,APOE,CYP24A1,CYP4F2,HSD17B11,FABP9,HSD17B14,ALDH3A2,FABP2,PLA2G16,APOC3,FABP4,FABP6,MMAA,FABP7,DECR1,DECR2,CPS1,HSD17B6,SPHK1,SIRT2,ABHD12,GLA,ACBD5,ECI1,ABHD2,FABP3,ECI2,FUCA1,INPP5F,MT3,ACOT8,ACAT2,ENPP2,SLC25A17,YWHAH,FABP12,ABHD6,AKR1C3,PLA2G4D,GBA,SMPDL3A,ACER1,PCCA,ADIPOQ,TRERF1,SMPDL3B,CYP46A1,PCCB,AUH,PLA2G1B,CYP1…
GO:1900117	regulation of execution phase of apoptosis	0.229395513130705	0.226116609448114	1	ZC3H12A,RPS3,PTGIS,BCL2L1,PAK2,DLC1,FZD3,SIRT2,RNF34,DFFA,FAP,CIDEA,TP53BP2,BOK,TBX5,MTRNR2L5,BAX,TP53,RFFL
GO:0042445	hormone metabolic process	0.187155961534103	0.226116609448114	1	PCSK6,MED1,CYP26B1,AKR1C1,AKR1D1,HSD3B1,HSD3B2,HSD17B11,HSD17B14,ECE1,DIO2,ASMT,MME,AKR1B1,TSHB,CRYM,HSD17B3,HSD17B6,CTSZ,HSD17B1,HSD17B2,FDX1L,AKR1C4,AKR1C2,DHCR7,SULT1B1,UGT2B11,AKR1C3,SULT1A1,CPE,C9orf3,ALDH9A1,FURIN,KLK6,CYP1B1,UGT1A3,DHRS9,STARD3NL,DHRS2,CYP21A2,DHRS3,RETSAT,BZRAP1,UGT1A1,CTSG,ECE2,UGT1A9,UGT1A8,UGT1A7,SHH,RBP4,ACE,RDH11,RDH12,ADM,RDH10,POMC,FSHB,LHB,REN,CYP3A4,BACE2,ENPEP,B…
GO:0048194	Golgi vesicle budding	0.153320639166575	0.226116609448114	1	NAPA,CD59,SCFD1,USO1,PDCD6,SEC24B,SEC24A,SEC13,TBC1D20,GRIA1,ATP8A1,PREB,F5,TGFA,TRAPPC2,PPP6R3,TFG,SAR1A,SAR1B,VAPA,TRAPPC6B,KLHL12,CNIH1,AREG,TRAPPC6A,COL7A1,CTSZ,CSNK1D,BET1,PPP6R1,STX5,ANKRD28,GOLPH3L,TRAPPC3,CNIH2,TRAPPC1,GOSR2,GORASP1,CNIH3,SEC23IP,TMED10,FOLR1,TRAPPC2L,SEC31A,TRAPPC5,TRAPPC9,TRAPPC4,GOLPH3,CUL3,VAPB,PEF1,F8,GBF1,MYO18A,PPP6C,SERPINA1,CTSC,SEC24C,NSF,RAB1B,GOLGA2,SEC24D,SEC…
GO:0010971	positive regulation of G2/M transition of mitotic cell cycle	0.0794784145306816	0.226116609448114	1	CDK4,VPS4B,PHOX2B,RCC2,RAB11A,RAD51B,DBF4B,CDC7,STOX1,RAD51C,DTL,CDK1,MECP2,CCND1,BRD4
GO:0007274	neuromuscular synaptic transmission	0.112431229697113	0.226116609448114	1	KIF1B,CHRNA1,CHRNB3,CHRNA3,FCHSD1,CHRNB4,CHRNA4,CHRNA2,STAC3,CHRNA6,CHRNG,CHRNA5,SLC5A7,FCHSD2,DTNA,CHRNE,CHRND,CHRNB2,CHRNB1
GO:0006766	vitamin metabolic process	0.338066154692241	0.226116609448114	1	CYP26B1,CYP1A1,MTHFR,CTRC,MTHFS,CD320,PANK2,CYP24A1,PRSS3,CYP4F2,CUBN,SLC5A6,SLC23A2,ABCD4,SLC23A1,PNPO,CYP27B1,PDZD11,PDXP,MMAA,SLC19A2,MTHFD2L,SLC19A3,TCN2,FPGS,CBR1,MMAB,PRSS1,MMADHC,ACP5,SLC25A19,LMBRD1,PSAT1,CYP2R1,GC,CTRB2,ACPP,CTRB1,GIF,SLC52A3,FOLR2,SLC52A2,BTD,SLC52A1,RLBP1,TPK1,HLCS,SLC2A1,TCN1,RPE65,PCCA,MCCC2,MMACHC,PCCB,RFK,MCCC1,PC,VNN1,VNN3,VNN2,SLC2A3,ENPP1,MTHFD1,MTHFD2,AASDHPPT,…
GO:0030705	cytoskeleton-dependent intracellular transport	0.277453170859426	0.226116609448114	1	KIF5C,KIF5B,HOOK2,KIF5A,WDR60,CDC42,MYRIP,HSPB11,CCDC88B,AP3D1,ARHGAP21,WDR35,PAFAH1B1,WDR34,CLUAP1,DYNLL2,FYCO1,AP3B1,DST,PEX14,SUN2,MAPT,MAK,NEFL,RHOT2,CEP131,LRPPRC,SPAST,OPA1,UXT,UBB,RHOT1,MAP1S,MYO10,SYNE2,TMEM108,MGARP,IFT57,CAMSAP3,BICD1,RPGR,TTC21B,MYO5A,ICK,RAB6A,WDR19,DYNC1H1,CLN3,CCDC88A,HSPB1,HAP1,SNAPIN,HIF1A,RAB1A,BLOC1S3,BICD2,RABL2B,HTT,COPG1,IFT20,KIF17,IFT27,IFT22,BLOC1S1,BLOC1S…
GO:0060401	cytosolic calcium ion transport	0.271349083287725	0.226116609448114	1	MCU,CACNA1C,FGF2,PKD2,RYR1,RYR2,GRIN2C,GRIN2B,IBTK,FASLG,GRIN2D,GRIN2A,SLC25A23,PLCG2,SMDT1,ADRA1A,LCK,TRPV5,HTR2B,TRPM1,TRPV1,TRPV6,ITPR3,CHERP,ITPR1,HTR2C,FAM155B,FAM155A,CACNB3,CCL21,ATP2A2,MICU1,NOL3,CCL19,TRPM2,CCDC109B,ERO1L,GRIN1,CCR7,MICU2,XCL1,ITPR2,CCR5,PTPRC,SLC8B1,JPH2,AFG3L2,JPH4,JPH3,ATP2B4,MCUR1,F2R,LETM1,JPH1,TRDN,C2orf47,DRD2,CCL3,CACNA2D1,HTR2A,SLC8A1
GO:0035412	regulation of catenin import into nucleus	0.0852964468325522	0.226116609448114	1	EMD,SFRP5,UBR5,APC2,BAMBI,DAB2IP,EGFR,SLC9A3R1,SEMA5A,DACT1,DACT3,FZD7,WWTR1,GNAQ,EGF,SNAI2,WNT3A,KANK1,AXIN2
GO:0036503	ERAD pathway	0.108102195949182	0.226116609448114	1	MAN1B1,YOD1,UBXN4,UBXN6,PSMC1,ANKZF1,HM13,PSMC2,TMEM67,SEL1L,TOR1A,PSMC6,TRIM13,PSMC3,DNAJB12,PSMC5,PSMC4,RNF185,HSP90B1,SDF2,DNAJB9,VIMP,RHBDD1,TRIM25,DNAJC10,UFD1L,SGTA,RNF121,MARCH6,DZIP3,VCP,ATXN3,OS9,HSPA5,JKAMP,UGGT2,FOXRED2,RNF103,FBXO6,AUP1,DERL2,FAF2,NPLOC4,USP19,RNF139,EDEM3,EDEM1,EDEM2,BAG6,UGGT1,BRSK2,DERL3,POMT2,DERL1,AMFR,HERPUD1,PARK2,ERLIN2,ERLIN1,SDF2L1,UBE2G2,SYVN1,ERLEC1,GET4,U…
GO:0006595	polyamine metabolic process	0.0650105643829538	0.226116609448114	1	OAZ3,SMOX,PAOX,AZIN2,SATL1,AZIN1,SAT1,SAT2,OAZ1,OAZ2,DHPS,SRM,AMD1,ODC1,SMS
GO:0090199	regulation of release of cytochrome c from mitochondria	0.0783866560219546	0.226116609448114	1	PSMD10,PPIF,IGF1,TRIAP1,GPX1,AKT1,MFF,PMAIP1,BID,TNFSF10,APOPT1,HRK,DNM1L,FAM162A,PARK2,PYCARD,BIK,CIDEB,PRELID1,PINK1,CLU,BAX,BNIP3,PLAUR,BMF,MOAP1,BCL2L1,MLLT11,BAD,BCL2L11,PDCD5,GPER1,FXN,OPA1,HGF,AVP,NOL3,MMP9,TP53
GO:0006700	C21-steroid hormone biosynthetic process	0.0560550101682843	0.226116609448114	1	TSPO,STARD3,CACNA1H,STARD3NL,ADM,FSHB,BZRAP1,FDX1L,LHB,CYP11B1,FDX1,CYP11B2,CYP11A1,FDXR,STAR,AKR1B1
GO:0046348	amino sugar catabolic process	0.316819846478781	0.226116609448114	1	GNPDA1,CHI3L1,GNPDA2,CTBS,CHID1,CHIA,CHI3L2,NAGK,AMDHD2,CHIT1,RENBP,OVGP1,NPL
GO:0019080	viral gene expression	0.23328115803027	0.226116609448114	1	RPS11,RPS10,RPS2,RPL41,RPL10,RPS15,RPS17,RPS12,RPL39,RPL30,RPL37,RPS16,RPL38,RPS18,RPL35,RPL36,RPL10A,RPL34,NUP188,RPL31,RPL32,RPL21,RPLP1,RPL22,RPL28,RPLP2,RPL24,RPL27,RPL26,RPLP0,RPL19,RPL14,RPL13,CCNT2,RPL18,RPL17,RPL11,RPL12,RPL15,NUP93,RPL8,RPL3,EIF3D,RPS24,RPL4,RPS21,RPL5,RPS23,RPS20,RPS29,RPS28,RPL9,RPS25,RPL7,RPS27,RPL18A,MON1B,RPL36A,PCBP2,RPL35A,RPS15A,DHX9,FURIN,RPS19,RPL23A,UBA52,EIF2…
GO:0018023	peptidyl-lysine trimethylation	0.298295339916522	0.226116609448114	1	METTL20,WDR82,WDR61,SUV39H1,BEND3,KMT2A,CTR9,EEF2KMT,SETD3,TET3,OGT,VCPKMT,SUV39H2,SETD4,SETD2,TET2,ZNF335
GO:0038111	interleukin-7-mediated signaling pathway	0.28615221690113	0.226116609448114	1	HIST1H3G,TSLP,HIST1H3H,HIST1H3E,HIST1H3F,CRLF2,BRWD1,HIST1H3I,JAK1,IRS1,JAK3,PIK3CA,STAT3,FYN,TCEB1,PIK3C3,PIK3R1,IL2RG,STAT5A,HIST2H3D,STAT5B,HIST2H3C,PTK2B,PIK3CB,HIST1H3D,SOCS2,HIST1H3C,IRS2,CISH,HIST1H3B,HIST1H3A,PIK3R2,LCK,HIST1H3J,HIST2H3A,SMARCA4,IL7,IL7R,SOCS1
GO:0051028	mRNA transport	0.256615049436725	0.226116609448114	1	LUZP4,KIF5C,NXF2B,RNPS1,SYMPK,NUP188,NCBP1,MAGOHB,ENY2,MAGOH,NUP93,AGFG1,FYTTD1,SRSF6,SRSF9,SRSF4,DHX38,SRSF7,NXT1,SRSF3,ZC3H11A,CASC3,HHEX,DDX19B,NXF1,PABPN1,EIF4A3,NXF5,NXF2,UPF3B,CPSF3,NXF3,CPSF2,CPSF1,SLU7,WDR33,HNRNPA2B1,UPF1,DDX25,CDC40,THOC7,THOC6,NUP205,AAAS,NUPL1,NUPL2,NUP43,THOC3,UPF2,THOC2,THOC5,NUP107,TPR,NUP35,NUP37,RANBP2,RAE1,SEH1L,SRSF11,ALKBH5,NUP85,NUP88,DDX39B,NUP133,SRSF2,SRSF…
GO:0015980	energy derivation by oxidation of organic compounds	0.0738205525612527	0.226116609448114	1	MYC,ACO2,PGM2L1,PHKA2,PHKA1,LEPR,NDUFA9,COQ10B,COQ10A,FH,UBC,SUCLA2,GYG1,UBB,MT3,PPP1R3C,COX10,UQCRC1,SDHAF4,D2HGDH,SDHAF2,UQCRC2,PID1,FASTKD2,PYGB,RB1CC1,FAM47E-STBD1,NDUFC2,LEP,AGL,PHKB,CS,NHLRC1,PYGL,SIRT3,OGDHL,NNT,DLD,PGM1,IDH3B,IDH3A,MDH1,SUCLG2,UBA52,PGM2,SLC25A14,PDHA1,RPS27A,MDH1B,IDH3G,SDHA,NDUFA1,G6PC,NDUFV3,PHKG2,SLC25A12,NDUFAF2,SDHB,GFPT1,UQCC3,ME3,COA6,GFPT2,SLC25A13,NDUFA8,NDUFA3,…
GO:0042476	odontogenesis	0.298248846534165	0.226116609448114	1	EDA,COL1A2,COL1A1,FGF8,ROGDI,ANKRD11,OSR1,ACPT,SSUH2,ITGA6,HDAC2,BMP2,MSX1,INHBA,TGFB2,HDAC1,AMELY,CEMP1,SLC24A4,WNT6,GLI2,TUFT1,BMP4,WNT10A,FGFR2,KLK4,AQP5,LRP6,BCOR,STIM1,ODAM,FAM20A,LAMB1,FOXC1,PITX2,AMELX,ITGB4,ZNF22,TBX1,OSR2,AQP1,AMTN,AQP6,TGFB3,SCN5A,AQP3,AXIN2
GO:0006986	response to unfolded protein	0.325374945887843	0.226116609448114	1	TLN1,SEC61A1,DNAJB1,BHLHA15,DNAJC4,HSF1,HSPB2,HSPA4L,ATF3,DNAJB5,PREB,DNAJB4,HSPB3,ATF4,HYOU1,HSP90B1,DNAJB9,ADD1,ATF6,HSPA2,ZBTB17,RHBDD1,MBTPS2,ERN1,OPTN,DAXX,HSPA1L,VCP,TSPYL2,HSPA5,UGGT2,PDIA6,DERL2,HDGF,GOSR2,EXTL3,EXTL2,EDEM3,HSPE1,CREB3L3,DCTN1,EDEM1,CREB3L1,EDEM2,ATF6B,ASNS,XBP1,UGGT1,HERPUD1,HSP90AA1,ERP44,DNAJA1,SULT1A3,SEC61B,DDX11,TBL2,HSPD1,CXXC1,DAB2IP,ATP6V0D1,KLHDC3,SHC1,RNF175,HS…
GO:0043618	regulation of transcription from RNA polymerase II promoter in response to stress	0.0903933491327004	0.226116609448114	1	PSMD1,HMOX1,BAG3,HIF1AN,PSMD5,PSMD4,PSMD3,PSMD2,KLF2,DNAJB1,PSMC1,PSMC2,HSF1,STOX1,BACH1,RBPJ,NOTCH1,ATF3,PSMC6,ATF4,NEDD4,PSMC3,PSMC5,PSMC4,TAF1,EPAS1,UBE2D1,MUC1,PSMB9,ATF6,CREBBP,PSMB8,EPO,CHD6,CEBPB,MBTPS2,VHL,PSMD14,SIRT2,EGLN2,EGLN3,GCN1L1,EGLN1,PSMF1,PSMB11,HSPA5,LIMD1,PSME2,NCK1,UBC,PSME3,PSME4,UBB,PSMB10,PSMD6,PSMD7,PSMD8,PSMD9,MT3,TP53,CA9,PSME1,HIGD1A,CREB3L3,CREB3L1,ATF6B,CUL2,CITED2,…
GO:0030239	myofibril assembly	0.0920010105545596	0.226116609448114	1	NEBL,OBSL1,MYBPHL,ANKRD1,TCAP,CASQ1,MYPN,CSRP3,MYH6,SIX4,MYLK3,KLHL41,MYH3,ACTN2,ACTA1,PROX1,MYOM2,MYOM3,MYL2,PDGFRA,PDGFRB,TMOD2,MEF2A,TMOD3,MYOZ3,MYBPC3,MYOZ2,MYBPC1,MYBPC2,WDR1,CAPN3,MYOZ1,IGSF22,MYOM1,ACTC1,CFLAR,TTN,TPM1,LMOD2,LMOD3,MYH11,OBSCN,TMOD1,KRT19,LMOD1,MYBPH,TMOD4,BMP10
GO:0032781	positive regulation of ATPase activity	0.223795535178201	0.226116609448114	1	HNRNPU,RYR2,DNAJB2,DNAJB1,DNAJC9,ATP1B1,DYNC1I2,DYNC1I1,PLSCR1,DNAL4,TOR1AIP2,TOR1AIP1,ALDOB,DYNLL2,DHX9,TMSB4X,MYBPC3,GABARAPL2,DNAJC10,CHTOP,DYNLL1,PFN1,UHRF1,TPM1,MYL4,ATP1B2,DNAJB11,FGF10,ATP1B3,TNNT2,MYL3,SETMAR,RGN,PFN2
GO:0051031	tRNA transport	0.332350187127035	0.226116609448114	1	NUP205,AAAS,NUPL1,NUPL2,NUP43,NUP107,TPR,NUP35,NUP37,RANBP2,RAE1,NUP188,SEH1L,NUP85,NUP88,NUP133,RAN,NUP62,NUP155,TOMM20L,SSB,NUP93,NOL6,NUP98,NUP160,XPOT,NUP210,TOMM20,NUP50,NUP54,NUP153,NDC1,NUP214,POM121
GO:0032728	positive regulation of interferon-beta production	0.267393429206737	0.226116609448114	1	TLR3,TBK1,IRF7,POLR3B,TLR8,POLR3A,IRF3,TLR7,POLR3D,RNF135,RIPK2,DDX3X,TLR2,IRF5,DHX9,TLR9,IFIH1,MAVS,POLR3G,POLR3F,RIOK3,IRF1,FLOT1,POLR3C,DDX58,TLR4
GO:0050909	sensory perception of taste	0.0454794722771507	0.226116609448114	1	TAS2R60,AZGP1,GNAT1,CD36,TAS1R3,TAS1R2,ASIC1,TAS1R1,GNAT3,GNAT2,LPO,ASIC3,RTP3,RTP2,RTP5,RTP1,TAS2R50,PKD2L1,TAS2R20,TAS2R14,TAS2R19,TAS2R16,TAS2R13,PIP,ASIC2,PIGR,TAS2R8,TAS2R7,TAS2R9,TAS2R5,TAS2R4,TAS2R1,TAS2R3,CST1,TAS2R38,CST4,RTP4,TAS2R31,TAS2R30,TAS2R40,TAS2R41,CST2,CALHM1,TAS2R39,PKD1L3,TAS2R42,TAS2R46,TAS2R43,CA6,TAS2R10
GO:1904031	positive regulation of cyclin-dependent protein kinase activity	0.131208451703077	0.226116609448114	1	PSMD10,PDGFB,PKD2,CCNH,PKD1,AKT1,CDK20,CCNK,EGFR,CCNC,STOX1,CCND2,CKS2,PROX1,ADAM17,CCNL1,CCND1,RGCC,CCND3,PSRC1,CCNL2,MAPRE3,CCNT2,CKS1B,FAM58A,CCNB1,FGF10,CCNT1,CCNY
GO:0006553	lysine metabolic process	0.0179465243071223	0.226116609448114	1	PIPOX,SLC25A21,CRYM,DLST,HYKK,AASDHPPT,DLD,GCDH,OGDH,AADAT,AASS,ALDH7A1,PHYKPL
GO:0046189	phenol-containing compound biosynthetic process	0.249100099641689	0.226116609448114	1	TYRP1,PNMT,DAO,DDC,CITED1,TH,TGFB2,TRPC1,PAH,INSM1,DBH,GATA3,TYR,MOXD1,GCH1,DCT,HAND2,SNCA
GO:0090277	positive regulation of peptide hormone secretion	0.260591240621812	0.226116609448114	1	TRH,ANO1,MCU,C2CD2L,GCG,TFR2,ADCYAP1,GCK,GPLD1,MYRIP,TMEM27,GHRL,ISL1,INS,GHRH,NNAT,RASL10B,SLC30A8,TNFSF11,NLGN2,TM7SF3,GLUD1,GHRHR,GRP,IRS2,RFX6,CAPN10,HFE,BAD,TCF7L2,GPER1,BLK,TRPM4,CFTR,FGA,PPP3CB,DRD2,SOX4,FGB,PSMD9,RBP4,FGG,STX4
GO:0006474	N-terminal protein amino acid acetylation	0.266629216152121	0.226116609448114	1	NAA35,NAA30,NAA15,NAA16,NAA60,NAA11,AANAT,NAA25,NAA20,NAA10,NAA50,KAT2B,EP300,NAA40,CREBBP
GO:0006754	ATP biosynthetic process	0.0356723398525133	0.226116609448114	1	ATP5F1,ATP5A1,SLC25A13,ATP5G1,COX5B,ATP5G2,CYC1,AK9,ATP5G3,SURF1,PRKAG2,ATP6V0A2,ATP5D,ATP6V0A4,ATP5E,ATP6V0A1,TGFB1,ALDOA,GBAS,ATP5L2,CHCHD10,ATP5J2,ATP5S,STOML2,ATP5L,ATP5O,ATP5C1,ATP5H,ATP5I,MT-ATP8,ATP5J,TCIRG1,ATP5B,MT-ATP6,VPS9D1
GO:0051279	regulation of release of sequestered calcium ion into cytosol	0.240191561956345	0.226116609448114	1	HTT,NPSR1,HRC,PKD2,CACNA1C,RYR2,CLIC2,PDPK1,ATP1A2,PLCG1,CXCL10,FKBP1B,CXCL11,LACRT,CEMIP,THY1,APLNR,GSTO1,CAPN3,SRI,FKBP1A,AKAP6,CAMK2D,CASQ1,DIAPH1,PRKACA,GSTM2,XCL1,PTK2B,CASQ2,F2RL3,JPH2,JPH4,SEPN1,JPH3,PDE4D,CXCL9,NOS1,F2R,F2,GPER1,JPH1,TRDN,TRPC1,HAP1,ANK2,JSRP1,DMD,DRD1,SNCA,SLC8A1
GO:0050658	RNA transport	0.150499919597032	0.226116609448114	1	LUZP4,NMD3,RPS15,KIF5C,NXF2B,RANBP3L,RNPS1,SYMPK,NUP188,NCBP1,MAGOHB,ENY2,CKAP5,POM121L12,NPAP1,MAGOH,NUP93,AGFG1,FYTTD1,POM121L2,SRSF6,TOMM20,SRSF9,SRSF4,NXT1,DHX38,TST,SRSF7,SRSF3,ZC3H11A,HHEX,CASC3,DDX19B,NXF1,C14orf166,PABPN1,ZNF593,LTV1,RBFOX1,EIF4A3,NXF5,CPSF3,NXF2,UPF3B,NXF3,CPSF2,ATXN2,CPSF1,HNRNPA1,SLU7,TOMM20L,PHAX,ABCE1,RANBP3,WDR33,RANBP1,HNRNPA2B1,XPO1,RGPD4,UPF1,XPO5,DDX25,CDC40,THO…
GO:0097352	autophagosome maturation	0.32545013157527	0.226116609448114	1	SNX14,VPS16,CHMP3,ATG14,GABARAP,TECPR1,VTI1B,WIPI2,MAP1LC3C,MAP1LC3B,MAP1LC3A,VPS33B,LAMP2,UBQLN1,GABARAPL2,GABARAPL1,SNAP29,CLN3,VAMP8,VAMP7,VCP,LIX1,VIPAS39,STX17,LIX1L,VPS33A,EPG5,TSG101
GO:0009126	purine nucleoside monophosphate metabolic process	0.0779445211126904	0.226116609448114	1	ADSL,ADSS,ADPGK,PKLR,PGM2L1,GPI,ENO3,GAPDH,ENO2,NDUFA9,ENO1,BPGM,PFKL,PFKP,PFKM,SDHAF2,ATP5A1,NDUFC2,PRTFDC1,PARP1,AMPD3,BAD,ATP5B,NDUFAF7,PKM,HK1,HK2,PRKAG2,ATP6V0A2,ATP6V0A4,HK3,PPAT,ALDOB,GBAS,ATP5C1,TPI1,ATIC,AK5,AK4,CTNS,GAPDHS,HSPA8,AK9,SURF1,NMNAT1,PAICS,PFAS,NADK,STOML2,AMPD2,NDUFA13,PGK1,PDE6B,PDE6A,PGK2,MYH6,MYH3,ATP1B1,TCIRG1,COX10,UQCRC1,GMPS,UQCRC2,PGAM2,NUDT4,PGAM1,NUDT3,FIGNL1,LDHA…
GO:0002474	antigen processing and presentation of peptide antigen via MHC class I	0.0384655449482244	0.226116609448114	1	PSMD1,ITGAV,PSMD5,PSMD4,ACE,PSMD3,PSMD2,HLA-C,HLA-A,PSMC1,SEC24B,HLA-F,PSMC2,SEC24A,HLA-B,SEC13,HLA-G,PSMC6,SNAP23,PSMC3,PSMC5,HLA-E,PSMC4,NCF2,LNPEP,SAR1B,TAPBP,PSMB9,CD36,NCF1,PSMB8,B2M,HFE,PSMD14,BCAP31,FCER1G,PSMF1,PSMB11,ITGB5,PSME2,NCF4,PSME3,PSME4,PSMB10,CYBB,PSMD6,PSMD7,PSMD8,PSMD9,PDIA3,PSME1,PSMD10,PSMD11,SEC31A,PSMD13,PSMD12,IKBKB,IKBKG,CYBA,CD207,VAMP3,CHUK,PSMB1,PSMB2,FCGR1B,PSMB3,FC…
GO:2000369	regulation of clathrin-dependent endocytosis	0.26660434640913	0.226116609448114	1	BMP2K,DAB2,SNAP91,WASL,AAK1,UNC119,TNK2,NLGN1,PICALM,PROM2,TOR1A,PIK3CB,UBQLN2,SCYL2,HIP1R
GO:0006783	heme biosynthetic process	0.132566618918071	0.226116609448114	1	ALAD,TSPO,ALAS1,ALAS2,FXN,ATPIF1,FECH,SLC25A38,UROS,CPOX,NFE2L1,UROD,COX10,PPOX,HMBS,COX15
GO:0060632	regulation of microtubule-based movement	0.170330939137494	0.226116609448114	1	MKKS,CCDC40,IGBP1,TCTEX1D2,HDAC6,DNAH11,NEFH,CFAP20,C21orf59,LAMP1,BBS4,HAP1,CCSAP,CCDC65,ARMC4,CCDC39,DNAAF1,BBS2
GO:0001539	cilium or flagellum-dependent cell motility	0.173888754217895	0.226116609448114	1	DNAH1,DNAH3,DNAH17,DRC1,DNAAF2,CFAP44,DNAH8,DNAH2,CFAP46,DNAH7,RSPH9,RFX3,TEKT1,TEKT4,TEKT5,TEKT2,TEKT3,GAS8,CFAP54,CCDC39
GO:0009161	ribonucleoside monophosphate metabolic process	0.0741302839796855	0.226116609448114	1	ADSL,ADSS,ADPGK,PKLR,PGM2L1,GPI,ENO3,GAPDH,ENO2,NDUFA9,ENO1,BPGM,PFKL,PFKP,PFKM,SDHAF2,ATP5A1,NDUFC2,PRTFDC1,PARP1,AMPD3,BAD,UMPS,ATP5B,NDUFAF7,PKM,HK1,HK2,PRKAG2,ATP6V0A2,ATP6V0A4,HK3,PPAT,ALDOB,GBAS,ATP5C1,TPI1,ATIC,AK5,AK4,CTNS,GAPDHS,HSPA8,AK9,SURF1,NMNAT1,PAICS,PFAS,NADK,STOML2,ADK,AMPD2,NDUFA13,PGK1,PDE6B,PDE6A,PGK2,MYH6,MYH3,ATP1B1,TCIRG1,COX10,UQCRC1,GMPS,UQCRC2,PGAM2,NUDT4,PGAM1,NUDT3,FI…
GO:0000291	nuclear-transcribed mRNA catabolic process, exonucleolytic	0.130634088378295	0.226116609448114	1	POLR2G,DDX6,CNOT6,CNOT7,EXOSC8,WDR61,EXOSC6,DIS3,EXOSC7,EXOSC3,EDC4,EXOSC4,EXOSC1,EXOSC2,EXOSC5,TTC37,EDC3,DCP2,DCP1A,DCP1B,LSM1,NT5C3B,LSM2,LSM5,LSM3,LSM4,DCPS,EXOSC9,SKIV2L,HBS1L,DIS3L2,PATL1,LSM6,LSM7,CNOT8
GO:2001212	regulation of vasculogenesis	0.209668440850774	0.226116609448114	1	HEY2,HEY1,XDH,HIF1AN,TMEM100,EMP2,CEACAM1,KDR,RAP1A,CD34,ASB4,RAPGEF2
GO:0034612	response to tumor necrosis factor	0.221562001100389	0.226116609448114	1	PLVAP,TNFRSF14,CCL15-CCL14,CARD14,TNFSF13B,ADAMTS7,TNFRSF8,MAP2K7,LTBR,ADAM10,HYAL1,CIB1,CCL21,TRIM32,CCL24,CCL26,CCL20,CCL23,CCL22,CCL25,HYAL2,AFF3,ADAM9,CD27,PYCARD,GBA,TANK,TNFSF13,ADIPOQ,TNFSF18,MAP4K3,MAP3K14,UBD,DHX9,EDAR,TNF,CCL3L3,CHI3L1,CCL3L1,TNFRSF1A,BRCA1,KARS,TNFRSF11A,HYAL3,ADAM17,DCSTAMP,GCH1,CRHBP,FOXO3,ST18,LIMS1,ZFP36L2,ZFP36L1,CD58,PSMD10,PSMD11,PSMD13,ANKRD1,PSMD12,SIRT1,TNFSF…
GO:0070911	global genome nucleotide-excision repair	0.158923205200113	0.226116609448114	1	SUMO2,SUMO3,XPA,ERCC4,RNF111,USP45,GTF2H1,GTF2H2,CUL4B,SUMO1,PARP1,DDB2,CUL4A,XPC,UBE2V2,UBE2N,ERCC2,CETN2,UBE2I,ERCC3,CHD1L,ERCC1,RBX1,GTF2H4,GTF2H5,GTF2H3,DDB1,UBC,UBA52,UBB,RAD23B,RPS27A
GO:0009143	nucleoside triphosphate catabolic process	0.00753725396912996	0.226116609448114	1	NUDT1,ENPP1,SAMHD1,SMPDL3A,DUT,NUDT16,ITPA,ENPP3,DCTPP1,NUDT15
GO:0034308	primary alcohol metabolic process	0.0994935650690139	0.226116609448114	1	ADH5,IGF1,SULT1B1,ADH7,SULT2A1,ADH1A,ACSS1,RDH11,ADH1C,RDH12,ADH1B,SULT1A2,RDH10,AKR1C3,SULT1C4,SULT1A1,GDPD1,SULT1A3,ALDH1A1,ALDH3A2,ALDH1B1,PARK7,ADH6,CYP1B1,SDR16C5,ACSS2,GDE1,DHRS9,SULT1E1,ALDH2,DHRS3,RETSAT,HAO1,PECR,AKR1B10,CYP27C1,LRAT,RBP4,ADH4
GO:0006999	nuclear pore organization	0.149698513853984	0.226116609448114	1	NUP205,AHCTF1,RTN4,NUP107,NUP93,TPR,TMEM33,NUP35,NUP98,SEH1L,NUP54,NUP153,NUP133,NDC1,TMEM170A
GO:0051452	intracellular pH reduction	0.0399992859919684	0.226116609448114	1	GPR89A,RAB39A,RAB20,ATP6V1D,ATP6V1G3,ATP6V1B1,CLN5,ATP6V0A2,ATP6V0A4,RAB38,ATP6V0A1,CCDC115,TMEM199,ATP6V1E2,ATP6V1E1,CLN6,ATP6V1G2,PPT1,ATP6V1G1,ATP6V0D2,CLN3,ATP6V0D1,ATP6V1C2,ATP6V1C1,ATP6V0E2,ATP6V0B,ATP6V0E1,RAB7A,TCIRG1,CLCN3,SLC11A1,GPR89B,ATP6V1B2,ATP6V1H,ATP6V0C,DMXL1,DMXL2,ATP6V1F,ATP6V1A
GO:0019884	antigen processing and presentation of exogenous antigen	0.254586284017826	0.226116609448114	1	PSMD1,RILP,ITGAV,PSMD5,PSMD4,PSMD3,PSMD2,SH3GL2,HLA-DRB1,HLA-C,HLA-DRA,KIF5A,HLA-A,HLA-F,PSMC1,SEC24B,CTSL,HLA-DQA1,HLA-B,PSMC2,SEC24A,CTSV,HLA-DQA2,SEC13,HLA-DQB2,PSMC6,ACTR10,CD1D,RACGAP1,HLA-DRB5,PSMC3,HLA-DRB3,PSMC5,NCF2,HLA-DRB4,PSMC4,SAR1B,TAPBP,KIF18A,PSMB9,AP1G1,NCF1,PSMB8,HLA-DPA1,DYNLL2,B2M,PSMD14,PSMF1,PSMB11,ITGB5,CENPE,PSME2,PSME3,PSME4,PSMB10,DCTN2,CYBB,PSMD6,FCGR2B,PSMD7,PSMD8,HLA-…
GO:0010880	regulation of release of sequestered calcium ion into cytosol by sarcoplasmic reticulum	0.257776329113462	0.226116609448114	1	HRC,CACNA1C,PDE4D,CASQ1,RYR2,GSTO1,CLIC2,PRKACA,ATP1A2,TRDN,GSTM2,SRI,ANK2,DMD,AKAP6,FKBP1B,CASQ2,CAMK2D,SLC8A1
GO:2001021	negative regulation of response to DNA damage stimulus	0.316223568682499	0.226116609448114	1	RPS3,TERF2,PTTG1IP,THOC5,HSF1,DDIAS,TPT1,CXCL12,DDX39B,TMEM161A,MUC1,PARPBP,CXorf57,SFRP2,NUDT16L1,BCL2L1,AK6,MDM2,TFIP11,RIF1,TAF9B,DYRK1A,TRIM32,CCAR2,THOC1,OTUB1,TAF9,SNAI1,RNF169,PSMD10,FBXO18,KDM1A,TRIAP1,HELB,UBR5,CD74,KLHL15,SIRT1,TRIP12,POLQ,ERCC4,HMGA2,CLU,ZNF385A,RTEL1,MIF,CD44,ERCC1,TP53BP1,ACKR3,OGG1,TWIST1,SNAI2,CDKN2D,ING2
GO:0048278	vesicle docking	0.208053987259196	0.226116609448114	1	RAB26,STX8,STX7,USO1,RAB8B,RAB40A,BLOC1S6,RABEPK,RAB15,VTI1B,STXBP1,RAB40C,VAMP3,STX3,STX2,RAB8A,SNAP25,EXOC2,STX11,STX19,TSNARE1,YKT6,RAB37,CPLX2,PLEK,KCNB1,SNPH,STX1A,STX1B,EXOC8,STX6,SYTL2,STX5,CAV2,STX17,VPS11,STX12,STX16,CEP83,STX16-NPEPL1,RAB40B,RAB10,RAB40AL,STX4,VPS18,STX10
GO:0042407	cristae formation	0.00655553012115145	0.226116609448114	1	ATP5F1,ATP5A1,CHCHD3,UQCC3,ATP5G1,ATP5G2,ATP5G3,TAZ,C19orf70,ATP5D,ATP5E,ATP5J2,ATP5S,ATP5L,ATP5O,ATP5C1,IMMT,ATP5H,ATP5I,APOO,LETM1,MT-ATP8,ATP5J,ATP5B,CHCHD6,SAMM50,MT-ATP6
GO:0072528	pyrimidine-containing compound biosynthetic process	0.152964897249301	0.226116609448114	1	TPK1,UCKL1,TYMS,CDA,AK5,UPRT,PRPS1,DTYMK,DCK,CMPK2,UPP2,CMPK1,HDHD1,UPP1,DUT,DHFRL1,CAD,TYMP,TK2,CTPS1,UMPS,DCTD,DHODH,UCK2,TK1,UCK1
GO:0035722	interleukin-12-mediated signaling pathway	0.262883463688163	0.226116609448114	1	ANXA2,IFNG,JAK1,IL23A,JAK2,CDC42,IL23R,PITPNA,PPIA,MTAP,IL27,BOLA2,IL10,IL12RB2,PLCB1,CRLF1,IL12RB1,RPLP0,STAT4,IL12A,GSTO1,LCP1,IL12B,PSME2,SOD2,IL6ST,PDCD4,SNRPA1,CA1,RAP1B,BOLA2B,HSPA9,GSTA2,ARF1,STAT3,P4HB,CAPZA1,AIP,RALA,CFL1,MIF,TALDO1,PAK2,EBI3,CANX,HNRNPA2B1,MSN,STAT1,SOD1,TYK2,LMNB1,CNN2,HNRNPDL,SERPINB2,IL27RA,HNRNPF,TCP1
GO:0042430	indole-containing compound metabolic process	0.0753772489716898	0.226116609448114	1	ACMSD,DDC,HAAO,TPH2,AANAT,TPH1,CCBL1,AFMID,AADAT,RNF180,HTR1A,KYNU,ATP7A,IDO1,ASMT,TDO2,IDO2,KMO
GO:0009437	carnitine metabolic process	0.234623580759839	0.226116609448114	1	ALDH9A1,ACADL,CROT,CPT1A,TMLHE,BBOX1,SLC22A5,SLC22A4,ACADM,SHMT1,CRAT
GO:0070126	mitochondrial translational termination	0.00270893535972401	0.226116609448114	1	MRPS33,MRPS34,MRPS35,MRPS36,MRPS30,MRPS31,MRPS16,MRPS15,MRPS17,MRPL40,MRPL42,MTRF1L,MRPS11,MRPS10,MRPS14,MRPS12,MRPL30,MRPS22,MRPL24,MRPS23,MRPL23,MRPS24,MRPL22,MRPS25,MRPL21,MRPS27,MRPL28,MRPS28,ERAL1,MRPL27,MRPS26,MRPS2,MRPS9,MRPS5,MRPL11,MRPS6,MRPL20,MRPS7,MRPL13,MRPL10,MRPL14,MRPL15,MRPL16,MRPL17,MRPL18,MRPL19,MRPL57,MRPL55,MRRF,GADD45GIP1,DAP3,MRPL54,C12orf65,MRPL44,MRPL43,MRPL46,AURKAIP1,MR…
GO:0042455	ribonucleoside biosynthetic process	0.0304424573555016	0.226116609448114	1	PDCL,ADAL,ADA,ADK,TXNDC9,HPRT1,PDC,CTPS1,PDCL2,UMPS,PDCL3,IMPDH1,IMPDH2,CECR1,GMPS
GO:0051905	establishment of pigment granule localization	0.240068237557525	0.226116609448114	1	RAB17,MKKS,RAB11A,RAB27B,SHROOM2,BLOC1S6,ARL6,BLOC1S5,RAB11B,BBS4,BBS5,GPR143,BLOC1S3,BBS7,BBS2,RAB27A
GO:0090382	phagosome maturation	0.0521465774150632	0.226116609448114	1	RAB39A,RAB20,RAB32,ATP6V1D,ATP6V1G3,ATP6V1B1,ATP6V0A2,ATP6V0A4,RAB38,ATP6V0A1,SYT7,CORO1A,RAB31,ATP6V1E2,ATP6V1E1,RAB43,ATP6V1G2,ATP6V1G1,ATP6V0D2,ATP6V0D1,ATP6V1C2,ATP6V1C1,ATP6V0E2,ATP6V0B,ATP6V0E1,RAB7A,TCIRG1,ATP6V1B2,ATP6V1H,RAB34,ATP6V0C,ATP6V1F,ATP6V1A
GO:0034333	adherens junction assembly	0.31549574341806	0.226116609448114	1	PTPRK,TBCD,ACTN3,WHAMM,RCC2,VCL,DLC1,SORBS1,PIP5K1C,ACTN2,PIP5K1A,RHOD,CTNNB1,ZNF703,TRIP6,CTTN,THY1,FERMT2,SMAD7,RAMP2,ACTN1,TESK2,TAOK2,ARHGEF7,LAMA5
GO:1903363	negative regulation of cellular protein catabolic process	0.298064402975869	0.226116609448114	1	ANXA2,LAPTM4B,RIC1,N4BP1,TLK2,PRKCG,BAG5,TAF1,GLTSCR2,PARK7,PML,UBAC2,ALAD,SDCBP,HSP90AB1,HFE,AK6,UBXN1,SGTA,RPL11,USP25,KLHL40,OS9,PSMF1,CDK5RAP3,GIPC1,PDCL3,RPL23,DERL2,CCAR2,RPL5,FHIT,TAF9,USP14,RPS7,BAG6,DERL3,LAMP3,EPHA4,ATP13A2,UBE2G2,RGP1,ERLEC1,SVIP,FURIN,NELL1,GABARAPL2,DAB2IP,TRIM39,UBE2J1,PANO1,EFNA1,WAC,ATRAID,RYBP
GO:0009226	nucleotide-sugar biosynthetic process	0.0301267548157794	0.226116609448114	1	MPI,PMM1,PMM2,PGM3,UGP2,SLC35D1,GFPT1,UAP1L1,GFPT2,UGDH,GMDS,NAGK,AMDHD2,NANS,FUK,UAP1,RENBP,GNPNAT1,GMPPB,TSTA3
GO:0048562	embryonic organ morphogenesis	0.305772553622412	0.226116609448114	1	NEUROG1,SETDB2,AHI1,PKD2,PAX2,OSR1,PAX8,WDR60,MESP1,CEP290,SALL1,TIFAB,MYO3A,DLL1,NOTCH1,USH1C,CCDC39,SLC44A4,GSC,MEGF8,RBPMS2,OSR2,SOX9,BBS5,SRF,DCANP1,NPHP3,FOXF1,STRA6,FOLR1,TBX20,KDM2B,TBX2,TFAP2A,COL2A1,GATA4,EIF4A3,VANGL2,HOXD3,PDGFRA,HPN,SOX18,CCDC40,STRC,BBS4,FUZ,SMO,CCDC103,NIPBL,TGFBR1,NEUROD1,DNAAF1,BBS7,SHH,RBP4,NKX2-5,ZIC3,POU3F4,MTHFD1,RYR2,SIX3,CLIC5,SIX2,IHH,SIX1,ENG,TH,SOX17,STIL…
GO:0051569	regulation of histone H3-K4 methylation	0.0987916249050794	0.226116609448114	1	CTNNB1,BRCA1,DNMT3B,AUTS2,BCOR,WDR61,CTCFL,KMT2A,SMAD4,CTR9,H2AFY,PIH1D1,DNMT1,PAXIP1,MYB,SNW1
GO:2000045	regulation of G1/S transition of mitotic cell cycle	0.329023458472835	0.226116609448114	1	CDC25C,DCUN1D3,PKD2,CNOT3,PKD1,INO80,PTPN6,EGFR,ZNF655,PLK2,CNOT11,FBXO31,PLK5,CNOT10,MUC1,PLCB1,RPL26,JADE1,CNOT4,CASP2,TP63,HYAL1,DACT1,AIF1,MDM4,CCNB1,ATM,MDM2,PRMT1,PSME2,CDK1,NACC2,PRMT2,UBC,CDK2AP2,PSME3,E2F8,UBB,MYO16,FGF10,SOX4,E2F7,GADD45A,E2F4,TP53,PSME1,CDK2,SLFN11,RFWD3,PID1,PCBP4,E2F1,RDX,TFDP1,CARM1,EIF4G1,RPS27L,KANK2,AURKA,TP73,RPA2,CDKN1A,TFDP2,ZNF385A,NPM1,CDKN1B,LSM10,LSM11,SMA…
GO:0050953	sensory perception of light stimulus	0.242199516097889	0.226116609448114	1	COL1A1,SFRP5,PAX2,OPA3,ZIC2,EYS,SIX3,RDH12,GRM8,PITPNA,EYA3,BEST1,OAT,EYA4,RDH10,GPR179,ADGRV1,TULP2,TH,SIX6,GUCY2F,GNAT1,CABP4,CRYBA1,IMPG1,PRR4,REEP6,IMPG2,CNGB1,SLC24A1,USH1C,RS1,RABGGTB,OCLM,RABGGTA,DFNB31,CRYGA,RP2,ATF6,USH1G,CRYGC,CRYGB,CRYAA,CRYBA4,GNAT2,TRPM1,TULP1,DRAM2,RGS16,KRT12,EFEMP1,KIFC3,CACNA2D4,OPA1,PAX6,GPR143,GJA8,COL11A1,TYR,GJA3,CHRNB2,BBS2,ABLIM1,COL18A1,MYO9A,CACNA1F,COL2A…
GO:0030809	negative regulation of nucleotide biosynthetic process	0.0641369037401611	0.226116609448114	1	PID1,GPR176,PDZD3,GRM2,GRM3,GRM8,FLCN,GRM7,EDNRB,PRKCA,OPRM1,CCR2,GABBR1,PARP1,GABBR2,OR56A5,MARCO,HTR1B,HRH3,APLP1,FPR2,HRH4,OR5T1,OR56A4,LTB4R2,OR56A1,OR13F1,ADRA2A,PALM,GNAI3,PDE2A,AKAP6,DRD3,DRD2,GNAI2,DRD4
GO:0099118	microtubule-based protein transport	0.222988691551016	0.226116609448114	1	RABL2B,IFT80,IFT88,IFT57,IFT81,KIF17,IFT20,IFT27,IFT22,CAMSAP3,WDR60,TTC26,HSPB11,KIF3B,TNPO1,TRIP11,DYNC2H1,WDR35,IFT74,IFT140,WDR34,KIF3C,KIF3A,DYNLRB1,TRAF3IP1,DYNLRB2,RPGR,IFT122,PCM1,TTC30B,TTC30A,CLUAP1,DYNLL2,SSX2IP,TTC21B,ICK,WDR19,IFT52,TTC21A,DYNLL1,IFT172,KIFAP3,IFT43,IFT46,MAK,HSPB1,DYNC2LI1,CEP131
GO:0009408	response to heat	0.138490916655548	0.226116609448114	1	IGF1,ANO1,HMOX1,EIF2B1,BAG3,FGF1,HSPA6,PSIP1,AKT1,NOS3,PDCD6,RBBP7,MICA,HSF1,PRKACA,HSP90AA1,MICB,TPR,DNAJB4,CRNN,SUMO1,YWHAE,C8orf4,HSPA2,MAP2K7,SLU7,TRPV1,IER5,EIF2B5,DAXX,NOS1,EIF2B3,ATXN3,EIF2B4,EIF2B2,MAPT,IL1A,TRPV4,POLR2D,CLPB,SOD1,THBS1,GCLC,C11orf73,HTRA2
GO:0009165	nucleotide biosynthetic process	0.19705557390333	0.226116609448114	1	ADSL,ADSS,TYMS,GUCY1A3,GUCY1B3,ADCY3,PANK2,GUCY2F,ADCY6,SLC5A8,NPR2,GUCY1A2,GUCY2C,NPPC,GUCY2D,NAMPT,CARKD,SLC35B3,SLC35B2,TCIRG1,DCTD,NADSYN1,ACOT7,GMPS,PAPSS2,ATP5A1,PPCS,PTGS2,RRM1,ATP6V0A1,ALDOA,COASY,MT-ATP8,NUDT12,CTPS1,ADORA2A,APOA1BP,UMPS,PARP10,ATP5B,PARP9,PARP16,MT-ATP6,PAPSS1,CALCRL,MTHFD1,SLC25A13,ADA,KARS,ADM,NPPA,NAPRT,HPRT1,UCN2,FUK,ADCY4,ADCY7,ADCY8,PRPS1,PRKAG2,ATP6V0A2,ATP6V0A4,…
GO:0070129	regulation of mitochondrial translation	0.013643268677015	0.226116609448114	1	ALKBH1,TRMT10C,MTG1,NSUN3,MPV17L2,UQCC1,MRPS27,MTG2,UQCC2,RMND1,TSFM,C1QBP,COA3,MALSU1
GO:1903894	regulation of IRE1-mediated unfolded protein response	0.0676399009412169	0.226116609448114	1	TMEM33,TMBIM6,PTPN1,BCL2L11,AGR2,DAB2IP,BFAR,BAX,HSPA5,BAK1,COPS5
GO:0018279	protein N-linked glycosylation via asparagine	0.126103558290152	0.226116609448114	1	ST6GAL2,ALG5,DDOST,ST6GAL1,UGGT1,MAGT1,DERL3,FUT8,C20orf173,DAD1,UBE2G2,NUDT14,B4GALNT2,TUSC3,SYVN1,ST6GALNAC1,ST3GAL2,ASGR1,ST3GAL5,ST3GAL1,ASGR2,ST6GALNAC2,ST3GAL3,RPN1,RPN2,OST4,ST6GALNAC3,ST6GALNAC6,VCP,OSTC,UBE2J1,ST6GALNAC4,ST6GALNAC5,UGGT2,UMOD,STT3B,STT3A,DPM3,DPM2,DPM1,MCFD2,LMAN1,ST3GAL6,ST3GAL4
GO:0006471	protein ADP-ribosylation	0.264815545410037	0.226116609448114	1	C4orf27,SIRT3,PARP14,TNKS2,TNKS,PARP15,SIRT2,SIRT1,SIRT6,ZC3HAV1,ARF4,PARP10,ART4,PARP9,PARP16,SIRT5,PARP1,SIRT4,PARP4,PARP3,PARP2
GO:0070482	response to oxygen levels	0.314228814420837	0.226116609448114	1	DPP4,PLOD2,FAM162A,PLOD1,CYB5R4,CPEB1,NDNF,ANGPT4,CAV1,SRF,HP1BP3,CHRNB2,ADAM8,BNIP3L,NF1,ANG,CXCR4,BAD,ATP6V1G1,ATP6V0D1,CPEB2,BMP7,PDK1,ASCL2,ATP6V1A,ADA,ADAM17,RGCC,EGR1,ATP6V0A2,TIGAR,ALKBH5,GLTSCR2,UCP2,NPEPPS,ANGPTL4,TMEM199,PML,ATP6AP1,ZFP36L1,KCND2,MYOCD,HIPK2,PSMD10,PSMD11,TCEB2,HIF3A,PTGIS,PSMD13,PSMD12,SIRT1,TCEB1,P4HB,CHRNA7,TWIST1,PGK1,TSC1,THBS1,PGF,MYC,PSMD1,FAS,HMOX1,HIF1AN,PICK1,…
GO:0032400	melanosome localization	0.0850129042840524	0.226116609448114	1	RAB17,MKKS,RAB11A,RAB27B,SHROOM2,BLOC1S6,ARL6,BLOC1S5,RAB11B,BBS4,VPS33A,BBS5,VPS33B,GPR143,BLOC1S3,BBS7,BBS2,RAB27A
GO:0090322	regulation of superoxide metabolic process	0.282464598124578	0.226116609448114	1	F2RL1,SYK,FPR2,CRP,BST1,MAPT,GSTP1,FBLN5,ITGB2,SOD1,PRKCD,SZT2,BMP7,TNF,ITGAM,DHFR,GCH1,AATF,CD177,PARK7,TGFB1
GO:1903955	positive regulation of protein targeting to mitochondrion	0.23256808603972	0.226116609448114	1	ARIH2,CSNK2A2,GLS2,MIS18A,LEPROT,UGCG,HPS4,HHAT,RAC2,ABLIM3,NBPF3,CTSK,FAM20B,GSK3A,DPCR1,OSCP1,RHOU,PEMT,IFNL3,ZDHHC8,IL9R,HUWE1,USP36,WBP11,LRRC46,SAE1,RPL28,NPEPPS,DTWD2,RUVBL1,SLMO1,FZD5,ZBTB17,UBL4B,NRG1,HSPA1L,U2AF2,STARD7,TSGA13,BAP1,GPHA2,MICALL2,KAT2A,WDR75,PSMD8,ITGAX,HNMT,DPH6,ZBED3,POLR3A,SH3GLB1,RNF31,RNASE2,HES1,SREBF2,PINK1,FBXW7,UBL5,TDRD12,WDR46,PSMB7,UBE2L3,UBE2D3,PLAGL2,MYBPC1,…
GO:0097066	response to thyroid hormone	0.285896721549772	0.226116609448114	1	MED1,CTSB,GAS2L1,LMO2,GATA1,RDX,CTSS,CTSL,CTSH,HPN,KLF9
GO:0009566	fertilization	0.27827203969302	0.226116609448114	1	TRPC6,TRPC3,ADAM2,SYT6,KCNU1,IGSF8,TRPC7,CATSPERG,NPM2,CATSPER1,TUBGCP3,TEX101,CATSPER3,CATSPER2,ADCY3,CATSPER4,STX2,HYAL3,LYZL6,PLCZ1,LYZL4,PRSS37,KLK14,PLCB1,KLHL10,FETUB,AKAP4,KLHL26,SPESP1,CRISP1,TNP2,CDK1,ZP4,TNP1,UBAP2L,ZP2,ASTL,ACR,IZUMO1R,SERPINA5,CD9,WBP2NL,WEE2,CATSPERD,OR10J1,PKDREJ,CCDC136,POMZP3,MEIOB,SLC22A16,ROPN1B,KLHL32,FUT10,ADAM20,ADAM21,ZP1,SMCP,ADAM30,SPAM1,SPACA3,ALDOA,TDRD1…
GO:0071428	rRNA-containing ribonucleoprotein complex export from nucleus	0.00821804361361818	0.226116609448114	1	EIF6,RPS15,NMD3,ABCE1,ZNF593,LTV1,RRS1,XPO1,TSC1,GLTSCR2,NUP88,RAN,RPSA
GO:0032201	telomere maintenance via semi-conservative replication	0.0644116690518406	0.226116609448114	1	PRIM1,PRIM2,POLA2,DNA2,POLD3,POLE,POLD4,POLD1,POLD2,RPA3,RPA1,RPA2,POLA1,RTEL1,POLE2,POLE4,FEN1,POLE3,UPF1,RFC4,RFC1,PCNA,RFC5,RFC3,RFC2
GO:0031123	RNA 3'-end processing	0.119600813760394	0.226116609448114	1	GRSF1,NUDT21,RNPS1,SSU72,SYMPK,INTS7,CSTF1,NCBP1,FBL,INTS2,USB1,MAGOHB,ERI1,EXOSC9,MAGOH,AHCYL1,RPS21,SRSF6,SRSF9,SRSF4,SUPV3L1,SRSF7,DHX38,SRSF3,ZC3H11A,TRNT1,CASC3,LIN28A,PABPN1,PAF1,EXOSC4,EXOSC2,TUT1,EIF4A3,CPSF7,UPF3B,CPSF3,CPSF6,CPSF2,CPSF1,PAPOLA,INTS1,SLU7,LSM11,WDR33,CPSF4L,ZNF473,CDC40,THOC7,THOC6,PAPOLG,THOC3,PAPOLB,THOC2,THOC5,ZCCHC11,CSTF2,CSTF3,SRSF11,DDX39B,PCF11,SRSF2,SRSF5,RBM8A,…
GO:0000060	protein import into nucleus, translocation	0.267288192383931	0.226116609448114	1	IFNG,SEC61B,PHB2,OR1D2,BCL6,AKT1,SIX3,CEP57,TNPO1,OPRD1,NUTF2,AKR1C3,IPO4,BCL3,RANBP6,TNPO2,RBM22,TNF,GCKR,MT3,IPO5,RAN,KPNB1,TGFB1
GO:0035082	axoneme assembly	0.0459577728221333	0.226116609448114	1	DNAH1,DNAH3,CCDC42B,DNAI1,DNAH5,DNAH8,RP1,CCDC151,DNAH7,RSPH9,LRGUK,CCDC183,DYX1C1,CCDC37,DNAI2,CCDC39,DNAL1,TTLL3,SPAG16,PIH1D3,SPAG17,FAM179B,LRRC6,TMEM141,IQCG,RSPH4A,DRC1,DNAJB13,CCDC40,DNAAF2,C6orf165,CFAP74,DNHD1,SPAG1,CCDC63,CFAP46,CCDC114,RSPH1,C9orf117,ZMYND10,CCDC103,DNAAF5,ARMC4,DNAAF1,DNAAF3,BBS2
GO:0006363	termination of RNA polymerase I transcription	0.027828790192313	0.226116609448114	1	CCNH,ZNRD1,PTRF,CDK7,GTF2H1,POLR1C,GTF2H2,POLR1D,POLR2F,TTF1,POLR2E,POLR2H,POLR2K,POLR2L,TAF1B,TBP,TAF1D,TAF1A,ERCC2,ERCC3,TWISTNB,POLR1E,GTF2H4,GTF2H5,POLR1A,GTF2H3,POLR1B,TAF1C,MNAT1,CD3EAP,UBTF
GO:0006720	isoprenoid metabolic process	0.146088731422063	0.226116609448114	1	CYP26B1,CYP1A2,GPC3,APOA2,AKR1C1,APOE,CYP2C9,ALDH3A2,APOC3,APOC2,SDC1,CYP2D6,LRP1,CYP2E1,GPC1,GPIHBP1,AKR1C4,OPN1MW2,STRA6,RLBP1,TTR,DHDDS,GGPS1,APOM,IDI2,OPN1SW,AKR1C3,RDH5,IDI1,RPE65,FDPS,CYP1B1,APOB,UGT1A3,HMGCR,DHRS9,DHRS3,RETSAT,UGT1A1,APOA4,FDFT1,UGT1A9,DPM2,NUS1,UGT1A8,DPM1,ABCA4,UGT1A7,RBP4,PMVK,GPC5,RDH11,GPC4,RDH12,GPC2,RHO,RDH10,OPN1LW,OPN1MW,CYP3A4,ALDH1A1,BCO2,ALDH1A2,BCO1,ALDH1A3,SD…
GO:0043243	positive regulation of protein complex disassembly	0.0785450257876032	0.226116609448114	1	F2RL1,RLTPR,SEMA5A,ACTN2,SETX,GBA,IRGM,IGF1R,VIL1,LRRC16A,BNIP3,PDXP,CFL2,UVRAG,PLEK,SLN,FYCO1,ADRB2,WDR1,STMN2,TRPV4,CALCOCO2,NES,KATNB1,INSR,SMCR8,TNF,FAM21C
GO:0009247	glycolipid biosynthetic process	0.0929902383198013	0.226116609448114	1	PYURF,UGCG,B4GALT3,B4GALT6,B4GALNT1,B3GNT5,LARGE,PLAUR,ST3GAL2,ST3GAL5,PGAP2,PGAP1,ST6GALNAC6,B3GALT4,A3GALT2,ST6GALNAC5,ST3GAL4,A4GALT,PIGK,PIGL,PIGM,PIGF,PIGG,NDUFAB1,ZNF593,PIGH,PIGB,PIGC,ST8SIA4,ST8SIA6,ST8SIA5,ST6GALNAC1,ST8SIA3,GLT6D1,ST8SIA1,ST8SIA2,GPAA1,PIGN,MPPE1,B3GALT2,B3GALT1,GBGT1,PIGZ,PIGA,PIGW,PIGX,PIGY,DPM3,PIGT,DPM2,PIGU,DPM1,PIGV,PIGO,PIGP,PIGQ,PIGS
GO:0051702	interaction with symbiont	0.175155657093595	0.226116609448114	1	ZNF502,SFTPD,ANXA2,ELANE,SMC3,FN1,ZNF639,INPP5K,TBC1D20,APOE,HDAC1,PSMC3,TAF11,GAPDH,VAPA,SNW1,SUGT1,POU2F3,NUCKS1,YTHDC2,DEFA1,PLG,CTDP1,PF4,CAV2,CCNT1,RRP1B,ZC3H12A,LTF,CCNK,TARDBP,TFAP4,APCS,PARK2,PTX3,HMGA2,CFL1,HPN,PPIB,RAB9A,SMARCB1,CHD1,REST,DEFA1B,AZU1,HSPD1,F2,SMARCA4,FMR1,DDB1,CCL4,SP1,CTSG,CCL5,AQP1,PC,LEF1,EIF2AK4,JUN,EP300,CCL3
GO:0042440	pigment metabolic process	0.0333548889224733	0.226116609448114	1	BDH2,TYRP1,HMOX1,MTHFD1,ADA,ALAS2,UGT1A10,HPRT1,FECH,SLC25A38,PRTFDC1,PAICS,AMBP,UROS,AP3D1,PRPS1,UROD,PPOX,DCT,HMBS,COX15,HMOX2,ALAD,BLVRB,TSPO,UGT1A4,ADAL,CITED1,ALAS1,SHMT1,OCA2,ATPIF1,FXN,UGT1A1,TRPC1,BLVRA,CPOX,NFE2L1,GPR143,UGT1A9,UGT1A8,UGT1A7,TYR,MTHFD1L,COX10,CECR1,GMPS
GO:0019369	arachidonic acid metabolic process	0.157566270463718	0.226116609448114	1	CYP1A1,CYP2J2,CYP1A2,CYP2F1,CYP2A13,CYP4A11,MGLL,CYP2C8,CYP2C9,CYP4F2,ALOXE3,CYP2B6,PTGES3,CYP4A22,CBR1,CYP2D6,TBXAS1,CYP2E1,EPHX2,CYP2D7,PNPLA8,PLA2G10,HPGDS,CYP2W1,PTGIS,PTGS1,CYP2A7,CYP2A6,PTGDS,PLA2G4A,PTGS2,AKR1C3,AWAT1,FAAH,ALOX12,DAGLB,ALOX15B,DAGLA,CYP2U1,PTGES,CYP1B1,PTGES2,PLA2G4C,ALOX12B,PLA2G4B,ALOX15,FAAH2,CYP2S1,CYP4F12,CYP2C19,CYP2C18
GO:0044070	regulation of anion transport	0.296278845317455	0.226116609448114	1	CRY2,TRH,NCOR1,ABCB1,TRIAP1,AKT1,SYK,OSR1,STK39,PLA2R1,GABRE,CYP4A11,RIPK1,TNFRSF11A,GRM7,ATP1A2,APOE,ARL6IP5,CYP4F2,PRELID1,P2RX4,TNFSF11,GRM5,SFRP4,ARL6IP1,IRS2,HRH3,ANO9,PDZK1,PER2,STC1,ABCA7,TCAF1,GOPC,RAB11B,IL1B,AKT2,ABCB4,CFTR,PRKCD,FGF23,THBS1,CA2,TCAF2,PRNP,PLA2G10,PLAA,RAB3GAP1
GO:0071786	endoplasmic reticulum tubular network organization	0.00783479785421328	0.226116609448114	1	KIAA1715,RAB18,REEP1,ATL2,ZFYVE27,REEP2,RTN4,RTN3,ATL1,TMEM170A,ARL6IP1,RAB10
GO:0030836	positive regulation of actin filament depolymerization	0.15067310068545	0.226116609448114	1	PLEK,F2RL1,RLTPR,WDR1,VIL1,SEMA5A,LRRC16A,ACTN2,FAM21C,PDXP,CFL2
GO:0032988	ribonucleoprotein complex disassembly	0.169279046051626	0.226116609448114	1	MCTS1,KLC1,MRRF,DENR,KIF5B,PELO,GFM2,EIF2D,TFIP11,MTIF2,DYRK3,LIME1,MTIF3
GO:0099514	synaptic vesicle cytoskeletal transport	0.0987459297741178	0.226116609448114	1	AP3M2,AP3M1,AP3B1,AP3B2,BLOC1S1,BLOC1S4,BLOC1S6,AP3S2,BLOC1S2,AP3S1,DTNBP1,BLOC1S5,SNAPIN,AP3D1,BLOC1S3
GO:0006586	indolalkylamine metabolic process	0.0462316872581058	0.226116609448114	1	ACMSD,DDC,HAAO,TPH2,AANAT,TPH1,CCBL1,AFMID,AADAT,KYNU,ATP7A,IDO1,ASMT,TDO2,IDO2,KMO
GO:0035459	cargo loading into vesicle	0.0230760939444418	0.226116609448114	1	KIF13A,SEC31A,CTAGE5,SEC24B,SEC24A,SEC13,TBC1D20,PICALM,SEC24C,SEC24D,SEC23A,SAR1A,TMED2,RAB1A,MIA3,TMED10
GO:0006613	cotranslational protein targeting to membrane	0.0232143758274172	0.226116609448114	1	RPS11,RPS2,RPL41,RPS10,RPS4X,RPS3,RPL10,SSR2,RPS15,RPS3A,RPS17,RPS12,SEC61A1,SRP14,RPL39,RPL30,RPS16,RPL37,RPS18,RPL38,RPS4Y1,RPL35,RPL36,TRAM1,SRP19,RPL10A,RPL34,RPL31,RPL32,RPL6,RPL21,RPLP1,RPL22,RPL28,RPLP2,RPL24,RPL27,RPL26,RPLP0,RPL19,RPL14,RPL13,SRPR,RPL27A,RPL18,RPL17,RPL11,RPS14,RPL12,RPS13,SEC63,RPL15,SEC62,SRP54,RPL8,RPL3,RPL37A,RPS24,SSR1,RPL23,RPS21,RPL4,RPS23,RPL5,RPS20,RPS29,RPS28,R…
GO:0007035	vacuolar acidification	0.0807035400461584	0.226116609448114	1	CLN6,PPT1,ATP6V0D2,CLN3,ATP6V0D1,ATP6V0E2,ATP6V0B,ATP6V0E1,TCIRG1,CLN5,ATP6V0A2,ATP6V0A4,SLC11A1,ATP6V0A1,ATP6V1H,ATP6V0C,DMXL1,DMXL2,TMEM199,CCDC115
GO:0046653	tetrahydrofolate metabolic process	0.0972717668353216	0.226116609448114	1	MTHFR,DHFRL1,TYMS,MTHFD1,MTHFS,MTHFD2,DHFR,ST20-MTHFS,MTHFD1L,SHMT1,SHMT2,ATPIF1
GO:0010872	regulation of cholesterol esterification	0.168582672323283	0.226116609448114	1	ABCG1,APOE,APOA1,AGT,APOA4,LAMTOR1,APOA2,STARD4,APOC1,AGTR1,APOA5
GO:0007080	mitotic metaphase plate congression	0.301733377396882	0.226116609448114	1	KIF14,KIF2C,PDCD6IP,CEP55,CHMP3,CHMP2A,CUL3,PIBF1,KIF22,ANKRD53,SPDL1,CHMP4B,SEH1L,CHAMP1,CHMP4A,MIS12,CHMP2B,PSRC1,KIF18A,CHMP7,CHMP1B,VPS4A,KPNB1,CHMP5,BECN1,NUP62,ZW10,VPS4B,MAD1L1,RAB11A,NDC80,CHMP4C,CHMP1A,CCNB1,CDCA8,CENPC,RRS1,KIFC1,CDCA5,CENPE,CHMP6,CDC23,CDT1,PINX1
GO:0033875	ribonucleoside bisphosphate metabolic process	0.0386275667719432	0.226116609448114	1	PAPSS2,SULT2B1,ENPP1,PPCS,SULT1B1,NUDT7,SULT2A1,SULT6B1,ABHD14B,PODXL2,SULT1A4,SULT1A2,PANK2,CROT,SULT1C4,SULT1A1,SULT1A3,SULT1C2,SLC26A1,TPST2,COASY,SLC26A2,TPST1,PPCDC,IMPAD1,BPNT1,ACAT1,ACLY,SLC35B3,SLC35B2,SULT1E1,DCAKD,SULT4A1,ACOT7,PAPSS1
GO:1903902	positive regulation of viral life cycle	0.162040944236131	0.226116609448114	1	ZNF502,STAU1,SMC3,HACD3,TRIM38,CNOT7,TARBP2,CHMP2A,TBC1D20,PPIA,CD4,CHMP2B,VAPA,NUCKS1,YTHDC2,NR5A2,IFIT1,TOP2A,CHMP4C,SRPK1,CAV2,PKN2,ADARB1,CD28,CHMP3,CD74,SRPK2,ADAR,PABPC1,FKBP6,TRIM11,LARP1,LGALS1,DDX3X,CHMP4B,P4HB,VAPB,VPS4A,PPIB,RAD23A,VPS4B,PDE12,FMR1,TMPRSS2,DDB1,PPID,CCL5,PPIE,PC,VPS37B,PPIH,TSG101,LGALS9
GO:1903792	negative regulation of anion transport	0.0621666922290906	0.226116609448114	1	TRH,HRH3,ANO9,AKT1,GABRE,OSR1,STK39,PLA2R1,GRM7,GOPC,AKT2,ARL6IP5,THBS1,CYP4F2,TCAF2,IRS2,SFRP4
GO:0042255	ribosome assembly	0.0173176284073192	0.226116609448114	1	RPS10,RPL10,PWP2,RPS15,RPS17,DHX30,EIF2A,RPL3L,RPL10L,PPAN-P2RY11,RPL6,GLTSCR2,SBDS,MRPS11,MTERF4,RPL24,SAMD15,RPF1,EIF6,ERAL1,RPS14,MRTO4,RPL11,TSR1,RPL12,RRS1,RPL3,C1QBP,BMS1,MRPL11,MRPS7,MRPL20,RPL5,RRP7A,RPF2,RSL24D1,RPS28,BOP1,RPS27,MPV17L2,FASTKD2,MDN1,NOP2,DDX28,BRIX1,DDX3X,EFTUD1,RPS27L,RPS5,MTERF3,ABT1,NPM1,RPSA,VCX,RPL23A,RPS19,NLE1,PPAN
GO:0070198	protein localization to chromosome, telomeric region	0.0968093379399547	0.226116609448114	1	NABP2,TNKS2,WRAP53,TNKS,BRCA2,TINF2,TERT,TERF2,XRCC5,POT1,ACD,ATRX,TERF2IP,PINX1,ATR
GO:0019042	viral latency	0.267778871476893	0.226116609448114	1	LIG4,NUCKS1,PSIP1,IRF7,HMGA1,HCFC1,XRCC5,XRCC6,XRCC4,BANF1,PPIA
GO:1903573	negative regulation of response to endoplasmic reticulum stress	0.12429237804922	0.226116609448114	1	CREB3L1,LRRK2,TXNDC12,XBP1,BFAR,DERL3,HERPUD1,PARK2,MAGEA3,UBE2G2,NCK2,CREB3,SYVN1,ERLEC1,SVIP,CLU,VIMP,PARK7,UBAC2,UBXN1,SGTA,USP25,OS9,UBE2J1,DNAJC3,WFS1,NCK1,TMBIM6,PPP1R15A,GNB2L1,PPP1R15B,OPA1,DERL2,PTPN1,USP14
GO:0006506	GPI anchor biosynthetic process	0.114279936060515	0.226116609448114	1	PYURF,PIGK,PIGL,PIGM,PIGF,PIGG,PIGH,PIGB,PIGC,PLAUR,GPAA1,PIGN,PGAP2,MPPE1,PGAP1,PIGZ,PIGA,PIGW,PIGX,PIGY,DPM3,PIGT,DPM2,PIGU,DPM1,PIGV,PIGO,PIGP,PIGQ,PIGS
GO:0000288	nuclear-transcribed mRNA catabolic process, deadenylation-dependent decay	0.286342336793367	0.226116609448114	1	DDX6,CNOT3,CNOT7,CNOT6,EIF4A2,DIS3,ZCCHC11,EDC4,CNOT11,CNOT10,RC3H1,TNKS1BP1,TTC37,EDC3,DCP2,DCP1A,DCP1B,LSM1,CNOT6L,LSM2,NT5C3B,CNOT4,RQCD1,LSM5,LSM3,EIF4E,LSM4,EXOSC9,SKIV2L,ZCCHC6,PARN,HBS1L,LSM6,CNOT2,LSM7,CNOT1,CNOT8,PNLDC1,SAMD4A,SAMD4B,EIF4B,EXOSC8,WDR61,EXOSC6,PABPC1,EXOSC7,PAN2,EXOSC3,EIF4A1,EXOSC4,EXOSC2,EXOSC1,EIF4A3,EIF4G1,EXOSC5,PAN3,PAIP1,PDE12,DCPS,POLR2D,PATL1,PATL2
GO:0045738	negative regulation of DNA repair	0.191232128508243	0.226116609448114	1	PARPBP,CXorf57,RPS3,FBXO18,HELB,NUDT16L1,UBR5,TERF2,TP53BP1,KLHL15,OGG1,HSF1,TWIST1,TRIP12,TFIP11,POLQ,RIF1,HMGA2,OTUB1,RNF169
GO:0006826	iron ion transport	0.21371916612908	0.226116609448114	1	TFR2,SLC25A37,CLTC,MCOLN1,SLC25A28,ATP6V1G3,STEAP1B,ATP6V0A2,STEAP3,ATP6V0A4,STEAP4,ATP6AP1,SLC40A1,REP15,HFE,SCARA5,HEPH,DNM2,TCIRG1,ATP6V1H,ATP6V0C,MFI2,ARHGAP1,ATP6V1D,IREB2,ATP6V1B1,TTYH1,ATP6V0A1,ATP6V1E2,ATP6V1E1,ATP6V1G2,TF,STEAP1,STEAP2,ATP6V1G1,ATP6V0D2,ATP6V0D1,ATP6V1C2,ATP6V1C1,ATP6V0E2,ATP6V0B,ATP6V0E1,RAB11B,PICALM,SLC11A2,TFRC,LMTK2,SLC11A1,ATP6V1B2,ATP6V1F,ATP6V1A
GO:0045005	DNA-dependent DNA replication maintenance of fidelity	0.195401437478686	0.226116609448114	1	EME2,EME1,RFWD3,FBXO18,BOD1L1,MMS22L,TIPIN,CDK9,RAD51,POLE,MUS81,SMARCAL1,POLD1,FANCM,ZRANB3,WRN,RTEL1,STRA13,NUCKS1,DDX11,BRCA2,TONSL,PRIMPOL,ETAA1,ATRX,CORT,APITD1,PCNA,ZNF830,DONSON,THOC1,BLM,SETMAR
GO:0009108	coenzyme biosynthetic process	0.123185983803558	0.226116609448114	1	MTHFS,COQ2,COQ3,COQ5,PANK1,PANK2,SLC5A8,PNPO,NDUFA9,SLC25A16,FPGS,NAMPT,CARKD,ACSF3,MMADHC,COQ10B,COQ10A,NADSYN1,COQ9,ACOT7,PPCS,TPK1,MAT1A,PTGS2,COASY,DLD,ATPIF1,NUDT12,APOA1BP,PARP10,PARP9,PARP16,PDHA1,SCD5,MTHFD1,SLC25A1,ADCK3,CBR4,NAPRT,ADCK4,ACSL1,GPHN,ST20-MTHFS,GCH1,FASN,HSD17B12,ACSBG2,PPT2,PPT1,PPCDC,PDSS1,ACAT1,PDSS2,ACSBG1,MOCS1,DCAKD,MOCS3,MOCS2,SCD,FDXR,ACACA,DHFR,QPRT,MLYCD,NNMT,ELO…
GO:0033013	tetrapyrrole metabolic process	0.195120634814498	0.226116609448114	1	BDH2,HMOX1,CTRC,ABCC1,CD320,ALAS2,TCN1,ABCB6,FECH,SLC25A38,MUT,PRSS3,MTRR,AMBP,UROS,CUBN,UROD,ABCD4,MMACHC,PPOX,HMBS,MMAA,HMOX2,COX15,TCN2,ALAD,BLVRB,TSPO,UGT1A4,MMAB,ALAS1,PRSS1,MMADHC,ATPIF1,FXN,LMBRD1,MTR,UGT1A1,AMN,SUCLA2,BLVRA,CPOX,NFE2L1,CTRB2,CTRB1,GIF,COX10
GO:0044743	protein transmembrane import into intracellular organelle	0.0101410574612548	0.226116609448114	1	PEX2,RAB8B,HSP90AA1,PEX5L,PEX26,PEX5,TIMM13,TIMM10,TIMM22,C19orf52,PEX7,TIMM9,AGK,TIMM23B,HSPD1,TOMM20L,PEX19,TIMM17B,TIMM17A,PEX14,GRPEL1,GRPEL2,PEX16,NDUFA13,TOMM40L,PEX6,TOMM40,TOMM7,DNLZ,HSPA4,PEX3,PEX1,PEX12,SAMM50,TOMM20,PEX10,PAM16,TIMM50,PEX13,TOMM22,TIMM21,CHCHD4,TIMM23,TIMM44
GO:0034032	purine nucleoside bisphosphate metabolic process	0.0386275667719432	0.226116609448114	1	PAPSS2,SULT2B1,ENPP1,PPCS,SULT1B1,NUDT7,SULT2A1,SULT6B1,ABHD14B,PODXL2,SULT1A4,SULT1A2,PANK2,CROT,SULT1C4,SULT1A1,SULT1A3,SULT1C2,SLC26A1,TPST2,COASY,SLC26A2,TPST1,PPCDC,IMPAD1,BPNT1,ACAT1,ACLY,SLC35B3,SLC35B2,SULT1E1,DCAKD,SULT4A1,ACOT7,PAPSS1
GO:1902221	erythrose 4-phosphate/phosphoenolpyruvate family amino acid metabolic process	0.0623818527878828	0.226116609448114	1	GSTZ1,IL4I1,PAH,ASRGL1,FAH,HGD,QDPR,PCBD1,TAT,HPD,CCBL1
GO:0015758	glucose transport	0.290682688690016	0.226116609448114	1	SLC45A1,SLC2A3,SLC2A5,SLC2A10,BRAF,SLC5A4,SLC2A13,SLC2A12,PPBP,SLC2A6,SLC5A10,HNF1A,SLC2A2,SLC2A1,SORBS1,INS,SLC5A11,SLC2A4,GH1,SLC2A9,EDNRA,PLA2G1B,RAB4B,PPARD,SORT1,SLC5A9,SLC5A1,SLC2A14,SLC2A8
GO:0010822	positive regulation of mitochondrion organization	0.328958671493103	0.226116609448114	1	ARIH2,CSNK2A2,PLD6,MIS18A,LEPROT,UGCG,HHAT,MFF,PMAIP1,HPS4,ABLIM3,BID,CTSK,NBPF3,APOPT1,FAM20B,HRK,DNM1L,FAM162A,DPCR1,BIK,OSCP1,YWHAG,RHOU,ZDHHC8,PEMT,HUWE1,IL9R,USP36,WBP11,LRRC46,RPL28,RUVBL1,DTWD2,SLMO1,HIP1R,NMT1,FZD5,ZBTB17,DYNLL2,PPP3CC,UBL4B,OPTN,MARCH5,NRG1,HSPA1L,TP63,TSGA13,YWHAQ,CAMKK2,MFN2,MICALL2,KAT2A,PSMD8,YWHAB,ITGAX,MGARP,TP53,HNMT,DPH6,E2F1,HDAC6,SH3GLB1,YWHAH,RNF31,TFDP1,RNASE…
GO:0034381	plasma lipoprotein particle clearance	0.127331882842403	0.226116609448114	1	AP2A2,HMOX1,PCSK9,AP2A1,LIPC,APOA2,AP2B1,DGAT2,CLTC,APOM,LIPA,NCEH1,APOE,NPC1,CUBN,CES3,HDLBP,AP2M1,ADIPOQ,APOC3,CD36,APOC1,APOC2,NPC2,LDLRAP1,MSR1,CLTA,EHD1,APOB,SOAT2,SOAT1,APOC4,APOA1,AMN,APOBR,VLDLR,SCARB1,AP2S1,LDLR
GO:0032802	low-density lipoprotein particle receptor catabolic process	0.213133799601365	0.226116609448114	1	AP2A2,PCSK9,AP2A1,VLDLR,CLTA,AP2M1,AP2B1,MYLIP,CLTC,AP2S1
GO:1901673	regulation of mitotic spindle assembly	0.01818530142432	0.226116609448114	1	VPS4B,CEP97,SMC3,STAG2,HNRNPU,PDCD6IP,CHMP3,SMC1A,CHMP2A,CHMP4C,CHMP1A,PLK1,TPR,CHMP4B,CCSAP,CHMP2B,CHMP1B,STAG1,CHMP5
GO:0006914	autophagy	0.328954865051079	0.226116609448114	1	VPS51,CSNK2A2,ULK1,ULK2,UBXN2B,MAP1LC3B2,UBXN2A,ATG5,ATG7,STAM2,PIK3C3,NBR1,KIAA1324,ATG16L1,ATG16L2,WDFY3,TMEM74,TBC1D5,TOMM6,C6orf106,UVRAG,SMURF1,DYNLL2,VCP,CHMP4C,ACBD5,CALCOCO2,TRAPPC8,ITGB4,STX17,TCIRG1,STX12,UBC,MFN2,LIX1L,PGA5,UBB,PGA4,MAP1S,PGA3,RAB23,TOMM20,HGS,SRC,TP53,EMC6,PLAA,C9orf72,PRKAA1,MTMR3,VPS16,RB1CC1,ATG14,FAM47E-STBD1,TECPR1,ZFYVE1,PACS2,HSP90AA1,MAP1LC3C,MAP1LC3B,MAP1LC3A…
GO:0007606	sensory perception of chemical stimulus	0.130402955745408	0.226116609448114	1	OR2D2,OR8B8,OR7D4,OR2D3,OR1D2,OR2K2,OR1D5,OR10AG1,OR2S2,OR7A10,OR10S1,OR2AJ1,OR6C3,OR6C2,OR7C2,OR7C1,OR6A2,OR2T33,GNAT1,OR51B5,OR2T5,OR2T3,OR2L3,OR2L13,OR2L2,OR2B3,OR2T2,OR2T1,OR2T4,OR2Z1,TAS1R3,OR2B6,TAS1R2,OR2L8,OR2L5,ASIC1,OR2A5,OR2A2,OR2M7,OR2C1,OR51J1,OR2C3,OR51B4,OR2T8,OR5F1,OR2T34,OR2T7,OR2T35,OR10C1,GFY,OR51B6,OR2T6,OR2T29,OR2T27,OR6B1,OR51I2,OR2M4,OR2M5,OR2M3,OR5AC2,OR1Q1,OR2M2,OR13H1,OM…
GO:0006458	'de novo' protein folding	0.104325303220702	0.226116609448114	1	HSPE1,PIKFYVE,CCT8L2,ERO1L,CCT6B,BBS12,UGGT1,CCT8,CCT3,DNAJB12,DNAJC2,FKBP1B,DNAJB14,CCT2,FYCO1,CCT6A,CCT4,HSPD1,MKKS,CCT7,GAK,HSPA14,ENTPD5,UGGT2,ZFYVE21,CCT5,FKBP1A,CHCHD4,TCP1
GO:0000462	maturation of SSU-rRNA from tricistronic rRNA transcript (SSU-rRNA, 5.8S rRNA, LSU-rRNA)	0.0381477133015539	0.226116609448114	1	PWP2,UTP20,HEATR1,RPS16,EMG1,KRI1,UTP23,KRR1,DIEXF,PDCD11,NOC4L,ABT1,RPS8,NOP14,MRPS11,RPSA,WDR46,NGDN,RPS14,DCAF13,TSR1,TSR2,RRP36,RPS19,RRS1,MRPS9,UTP18,TBL3,RPS24,RPS21,BMS1,UTP3,FCF1,UTP6
GO:1904029	regulation of cyclin-dependent protein kinase activity	0.337488448191729	0.226116609448114	1	CDC25C,PKD2,CDC25A,PKD1,AKT1,CDK20,CAMK2N1,EGFR,STOX1,PTEN,CCND2,CDK7,CCNG1,CCNL1,ADAM17,RGCC,CCND3,BCCIP,PSRC1,CCNE2,CCNL2,SERTAD1,MAPRE3,CDKN3,CCNT2,CKS1B,CDC37,CCNB1,CDK5RAP3,MNAT1,NR2F2,CDKN2B,CDK5RAP1,FGF10,MEN1,LATS2,LATS1,CCNT1,GADD45A,MYOCD,CDKN2A,PSMD10,INCA1,CDK5R1,PDGFB,HHEX,CCNH,CDC6,CCNK,TFAP4,CDKN1C,CCNC,APC,CKS2,HEXIM2,PROX1,GTF2H1,HEXIM1,CCND1,CDKN1A,CEBPA,HERC5,CDKN1B,DIRAS3,GTPB…
GO:0030968	endoplasmic reticulum unfolded protein response	0.264061234985927	0.226116609448114	1	TLN1,SEC61A1,BHLHA15,ATF3,PREB,ATF4,HYOU1,HSP90B1,DNAJB9,ADD1,ATF6,ZBTB17,ERN1,MBTPS2,VCP,TSPYL2,HSPA5,UGGT2,PDIA6,DERL2,HDGF,GOSR2,EXTL3,EXTL2,EDEM3,CREB3L3,DCTN1,CREB3L1,EDEM1,ATF6B,EDEM2,ASNS,XBP1,UGGT1,HERPUD1,SULT1A3,DDX11,SEC61B,TBL2,CXXC1,DAB2IP,ATP6V0D1,SHC1,KLHDC3,RNF175,WFS1,NFE2L2,LMNA,EIF2AK3,PTPN1,PARP16,EP300,EIF2S1,DDIT3,YOD1,GFPT1,TPP1,GSK3A,CUL7,BAX,VIMP,FKBP14,KDELR3,SRPR,MYDGF,…
GO:0000041	transition metal ion transport	0.174698023050108	0.226116609448114	1	TRPC6,TRPC3,TFR2,TRPC7,SLC25A37,CLTC,MCOLN1,SLC25A28,SLC30A9,ATP6V1G3,SLC30A8,STEAP1B,ATP6V0A2,STEAP3,ATP6V0A4,STEAP4,SLC39A11,ATP6AP1,REP15,SLC40A1,HFE,SCARA5,ATOX1,CCS,CUTC,HEPH,DNM2,TCIRG1,SLC31A2,SLC31A1,COX17,ATP6V1H,MT3,ATP6V0C,TRPM2,MFI2,ATP7B,ARHGAP1,SLC39A10,ATP6V1D,IREB2,ATP6V1B1,TTYH1,ATP7A,ATP6V0A1,ATP6V1E2,SLC39A6,ATP6V1E1,SLC30A5,SLC39A7,SLC39A8,SLC39A1,SLC39A12,ATP6V1G2,SLC39A2,SLC…
GO:0001578	microtubule bundle formation	0.170142878346615	0.226116609448114	1	CCDC42B,TPPP2,TPPP3,NUMA1,CDK5RAP2,CCDC151,CCDC183,DYX1C1,CCDC37,DNAI2,CCDC39,DNAL1,PSRC1,SPAG16,PIH1D3,SPAG17,IQCG,RSPH4A,DNAAF2,SPAG1,CCDC63,CFAP46,SPAST,MAP1S,ARMC4,BBS2,DNAH1,DNAH3,CHP1,DNAI1,DNAH5,DNAH8,MTCL1,RP1,DNAH7,RSPH9,LRGUK,TPPP,TTLL3,CLIP1,FAM179B,KIF20A,LRRC6,TMEM141,DRC1,DNAJB13,NCKAP5L,CCDC40,C6orf165,DNHD1,MARK4,CFAP74,ZNF207,CAPN6,PLK1,CCDC114,RSPH1,C9orf117,ZMYND10,CLASP1,CCDC1…
GO:0030488	tRNA methylation	0.0274654074970389	0.226116609448114	1	C9orf156,NSUN3,THUMPD3,TRMT10C,ALKBH8,THUMPD2,TRMT5,TRMT112,MTO1,FTSJ1,TRDMT1,NSUN2,TRMT44,TRMT61B,TRMT1,METTL2A,HSD17B10,METTL2B,TARBP1,LCMT2,TRMT10A,TRMT13
GO:0034250	positive regulation of cellular amide metabolic process	0.232499238130253	0.226116609448114	1	IMP3,POLR2G,NCOR1,NCOR2,POU5F1,RPL26,NCK1,ERBB2,GNB2L1,EIF3D,BCDIN3D,EIF3C,C1QBP,RPL5,SOX4,ELAVL1,ZC3H12A,CD28,YTHDF3,MPV17L2,LIN28A,YTHDF2,IMPACT,EPHA4,WIBG,EIF4A3,MTOR,RPS27L,BCL3,UPF3B,ZC3H10,UPF3A,USP16,NPM1,DHX9,DAZ4,DAZ1,HNRNPD,PRKCD,EIF2AK4,EFNA1,CIRBP,DAZ2,TNF,DAZL,DAZ3,PASK,FAM129A,TNFRSF1A,RPS4X,DND1,UQCC1,GSK3A,RMND1,NSMAF,KHDRBS1,SMPD3,SMPD2,ESR1,METTL3,TGFB1,RBM3,EIF6,MRPS27,UQCC2,BO…
GO:0051436	negative regulation of ubiquitin-protein ligase activity involved in mitotic cell cycle	0.0192980161345581	0.226116609448114	1	PSMD1,PSMD5,CDC27,PSMD4,PSMD3,PSMD2,PSMC1,PSMC2,PSMC6,PSMC3,PSMC5,PSMC4,UBE2D1,PSMB9,PSMB8,BUB3,BUB1B,PSMD14,ANAPC7,UBE2E1,PSMF1,CCNB1,ANAPC4,PSME2,ANAPC5,CDK1,ANAPC1,UBC,PSME3,UBB,PSMB10,PSMD6,PSMD7,PSMD8,PSMD9,PSME1,PSMD10,CDK2,PSMD11,ANAPC15,ANAPC10,ANAPC11,PSMD13,UBE2C,PSMD12,MAD2L1,FZR1,ANAPC16,PSMB1,PSMB2,PSMB3,PSMB7,PSMB6,CDC20,PSMB4,CDC16,PSMB5,FBXO43,PSMA7,UBA52,CDC26,PSMA5,PSMA4,CDC23,P…
GO:0033032	regulation of myeloid cell apoptotic process	0.28691987266189	0.226116609448114	1	EPO,IRF7,APOH,HCAR2,MAEA,SIRT1,ADAM17,ADIPOQ,NOD2,PIK3CD,PIK3CB,VIMP,CDKN2A,MEF2C
GO:0009262	deoxyribonucleotide metabolic process	0.0182573880876956	0.226116609448114	1	DERA,SMUG1,NUDT1,MBD4,TYMS,AK5,NUDT16,RRM2B,TDG,AK9,NTHL1,RRM1,NUDT18,SAMHD1,NT5M,NT5C,RRM2,DTYMK,CMPK2,DUT,OGG1,DCTPP1,NUDT15,DCTD,UNG,NEIL1,NEIL2
GO:0000478	endonucleolytic cleavage involved in rRNA processing	0.0482255205600705	0.226116609448114	1	NOL9,BMS1,RPS21,UTP20,TSR1,ABT1,RCL1,NOP14,LAS1L,KRI1,RRS1,RPSA
GO:0010970	transport along microtubule	0.323323841845154	0.226116609448114	1	KIF5B,WDR60,CDC42,HSPB11,ARHGAP21,WDR35,AP3D1,PAFAH1B1,WDR34,CLUAP1,DYNLL2,AP3B1,FYCO1,DST,PEX14,MAPT,MAK,NEFL,RHOT2,LRPPRC,CEP131,SPAST,OPA1,UXT,UBB,RHOT1,MAP1S,TMEM108,MGARP,IFT57,CAMSAP3,BICD1,RPGR,TTC21B,ICK,RAB6A,DYNC1H1,WDR19,CLN3,HSPB1,SNAPIN,HAP1,RAB1A,HIF1A,BLOC1S3,BICD2,RABL2B,HTT,COPG1,IFT20,KIF17,IFT27,IFT22,BLOC1S1,BLOC1S4,BLOC1S6,BLOC1S2,TNPO1,BLOC1S5,DYNC1I2,DYNC1I1,IFT74,KIF3C,KIF…
GO:0097164	ammonium ion metabolic process	0.128893131286251	0.226116609448114	1	CSNK2A2,TRH,APOA2,AKR1C1,GPLD1,MFSD2A,DBI,PAFAH1B1,PEMT,PLA2G16,SLC44A4,HRASLS2,AKR1B1,PRG3,DAO,CEPT1,SLC27A1,CPT1A,SPHK1,SAT2,SAMD8,CETP,AKR1C4,AKR1C2,SGMS2,CHAT,AKR7A2,PLA2G10,HDC,PLA2G2A,HNMT,PLA2G2D,PLA2G2F,ENPP2,PLA2G2E,BCHE,SGPP2,MBOAT1,AZIN2,BBOX1,ACER3,AZIN1,SPHK2,PLA2G4A,ABHD3,ABHD4,AKR1C3,DHPS,PLA2G4D,GBA,KDSR,SULT1A3,SMPDL3A,ACER1,ACER2,DBH,AMD1,PLA2G4F,SLC22A4,ALDH9A1,PLA2G1B,ENPP6,EN…
GO:0048524	positive regulation of viral process	0.233210263846527	0.226116609448114	1	ZNF502,STAU1,NELFCD,POLR2G,SUPT4H1,SMC3,HACD3,ZNF639,TARBP2,PPIA,TBC1D20,APOE,TAF11,POLR2A,CD4,POLR2K,SNW1,VAPA,POLR2L,NR5A2,TOP2A,CTDP1,CHMP4C,PKN2,CCNT1,RSF1,GTF2B,C9orf69,CD28,CD74,TFAP4,LARP1,CHMP4B,CFL1,HPN,PPIB,SMARCB1,VPS4A,DHX9,GTF2F2,SMARCA4,TMPRSS2,DDB1,NELFB,PPID,PPIE,PPIH,PC,VPS37B,NELFE,LEF1,JUN,TSG101,EP300,NELFA,TRIM38,CNOT7,CHMP2A,CDK9,MVB12A,CHMP2B,MVB12B,YTHDC2,NUCKS1,POLR2J,POL…
GO:0031929	TOR signaling	0.277514556571079	0.226116609448114	1	EIF4EBP2,EIF4EBP1,RPS6KB1,AKT1,CLEC16A,CCDC88A,FLCN,MAPKAP1,LARP1,PRR5L,NPRL3,AKT1S1,PRR5,MTOR,CARD11,GATA3,RPS6,PINK1,MLST8,RHEBL1,FNIP1,RPTOR
GO:0036152	phosphatidylethanolamine acyl-chain remodeling	0.103311953883311	0.226116609448114	1	PLA2G2D,PLA2G2F,PLA2G2E,MBOAT1,PLA2G5,PLA2G4A,ABHD4,RARRES3,PLA2G3,PLA2G6,PLA2G4D,PLA2G4F,PLA2G16,PLA2G12A,HRASLS2,PLA2G1B,LPCAT4,LPCAT3,PLA2G4C,PLA2G4B,MBOAT2,PNPLA8,PLA2G10,PLBD1,PLA2G2A
GO:0043200	response to amino acid	0.210752628322513	0.226116609448114	1	LARS,LAMTOR3,LAMTOR1,UBR1,GLRA1,XBP1,UBR2,GLRA2,LAMTOR2,CPEB1,GRIN1,MTOR,SLC38A9,LAMTOR5,NSMF,CPEB4,LAMTOR4,IPO5,GPRC6A,GLRA4,CPEB3,GATSL3,SH3BP4,GLRA3,CAPN2,GLRB,NEURL1,RRAGC,RRAGB,SESN2,RRAGD,TMBIM6,RRAGA,RPTOR
GO:1903747	regulation of establishment of protein localization to mitochondrion	0.327316263784395	0.226116609448114	1	ARIH2,CSNK2A2,MIS18A,LEPROT,UGCG,PMAIP1,HPS4,HHAT,BID,ABLIM3,NBPF3,CTSK,FAM20B,DPCR1,OSCP1,YWHAG,RHOU,PEMT,ZDHHC8,IL9R,HUWE1,USP36,WBP11,LRRC46,RPL28,DTWD2,RUVBL1,SLMO1,NMT1,FZD5,DYNLL2,ZBTB17,PPP3CC,UBL4B,NRG1,HSPA1L,TP63,MAPT,TSGA13,YWHAQ,MICALL2,KAT2A,PSMD8,YWHAB,ITGAX,TP53,HNMT,DPH6,E2F1,SH3GLB1,YWHAH,RNF31,TFDP1,RNASE2,DNAJA1,TP53BP2,SREBF2,TP73,CASP8,BCL2,FBXW7,TFDP2,TDRD12,BMF,WDR46,GZMB,P…
GO:1901799	negative regulation of proteasomal protein catabolic process	0.2317728798107	0.226116609448114	1	DERL3,BAG6,LAMP3,N4BP1,TLK2,PRKCG,BAG5,UBE2G2,ERLEC1,SVIP,GLTSCR2,PARK7,UBAC2,ALAD,SDCBP,GABARAPL2,HFE,HSP90AB1,AK6,UBXN1,SGTA,RPL11,USP25,KLHL40,UBE2J1,OS9,PANO1,PSMF1,GIPC1,DERL2,CCAR2,FHIT,WAC,TAF9,RYBP,USP14
GO:0061418	regulation of transcription from RNA polymerase II promoter in response to hypoxia	0.0258988171139925	0.226116609448114	1	PSMD1,HIF1AN,PSMD5,PSMD4,PSMD3,PSMD2,PSMC1,PSMC2,STOX1,BACH1,RBPJ,NOTCH1,PSMC6,PSMC3,PSMC5,PSMC4,EPAS1,UBE2D1,PSMB9,CREBBP,PSMB8,EPO,VHL,PSMD14,SIRT2,EGLN2,EGLN3,EGLN1,PSMF1,PSMB11,LIMD1,PSME2,UBC,PSME3,PSME4,UBB,PSMB10,PSMD6,PSMD7,PSMD8,PSMD9,CA9,PSME1,PSMD10,HIGD1A,PSMD11,TCEB2,HIF3A,PSMD13,CUL2,CITED2,PSMD12,TCEB1,PSMB1,PSMB2,PSMB3,PSMB7,UBE2D3,PSMB6,UBE2D2,ARNT,RBX1,PSMB4,PSMB5,PSMA7,PSMA8,VE…
GO:0055007	cardiac muscle cell differentiation	0.159760859919447	0.226116609448114	1	NEXN,NEBL,OBSL1,SIK1,NKX2-5,TCAP,MYPN,CSRP3,MYH6,CXADR,MYLK3,MESP1,BMP2,NKX2-6,PROX2,PROX1,WNT3A,MYL2,PDLIM5,PDGFRA,PDGFRB,CBY1,MEF2A,NRG1,MAML1,ACTC1,AKAP13,SORBS2,VEGFA,TTN,HEY2,KDM6B,ACVR1,MYH11,WT1,MYOCD,MEF2C,BMP10,WNT8A,SLC8A1
GO:1902036	regulation of hematopoietic stem cell differentiation	0.019593883892337	0.226116609448114	1	HIST1H3G,PSMD1,TCF12,HIST1H3H,HIST1H3E,HIST1H3F,PSMD5,PSMD4,HIST1H3I,PSMD3,PSMD2,PSMC1,PSMC2,HIST2H3D,PSMC6,HIST2H3C,PSMC3,PSMC5,PSMC4,PSMB9,HIST1H3D,HIST1H3C,HIST1H3B,PSMB8,HIST1H3A,PSMD14,PSMF1,PSMB11,FOXC1,PSME2,UBC,PSME3,PSME4,UBB,PSMB10,PSMD6,PSMD7,PSMD8,PSMD9,PSME1,YTHDF2,GATA2,GATA1,TP73,HIST1H3J,PSMB1,PSMB2,PSMB3,PSMB7,LMO2,HIST2H3A,PSMB6,LMO1,PSMB4,PSMB5,PSMA7,PSMA8,UBA52,PSMA5,PSMA4,PSM…
GO:0001523	retinoid metabolic process	0.213335072223099	0.226116609448114	1	CYP26B1,GPC3,APOA2,RDH11,GPC5,RDH12,GPC4,AKR1C1,GPC2,RHO,RDH10,APOE,OPN1LW,OPN1MW,ALDH1A1,APOC3,BCO2,ALDH1A2,BCO1,ALDH1A3,APOC2,SDC1,SDR16C5,LRP1,AWAT2,LRP2,CYP26A1,LRP8,HSPG2,PNLIP,GPC1,APOA1,GPIHBP1,SCPEP1,RARRES2,AKR1C4,CYP27C1,OPN1MW2,LRAT,STRA6,PLB1,ADH4,RLBP1,SDC3,ADH7,TTR,GPC6,SDC4,SDC2,APOM,RBP2,AKR1C3,OPN1SW,RDH5,RBP1,RBP3,CLPS,RPE65,NAPEPLD,ALDH8A1,AGRN,CYP1B1,UGT1A3,APOB,DHRS9,CYP4V2,D…
GO:1905897	regulation of response to endoplasmic reticulum stress	0.296341904872665	0.226116609448114	1	TXNDC12,LRRK2,BFAR,PMAIP1,TMEM33,AGR2,BAX,VIMP,PARK7,UBAC2,ERN1,UBXN1,SGTA,BCAP31,USP25,CAV1,ATXN3,OS9,HSPA5,TMBIM6,NCK1,GNB2L1,OPA1,DERL2,FCGR2B,USP19,USP14,COPS5,CREB3L1,EDEM1,EDEM2,XBP1,BAG6,BRSK2,DERL3,HERPUD1,PARK2,PIK3R1,MAGEA3,UBE2G2,NCK2,BOK,CREB3,SYVN1,ERLEC1,SVIP,CLU,UBQLN2,UBQLN1,BCL2L11,DAB2IP,UBE2J1,DNAJC3,BAK1,WFS1,NFE2L2,PPP1R15A,PPP1R15B,PTPN1,EIF2AK3,DDIT3,USP13
GO:0098869	cellular oxidant detoxification	0.292733332562562	0.226116609448114	1	PRDX6,SOD2,APOA4,SOD1,NOS3,ATP7A,MT3,PRDX2,SESN1,SESN2
GO:0010510	regulation of acetyl-CoA biosynthetic process from pyruvate	0.186444936618495	0.226116609448114	1	PDHX,PDK4,DLD,PDHA2,PDP1,PDPR,PDK3,PDK1,PDK2,PDHB,PDHA1,PDP2,DLAT
GO:0061077	chaperone-mediated protein folding	0.0645938950152621	0.226116609448114	1	PIKFYVE,BBS12,DNAJB1,DFFA,CCT8,CCT3,DNAJB8,TOR1A,HSPB6,TRAP1,DNAJB12,FKBP1B,PTGES3,BAG1,FKBP14,FKBP1C,CCT2,FKBP4,FKBP3,FYCO1,CCT6A,FKBP8,FKBP5,MKKS,FKBP7,PEX19,FKBP9,FKBP2,FKBP11,GAK,CHORDC1,FKBP10,DNAJC7,P3H1,ZFYVE21,FKBP1A,PDIA4,CRTAP,HSPE1,CCT8L2,ERO1L,CCT6B,DNAJB2,FKBP6,CLU,PPIB,DNAJB14,CCT4,HSPD1,CCT7,HSPB1,PPID,CCT5,CSNK2A1,TCP1
GO:0090501	RNA phosphodiester bond hydrolysis	0.149547251328715	0.226116609448114	1	LACTB2,NHP2,KRI1,CSTF2,AGO2,CSTF3,AGO1,NCBP1,PCF11,ERN1,TSR1,SLFN14,EXOSC9,RCL1,RRS1,NCBP2,PARN,BMS1,RPS21,DICER1,ZC3H12A,XRN1,AGO4,UTP20,EXOSC8,LAS1L,EXOSC7,CLP1,EXOSC3,RNASE1,RNASE2,RNASE4,RNASE6,TUT1,EXOSC2,ELAC2,MRPL44,CPSF3,ABT1,NOP14,AGO3,RPP30,CPSF1,RPSA,MRPL1,CSTF2T,PDE12,FIP1L1,NOB1,WDR33,MOV10,CPSF4L,CPSF4,POP7,NOL9,TOE1
GO:0043489	RNA stabilization	0.101860149376537	0.226116609448114	1	NAF1,MAPK14,HNRNPU,E2F1,THRAP3,TARDBP,MAPKAPK2,PABPC1,LARP1,IGF2BP1,PAIP1,CCRN4L,GDNF,TIRAP,DHX9,SYNCRIP,YBX3,ANGEL2,DKC1,BOLL,DAZ4,PARN,DAZ1,HNRNPC,VIP,MYD88,DHX36,CIRBP,DAZ2,YBX1,DAZL,SLC11A1,HNRNPA0,ELAVL1,DAZ3,AXIN2
GO:0044819	mitotic G1/S transition checkpoint	0.32385208713827	0.226116609448114	1	CDC25C,CNOT3,CNOT7,CNOT6,GML,CHEK2,CENPJ,PLK2,CNOT11,FBXO31,CNOT10,TNKS1BP1,RGCC,MUC1,BAX,RPL26,PML,CNOT6L,CNOT4,RQCD1,CASP2,TP63,SFN,MDM4,CCNB1,ATM,MDM2,PRMT1,CDK1,PLK3,UBC,E2F8,UBB,CNOT2,SOX4,E2F7,CNOT1,GADD45A,CNOT8,TP53,E2F4,CDK2,RFWD3,PCBP4,TRIAP1,E2F1,TFDP1,CARM1,RPS27L,CCND1,AURKA,TP73,RPA2,CDKN1A,TFDP2,PIDD1,ZNF385A,NPM1,CRADD,CDKN1B,RBL2,ARID3A,UBA52,PCNA,BTG2,PRKDC,EP300,PLAGL1,RPS27A,G…
GO:0070979	protein K11-linked ubiquitination	0.27368043040252	0.226116609448114	1	ANAPC13,UBE2H,ANAPC10,UBE2A,ANAPC11,CDC27,UBE2C,UBE2B,RNF4,UBE2W,UBE2T,UBE2S,PARK2,FZR1,UBE2D4,UBE2D3,UBE2L3,ANAPC7,UBE2E2,CDC16,UBE2E3,ANAPC4,ANAPC5,RNF26,ANAPC1,CDC26,CDC23,ANAPC2
GO:0006664	glycolipid metabolic process	0.248380318882006	0.226116609448114	1	HEXA,UGCG,B4GALT3,GPLD1,B4GALT6,CERK,LARGE,ST3GAL2,ST3GAL5,POGLUT1,PGAP2,PGAP3,PGAP1,ST6GALNAC3,ST6GALNAC6,ST6GALNAC4,CPTP,B3GALT4,GLA,ST6GALNAC5,FUCA1,ST3GAL6,SUMF1,ST3GAL4,GM2A,ZNF593,GBA,CTSA,ST6GALNAC1,ARSA,GPAA1,B3GALNT1,CLN6,ENPP7,MPPE1,SMPD1,CLN3,DPM3,DPM2,DPM1,KDELC1,KDELC2,PYURF,UGT8,SMPD4,SMPD3,SMPD2,B4GALNT1,B3GNT5,GBA2,PLAUR,NAGA,GALC,ASAH1,A3GALT2,ARSB,A4GALT,PIGK,PIGL,ESYT2,PIGM,PIG…
GO:0010613	positive regulation of cardiac muscle hypertrophy	0.0358579191373094	0.226116609448114	1	NR4A3,MEF2A,TRPC3,IGF1,SLC9A1,PDE9A,PRKCA,EDN1,AGT,IL6ST,AKAP6,PARP1,HAND2,MTPN,CAMK2D,BMP10
GO:1901992	positive regulation of mitotic cell cycle phase transition	0.136773981259647	0.226116609448114	1	CDK4,PHB2,ANAPC11,PHOX2B,CDK10,RCC2,UBE2C,CDC6,RDX,DBF4B,CUL3,CDC7,STOX1,NSMCE2,DTL,CCND2,MECP2,EIF4G1,DDX3X,CCND1,PLCB1,DLGAP5,VPS4B,LSM10,LSM11,RAD51B,RAB11A,UBE2E2,HYAL1,AIF1,ANKRD17,RAD51C,ESPL1,CDC45,CDCA5,CDK1,CDT1,RB1,BRD4,RPTOR
GO:1902176	negative regulation of oxidative stress-induced intrinsic apoptotic signaling pathway	0.320000678693361	0.226116609448114	1	NONO,NME5,AKT1,SIRT1,INS,HSPB1,BAG5,NFE2L2,PARK2,MAPK7,SOD2,TRAP1,VNN1,PINK1,HIF1A,NOL3,PARK7,HTRA2
GO:0034243	regulation of transcription elongation from RNA polymerase II promoter	0.159627245463678	0.226116609448114	1	SUPT4H1,LEO1,HNRNPU,CDC73,WDR61,GTF2F2,ELL,EAPP,RTF1,TCEB1,CTR9,NELFB,PAF1,RNF168,SUPT6H,RNF8,ZMYND11,SUPT16H,AXIN1,BTBD18,BRD4,RECQL5
GO:1902600	hydrogen ion transmembrane transport	0.0680281594634642	0.226116609448114	1	ATP5F1,ATP5A1,SLC9A1,ATP5G1,COX5B,ATP5G2,COX8C,COX8A,CYC1,ATP5G3,MT-CO1,ATP6V0A2,ATP5D,ATP6V0A4,ATP5E,ATP6V0A1,COX15,ATP5L2,ATP5J2,ATP5S,STOML2,ATP5L,ATP5O,ATP5C1,ATP6V0E2,ATP5H,ATP5I,MT-ATP8,ATP6V0E1,ATP5J,ATP1A4,TCIRG1,ATP5B,MT-ATP6,ATP6V1H,VPS9D1,SLC46A1
GO:1903651	positive regulation of cytoplasmic transport	0.337447706569115	0.226116609448114	1	RAB21,VPS11,PARK2,DAB2,SORL1,RDX,MTMR2,EZR,PTPN23,MSN
GO:0014742	positive regulation of muscle hypertrophy	0.0358579191373094	0.226116609448114	1	NR4A3,MEF2A,TRPC3,IGF1,SLC9A1,PDE9A,PRKCA,EDN1,AGT,IL6ST,AKAP6,PARP1,HAND2,MTPN,CAMK2D,BMP10
GO:0019985	translesion synthesis	0.08791307617674	0.226116609448114	1	REV3L,KIAA2022,DTL,POLD3,USP43,POLD4,POLH,POLD1,POLN,POLD2,POLI,RPA3,RPA1,RPA2,ISG15,ZBTB1,TRIM25,KIAA0101,UFD1L,POLE2,PRIMPOL,VCP,FAAP20,SPRTN,POLK,UBC,UBA52,RFC4,MAD2L2,UBB,PCNA,RFC1,REV1,RFC5,RFC3,RCHY1,USP10,RFC2,NPLOC4,RPS27A,UBA7,UBE2L6
GO:0009308	amine metabolic process	0.0626469762251487	0.226116609448114	1	TRH,SARDH,AFMID,OAZ1,OAZ2,GDPD1,SULT1C2,AOC3,ASMT,IDO2,PRG3,HAAO,AANAT,VCAM1,SAT2,AADAT,ALDH7A1,KYNU,SMS,TDO2,HDC,HNMT,ACMSD,SULT1B1,INMT,AZIN2,AZIN1,SULT1A2,DHPS,SULT1A1,MAOA,DBH,AMD1,ATP7A,KMO,OAZ3,SMOX,DDC,GDE1,DMGDH,PAOX,TPH2,CHDH,SATL1,SAT1,BHMT,CCBL1,TPH1,SRM,ODC1,SLC44A1,MOXD1,IDO1
GO:0006353	DNA-templated transcription, termination	0.0680855076959818	0.226116609448114	1	SMN1,NUDT21,SMN2,SNRPD3,RNPS1,PTRF,SSU72,SYMPK,CSTF1,NCBP1,TTF1,POLR2A,POLR2K,POLR2L,MAGOHB,TBP,TTF2,MAZ,ERCC3,MAGOH,PRMT5,TAF1C,MNAT1,SRSF6,SRSF9,SRSF4,SRSF7,DHX38,SRSF3,ZC3H11A,CASC3,PABPN1,SETX,SNRPF,EIF4A3,GTF2H1,SNRPB,GTF2H2,CPSF7,UPF3B,CPSF3,CPSF2,CPSF1,PAPOLA,ERCC2,SLU7,LSM10,LSM11,TWISTNB,GTF2H4,GTF2H5,WDR33,GTF2H3,MTERF1,ZNF473,CDC40,THOC7,THOC6,THOC3,THOC2,THOC5,CSTF2,CDK7,CSTF3,SRSF11,…
GO:0009124	nucleoside monophosphate biosynthetic process	0.0292349111004605	0.226116609448114	1	ADSL,ADSS,TYMS,SLC25A13,PRKAG2,ATP6V0A2,ATP6V0A4,PPAT,TGFB1,GBAS,LHPP,CHCHD10,DUT,ATP5C1,TCIRG1,ADSSL1,DCTD,GMPS,ATP5F1,ATP5A1,ATIC,AK5,ATP5G1,COX5B,ATP5G2,CYC1,ATP5G3,AK9,SURF1,PAICS,IMPDH1,IMPDH2,ATP5D,ATP5E,ATP6V0A1,ALDOA,PFAS,ATP5L2,ATP5J2,ATP5S,STOML2,ATP5L,ADK,ATP5O,AMPD2,ATP5H,ATP5I,MT-ATP8,ATP5J,UMPS,ATP5B,GART,MT-ATP6,VPS9D1
GO:0009156	ribonucleoside monophosphate biosynthetic process	0.0313480354106097	0.226116609448114	1	ADSL,ADSS,SLC25A13,PRKAG2,ATP6V0A2,ATP6V0A4,PPAT,TGFB1,GBAS,LHPP,CHCHD10,ATP5C1,TCIRG1,ADSSL1,GMPS,ATP5F1,ATP5A1,ATIC,AK5,ATP5G1,COX5B,ATP5G2,CYC1,ATP5G3,AK9,SURF1,PAICS,IMPDH1,IMPDH2,ATP5D,ATP5E,ATP6V0A1,ALDOA,PFAS,ATP5L2,ATP5J2,ATP5S,STOML2,ATP5L,ADK,ATP5O,AMPD2,ATP5H,ATP5I,MT-ATP8,ATP5J,UMPS,ATP5B,GART,MT-ATP6,VPS9D1
GO:0051560	mitochondrial calcium ion homeostasis	0.0798208171041854	0.226116609448114	1	AFG3L2,CCDC109B,MCU,TGM2,BCAP31,MCUR1,LETM1,ATP2A1,MICU2,FATE1,SLC8A3,C19orf12,C2orf47,RAP1GDS1,MICU1,FIS1,SLC8B1,SMDT1
GO:0006643	membrane lipid metabolic process	0.238989152935103	0.226116609448114	1	HEXA,HACD3,UGCG,CERS6,HACD4,B4GALT3,B4GALT4,GPLD1,B4GALT6,CERK,ALDH3A2,LARGE,VAPA,ALDH3B2,ST3GAL2,ST3GAL5,POGLUT1,PGAP2,PGAP3,SPHK1,PGAP1,ST6GALNAC3,ST6GALNAC6,CPTP,ST6GALNAC4,B3GALT4,GLA,COL4A3BP,ST6GALNAC5,SAMD8,ASAH2,FUCA1,SGMS2,CERS2,ST3GAL6,SUMF1,ELOVL4,ST3GAL4,SGPP2,PPP2R1A,ARV1,SGPP1,GM2A,PRKD1,ACER3,SPHK2,ZNF593,PPAP2C,PPAP2B,GBA,SMPDL3A,KDSR,PPAP2A,ACER1,ACER2,CTSA,PPP2CA,ST6GALNAC1,ARSA…
GO:0006376	mRNA splice site selection	0.214358039077239	0.226116609448114	1	PSIP1,KIAA0907,SF1,SF3A2,C7orf55-LUC7L2,SF3A3,SETX,SRSF10,SRSF12,SNRPC,LUC7L,SRSF5,SRSF1,SLU7,SF3A1,YTHDC1,PRPF39,SFSWAP,LUC7L3,CELF2,ISY1,CELF1,SRSF6,SRSF9,NOL3
GO:1903541	regulation of exosomal secretion	0.0979193776958444	0.226116609448114	1	IFNG,VPS4B,SDC1,SDCBP,STAM,PDCD6IP,CHMP3,SDC4,CHMP2A,ATP13A2,RAB7A,PARK2,SNF8,SMPD3,CHMP6,TSG101,HGS,VPS4A
GO:0008584	male gonad development	0.334389808342815	0.226116609448114	1	TFAP2C,GATA1,RAB13,PRKACG,FGF9,FSHR,SIX4,ZFP42,SCX,GATA6,KLHL32,GATA4,LHB,INHBA,TGFB2,AKR1C3,BIK,MAMLD1,RBMY1B,MEA1,SOX15,ANKRD7,LHCGR,WNT5A,GATA3,KITLG,DMRT1,NR5A1,SRD5A2,LRRC6,KLHL10,NCOA4,KIT,TCF21,UTF1,KLHL26,WNT4,LRP2,NR0B1,CSDE1,WNT2B,SOX9,SOX8,MSH2,WT1,ING2
GO:0051260	protein homooligomerization	0.255399519074744	0.226116609448114	1	HMOX1,PKD2,CDA,RYR1,CD3D,MFF,AKR1C1,LY6G6C,TMEM120A,HM13,HSF1,RASEF,CD3E,DNM1L,LY6G6D,DFFB,CD3G,TOR1A,SCUBE3,BRK1,ATG16L1,P2RX6,GLS,P2RX2,MPP2,RS1,FGFRL1,SYT1,OLFM4,ASIC1,DECR1,DCXR,ALAD,ZBTB1,EHD1,TMCC1,EHD3,PEX14,TRAF2,CAV1,TP63,KCNJ12,VWF,ILDR1,SMAD4,NLGN1,ACOT13,SOD2,NACC2,SPAST,NACC1,KIF25,SLC1A2,MICU1,ACPP,PKD2L1,TDO2,TP53,ITLN1,MAT1A,PDCD6IP,FBP1,DPYSL3,STOM,DPYS,IDE,APC,VWA2,RAD51,POLQ,CD…
GO:1903051	negative regulation of proteolysis involved in cellular protein catabolic process	0.266333746374124	0.226116609448114	1	RPS7,DERL3,BAG6,LAMP3,N4BP1,EPHA4,TLK2,PRKCG,BAG5,UBE2G2,TAF1,ERLEC1,SVIP,GLTSCR2,PARK7,UBAC2,PML,ALAD,SDCBP,GABARAPL2,HFE,HSP90AB1,AK6,UBXN1,SGTA,RPL11,USP25,TRIM39,KLHL40,UBE2J1,PANO1,OS9,PSMF1,GIPC1,PDCL3,RPL23,EFNA1,DERL2,CCAR2,RPL5,FHIT,WAC,TAF9,RYBP,USP14
GO:0043624	cellular protein complex disassembly	0.00605326573879546	0.226116609448114	1	NAPA,MRPL40,CCSAP,MRPL42,MTRF1L,KIF18A,KIF18B,SYNJ1,STMN4,STMN3,PEX14,GAK,N6AMT1,MRPS2,MRPS9,DNAJC6,MRPS5,MRPS6,MRPS7,NAPB,CFL1,ICT1,VPS4A,MRPL1,MRPL4,MRPL2,ABCE1,MRPL3,GFM2,MRPL9,MRPL12,MRPS18B,NSF,MRPS18A,MRPS18C,MRPS33,KIF2B,MRPS34,KIF2C,GSPT2,MRPS35,GSPT1,MRPS36,ETF1,MRPS30,MRPS31,KIF24,MICAL3,MRPS16,MRPS15,MRPS17,VIL1,MRPS11,MRPS10,MRPS14,MRPS12,CFL2,MRPL30,MRPS22,MRPL24,MRPS23,MRPL23,MRPS24…
GO:0016101	diterpenoid metabolic process	0.185440307529846	0.226116609448114	1	CYP26B1,GPC3,APOA2,RDH11,GPC5,RDH12,GPC4,AKR1C1,GPC2,RHO,RDH10,APOE,OPN1LW,OPN1MW,ALDH3A2,ALDH1A1,APOC3,BCO2,ALDH1A2,BCO1,ALDH1A3,APOC2,SDC1,SDR16C5,LRP1,AWAT2,LRP2,CYP26A1,LRP8,HSPG2,PNLIP,APOA1,GPC1,GPIHBP1,PECR,SCPEP1,RARRES2,AKR1C4,CYP27C1,OPN1MW2,LRAT,STRA6,PLB1,ADH4,RLBP1,SDC3,ADH7,TTR,GPC6,SDC4,SDC2,APOM,RBP2,AKR1C3,OPN1SW,RDH5,RBP1,RBP3,CLPS,RPE65,NAPEPLD,ALDH8A1,AGRN,CYP1B1,UGT1A3,APOB,D…
GO:0007601	visual perception	0.280799259816933	0.226116609448114	1	COL1A1,SFRP5,OPA3,PAX2,ZIC2,EYS,SIX3,RDH12,GRM8,PITPNA,EYA3,BEST1,EYA4,OAT,RDH10,GPR179,TULP2,SIX6,TH,GUCY2F,GNAT1,CABP4,CRYBA1,IMPG1,PRR4,REEP6,IMPG2,CNGB1,SLC24A1,RS1,RABGGTB,OCLM,RABGGTA,CRYGA,RP2,ATF6,CRYGC,CRYGB,CRYAA,CRYBA4,GNAT2,TRPM1,TULP1,DRAM2,RGS16,KRT12,EFEMP1,KIFC3,CACNA2D4,OPA1,PAX6,GPR143,GJA8,COL11A1,TYR,GJA3,CHRNB2,BBS2,ABLIM1,COL18A1,MYO9A,CACNA1F,COL2A1,POU6F2,GRM6,POU4F3,RPE65…
GO:0032479	regulation of type I interferon production	0.23873234575312	0.226116609448114	1	LILRA4,ZBP1,NLRX1,DTX4,POLR2K,CREBBP,POLR2L,TLR9,TAX1BP1,UFD1L,PTPRS,IRF1,CRCP,UBC,DHX36,NFKB2,UBB,TRIM32,SETD2,NFKB1,NPLOC4,UBA7,RELB,IRF7,IRF3,CACTIN,IFI16,PCBP2,PYCARD,NLRP4,RIPK2,TLR2,TIRAP,DHX9,RNF125,IKBKE,MRE11A,HSPD1,POLR3G,IRAK1,POLR3F,OTUD5,POLR3C,UBA52,CYLD,PRKDC,STAT6,EP300,RPS27A,RELA,TLR3,TBK1,TLR8,TLR7,XRCC5,XRCC6,RNF135,PQBP1,TNFAIP3,ITCH,NLRC5,TRAF3IP1,TRIM15,IL10,IRF5,ISG15,CTNN…
GO:0032008	positive regulation of TOR signaling	0.0781356080090669	0.226116609448114	1	LARS,LIN28A,LAMTOR3,WDR24,LAMTOR1,MIOS,CLEC16A,LAMTOR2,GOLPH3,PIK3CA,SEC13,FLCN,LEP,HDAC3,RHEB,SEH1L,SLC38A9,LAMTOR5,LAMTOR4,HTR6,TELO2,RICTOR,WDR59,RRAGC,RRAGB,RRAGD,RRAGA,PIH1D1,SMCR8,GAS6,MLST8,RPTOR
GO:0034498	early endosome to Golgi transport	0.152543670263284	0.226116609448114	1	SNX1,SNX8,RAB6A,TRAPPC10,EHD3,SNX2,SURF4,LMAN1,STX5,TMED9,STX10,RBSN
GO:0043113	receptor clustering	0.235970240642945	0.226116609448114	1	PICK1,PIGR,ITGA4,DLG3,DLG4,LRP4,DLG2,APOE,FLNA,GPHN,DNAJA3,AGRN,DLG1,SCRIB,THY1,ITGAL,MADCAM1,NRXN1,NRXN2,NLGN1,ITGB2,DVL1,ITGB1BP1,MUSK,MAGI2,ITGB7
GO:0006273	lagging strand elongation	0.174055983672312	0.226116609448114	1	DNA2,LIG4,LIG1,PARP1,RNASEH2A,LIG3,FEN1,PARP3,RNASEH1,PARP2,POLA1
GO:0032570	response to progesterone	0.27714301297253	0.226116609448114	1	CATSPERD,NR1H3,CATSPERG,CATSPER1,CAV1,CATSPER3,CATSPER2,YAP1,CATSPER4,ABHD2,TGFB2,UBE3A,THBS1,TGFB3,WBP2,SRC,CATSPERB,IRG1,TGFB1
GO:0030317	flagellated sperm motility	0.313923286444007	0.226116609448114	1	DNAH1,CATSPERD,SLC22A16,DNAI1,SLC9B1,ROPN1B,SLC9B2,DNAH5,ROPN1L,ADCY3,GAPDHS,SMCP,CCDC39,PIH1D3,LRRC6,IQCG,SORD,DDX4,CCDC40,AKAP4,ATP2B4,DNAH11,ASUN,ATP1A4,ROPN1,TEKT1,C9orf117,TNP1,TEKT4,TEKT5,TEKT2,TEKT3,GAS8,ING2,BBS2
GO:0046546	development of primary male sexual characteristics	0.338202188325776	0.226116609448114	1	TFAP2C,LHFPL2,GATA1,RAB13,PRKACG,FGF9,FSHR,SIX4,ZFP42,SCX,GATA6,KLHL32,GATA4,LHB,INHBA,TGFB2,AKR1C3,BIK,MAMLD1,RBMY1B,MEA1,SOX15,ANKRD7,LHCGR,WNT5A,GATA3,KITLG,DMRT1,NR5A1,SRD5A2,LRRC6,KLHL10,NCOA4,KIT,TCF21,UTF1,KLHL26,WNT4,LRP2,NR0B1,CSDE1,WNT2B,SOX9,SOX8,MSH2,WT1,ING2
GO:0048146	positive regulation of fibroblast proliferation	0.33371783238207	0.226116609448114	1	MYC,NDUFS4,IGF1,CDK4,PDGFB,EREG,E2F1,FN1,CD74,PDGFC,DDR2,LIG4,CDK6,WNT5A,PDGFRA,CDKN1A,S100A6,MIF,PLA2G1B,DHX9,SPHK1,WNT1,WNT2,AQP1,AGT,PDGFA,GAS6,BMI1
GO:0017038	protein import	0.159767435117132	0.226116609448114	1	SNX33,OR1D2,JAK3,JAK2,RANBP3L,APOE,PRICKLE1,NUP188,MMP12,IPO5,BCL6,PEX19,POM121L12,PEX14,NPAP1,PEX16,IPO4,GPIHBP1,RANBP6,TNPO2,GCKR,POM121L2,TOMM20,MT3,SYK,RAB8B,STAT3,HSP90AA1,AKR1C3,BCL3,LAMP2,PEX5,PEX7,SEC61B,TIMM23B,TOMM20L,HSPD1,TIMM17B,TIMM17A,GRPEL1,RANBP3,GRPEL2,RANBP1,RGPD4,TOMM40L,TOMM40,DNLZ,HSPA4,JUN,RBM22,SAMM50,TNF,PAM16,TOMM22,TIMM21,TIMM23,TIMM44,IPO8,KPNA7,IFNG,PEX2,PHB2,AKT1,PPP…
GO:0006638	neutral lipid metabolic process	0.127357747907141	0.226116609448114	1	LIPF,AGPAT6,LIPC,APOA2,SEL1L,DGAT2,DGAT1,MGLL,APOE,FABP9,FABP2,AGPAT9,FABP4,APOC3,PLA2G16,FABP6,GPAM,PGS1,FABP7,ABHD16A,DGKQ,DGKK,CPS1,DGKA,CAV1,ABHD12,AWAT2,DGKZ,DGKD,PNPLA3,PNPLA4,ABHD2,FABP3,PNPLA1,GPAT2,APOA1,GK,PNPLA2,CETP,APOBR,DGAT2L6,MOGAT3,AGMO,PNPLA5,MOGAT1,MOGAT2,FABP1,SIRT1,CAV3,FABP12,PCK1,ABHD6,DAGLA,ANG,APOH,FABP5,GK5,GK2,LMF1,LPIN1,LPIN3,LPIN2,PLCE1,APOA5,LPL
GO:0016180	snRNA processing	0.0495325175957592	0.226116609448114	1	INTS12,INTS1,INTS10,EXOSC8,EXOSC9,EXOSC6,EXOSC7,EXOSC3,INTS7,CPSF3L,EXOSC4,INTS6,TUT1,EXOSC2,INTS5,EXOSC5,INTS4,INTS9,INTS8,TOE1,INTS2,INTS3,USB1
GO:0046602	regulation of mitotic centrosome separation	0.270125489141241	0.226116609448114	1	RGPD4,MAP9,RANBP2,KIF11,KIF25,CEP85,RANBP3,RANBP3L,NEK2,CHEK1,RANBP1
GO:0009593	detection of chemical stimulus	0.0274085164585065	0.226116609448114	1	OR4S2,OR1K1,OR4D2,OR7D4,TAS2R60,OR4C3,AZGP1,OR1D5,OR4C5,OR4F29,OR4D10,OR7A10,OR4C6,OR8S1,OR4L1,OR4D11,OR4S1,OR7C2,OR10T2,OR7C1,OR1E2,CYB5R4,OR4F21,LBP,SYT1,CASR,TAS1R3,TAS1R2,OR4B1,OR4K1,GNAT3,GNAT2,OR1I1,LPO,OR2A4,LY96,OR2A7,C4B_2,OR4A5,OR1G1,OR4K5,OR4K2,RTP3,RTP2,RTP5,RTP1,OR10K1,TAS2R50,OR13G1,OR10K2,OR1S1,OR1S2,OR4E2,OR4D5,OR4M1,OR1Q1,OR4D9,OR4D6,PKD2L1,OR4F17,OR4M2,OR7G1,OR4F15,OR4F16,OR7G2,…
GO:0002097	tRNA wobble base modification	0.00624741483933559	0.226116609448114	1	ALKBH1,MOCS3,NSUN3,ALKBH8,KIAA1456,MTO1,CTU2,URM1,CTU1,NAT10,TRMU
GO:0042534	regulation of tumor necrosis factor biosynthetic process	0.0706956485939521	0.226116609448114	1	HSPB1,TNFRSF8,AZU1,THBS1,SPN,CCR2,LILRB1,GHSR,TLR1,TLR4,GHRL
GO:0006694	steroid biosynthetic process	0.304623244768418	0.226116609448114	1	MED1,HSD11B1,HSD11B2,AKR1D1,HSD3B1,HSD3B2,HSD17B11,HSD17B14,CYP27B1,AKR1B1,HSD3B7,HSD17B3,HSD17B6,BAAT,HSD17B1,NR0B1,HSD17B2,FDX1L,AKR1C4,SLC27A5,ACOT8,HMGCS1,ACAT2,DHCR7,C14orf1,ARV1,CNBP,CYP51A1,MSMO1,GGPS1,HSD17B7,CH25H,NSDHL,EBP,IDI2,AKR1C3,IDI1,FDPS,CES1,TRERF1,CYP46A1,DHRS11,SC5D,HMGCR,STARD3NL,TM7SF2,CYP21A2,SLC27A2,BZRAP1,OSBPL7,PPAPDC2,OSBPL6,OSBPL9,APOA4,FDFT1,LSS,CYP7B1,SQLE,ACAA2,OSBP…
GO:0034754	cellular hormone metabolic process	0.0939344107383384	0.226116609448114	1	MED1,CYP26B1,RDH11,RDH12,AKR1C1,ADM,AKR1D1,RDH10,FSHB,LHB,HSD3B1,HSD3B2,HSD17B11,CYP3A4,HSD17B14,ECE1,BCO2,ALDH1A2,ASMT,ALDH1A3,AKR1B1,HSD17B3,SDR16C5,HSD17B6,TSPO,WNT4,AANAT,STARD3,SULT1E1,HSD17B1,CYP26A1,HSD17B2,FDX1L,CYP11B1,FDX1,CYP11B2,SCPEP1,CYP11A1,FDXR,AKR1C4,AKR1C2,CYP27C1,UGT2B7,LRAT,UGT2B4,ADH4,UGT2B11,CACNA1H,AKR1C3,SULT1A1,CYP19A1,SRD5A3,ALDH8A1,SRD5A2,SRD5A1,HSD17B8,CYP1B1,HSD17B4,U…
GO:1903432	regulation of TORC1 signaling	0.133414037183936	0.226116609448114	1	LARS,ITFG2,KPTN,CLEC16A,SEH1L,RNF152,SZT2,STK11,GATSL3,DGKQ,TELO2,C12orf66,SESN3,RRAGC,SESN1,RRAGB,SESN2,ATM,RRAGD,RRAGA,DYRK3,SMCR8,PIH1D1,GATSL2,DEPDC5,C9orf72
GO:0045980	negative regulation of nucleotide metabolic process	0.333200092475835	0.226116609448114	1	PPIF,GPR176,CDA,PPARA,GRM2,GRM3,GRM8,GRM7,EDNRB,PRKCA,MLXIPL,OPRM1,GABBR1,GABBR2,OR56A5,MARCO,HTR1B,HRH3,APLP1,FPR2,HRH4,EGLN1,LTB4R2,PALM,GNAI3,PDE2A,AKAP6,DRD3,GNAI2,DRD4,PID1,ACTN3,FBP1,PDZD3,HDAC4,FLCN,CBFA2T3,CCR2,PARP1,PDE12,PFKFB1,OR5T1,OR56A4,OR56A1,OR13F1,ADRA2A,MAPK7,DRD2,SNCA
GO:0006220	pyrimidine nucleotide metabolic process	0.150123187508285	0.226116609448114	1	SMUG1,MBD4,TYMS,AK5,TDG,NTHL1,NT5M,NT5C,PRPS1,DTYMK,DCK,CMPK2,CMPK1,DUT,OGG1,DCTPP1,AK3,CTPS1,UMPS,CTPS2,DCTD,UNG,ENTPD4,NEIL1,NEIL2
GO:0046823	negative regulation of nucleocytoplasmic transport	0.283646577140956	0.226116609448114	1	EMD,PKD2,SFRP5,PKD1,RANGAP1,C1QTNF3,GSK3B,CABP1,NFKBIL1,TPR,IL10,PARK7,PYDC2,NLRP3,APC2,TONSL,NFKBIE,SLC9A3R1,PBLD,BARD1,SP100,DYRK2,WWTR1,MXI1,PDE2A,MDFIC,FAF1,RAB23,SOX4,NUP153,FAM89B,KEAP1,AXIN2,PSMD10,ZC3H12A,CHP1,APOD,NFKBIA,G3BP2,CCDC22,NF1,TMSB4X,MDFI,PPM1A,DAB2IP,DACT3,SNAI2,PARP10,SUFU,PPM1B,CYLD,BMP7,GAS6,NOV
GO:1902745	positive regulation of lamellipodium organization	0.282133927442698	0.226116609448114	1	FSCN1,ENPP2,RLTPR,AUTS2,ARPC2,WNT1,TWF2,RAC2,CORO1C,CDC42,CLRN1,CORO1B,RREB1,BRK1,NCKAP1,VIL1,SRC,LRRC16A,WASF2,RAC1,ARHGEF7
GO:0009205	purine ribonucleoside triphosphate metabolic process	0.105377653508735	0.226116609448114	1	ADPGK,PKLR,MYH6,PGM2L1,MYH3,ATP1B1,GPI,ENO3,GAPDH,ENO2,NDUFA9,ENO1,BPGM,TCIRG1,PFKL,OPA1,PFKP,PFKM,RAB23,COX10,UQCRC1,SDHAF2,UQCRC2,PGAM2,ATP5A1,PGAM1,FIGNL1,NDUFC2,MOCOS,LDHA,PARP1,ATP6V0A1,NUDT5,ALDOA,ALDOC,PFKFB2,BAD,PFKFB1,PGM1,AK3,MT-ATP8,HKDC1,ATP5B,NDUFAF7,MT-ATP6,PGAM4,SDHA,PKM,NDUFA1,ENPP1,NDUFV3,LRRK2,UQCC3,COA6,SLC25A13,NDUFA8,GCK,NDUFA3,MT-CYB,COX8C,COX8A,ATP1A2,NDUFA6,NDUFA7,MYH4,MYH…
GO:0043558	regulation of translational initiation in response to stress	0.101151901992504	0.226116609448114	1	PPP1R15A,ATF4,EIF2AK4,EIF2AK3,PPP1CA,IMPACT,EIF2B5,EIF2B3,EIF2B4,DNAJC3,EIF2S1
GO:1901988	negative regulation of cell cycle phase transition	0.135665160382392	0.226116609448114	1	PSMD1,CDC25C,DCUN1D3,PKD2,PSMD5,CNOT3,PSMD4,PSMD3,PSMD2,ZNF655,PSMC1,PSMC2,PLK2,CNOT11,PSMC6,FBXO31,CNOT10,PSMC3,PSMC5,PSMC4,MUC1,PSMB9,RPL26,PSMB8,BUB3,ZW10,JADE1,BUB1,BUB1B,CNOT4,PSMD14,CASP2,MAD1L1,IK,TP63,DACT1,TEX14,PSMF1,MDM4,CHMP4C,PSMB11,KLHL22,CCNB1,TTK,MDM2,ATM,PSME2,PRMT1,CDK1,NACC2,CDK2AP2,UBC,PRMT2,PSME3,PSME4,E2F8,UBB,PSMB10,MYO16,C5orf45,PSMD6,PSMD7,TICRR,PSMD8,SOX4,GADD45A,PSMD9,M…
GO:2000651	positive regulation of sodium ion transmembrane transporter activity	0.178383961600084	0.226116609448114	1	CHP1,DMD,WNK2,GLRX,SLC9A1,WNK3,ANK3,DRD4,TESC,ACTN4,ATP1B1
GO:0090141	positive regulation of mitochondrial fission	0.0304156322238945	0.226116609448114	1	VPS35,DCN,MFF,MARCH5,DNM1L,PARK2,KDR,FIS1,MUL1,PINK1,BNIP3,MIEF1,MIEF2,DDHD1
GO:0098840	protein transport along microtubule	0.222988691551016	0.226116609448114	1	RABL2B,IFT80,IFT88,IFT57,IFT81,KIF17,IFT20,IFT27,IFT22,CAMSAP3,WDR60,TTC26,HSPB11,KIF3B,TNPO1,TRIP11,DYNC2H1,WDR35,IFT74,IFT140,WDR34,KIF3C,KIF3A,DYNLRB1,TRAF3IP1,DYNLRB2,RPGR,IFT122,PCM1,TTC30B,TTC30A,CLUAP1,DYNLL2,SSX2IP,TTC21B,ICK,WDR19,IFT52,TTC21A,DYNLL1,IFT172,KIFAP3,IFT43,IFT46,MAK,HSPB1,DYNC2LI1,CEP131
GO:0071364	cellular response to epidermal growth factor stimulus	0.294824810147307	0.226116609448114	1	MED1,ZPR1,PDE8A,INPP5K,DAB2IP,EGFR,GAREM,PDPK1,FOXC1,MARS,PLCG1,PTPN12,EEF1A1,ERBB2,SNAI2,STAT5B,IQGAP1,TDGF1,SOX9,ZFP36L2,ZFP36L1,PTPN11,VIL1
GO:0090201	negative regulation of release of cytochrome c from mitochondria	0.0202436450044037	0.226116609448114	1	PSMD10,PPIF,IGF1,TRIAP1,BCL2L1,AKT1,GPX1,FXN,PARK2,OPA1,PRELID1,HGF,AVP,NOL3,CLU
GO:0006296	nucleotide-excision repair, DNA incision, 5'-to lesion	0.221450823534438	0.226116609448114	1	NTHL1,XPA,POLD3,ERCC4,POLD4,GTF2H1,POLD1,POLD2,GTF2H2,CUL4B,RPA3,PARP1,RPA1,DDB2,RPA2,CUL4A,ERCC2,ERCC3,CHD1L,ERCC1,RBX1,GTF2H4,GTF2H5,GTF2H3,POLK,DDB1,UBC,UBA52,RFC4,UBB,PCNA,RFC1,RFC5,RFC3,RFC2,ERCC5,RPS27A
GO:0035871	protein K11-linked deubiquitination	0.135401505720512	0.226116609448114	1	VCPIP1,OTUB2,YOD1,USP37,OTUD7B,TNFAIP3,OTUD6A,OTUD7A,OTUD3,USP30
GO:0090150	establishment of protein localization to membrane	0.0917142523701471	0.226116609448114	1	RPS11,RPL41,RPS2,BRAF,RPS10,RPL10,RPS15,RPS17,RPS12,UBL4A,VAMP4,SEC61A1,RPL39,PMAIP1,RPL30,BID,EGFR,RPL37,RPS16,RPL38,RPS18,RPL35,RPL36,ATP1B1,RPL10A,RPL34,RPL31,RPL32,RPL21,RPLP1,RPL22,CHM,RPL28,RPLP2,RPL24,RPL27,NCF1,RPL26,GOLGA7B,RPLP0,RPL19,RPL14,RPL13,SDCBP,PEX19,RPL18,RPL17,OPTN,RPL11,RPL12,PEX16,GOLGA4,RPL15,RTP3,RTP2,RTP5,RTP1,RPL8,GOLPH3L,RPL3,RPS24,RPL4,RPS21,RPL5,RPS23,RPS20,RPS29,RAB3…
GO:1902476	chloride transmembrane transport	0.294329217054373	0.226116609448114	1	ANO1,GABRB1,GABRB2,APOL1,GABRB3,GLRA1,GABRA1,GLRA2,ANO6,CLIC5,CLIC2,CLIC6,CLCN6,CLIC4,GABRA2,SLC26A1,SLC26A5,SLC26A2,GLRA3,GLRB,SLC26A3,CLCN1,GABRG2,CLCN2,CFTR,SLC26A10,CLCN3,SLC26A11,SLC1A3,CLCNKA,SLC1A1,CLCNKB
GO:0050892	intestinal absorption	0.15837733315431	0.226116609448114	1	SLC2A5,TJP2,AKR1C1,SLC2A2,SOAT2,F11R,ABCG8,ABCG5,SLC5A1,LEP,ADRA2A,SLC26A6,KCNQ1,CD36,LDLR,NPC1L1,SLC46A1
GO:0032200	telomere organization	0.0944525629195163	0.226116609448114	1	HIST1H3G,HIST1H3H,HIST1H3E,HIST1H3F,HIST1H3I,TERF2,POLA2,ZSCAN4,SMARCAL1,TERF1,TERF2IP,HIST1H3D,PTGES3,HIST1H3C,HIST1H3B,HIST1H3A,ZNF365,SLX1A,TEP1,DCLRE1C,DCLRE1A,DCLRE1B,FEN1,SMC5,EXO1,SLX1B,RFC4,RFC1,RFC5,RFC3,RFC2,PINX1,TEN1,TERT,NSMCE2,HSP90AA1,DNA2,POLD3,RAD51,POLD4,ERCC4,RAD50,POLD1,POLD2,RPA3,PARP1,RPA1,RPA2,SLX4,WRN,HIST1H3J,RTEL1,TINF2,MRE11A,POT1,POLE2,POLE4,POLE3,UPF1,XRCC3,PRKDC,RAD5…
GO:0009880	embryonic pattern specification	0.20653995399678	0.226116609448114	1	NEUROG1,PLD6,TBX3,MSGN1,T,MESP2,RIPPLY2,RIPPLY1,MESP1,HOXD8,TIFAB,BASP1,TDGF1,STIL,FGFR2,FZD5,ERBB4,WNT7A,PTCH1,RIPPLY3,LHX1,WNT1,LRP6,SMAD2,SMAD1,SMAD5,SMAD6,COBL,TDRD5,DCANP1,WT1,SHH
GO:0030032	lamellipodium assembly	0.0869860739806596	0.226116609448114	1	ARHGEF6,SPATA13,KIT,CYFIP1,S1PR1,WHAMM,VCL,ARHGEF4,PARVB,ABLIM3,CCDC88A,GOLPH3,CDH13,ARFIP2,RHOD,PTPRO,LRRC16A,RAC1,ARHGEF7,ABLIM1
GO:0050994	regulation of lipid catabolic process	0.0821308624676654	0.226116609448114	1	PLIN5,PRKAA1,HCAR2,AKT1,IRS1,PPARA,APOA2,GPLD1,BSCL2,ABHD5,INS,ABCD2,APOC3,IRS2,APOC1,APOC2,ANGPTL3,AADAC,TYSND1,METTL20,LONP2,TWIST1,ADRA2A,CIDEA,AKT2,APOA1,IL1B,PNPLA2,APOA4,PRKCD,RARRES2,PDE3B,TNF,SCARB1,LDLR,APOA5
GO:0044774	mitotic DNA integrity checkpoint	0.305872035113531	0.226116609448114	1	EME2,EME1,CDC25C,CNOT3,PLK2,CNOT11,FBXO31,CNOT10,MUC1,RPL26,CNOT4,TOP2B,CASP2,TOP2A,TP63,MDM4,CCNB1,ATM,MDM2,PRMT1,CDK1,UBC,E2F8,UBB,C5orf45,TICRR,SOX4,E2F7,GADD45A,E2F4,TP53,SETMAR,CDK2,RFWD3,PCBP4,E2F1,TFDP1,CARM1,RPS27L,MUS81,AURKA,TP73,RPA2,CDKN1A,TOPBP1,TAOK3,TFDP2,ZNF385A,HUS1,NPM1,ORAOV1,CDKN1B,MRE11A,ATF2,FANCI,NEK11,UBA52,DONSON,HUS1B,PRKDC,EP300,NBN,BLM,MSH2,RPS27A,CNOT6,CNOT7,GML,CHEK2…
GO:0006295	nucleotide-excision repair, DNA incision, 3'-to lesion	0.137564260873343	0.226116609448114	1	ERCC2,ERCC3,CHD1L,ERCC1,BIVM-ERCC5,GTF2H4,RBX1,GTF2H5,GTF2H3,DDB1,XPA,ERCC4,GTF2H1,GTF2H2,CUL4B,RPA3,PARP1,RPA1,DDB2,RPA2,ERCC5,CUL4A
GO:0031498	chromatin disassembly	0.0829088550760088	0.226116609448114	1	SMARCC2,NFE2,SMARCC1,SMARCE1,ARID2,SMARCA4,ARID1A,HIST3H2A,SMARCD1,GRWD1,TNP1,HIST1H2BA,SMARCD2,SMARCD3,HMGA1,SET,SUPT16H,SMARCB1
GO:0042157	lipoprotein metabolic process	0.179079842398157	0.226116609448114	1	CEACAM5,ZDHHC9,APOA2,LYPD6B,LY6G6C,OTOA,TEX101,ATG5,GPLD1,NOTUM,ATG7,LY6G6D,PIK3C3,LYPD2,DBI,APOE,ALPPL2,LYPD4,LYPD1,ZDHHC8,LYPD3,ZDHHC7,ZDHHC3,ZDHHC1,ZDHHC5,ZDHHC6,ZDHHC2,NMT1,GOLGA7B,RTN4RL1,PGAP2,THY1,CNTN5,PGAP1,CNTN3,NTNG2,NTNG1,MDGA2,PSCA,XPNPEP2,GPIHBP1,RTN4RL2,FOLR2,LYPLAL1,PRSS21,ALPL,MDGA1,SPRN,PLET1,GPAA1,LYPLA1,FCGR3B,LSAMP,MPPE1,ALPI,CLIP3,ZDHHC12,ZDHHC23,ZDHHC18,ZDHHC14,ZDHHC15,ZDHH…
GO:0022602	ovulation cycle process	0.190960673669617	0.226116609448114	1	ROBO2,EREG,FSHR,BMPR1B,INHBB,FSHB,TGFB2,INHBA,PTPRN,LHCGR,PDGFRA,SLIT2,SLIT3,ANG,CEBPB,KIT,EIF2B5,EIF2B4,EIF2B2,VEGFA,SOD1,ZNF830,FOXL2,TGFB3,INHA
GO:0010765	positive regulation of sodium ion transport	0.317395730302932	0.226116609448114	1	NKX2-5,PRSS8,CHP1,CNKSR3,SCN4B,WNK2,WNK3,SLC9A1,PKP2,FXYD1,ATP1B1,ACTN4,GPD1L,NOS1,SCN1B,SCN3B,TESC,AHCYL1,ATP1B2,DMD,ATP1B3,ANK3,GLRX,SCN5A,DRD4
GO:0009581	detection of external stimulus	0.255883090386959	0.226116609448114	1	PKD1L1,ANO1,TRPC3,PRDM12,PKD2,TCAP,PKD1,CSRP3,EYS,UNC119,RHO,OPN4,OPN3,PDC,KCNK4,PITPNM1,GNAT1,REEP6,CNGB1,DENND5A,GNAT2,MKKS,TULP1,CDS1,TTN,GNAQ,CACNA2D4,GNB1,CNGA1,NR2E3,SAG,GNGT1,PIEZO2,COL11A1,PKD2L1,KCNA1,PIEZO1,PKDREJ,TMC2,DENND5B,LOXHD1,PKD2L2,CACNA1F,EPHB1,PKD1L2,GRM6,RP1,PLEKHB1,RPE65,GNA11,HPN,GNGT2,KIT,SCN1A,PDE6G,GRK1,JUP,PKD1L3,PDE6B,PDE6A,ABCA4,MMP24
GO:0006069	ethanol oxidation	0.0488115669019412	0.226116609448114	1	ADH5,ADH7,ACSS2,ADH1A,ACSS1,ADH1C,ALDH1A1,ADH1B,ALDH2,ALDH1B1,ADH6,ADH4
GO:0045898	regulation of RNA polymerase II transcriptional preinitiation complex assembly	0.0521792195823041	0.226116609448114	1	THRA,PSMC6,ESR1,PSMC3,PSMC5,PSMC4,HMGB1,ATF7IP,PSMC1,PSMC2
GO:0010460	positive regulation of heart rate	0.257647357434893	0.226116609448114	1	HRC,PDE4D,RYR2,ADRB1,ADM,EDN3,SCN3B,NPPA,TRPM4,EDN2,TPM1,EDN1,ATP2A2,KCNQ1
GO:0006370	7-methylguanosine mRNA capping	0.120420261489237	0.226116609448114	1	POLR2G,SUPT5H,CCNH,RNGTT,GTF2F1,CDK7,FAM103A1,GTF2H1,GTF2H2,POLR2F,NCBP1,POLR2E,POLR2A,POLR2H,POLR2K,POLR2L,POLR2J,ERCC2,POLR2I,POLR2C,ERCC3,GTF2F2,GTF2H4,GTF2H5,GTF2H3,NCBP2,POLR2D,CMTR1,CMTR2,MNAT1,RNMT,POLR2B
GO:0006361	transcription initiation from RNA polymerase I promoter	0.0385464780315123	0.226116609448114	1	CCNH,ZNRD1,PTRF,CDK7,GTF2H1,POLR1C,GTF2H2,POLR1D,POLR2F,POLR2E,POLR2H,RRN3,POLR2K,POLR2L,TAF1B,TBP,TAF1D,TAF1A,ERCC2,TWISTNB,ERCC3,POLR1E,GTF2H4,GTF2H5,POLR1A,GTF2H3,POLR1B,TAF1C,MNAT1,CD3EAP,UBTF,MAPK3
GO:0090502	RNA phosphodiester bond hydrolysis, endonucleolytic	0.0569288515332693	0.226116609448114	1	ZC3H12A,LACTB2,UTP20,TSR1,SLFN14,RCL1,LAS1L,KRI1,RRS1,POP7,NOL9,RPS21,BMS1,ELAC2,DICER1,MRPL44,ABT1,NOP14,RPSA,RPP30
GO:0000732	strand displacement	0.257480777046774	0.226116609448114	1	BRCA1,DNA2,PALB2,RAD51,RAD50,TOP3A,WRN,BRIP1,RTEL1,BRCA2,MRE11A,RAD51B,RAD51AP1,RBBP8,EXO1,RAD51C,ATM,BARD1,XRCC3,XRCC2,RMI2,NBN,RAD51D,RMI1,BLM,KAT5
GO:0046503	glycerolipid catabolic process	0.248603156263184	0.226116609448114	1	ENPP2,LIPC,APOA2,FABP1,MGLL,FABP12,SMPD4,ABHD6,PLA2G4D,APOE,FABP9,FABP2,FABP4,APOC3,DAGLA,FABP6,FABP7,PRDX6,ABHD16A,CPS1,GPCPD1,ENPP6,GDE1,FABP5,ABHD12,PLA2G4C,PLA2G4B,PNPLA3,ABHD2,PNPLA4,FABP3,APOA1,PNPLA1,INPP5F,PLA2G15,PNPLA8,PNPLA5,APOA5,LPL,PNPLA6
GO:1901224	positive regulation of NIK/NF-kappaB signaling	0.244799880092669	0.226116609448114	1	TLR3,SASH1,CHI3L1,RPS3,ZFP91,EGFR,TNFSF15,APP,ACTN4,TNFRSF10B,TNFRSF10A,CARD14,TRAF6,MAP3K7,TERF2IP,TIRAP,ILK,MALT1,TRAF2,IRAK1,TRIM44,CD14,PTP4A3,LIMS1,CARD10,EIF2AK2,TNF,NOD2,AGER,PDCD4,COPS8,TLR6,RELA,NOD1
GO:0070838	divalent metal ion transport	0.255209737153736	0.226116609448114	1	NIPAL3,MCU,ITGAV,PKD2,FGF2,PKD1,TFR2,RYR1,ANO6,MCOLN2,MCOLN1,SLC3A2,SLC25A23,MCOLN3,SLC24A1,PLCG2,CASR,CYP27B1,PANX1,CACNA1A,SLC39A11,ADRA1A,LCK,NPY,TRPV5,SLC40A1,TRPV6,CAV1,YME1L1,SPG7,FAM155B,FAM155A,CHRNA4,TRPV4,TRPM4,ATP2A1,ATP2A3,CCL21,TRPV3,ATP2A2,CAMK2A,MICU1,MT3,CHRNB2,TRPM2,ATP2B2,ATP2B3,SLC41A1,ERO1L,MAGT1,KCNN4,ATP2B1,SLC39A10,GRIN1,CCR7,ORAI1,ITPR2,STIM2,CCR5,PTPRC,CDH23,ORAI2,ORAI3,A…
GO:0090342	regulation of cell aging	0.193330332970646	0.226116609448114	1	ZKSCAN3,TERT,EEF1E1,TERF2,SIRT1,VASH1,RSL1D1,MB21D1,CDK6,HMGA1,HMGA2,ARG2,ARNTL,MIF,NEK6,WNT1,YPEL3,FOXM1,MARCH5,TWIST1,NUAK1,NEK4,LMNA,PNPT1,SLC30A10,ING2,CDKN2A
GO:0002181	cytoplasmic translation	0.0186566772987173	0.226116609448114	1	GSPT2,RPS3,RWDD1,GSPT1,RPS7,EIF4B,DENR,RPS3A,EIF4H,RPL30,FTSJ1,RPL36,RPL22L1,RPL36A,EIF4G1,RPL31,RPL35A,RPL6,RPLP1,RPL22,RPL26L1,RPLP2,EIF3A,RBM4,RPL26,MCTS1,EIF3M,RPL27A,MRPL2,RPL15,EIF2D,RPL8,RPL29,EIF3D,CYLD,RPL4,TICRR,RPS20,RPL7L1,RPL9,RPL7
GO:0033238	regulation of cellular amine metabolic process	0.00578727473294507	0.226116609448114	1	PSMD1,PSMD5,PSMD4,PSMD3,PSMD2,PSMC1,PSMC2,HPRT1,INS,SLC7A7,OAZ1,PSMC6,OAZ2,PSMC3,PSMC5,ATCAY,PSMC4,PSMB9,PARK7,PSMB8,PSMD14,PSMF1,PSMB11,PSME2,PSME3,PSME4,NQO1,PSMB10,PSMD6,ITGAM,PSMD7,PSMD8,PSMD9,DRD4,CHRNB2,PSME1,PSMD10,PSMD11,ACMSD,PSMD13,PSMD12,AZIN1,PARK2,PSMB1,PSMB2,NR1H4,PSMB3,OAZ3,PSMB7,ATP2B4,PSMB6,PAOX,PSMB4,PSMB5,PSMA7,BHMT,PSMA8,PSMA5,PSMA4,HTR1A,ODC1,PSMA3,PSMA1,PSMA6,PSMA2
GO:0035456	response to interferon-beta	0.125751582370303	0.226116609448114	1	XAF1,IFITM3,IFITM2,IFITM1,IKBKE,UBE2K,TRIM6,NDUFA13,IRF1,IFNAR2,STAT1,UBE2G2,PNPT1,PLSCR1,BST2,IFNB1,CDC34,IRG1,HTRA2
GO:0006195	purine nucleotide catabolic process	0.132666324047432	0.226116609448114	1	PDE4A,NT5C2,NUDT1,XDH,NUDT4,NUDT3,NUDT7,GPX1,NUDT16,PDE9A,HPRT1,NT5E,NUDT18,GDA,PRTFDC1,SAMHD1,PDE4B,NT5C,DNPH1,PDE1B,AMPD3,PDE4D,ITPA,NUDT15,NUDT11,NUDT10,PDE3A,PDE2A,PNP,PDE3B,PDE5A,HINT1,NT5C1A,NT5C1B
GO:0006563	L-serine metabolic process	0.331026791759237	0.226116609448114	1	PSAT1,SRR,PHGDH,SDS,PSPH,SERINC5,CBS,SHMT1,SHMT2,SERINC3
GO:0014902	myotube differentiation	0.293349317570869	0.226116609448114	1	MYOD1,IGF1,BEND2,SEPN1,SKI,SORT1,RYR1,MYEF2,SIX4,KLHL40,NOS1,KLHL41,CACNA1H,KCNH1,CAV2,ACTA1,ADAM12,LMOD3,TMEM8C,C11orf88,ADGRB3,KIAA1161,MEF2C,GVQW1
GO:0009264	deoxyribonucleotide catabolic process	0.0148969518258519	0.226116609448114	1	DERA,NUDT1,SMUG1,DUT,MBD4,NUDT16,OGG1,TDG,DCTPP1,NUDT15,NTHL1,NUDT18,SAMHD1,NT5M,NT5C,UNG,NEIL1,NEIL2
GO:0007044	cell-substrate junction assembly	0.159094092506228	0.226116609448114	1	PTPRK,ACTN3,PLEC,WHAMM,RCC2,DLC1,SORBS1,KRT14,ACTN2,ITGA6,PIP5K1A,RHOD,CD151,LAMC1,TRIP6,CTTN,LAMB3,THY1,LAMA3,FERMT2,ITGB4,KRT5,COL17A1,LAMC2,ACTN1,TESK2,TAOK2,ARHGEF7,LAMA5
GO:2000144	positive regulation of DNA-templated transcription, initiation	0.0207916808043895	0.226116609448114	1	CTNNB1,SUB1,FOSL1,NKX2-5,HNF1B,GTF2F2,HNF1A,PSMC1,PSMC2,SETX,TWIST1,PSMC6,ESR1,PSMC3,JUN,PSMC5,PSMC4,BCLAF1,SRF,TAF1,MITF,PAXIP1
GO:0042108	positive regulation of cytokine biosynthetic process	0.313913773457542	0.226116609448114	1	TLR3,IRF4,HMOX1,CD28,ELANE,EREG,TLR8,CD276,APOA2,TLR7,GLMN,CD86,IL9,SPN,CD80,IL27,CEBPG,WNT5A,EGR1,CCR2,CD4,TIRAP,TLR9,TNFRSF8,AZU1,LTB,PRG3,EBI3,TLR1,IL1A,IL12B,HSPB1,IL1B,THBS1,ZFPM1,TNF,TLR6,IL21,TLR4,BCL10
GO:0043562	cellular response to nitrogen levels	0.137742734512558	0.226116609448114	1	BECN1,MAP1LC3C,NPRL2,MAP1LC3B,BECN2,MAP1LC3A,GABARAPL2,GABARAPL1,MAP1LC3B2,GABARAP,ATG5,ATG7
GO:0009144	purine nucleoside triphosphate metabolic process	0.104018444915844	0.226116609448114	1	ADPGK,PKLR,PGM2L1,GPI,ENO3,GAPDH,ENO2,NDUFA9,ENO1,BPGM,PFKL,PFKP,PFKM,SDHAF2,ATP5A1,NDUFC2,SAMHD1,PARP1,BAD,ATP5B,NDUFAF7,PKM,HK1,HK2,NFS1,PRKAG2,ATP6V0A2,ATP6V0A4,GPHN,HK3,ALDOB,GBAS,ATP5C1,TPI1,MOCS1,MOCS3,MOCS2,AK4,CTNS,GAPDHS,HSPA8,AK9,SURF1,NMNAT1,NADK,STOML2,NDUFA13,PGK1,PGK2,MBIP,GIMAP7,MYH6,MYH3,ATP1B1,TCIRG1,OPA1,RAB23,COX10,UQCRC1,UQCRC2,PGAM2,NUDT1,PGAM1,FIGNL1,MOCOS,LDHA,ATP6V0A1,NUDT…
GO:0046112	nucleobase biosynthetic process	0.0695183479961313	0.226116609448114	1	PRTFDC1,PAICS,MTHFD1,PRPS1,CAD,ADAL,ADA,MTHFD1L,SHMT1,CECR1,HPRT1,GMPS
GO:0006103	2-oxoglutarate metabolic process	0.136533494481753	0.226116609448114	1	IDH1,GOT2,GOT1,STAT5A,AADAT,STAT5B,IDH2,GHR,PHYH,ADHFE1,TAT,GPT2,D2HGDH,L2HGDH
GO:0007586	digestion	0.0733355926359584	0.226116609448114	1	NEUROG1,SLC2A5,SLC15A1,MUC13,ACE,AKR1C1,SSTR1,TIFAB,SSTR2,AKR1D1,CYP39A1,UCN2,PRSS3,HRH2,SLC26A6,PPY,FABP2,ENPEP,SST,GUCY2C,CD36,NPY,TLR9,PRSS1,AQP5,SOAT2,PYY,PBLD,PNLIP,SOX9,GALR1,AKR1C2,DCANP1,GALR2,STRAP,SLC46A1,VIPR1,SULT2A1,PIR,TJP2,SLC2A2,SCT,CHIA,CCKAR,LEP,GKN1,GHRL,TFF1,CHIT1,CLPS,NPY4R,CELA3A,MGAM,PRSS2,CCKBR,PPARGC1A,TFF2,PLA2G1B,STATH,NMU,LCT,ALPI,ABCG8,F11R,ABCG5,SLC5A1,SERPINA3,ADRA2…
GO:0071616	acyl-CoA biosynthetic process	0.167298118984251	0.226116609448114	1	ELOVL7,ELOVL3,ELOVL2,ELOVL5,ELOVL1,ACSS1,SLC25A1,CBR4,ELOVL6,TECR,ACSL1,HACD1,FASN,HACD2,ACSL3,ACSL6,HSD17B12,HSD17B8,ACSBG2,ACSL5,PPT2,PPT1,ACSF3,ACSL4,ACAT1,PDHX,ACSBG1,ACLY,DLD,SCD,ACACA,PDHB,PDHA1,SCD5,MLYCD
GO:0071218	cellular response to misfolded protein	0.132848367841161	0.226116609448114	1	RNF5,UFD1L,UGGT1,BAG6,UBE2W,STUB1,ANKZF1,VCP,KLHL15,DERL1,POMT2,RNF126,ATXN3,CUL3,UGGT2,TOR1A,SDF2L1,DNAJB12,POMT1,RNF185,SDF2
GO:0051290	protein heterotetramerization	0.0536813001835123	0.226116609448114	1	HIST1H3G,HIST1H3H,ANXA2,HIST1H3E,HIST1H3F,HIST1H4K,HIST1H4L,HIST1H3I,CD74,GRIN2B,RCC1,XRCC6,FARSB,CBR4,LRP4,HIST1H4B,FARSA,HIST1H4A,GRIN1,HIST1H4E,HIST1H4F,HIST1H4C,HIST1H4D,HIST1H4I,HIST1H4J,HIST1H3D,HIST1H4H,HIST1H3C,HIST1H3B,HIST1H3A,HIST1H3J,HIST4H4,HSD17B8,HIST2H4B,HIST2H4A,INSR,S100A10,HIST3H3
GO:0009179	purine ribonucleoside diphosphate metabolic process	0.332316460180187	0.226116609448114	1	PKM,PGAM2,PGAM1,ADPGK,PKLR,AK5,GCK,NUDT16,PGM2L1,GAPDHS,AK9,LDHA,GPI,NUDT18,HK1,HK2,ENO3,GAPDH,ENO2,HK3,ENO1,ALDOB,ALDOA,ALDOC,PFKFB2,BAD,PFKFB1,BPGM,PGM1,TPI1,PGK1,PFKL,HKDC1,PFKP,PFKM,PGAM4,PGK2
GO:0034394	protein localization to cell surface	0.0619787310143289	0.226116609448114	1	ANGPT1,USP4,CTNNB1,SMURF1,PTPRK,MRAP2,EMP2,VCL,PIGK,MESDC2,WNT11,FCN1,FBLN5,PTPRU,FGF7,GPIHBP1,ANK2,FLNA,FGF10,RIC3,ARF6,CD177,MRAP
GO:0006778	porphyrin-containing compound metabolic process	0.0439559400032024	0.226116609448114	1	BDH2,HMOX1,ALAS2,ABCB6,FECH,SLC25A38,UROS,AMBP,UROD,PPOX,HMBS,HMOX2,COX15,ALAD,BLVRB,UGT1A4,TSPO,ALAS1,FXN,ATPIF1,SUCLA2,UGT1A1,BLVRA,CPOX,NFE2L1,COX10
GO:0009152	purine ribonucleotide biosynthetic process	0.172259125953239	0.226116609448114	1	ADSL,ADSS,CALCRL,SLC25A13,GUCY1A3,ADM,GUCY1B3,ADCY3,NPPA,PANK2,UCN2,GUCY2F,ADCY4,ADCY7,ADCY6,ADCY8,NPR2,PRKAG2,ATP6V0A2,ATP6V0A4,GUCY1A2,GUCY2C,NPPC,GUCY2D,TGFB1,GBAS,HTR2B,CHCHD10,PPCDC,ACAT1,ADCY10,HTR2C,SLC35B3,SLC35B2,ATP5C1,NPR1,DCAKD,TCIRG1,RAMP2,ADSSL1,TAAR1,ACOT7,NPPB,GMPS,ATP5F1,PAPSS2,ATP5A1,PPCS,AK5,ATP5G1,ATP5G2,COX5B,CYC1,AK9,ATP5G3,SURF1,IMPDH1,IMPDH2,ATP5D,ATP5E,ATP6V0A1,SLC26A1,AL…
GO:0006690	icosanoid metabolic process	0.165112184089746	0.226116609448114	1	CYP2J2,CYP1A1,CYP1A2,GGT5,CYP4F3,CYP4A11,CYP2F1,MAPKAPK2,CYP2A13,MGLL,CYP2C8,CES2,CYP2C9,CYP4F2,ALOXE3,CYP2B6,PTGES3,CYP4A22,ABHD16A,CBR1,CYP2D6,PRG3,CYP4F22,PTGR1,TBXAS1,CYP2E1,EPHX2,AKR1C2,CYP2D7,PLA2G10,PNPLA8,DPEP1,HPGDS,CYP2W1,PTGIS,PTGR2,GPX1,ABCC1,FADS1,GPX4,CD74,PON3,PON1,PTGS1,CYP2A7,PON2,PLA2G4A,PTGDS,CYP2A6,PTGS2,AKR1C3,GGTLC2,AWAT1,GGTLC1,MGST3,FAAH,CYP4F8,GGTLC3,ALOX12,MGST2,DAGLB,AL…
GO:1901663	quinone biosynthetic process	0.0123046625276028	0.226116609448114	1	PDSS1,PDSS2,COQ2,UBIAD1,COQ3,ADCK3,COQ5,COQ10B,ADCK4,COQ10A,FDXR,COQ9,NDUFA9
GO:0042472	inner ear morphogenesis	0.178495973392364	0.226116609448114	1	NEUROG1,CHD7,POU3F4,PAX2,TFAP2A,PAX8,CLIC5,CEP290,TIFAB,MYO3A,SIX1,MYO3B,PROX1,ATP6V1B1,USH1C,SLC44A4,HPN,FGFR2,EPHB2,STRC,TBX1,HOXA1,SOD1,SOX9,ZIC1,DCANP1
GO:0070525	tRNA threonylcarbamoyladenosine metabolic process	0.0061025999821362	0.226116609448114	1	TRMT10C,TRMT5,HSD17B10,PUS1,MTO1,TRIT1,YRDC,TP53RK,OSGEP,TRMU,TRMT61B,OSGEPL1
GO:0045815	positive regulation of gene expression, epigenetic	0.102216062094812	0.226116609448114	1	HIST1H3G,HIST1H3H,HIST1H3E,HIST1H3F,H3F3A,HIST1H4K,ATAD2,HIST1H4L,HIST1H3I,DEK,ARID1A,ARID1B,HIST1H4B,HIST1H4A,PADI2,ATAD2B,HIST2H3D,HIST2H3C,HIST1H4E,HIST1H4F,HIST1H4C,HIST1H4D,HIST1H4I,HIST1H4J,ASF1A,HIST1H3D,HIST1H4H,POLR2K,HIST1H3C,HIST1H3B,POLR2L,HIST1H3A,AICDA,HIST4H4,TBP,ERCC6,POLR1E,ACTB,POLR1A,HIST2H4B,POLR1B,HIST2H4A,BAZ1B,SLC50A1,H2AFY,KAT2B,TAF1C,KAT2A,WBP2,H3F3B,DDX21,ZNRD1,MYO1C,KMT…
GO:0016236	macroautophagy	0.28609315781771	0.226116609448114	1	CSNK2A2,ULK1,UBXN2B,MAP1LC3B2,UBXN2A,ATG5,STAM2,ATG7,PIK3C3,NBR1,KIAA1324,ATG16L1,ATG16L2,WDFY3,TMEM74,TBC1D5,TOMM6,C6orf106,SMURF1,DYNLL2,VCP,CHMP4C,ACBD5,CALCOCO2,TRAPPC8,STX17,TCIRG1,STX12,UBC,MFN2,LIX1L,UBB,RAB23,TOMM20,HGS,SRC,EMC6,PLAA,PRKAA1,MTMR3,VPS16,RB1CC1,ATG14,FAM47E-STBD1,TECPR1,PACS2,ZFYVE1,MAP1LC3C,MAP1LC3B,MAP1LC3A,CHMP4B,NSFL1C,VPS33B,VPS25,MTMR14,LAMP2,VPS4A,VPS36,BECN1,BECN2,G…
GO:0050796	regulation of insulin secretion	0.289582261252475	0.226116609448114	1	TRH,ANO1,MCU,C2CD2L,DPP4,ARL2,GPLD1,STXBP4,NOS2,MYRIP,TMEM27,PRKCA,KCNS3,RFX3,NLGN2,CACNA1A,ADRA2C,KCNB1,G6PC2,PIM3,BLK,KCNJ11,TRPM4,PPP3CB,SOX4,PSMD9,ENSA,STX4,SLC2A2,SLC2A1,GHRL,ISL1,INHBB,NNAT,GIP,ITPR2,SFRP1,ARNTL,SYT7,SLC25A6,RFX6,CAPN10,MTNR1B,BAD,CACNA1E,ABCC8,MIDN,RAPGEF4,GPER1,KCNA5,FAM3D,MARCKS,LRP5,TNF,NEUROD1,NOV,RBP4,IFNG,EFNA5,CACNA1D,GCG,CACNA1C,IRS1,GCK,GIPR,SLC25A5,SSTR5,KCNG2,SN…
GO:0010821	regulation of mitochondrion organization	0.26046784380043	0.226116609448114	1	PLD6,UGCG,LEPROT,MFF,BID,CTSK,APOPT1,HRK,DNM1L,FAM162A,BIK,PEMT,USP36,RUVBL1,NMT1,OPTN,NRG1,TP63,MAPT,FXN,MICALL2,ITGAX,E2F1,HDAC6,LIG3,YWHAH,STAT2,TFDP1,PYCARD,RNASE2,TP53BP2,TP73,BCL2,FBXW7,TFDP2,VPS35,TDRD12,ZNF205,BAD,IAPP,UBE2J2,NMUR1,HGF,DDHD1,GLS2,PPP3R1,SLC35F6,TNFSF10,HAX1,HK2,SAE1,BAX,NPEPPS,OMA1,TMEM14A,BCL2L1,DCN,STARD7,TSC2,WDR75,KDR,PSMD10,INF2,GOLPH3,ATP13A2,TMEM102,UBL5,FZD9,PLAGL…
GO:0033262	regulation of nuclear cell cycle DNA replication	0.017492841580917	0.226116609448114	1	WIZ,BCL6,INO80,TERF2,CHEK2,DBF4B,TERF1,TIPIN,ATRX,CDC7
GO:0006119	oxidative phosphorylation	0.049137682698971	0.226116609448114	1	SDHA,NDUFA1,NDUFV3,UQCC3,COA6,NDUFA8,NDUFA3,MT-CYB,COX8C,COX8A,NDUFA6,NDUFA7,NDUFV1,SDHC,NDUFV2,SDHD,COX6A2,NDUFA9,COX6A1,GBAS,CHCHD10,ATP5C1,COX10,UQCRC1,SDHAF2,UQCRC2,UQCR11,NDUFS4,NDUFS8,LACE1,NDUFS6,NDUFS7,NDUFS5,UQCR10,NDUFAF1,COX5A,UQCRQ,COX5B,NDUFAB1,NDUFC2,CYC1,UQCRFS1,MT-CO1,NDUFC1,NDUFA10,SURF1,NDUFA12,NDUFA11,TAZ,CYCS,COX4I2,COX4I1,ATP5D,NDUFB11,NDUFB10,NDUFS3,NDUFS2,NDUFS1,COX15,NDUFB…
GO:1901796	regulation of signal transduction by p53 class mediator	0.250791513579924	0.226116609448114	1	CSNK2A2,NOC2L,PMAIP1,TAF6,TAF5,TAF12,TAF13,HDAC1,MBD3,TAF11,TOP3A,TAF1,TPX2,MUC1,ATR,RPL26,TAF1L,TBP,AK6,RPL11,RBBP8,JMY,TP63,MDM4,POU4F2,EXO1,MDM2,PRMT5,ATM,PHF20,UBC,TAF9B,MTA2,RFC4,UBB,RFC5,RFC3,RPL5,CDK5,SSRP1,RFC2,TAF9,TP53,BOP1,CDK2,CDK5R1,KDM1A,PRKAA1,MAPK14,PLA2R1,CD74,RBBP7,MAPK11,HDAC2,RHNO1,DNA2,MSX1,RAD50,TP53BP2,HEXIM1,STK11,RPA3,RPA1,AURKA,TP73,RPA2,TOPBP1,EHMT2,WRN,ZNF385A,HUS1,CD4…
GO:1904888	cranial skeletal system development	0.197772861281304	0.226116609448114	1	FGFR2,NEUROG1,FREM1,MSX2,CEP55,MTHFD1,TFAP2A,LHX1,COLEC10,TIFAB,MEGF8,TWIST1,SIX1,TGFBR2,TBX1,TGFB2,HOXA1,EIF4A3,RAB23,PDGFRA,IRX5,TGFBR1,DCANP1,MTHFD1L
GO:0043574	peroxisomal transport	0.0236949551233897	0.226116609448114	1	PEX2,LONP2,PEX19,PEX14,RAB8B,ZFAND6,ABCD1,PEX16,PEX5L,PEX6,PEX3,PEX1,PEX26,PEX12,PEX10,PEX5,PEX13,PEX7
GO:0006487	protein N-linked glycosylation	0.163666230794093	0.226116609448114	1	ALG8,ST6GAL2,ALG5,ALG6,DDOST,GFPT1,ST6GAL1,CCDC126,GFPT2,KRTCAP2,FUT8,B4GALT7,DPAGT1,MGAT5B,C20orf173,DAD1,B4GALNT2,GAL3ST1,TMEM258,MOGS,ST3GAL2,ST3GAL5,ASGR1,ST3GAL1,ASGR2,ST3GAL3,ST6GALNAC2,RPN1,RPN2,OST4,ST6GALNAC3,DOLPP1,ST6GALNAC6,VCP,OSTC,ENTPD5,ST6GALNAC4,ST6GALNAC5,UGGT2,UMOD,ST3GAL6,TMEM165,ST3GAL4,PMM1,PMM2,MAGT1,UGGT1,DERL3,UBE2G2,ALG12,NUDT14,TUSC3,SYVN1,ST6GALNAC1,MGAT2,PGM3,MGAT5,MA…
GO:0046949	fatty-acyl-CoA biosynthetic process	0.252273576303157	0.226116609448114	1	ELOVL7,ELOVL3,ELOVL2,ELOVL5,ELOVL1,SLC25A1,CBR4,ELOVL6,TECR,ACSL1,HACD1,FASN,HACD2,ACSL3,HSD17B12,ACSL6,ACSBG2,HSD17B8,PPT2,ACSL5,PPT1,ACSF3,ACSL4,ACAT1,ACSBG1,ACLY,SCD,ACACA,SCD5
GO:0061512	protein localization to cilium	0.22347786472721	0.226116609448114	1	TULP4,TTC21B,EHD1,BBIP1,TULP1,SPATA7,TTC21A,ROPN1B,CSNK1D,TUB,ARL6,BBS4,TULP2,ROPN1,ATP6V1D,RAB29,WDR35,IFT140,BBS9,TULP3,IFT122,BBS1,BBS2,SNX10
GO:0008209	androgen metabolic process	0.0975754984969263	0.226116609448114	1	MED1,HSD17B3,HSD17B4,HSD17B6,WNT4,DHRS9,AKR1D1,HSD3B1,HSD3B2,HSD17B11,CYP19A1,AKR1C4,CYP3A4,SPP1,CYP17A1,SRD5A3,UGT2B7,SHH,SRD5A2,SRD5A1
GO:0048066	developmental pigmentation	0.136589305038955	0.226116609448114	1	CD63,KIT,AP1M1,ATP6AP2,CITED1,ZEB2,OCA2,BLOC1S6,C10orf11,BLOC1S5,RAB32,AP3D1,LEF1,GPR143,MITF,RAB38,TYR,BLOC1S3,AP1G1,MEF2C,PMEL,USP13
GO:0009201	ribonucleoside triphosphate biosynthetic process	0.0422134772990581	0.226116609448114	1	ATP5F1,ATP5A1,SLC25A13,ATP5G1,COX5B,ATP5G2,CYC1,AK9,ATP5G3,SURF1,IMPDH1,PRKAG2,IMPDH2,ATP6V0A2,ATP5D,ATP6V0A4,ATP5E,ATP6V0A1,TGFB1,ALDOA,GBAS,ATP5L2,CHCHD10,ATP5J2,ATP5S,STOML2,ATP5L,ATP5O,ATP5C1,ATP5H,ATP5I,MT-ATP8,ATP5J,TCIRG1,CTPS1,ATP5B,MT-ATP6,VPS9D1
GO:1904816	positive regulation of protein localization to chromosome, telomeric region	0.00542506445488825	0.226116609448114	1	WRAP53,CCT5,CCT2,GNL3,CCT6A,CCT4,CCT7,GNL3L,CCT8,TCP1,DKC1
GO:0033617	mitochondrial respiratory chain complex IV assembly	0.00308597561576928	0.226116609448114	1	BCS1L,COA4,COA5,SMIM20,COA1,SURF1,COX20,COX19,CHCHD5,COX17,COA3,PET117,PET100,COX14,TIMM21
GO:0045494	photoreceptor cell maintenance	0.144993168824979	0.226116609448114	1	CDH23,USH2A,CIB2,MKKS,TULP1,BBS10,SPATA7,DRAM2,IQCB1,RDH12,CLRN1,RP1,MAK,ADGRV1,PCDH15,BBS4,NPHP3-ACAD11,PROM1,USH1C,ESRRB,NPHP3,BBS2,USH1G,BBS1
GO:0006903	vesicle targeting	0.21890143856184	0.226116609448114	1	SEPT5,NAPA,CD59,SCFD1,USO1,PDCD6,SEC24B,SEC24A,SEC13,TBC1D20,GRIA1,PREB,SNAP23,F5,TGFA,TRAPPC2,PPP6R3,TFG,SAR1B,YKT6,TRAPPC6B,KLHL12,CEP19,CNIH1,AREG,LRMP,SNAP29,COL7A1,TRAPPC6A,CTSZ,CSNK1D,AP1AR,STARD3,BET1,PPP6R1,STX5,ANKRD28,NLGN1,TRAPPC3,CNIH2,TRAPPC1,GOSR2,GORASP1,CNIH3,SEC23IP,TMED10,EXOC4,FOLR1,TRAPPC2L,SEC31A,TRAPPC5,TRAPPC9,TRAPPC4,CLASP2,WIPI1,CUL3,PEF1,F8,GBF1,AP1M2,STARD3NL,PPP6C,SERP…
GO:0042769	DNA damage response, detection of DNA damage	0.0334747140187981	0.226116609448114	1	RPS3,MRPS35,C21orf2,ZBTB32,UBE2B,PNKP,DTL,POLD3,POLD4,POLD1,POLD2,HMGA2,CUL4B,RPA3,RPA1,RPA2,RAD18,MRPS11,CUL4A,NEK1,MRPS26,RBX1,USP1,DDB1,MRPS9,UBC,UBA52,RFC4,UBB,PCNA,RFC1,RFC5,RFC3,RFC2,SOX4,RPS27A
GO:0046365	monosaccharide catabolic process	0.280205719666313	0.226116609448114	1	PKM,TKFC,ADPGK,PKLR,AKR1A1,FUT9,GCK,FUT8,PGM2L1,GALK1,XYLB,GPI,HK1,CRYL1,HK2,ALDH1A1,ENO3,GAPDH,ENO2,HK3,ENO1,TKTL1,DCXR,ALDOB,SORD,GALM,GALE,BPGM,GALT,DHDH,TPI1,FUT4,FUT1,PFKL,FUT6,FUT7,PFKP,PFKM,FUT5,GLYCTK,RPE,FUT2,PGAM2,PGAM1,GAPDHS,FUT10,RPEL1,NUDT5,ALDOA,PGM5,ALDOC,KHK,PGM1,PGK1,LRP5,PGM2
GO:0043949	regulation of cAMP-mediated signaling	0.0150440976599812	0.226116609448114	1	UBE2B,APLNR,ADRB1,CXCL9,PF4,RAPGEF2,TCP11,PEX5L,CXCL10,RASD2,GNAI1,MGRN1,LHCGR,PDE3B,CDC34,CXCL11,PTGIR
GO:0042133	neurotransmitter metabolic process	0.0275397540338868	0.226116609448114	1	ALDH9A1,SLC22A2,CLN3,NOS1,GCHFR,ACHE,MAOA,SLC5A7,PAH,DBH,SLC6A4,ALDH5A1,MOXD1,ABAT,SLC44A4,DAGLA,COLQ,HNMT,SLC6A3
GO:0070071	proton-transporting two-sector ATPase complex assembly	0.11075637298141	0.226116609448114	1	ALDOB,VMA21,TM9SF4,TCIRG1,OXA1L,ATPAF2,ATP6V0A2,ATP6V0A4,TMEM70,ATP6V0A1,ATPAF1,DMXL1,DMXL2
GO:0000724	double-strand break repair via homologous recombination	0.090792335435568	0.226116609448114	1	BRCA1,SFR1,INO80,KDM4D,NUCKS1,SLX1A,RAD54B,PSMD14,TONSL,RAD51AP1,GINS2,RBBP8,FEN1,SMC5,GINS4,AP5S1,SLX1B,YY1,RECQL5,NABP2,RFWD3,FBXO18,ZFYVE26,ZSWIM7,MEIOB,NABP1,EXD2,GEN1,MMS22L,LIG3,SWSAP1,CDC7,NSMCE2,POLL,AP5Z1,PALB2,MORF4L1,POLQ,RAD51,ERCC4,RAD50,FAN1,MUS81,POLN,SPIDR,RPA3,PARP1,RPA1,RPA2,SLX4,RNF138,WRN,DMC1,RECQL,HUS1,ORAOV1,UBE2N,BRCA2,MRE11A,RAD51B,SFPQ,RAD51C,CDC45,SWI5,NSMCE1,XRCC1,MCM9…
GO:0006293	nucleotide-excision repair, preincision complex stabilization	0.137564260873343	0.226116609448114	1	ERCC2,ERCC3,CHD1L,ERCC1,GTF2H4,RBX1,GTF2H5,GTF2H3,DDB1,XPA,ERCC4,GTF2H1,GTF2H2,CUL4B,RPA3,PARP1,RPA1,DDB2,RPA2,ERCC5,CUL4A
GO:0022904	respiratory electron transport chain	0.0598513897433059	0.226116609448114	1	SDHA,NDUFA1,NDUFV3,SLC25A12,SDHB,UQCC3,COA6,SLC25A13,NDUFA8,NDUFA3,MT-CYB,COX8C,COX8A,NDUFA6,NDUFA7,NDUFV1,SDHC,NDUFV2,SDHD,COX6A2,NDUFA9,COX6A1,GPD2,COX10,UQCRC1,D2HGDH,SDHAF2,UQCRC2,UQCR11,NDUFS4,NDUFS8,LACE1,NDUFS6,NDUFS7,NDUFS5,UQCR10,NDUFAF1,COX5A,UQCRQ,COX5B,NDUFAB1,NDUFC2,CYC1,UQCRFS1,MT-CO1,NDUFC1,NDUFA10,NDUFA12,NDUFA11,TAZ,CYCS,COX4I2,COX4I1,NDUFB11,NDUFB10,ALDH5A1,LYRM5,NDUFS3,NDUFS2,N…
GO:0007271	synaptic transmission, cholinergic	0.0126826318444492	0.226116609448114	1	CHRNA1,CHRNB3,CHRNB4,APOE,CHRM2,CHRNA5,CHRNE,CHRND,COLQ,CHRM5,CHRM4,CHRNA3,CHRNA10,RAPSN,CHRNA4,CHRNA2,CHRM3,ACHE,CHRM1,CHRNA6,CHRNG,SLC5A7,NQO1,RIC3,CHRNB2,CHRNB1
GO:0051291	protein heterooligomerization	0.142177911207463	0.226116609448114	1	HIST1H3G,HIST1H3H,ANXA2,HIST1H3E,HIST1H3F,HIST1H4K,HIST1H4L,HIST1H3I,TMEM120B,GRIN2B,TMEM120A,RIPK1,XRCC6,CHMP2A,SEPT7,CBR4,HIST1H4B,HIST1H4A,WIZ,SCUBE3,HIST1H4E,HIST1H4F,HIST1H4C,HIST1H4D,HIST1H4I,SEPT11,HIST1H4J,FGFRL1,HIST1H3D,HIST1H4H,HIST1H3C,HIST1H3B,HIST1H3A,HIST4H4,ITPR3,TMCC1,HBB,HIST2H4B,HIST2H4A,SEPT9,COL6A1,COL6A2,INSR,S100A10,MAGI2,CLDN1,RIPK3,CHMP3,CD74,SEMG1,RCC1,FARSB,LRP4,FARSA,G…
GO:0051103	DNA ligation involved in DNA repair	0.220637449892993	0.226116609448114	1	LIG4,POLB,XRCC1,LIG1,HMGB1,PARP1,LIG3,PARP3,XRCC4,C9orf142,PARP2,HMGB2
GO:0055072	iron ion homeostasis	0.145190485172713	0.226116609448114	1	MYC,NUBP1,BDH2,ABCB7,HMOX1,TFR2,FAM132B,NDFIP1,SLC25A37,ALAS2,SLC25A28,ATP6V0A2,SLC22A17,NEDD8,ABCG2,FLVCR1,CCDC115,TMEM199,BMP6,ATP6AP1,B2M,SLC40A1,CAND1,HFE,SCARA5,ISCU,TMPRSS6,SKP1,FTL,HEPH,FTHL17,FXN,SMAD4,ACO1,UBC,SRI,FTMT,UBB,CYBRD1,SLC46A1,HAMP,FBXL5,LTF,CP,ABCB6,ATP13A2,IREB2,FTH1,HMOX2,TF,ATP6V1G1,ATP6V0D1,CUL1,HFE2,PICALM,LCN2,UBA52,SLC11A2,SOD1,TFRC,NEO1,SLC11A1,RPS27A,GDF2,ATP6V1A
GO:0006063	uronic acid metabolic process	0.0116191878194898	0.226116609448114	1	DCXR,SORD,AKR1A1,UGT2A2,UGT2B17,UGT1A4,UGT2A1,UGT1A5,UGT1A3,ABHD10,UGT1A10,XYLB,UGT2B15,UGT1A1,CRYL1,UGT1A9,UGT1A8,UGT1A7,UGT2A3,UGT1A6,UGT2B7,UGT2B4
GO:0042073	intraciliary transport	0.225033162312281	0.226116609448114	1	RABL2B,IFT80,IFT88,IFT57,IFT81,KIF17,IFT20,IFT27,IFT22,WDR60,TTC26,HSPB11,KIF3B,TNPO1,TRIP11,DYNC2H1,WDR35,IFT74,IFT140,WDR34,KIF3C,KIF3A,DYNLRB1,TRAF3IP1,DYNLRB2,RPGR,IFT122,PCM1,TTC30B,TTC30A,CLUAP1,DYNLL2,SSX2IP,TTC21B,ICK,WDR19,IFT52,TTC21A,DYNLL1,IFT172,KIFAP3,IFT43,IFT46,MAK,DYNC2LI1,CEP131
GO:0009268	response to pH	0.11513976744306	0.226116609448114	1	ASIC1,NOX1,TRPV1,CHP1,INSRR,IMPACT,SLC9A1,HYAL1,CTSS,GPLD1,RAB11B,KCNK4,PKD1L3,ACER1,KCNK18,PKD2L1,GPR65,RAB11FIP5,HVCN1
GO:2000779	regulation of double-strand break repair	0.321697100006684	0.226116609448114	1	FBXO18,KDM1A,HELB,FIGN,UBR5,DEK,FIGNL1,NUDT16,KLHL15,HSF1,MGMT,TRIP12,RAD51,DTX3L,ANKRD32,POLQ,FAM178A,HMGA2,SPIDR,RPA2,TERF2IP,USP51,PML,RTEL1,KDM4D,PARPBP,ZNF365,DDX11,CXorf57,NUDT16L1,RAD51AP1,FOXM1,TP53BP1,PPP4C,OGG1,SIRT6,CHEK1,TWIST1,TFIP11,PPP4R2,TIMELESS,RIF1,PARP9,C5orf45,SETD2,OTUB1,SETMAR,RNF169
GO:1900027	regulation of ruffle assembly	0.328462958428981	0.226116609448114	1	PLEKHM1,TACSTD2,EVL,SH3YL1,FAM98A,RLTPR,RDX,CAV1,USP17L2,EPS8L1,EPS8L2,NLGN1,PFN1,NDEL1,DEF8,KANK1,STAP1,PFN2,HRAS
GO:0043044	ATP-dependent chromatin remodeling	0.229727589262388	0.226116609448114	1	MIS18A,HIST1H4K,HIST1H4L,ZNHIT1,HIST1H4B,HIST1H4A,HIST1H4E,HDAC1,MBD2,HIST1H4F,MBD3,HIST1H4C,HIST1H4D,HIST1H4I,HIST1H4J,HIST1H4H,RUVBL1,CENPU,HIST4H4,ANP32B,NASP,CENPN,CENPM,ACTB,MIS18BP1,CENPL,CENPP,HIST2H4B,CENPK,CENPI,HIST2H4A,CENPH,CHD5,CENPC,GATAD2B,CENPW,TNP2,PIWIL1,APITD1,SYCP3,HJURP,RNF8,TNP1,MTA2,HIST1H2BA,PSME4,CENPA,CENPO,RSF1,SMARCC2,SMARCC1,SMARCE1,CHD8,ANP32E,ANP32D,RBBP7,HDAC2,VPS7…
GO:0042551	neuron maturation	0.233738978247786	0.226116609448114	1	PICK1,CNTN2,MTCH1,CNTNAP2,APP,SPTBN4,NRCAM,KCNIP2,SCARF1,ANKS1A,CLN5,MYOC,FARP2,AGRN,EPHA8,RND1
GO:0009132	nucleoside diphosphate metabolic process	0.242688999509217	0.226116609448114	1	PGAM2,PKM,PGAM1,ADPGK,PKLR,AK5,GCK,AK4,NUDT16,PGM2L1,AK1,AK8,GAPDHS,AK7,AK9,LDHA,GPI,NUDT18,HK1,HK2,ENO3,GAPDH,ENO2,DTYMK,NUDT5,HK3,ENO1,ALDOB,ALDOA,CMPK2,CMPK1,ALDOC,PFKFB2,BAD,PFKFB1,BPGM,PGM1,TPI1,PGK1,HKDC1,PFKL,PFKP,ENTPD4,PFKM,PGAM4,PGK2
GO:0036296	response to increased oxygen levels	0.117041882509984	0.226116609448114	1	FAS,ATP6AP1,ATP6V1G1,FOXO1,ATP6V0A2,ATP6V0D1,CAV1,ATG7,CCDC115,TMEM199,ATP6V1A
GO:1903959	regulation of anion transmembrane transport	0.114291260433403	0.226116609448114	1	ANO9,ABCB1,AKT1,OSR1,PER2,STK39,RIPK1,ATP1A2,TCAF1,GOPC,AKT2,CFTR,THBS1,GRM5,TCAF2,PRNP,IRS2
GO:0050657	nucleic acid transport	0.150499919597032	0.226116609448114	1	LUZP4,NMD3,RPS15,KIF5C,NXF2B,RANBP3L,RNPS1,SYMPK,NUP188,NCBP1,MAGOHB,ENY2,CKAP5,POM121L12,NPAP1,MAGOH,NUP93,AGFG1,FYTTD1,POM121L2,SRSF6,TOMM20,SRSF9,SRSF4,NXT1,DHX38,TST,SRSF7,SRSF3,ZC3H11A,HHEX,CASC3,DDX19B,NXF1,C14orf166,PABPN1,ZNF593,LTV1,RBFOX1,EIF4A3,NXF5,CPSF3,NXF2,UPF3B,NXF3,CPSF2,ATXN2,CPSF1,HNRNPA1,SLU7,TOMM20L,PHAX,ABCE1,RANBP3,WDR33,RANBP1,HNRNPA2B1,XPO1,RGPD4,UPF1,XPO5,DDX25,CDC40,THO…
GO:0019083	viral transcription	0.287768354740017	0.226116609448114	1	RPS11,RPS10,RPS2,RPL41,RPL10,RPS15,RPS17,RPS12,RPL39,RPL30,RPS16,RPL37,RPS18,RPL38,RPL35,RPL36,RPL10A,RPL34,NUP188,RPL31,RPL32,RPL21,RPLP1,RPL22,RPL28,RPLP2,RPL24,RPL27,RPL26,RPLP0,RPL19,RPL14,RPL13,CCNT2,RPL18,RPL17,RPL11,RPL12,RPL15,NUP93,RPL8,RPL3,RPS24,RPL4,RPS21,RPL5,RPS23,RPS20,RPS29,RPS28,RPL9,RPS25,RPL7,RPS27,RPL18A,MON1B,RPL36A,RPL35A,RPS15A,DHX9,RPS19,RPL23A,UBA52,RPS27A,RPS3,RPS4X,NUP2…
GO:1903077	negative regulation of protein localization to plasma membrane	0.236530363806311	0.226116609448114	1	CSK,DAB2,PID1,LRRC15,BCL2L1,PKDCC,TMBIM1,CLTC,GOPC,TMEM59,PPFIA1,PICALM,NUMB,AP2M1,RHOQ,GBP1,PPP2R5A,TGFB1
GO:0034375	high-density lipoprotein particle remodeling	0.329817118882616	0.226116609448114	1	ABCG1,LIPC,APOA2,ALB,APOM,APOA1,APOE,APOA4,LCAT,CETP,ABCA5,LIPG,PLTP,SCARB1,APOC3,APOC1,APOC2
GO:0045116	protein neddylation	0.00483051538516195	0.226116609448114	1	UBE2F,UBA3,DCUN1D2,DCUN1D4,DCUN1D3,RNF7,DCUN1D5,RBX1,UBE2M,NAE1,DCUN1D1,NEDD8,TRIM40
GO:0022600	digestive system process	0.203442877169006	0.226116609448114	1	NEUROG1,SLC2A5,MUC13,TJP2,SCT,SLC2A2,AKR1C1,TIFAB,LEP,GHRL,HRH2,SLC26A6,CD36,TLR9,STATH,AQP5,SOAT2,ABCG8,F11R,ABCG5,SLC5A1,SERPINA3,PBLD,ADRA2A,MUC6,MUC4,AQP1,SOX9,COPA,NOD2,DCANP1,KCNQ1,TLR4,STRAP,RBP4,LDLR,NPC1L1,SLC46A1
GO:0030534	adult behavior	0.224010751693218	0.226116609448114	1	PUM1,NTF4,BTBD9,APP,LEP,GHRL,PARK2,OPRM1,CHRNA5,PAFAH1B1,OR56A5,ABAT,GDNF,NLGN4X,NPY,SHANK2,BRS3,CRHBP,OR5T1,CHRNA3,OR56A4,CNTNAP2,OR56A1,GHSR,NRXN3,OR13F1,CHRNA4,NRXN1,FOXA2,NRXN2,TSC1,BBS4,SPTBN4,RNF180,SHANK1,DRD3,DRD2,CARTPT,DRD4,DRD1,NLGN3,CHRNB2,BBS2,CHRNB1
GO:0043524	negative regulation of neuron apoptotic process	0.309065712384918	0.226116609448114	1	FOXB1,BDNF,NTF4,ERBB3,VSTM2L,FAM134B,RASA1,SIX4,NTF3,NTRK1,PRKCG,SIX1,LIG4,UNC5B,APOE,CLCF1,SET,NDNF,NRBP2,MAG,PARK7,CRLF1,AGAP2,ZPR1,PPT1,BHLHB9,LGMN,NTRK2,SOD2,NAIP,FGF20,TGFB3,MT3,MEF2C,KIF14,NONO,TYRO3,ADAM8,KDM2B,ISL1,PARK2,CNTF,CPEB4,TOX3,TP73,PINK1,PTK2B,BCL2,NGF,GDNF,PPARGC1A,FZD9,PRKCI,CITED1,CLN3,F2R,POU4F1,WFS1,SOD1,SLC30A10,HIF1A,MSH2,CCL2
GO:1990126	retrograde transport, endosome to plasma membrane	0.260052620152472	0.226116609448114	1	VPS35,WASH1,MICALL1,SDCCAG3,VPS26A,SNX17,VPS29,RAB11B,SNX27,SNX31,ANKRD27,ANKRD50,VPS39,FAM21C
GO:1901264	carbohydrate derivative transport	0.242207048821657	0.226116609448114	1	SLC25A17,SLC17A5,MFSD2A,VAMP3,LBP,SLC25A24,RFT1,AGR2,SLC37A1,SLC28A3,SLC29A1,SLC37A3,SLC28A2,SLC37A2,SLC28A1,SLC29A2,SLC17A3,NPC2,TMEM241,ABCG1,VAMP8,VAMP2,SLC35B2,CPTP,SLC25A4,CALHM1,SLC25A19,SLC25A42,PSAP,VLDLR,SLC35A2,SLC35C2,SLC35A1,SLC35A3,SLC35B4,SCARB1,PLA2G10,SLC35D3
GO:0048490	anterograde synaptic vesicle transport	0.0987459297741178	0.226116609448114	1	AP3M2,AP3M1,AP3B1,AP3B2,BLOC1S1,BLOC1S4,BLOC1S6,AP3S2,BLOC1S2,AP3S1,DTNBP1,BLOC1S5,SNAPIN,AP3D1,BLOC1S3
GO:0048255	mRNA stabilization	0.32288127545692	0.226116609448114	1	MAPK14,HNRNPU,E2F1,THRAP3,TARDBP,MAPKAPK2,PABPC1,LARP1,IGF2BP1,PAIP1,CCRN4L,GDNF,TIRAP,DHX9,SYNCRIP,YBX3,ANGEL2,BOLL,DAZ4,HNRNPC,DAZ1,VIP,MYD88,CIRBP,YBX1,DAZ2,DAZL,SLC11A1,HNRNPA0,ELAVL1,DAZ3,AXIN2
GO:0046173	polyol biosynthetic process	0.322646030604531	0.226116609448114	1	ISYNA1,FGF2,SPHK1,ACER3,SPHK2,SPR,PCK1,GOT1,IPPK,PGP,GBA,ACER1,ACER2,PPIP5K1,PPIP5K2,DHFR,GCH1,IP6K3,CYP27B1
GO:0035455	response to interferon-alpha	0.0857342141809045	0.226116609448114	1	IFITM3,IFITM2,IFITM1,PDE12,LAMP3,ADAR,AXL,TPR,IFNAR1,IFNAR2,MX2,BST2,GAS6,GATA3,EIF2AK2,PYHIN1,KLHL20
GO:0045947	negative regulation of translational initiation	0.0240802691262073	0.226116609448114	1	EIF4EBP2,EIF4EBP3,EIF4EBP1,C8orf88,RPL13A,EIF2B5,EIF2B3,EIF2B4,FMR1,TPR,AGO2,ATF4,EIF2AK1,EIF2AK4,EIF2AK3,PAIP2,EIF3E,EIF2S1,RBM4,PAIP2B
GO:2000179	positive regulation of neural precursor cell proliferation	0.132065955281706	0.226116609448114	1	CTNNB1,FZD9,FZD3,LHX1,LRP2,NES,VEGFA,PROX1,DLL4,SMARCD3,INSM1,DISC1,DRD2,ZNF335,PTCHD2
GO:0007286	spermatid development	0.116488662220549	0.226116609448114	1	TSSK1B,PLD6,TSSK2,DEFB1,ACRBP,SLC26A6,PAFAH1B1,KLHL10,IQCG,MKKS,CCDC42,KLHL26,BSPH1,TSSK6,CEP57,SRPK1,CIB1,CCDC63,CHD5,TNP2,PIWIL1,SYCP3,ABHD2,H1FNT,ROPN1,RNF8,TNP1,PSME4,HIST1H2BA,TDRD5,BBS2,C17orf104,SPAG6,CATSPERD,DNAH1,NME5,CCDC136,PRM2,ROPN1B,PTCHD3,IQCF1,PRKACA,ROPN1L,KLHL32,CCR6,ELSPBP1,PVRL2,CABYR,CASC5,DPY19L2,GALNTL5,PCSK4,SLC26A3,BBS4,C9orf117,CFTR,RFX2,CDYL,DDX25,ING2,CATSPERB
GO:0042772	DNA damage response, signal transduction resulting in transcription	0.0837488435753802	0.226116609448114	1	BRCA1,TFAP4,FOXM1,TP63,RPS6KA6,ING4,SP100,MAD2L2,RPS27L,TP73,MUC1,KAT5,TP53,HIPK2
GO:0006000	fructose metabolic process	0.0797634348112375	0.226116609448114	1	ALDOB,TKFC,ALDOA,SORD,ALDOC,FBP1,KHK,GLYCTK,ALDH1A1,AKR1B1,FBP2
GO:1903146	regulation of autophagy of mitochondrion	0.195631246368011	0.226116609448114	1	CSNK2A2,HTT,HDAC6,POLR3A,CTSK,ATP13A2,DNM1L,GSK3A,HAX1,PARK2,FBXO7,ZDHHC8,HK2,SREBF2,USP36,WBP11,PINK1,VPS13C,FBXW7,RPL28,RUVBL1,PARK7,FZD5,ZBTB17,SREBF1,OPTN,U2AF2,TSC2,ATPIF1,CAMKK2,MFN2,TOMM7,KAT2A,WDR75,SLC17A9,U2AF1,VDAC1,HTRA2,ACTL6A
GO:0007175	negative regulation of epidermal growth factor-activated receptor activity	0.276817117916163	0.226116609448114	1	SNX6,CBLC,ZGPAT,CBL,CBLB,CHMP6,TSG101,ERRFI1,VPS25,GPRC5A,ZFYVE28,SOCS5,SOCS4
GO:0061640	cytoskeleton-dependent cytokinesis	0.308788607197448	0.226116609448114	1	SNX18,RHOA,RHOC,ARL3,SNX33,USP8,PDCD6IP,CEP55,RASA1,KIF23,UNC119,RHOB,KIF4A,MITD1,APC,EFHC1,RACGAP1,CUL7,CHMP4B,JTB,AURKB,ALKBH4,STAMBP,SPIRE1,TRIM36,FMN2,VPS4A,KIF20A,SPIRE2,CNTROB,ECT2,CIT,KIF4B,STMN1,PLK1,BBS4,SPAST,SON,ANLN,CENPA,NUSAP1,ANK3,CKAP2,MYH10,SNX9,SPTBN1
GO:0006734	NADH metabolic process	0.237684762501972	0.226116609448114	1	PKM,PGAM2,PGAM1,ADPGK,PKLR,GCK,PGM2L1,GAPDHS,GPI,HK1,HK2,ENO3,GAPDH,ENO2,HK3,ENO1,ALDOB,ALDOA,ALDOC,BPGM,VCP,TPI1,MDH1,PGK1,GPD2,APOA1BP,PFKL,YJEFN3,PFKP,PFKM,MDH1B
GO:0045022	early endosome to late endosome transport	0.0281986901272723	0.226116609448114	1	BECN1,HOOK1,RILP,STX8,EMP2,EEA1,HOOK2,WDR81,SNX16,WDR91,PIK3C3,FAM160A2,AKTIP,SNF8,RAB7A,RAB5A,LMTK2,ANKRD27,HOOK3,PTPN23,KIF16B
GO:0006775	fat-soluble vitamin metabolic process	0.0867831133080751	0.226116609448114	1	CYP26B1,CYP1A1,RLBP1,UBIAD1,VKORC1L1,RBP2,RBP1,CYP24A1,CYP4F2,CUBN,RPE65,CYP3A4,ALDH1A2,BCO1,CYP27B1,CBR1,LGMN,CYP4F11,LRP2,CYP26A1,CYP2R1,GC,FGF23,CYP11A1,CYP4F12,VKORC1,TTPA,CYP26C1
GO:0030512	negative regulation of transforming growth factor beta receptor signaling pathway	0.326402468998052	0.226116609448114	1	SKIL,DAND5,LDLRAD4,NKX2-1,PDPK1,VASN,ADAM17,TGFB1,SMURF1,SKI,ASPN,SNX25,SMAD3,CAV1,STUB1,SMAD2,WFIKKN2,PMEPA1,SMAD7,PBLD,TGFBR2,SMAD6,UBC,SMURF2,UBB,HTRA3,MTMR4,LTBP1,FAM89B,ZNF451,STRAP,EID2,SNX6,FBN2,BAMBI,SIRT1,WFIKKN1,ADAMTSL2,PEG10,FBN1,PIN1,HTRA4,PPM1A,PRDM16,SKOR1,CIDEA,TGFB1I1,SKOR2,UBA52,CD109,TGFBR1,RPS27A,BCL9L,LEMD3
GO:0048025	negative regulation of mRNA splicing, via spliceosome	0.0912145641425782	0.226116609448114	1	PTBP1,U2AF2,RNPS1,SFSWAP,RBMX,SRSF10,SRSF12,C1QBP,SAP18,SRSF6,SRSF9,SRSF4,SRSF7
GO:0010501	RNA secondary structure unwinding	0.327108230656035	0.226116609448114	1	DDX6,AGO4,DDX19B,DDX19A,DDX21,EIF4A2,DDX24,DDX28,DDX23,DDX10,EIF4A1,DDX18,DDX47,DDX20,DDX17,DDX49,EIF4A3,DDX46,AGO2,DDX3X,AGO1,DDX31,DDX39B,DDX39A,AGO3,HFM1,DDX55,DHX9,DDX54,DDX4,DDX59,DDX50,DDX1,DDX43,DDX3Y,DDX56,DDX5,DDX42,DDX27,DHX36,HELQ,DDX41,DDX51,DDX52,DDX53,DDX25
GO:0045010	actin nucleation	0.189678207431078	0.226116609448114	1	ARPC5L,ARPC4,WASH1,TRIM27,IQGAP2,SCIN,ARPC1A,WHAMM,ARPC1B,ACTR3,ARPC2,ARPC3,JMY,LMOD2,ARPC5,LMOD3,ACTR2,LMOD1
GO:0022400	regulation of rhodopsin mediated signaling pathway	0.0164333055689981	0.226116609448114	1	METAP1,GUCA1A,RHO,GUCA1C,GUCY2F,GNAT1,GRK4,METAP2,CNGB1,CAMKMT,GUCY2D,NMT1,FNTA,GRK7,FNTB,NMT2,PPEF1,PDE6G,GRK1,GUCA1B,CNGA1,SAG,PDE6B,GNGT1,PDE6A
GO:1904668	positive regulation of ubiquitin protein ligase activity	0.0250393204046093	0.226116609448114	1	PSMD1,PSMD5,CDC27,PSMD4,PSMD3,PSMD2,PSMC1,PSMC2,PTEN,PSMC6,PSMC3,PSMC5,PSMC4,UBE2D1,PSMB9,PSMB8,BUB3,CDC14B,BUB1B,PSMD14,ANAPC7,UBE2E1,SKP1,PSMF1,PSMB11,CCNB1,ANAPC4,ANAPC5,PSME2,CDK1,ANAPC1,UBC,PSME3,PSME4,UBB,PSMB10,PSMD6,PSMD7,GORASP1,PSMD8,PSMD9,PSME1,PSMD10,PSMD11,ANAPC15,ANAPC10,ANAPC11,PSMD13,UBE2C,PSMD12,UBE2S,MAD2L1,FZR1,BTRC,ANAPC16,PSMB1,PSMB2,PSMB3,PSMB7,PSMB6,CDC20,PSMB4,PSMB5,CDC16,…
GO:0090090	negative regulation of canonical Wnt signaling pathway	0.113505227923603	0.226116609448114	1	PSMD1,DVL2,PSMD5,PSMD4,PSMD3,PSMD2,PSMC1,MESP1,PSMC2,NOTUM,WNT11,BMP2,APOE,PSMC6,PRICKLE1,KREMEN2,HDAC1,PSMC3,PSMC5,PSMC4,PFDN5,PSMB9,GLI3,GLI1,PSMB8,JADE1,SFRP2,PSMD14,APC2,NKD2,CAV1,DACT1,PSMF1,PSMB11,STK3,LIMD1,WWTR1,PSME2,UBC,PSME3,PSME4,GREM1,UBB,SOX9,SOST,PSMB10,PSMD6,SOX2,PSMD7,PSMD8,PSMD9,NPHP3,ANKRD6,MLLT3,SDHAF2,PSME1,KREMEN1,NPHP4,DKK3,AMER1,DKK1,CUL3,FZD6,LRP4,APC,TNN,PTPRO,SFRP1,SCYL…
GO:1901380	negative regulation of potassium ion transmembrane transport	0.099009130650492	0.226116609448114	1	KCNH2,STK39,CAV1,ACTN2,CAV3,KCNAB1,KCNE3,KCNRG,CAB39,KCNE1,KCNE5,SUMO1,ANK3,KCNE2,NEDD4L,CASQ2
GO:0030800	negative regulation of cyclic nucleotide metabolic process	0.21189169640897	0.226116609448114	1	GPR176,PDZD3,GRM2,GRM3,GRM8,GRM7,EDNRB,PRKCA,OPRM1,CCR2,GABBR1,GABBR2,OR56A5,MARCO,HTR1B,HRH3,APLP1,FPR2,HRH4,OR5T1,OR56A4,LTB4R2,EGLN1,OR56A1,OR13F1,ADRA2A,MAPK7,PALM,GNAI3,PDE2A,AKAP6,DRD3,DRD2,GNAI2,DRD4
GO:0072384	organelle transport along microtubule	0.228681883338427	0.226116609448114	1	HTT,COPG1,KIF5B,CDC42,BLOC1S1,BLOC1S4,BLOC1S6,BLOC1S2,BLOC1S5,ARHGAP21,AP3D1,DYNC1I1,PAFAH1B1,LOH12CR1,KIF3A,AP3B1,FYCO1,PEX14,MAPT,DTNBP1,NEFL,RHOT2,LRPPRC,SPAST,OPA1,UBB,UXT,RHOT1,MAP1S,MGARP,KIF13A,AP3M2,AP3M1,AP3B2,NDE1,KIF3B,AP3S2,AP3S1,NDEL1,BICD1,RAB6A,DYNC1H1,CLN3,KIFAP3,SNAPIN,HIF1A,RAB1A,BLOC1S3,BICD2
GO:0032231	regulation of actin filament bundle assembly	0.216390951230524	0.226116609448114	1	EPHA1,TACSTD2,INPP5K,SLC9A1,CDC42,PFN3,ARHGEF15,WNT11,RGCC,VIL1,WASF2,PPM1F,MET,SYNPO,PLEK,SERPINF2,WAS,PFN1,CTGF,FHOD1,PPFIA1,APOA1,NRP1,TGFB3,S100A10,ARHGEF10,GPR65,PFN2,TMEFF2,RHOA,ARHGAP6,DLC1,RDX,PHLDB2,CLASP2,ASAP3,ARAP1,ARHGEF5,PXN,LIMK1,PARK2,ABL1,ROCK1,SFRP1,LRRC16A,SYNPO2L,SYNPO2,PTGER4,SORBS3,NF2,RAPGEF3,EVL,STMN1,PAK1,ROCK2,TSC1,LPAR1,TPM1,PPM1E,CLASP1,SHANK1,TGFBR1,MYOC,ITGB1BP1,RAC1
GO:0032048	cardiolipin metabolic process	0.0731855399938816	0.226116609448114	1	THEM5,LCLAT1,TAMM41,HADHB,TAZ,SLC27A1,PTPMT1,HADHA,PLA2G4A,CRLS1,PGS1,PLA2G6
GO:0010831	positive regulation of myotube differentiation	0.158464226847404	0.226116609448114	1	ADGRB1,MYOD1,EHD1,CD53,MAPK14,EHD2,MYF5,MAML1,SMYD1,FAM65B,MYOG,FLOT1,TBX1,MYF6,MMP14,FAM129B,LMOD3
GO:0001508	action potential	0.22327566041474	0.226116609448114	1	SNTA1,CACNA1D,CACNA1C,CHRNA1,KCNH2,SCN4B,RYR2,CACNA1G,NALCN,KCNN2,CATSPER1,PKP2,KCNJ8,CATSPER3,KCNJ5,CATSPER2,ATP1A2,ATP1A1,CATSPER4,SCN2B,ATP1B1,MYH14,CACNA1A,YWHAE,TPCN1,KCNB1,GPD1L,SCN11A,CHRNA4,HCN4,TRPM4,CACNA1S,GNAQ,SRI,SCN4A,HCN2,AKAP6,KCNMB3,KCNA1,KCND2,SCN7A,CACNA1F,SCN8A,CACNA1H,YWHAH,CAV3,KCNMB4,CACNA1B,SCN9A,KCNMB2,NEDD4L,GNA11,TPCN2,SCN2A,CACNA1I,CACNA1E,CLN3,CNTNAP1,SCN1A,SCN1B,SCN3…
GO:0070286	axonemal dynein complex assembly	0.204528349616144	0.226116609448114	1	DNAH1,DNAH3,CCDC42B,DNAI1,DNAH5,DNAH8,CCDC151,DNAH7,CCDC183,DYX1C1,CCDC37,DNAI2,CCDC39,DNAL1,PIH1D3,LRRC6,TMEM141,DRC1,CCDC40,DNAAF2,DNHD1,SPAG1,CCDC63,CCDC114,ZMYND10,CCDC103,DNAAF5,ARMC4,DNAAF1,DNAAF3
GO:0007565	female pregnancy	0.339311150309902	0.226116609448114	1	ENDOU,OXTR,PRLHR,TFCP2L1,TAC3,VDR,ADCYAP1,PSG5,CLIC5,PSG9,PSG6,EPYC,NPPA,PSG4,FSHB,TLE6,BYSL,AMBP,PTHLH,CRHR1,PSG3,RLN1,PSG1,LNPEP,PSG11,PSG2,SCGB1A1,CYP27B1,PRL,RLN2,PAPPA,INSL4,PPARD,PZP,CORIN,EMP2,CRHBP,STOX2,IL1B,MAGED2,CALCA,GHRL,BCL2,GHSR,HPGD,APOL2,RPL29,CRH,PRLR,COL16A1,SOD1,TEAD3,LGALS9,HAVCR2,SPP1,IDO1,OVGP1,TRO,IRG1,PCSK5
GO:0006885	regulation of pH	0.16279193840799	0.226116609448114	1	NOX1,GPR89A,LRRK2,SLC4A11,SLC4A10,SLC9A1,SLC4A2,SLC4A4,SLC4A1,RAB20,SLC4A3,SLC26A6,ATP6V1G3,SLC4A5,ATP6V0A2,ATP6V0A4,RAB38,SLC26A9,CCDC115,TMEM199,ATP6AP1,SLC26A4,SLC26A5,PPT1,TCIRG1,RAB7A,CLCN3,SLC26A10,SLC26A11,SLC9A6,ATP6V1H,ATP6V0C,TMEM165,SLC4A8,CHP1,SLC4A9,SLC9B1,PDK4,SLC9A9,RAB39A,TM9SF4,SLC9A2,ATP6V1D,SLC9A3,SLC9A4,ATP6V1B1,SLC9A5,SLC9A7,CLN5,SLC9A8,ATP6V0A1,BCL2,SLC9C2,SLC9C1,ATP6V1E2,SL…
GO:0019319	hexose biosynthetic process	0.115011553593796	0.226116609448114	1	PGAM2,G6PC,PGAM1,SLC25A12,FBP1,SLC25A13,SLC25A1,CRY1,PCK2,GAPDHS,GPI,PCK1,ATF4,ENO3,GAPDH,ENO2,AKR1B1,PPARGC1A,CRTC2,ENO1,FBP2,ALDOB,ALDOA,SORD,MDH2,G6PC2,ALDOC,G6PC3,PER2,PFKFB1,BPGM,CHST15,PGM1,TPI1,MDH1,GOT2,PGK1,GOT1,PC,SLC25A11,PGAM4,SLC25A10,RBP4
GO:0032727	positive regulation of interferon-alpha production	0.0923206837603832	0.226116609448114	1	TLR3,TBK1,DHX9,TLR9,IRF7,HSPD1,IFIH1,IRF3,MAVS,TLR8,TLR7,DDX58,DHX36,RIPK2,STAT1,SETD2,CHUK,TLR4,IRF5
GO:0000715	nucleotide-excision repair, DNA damage recognition	0.0260995975147635	0.226116609448114	1	CETN2,COPS7A,COPS7B,RBX1,DDB1,XPA,UBC,UBA52,UBB,CUL4B,RAD23B,COPS3,PARP1,COPS4,DDB2,COPS8,RPS27A,CUL4A,COPS2,GPS1,COPS6,XPC,COPS5
GO:0006369	termination of RNA polymerase II transcription	0.104242821764602	0.226116609448114	1	THOC7,THOC6,NUDT21,SNRPD3,THOC3,RNPS1,THOC2,SSU72,THOC5,SYMPK,CSTF2,CSTF3,CSTF1,NCBP1,SRSF11,MED18,PCF11,DDX39B,SRSF2,SRSF5,MAGOHB,RBM8A,SNRPG,SNRPE,TTF2,MAZ,MAGOH,U2AF2,SRRM1,NCBP2,THOC1,SRSF6,SRSF9,SRSF4,SRSF7,SLBP,DHX38,SRSF3,U2AF1L4,ZC3H11A,SARNP,CASC3,PABPN1,CLP1,SNRPF,EIF4A3,SNRPB,CPSF7,UPF3B,CPSF3,CPSF2,DDX39A,CPSF1,PAPOLA,SRSF1,SLU7,LSM10,LSM11,CSTF2T,FIP1L1,CHTOP,WDR33,CPSF4,ZNF473,POLDI…
GO:1901099	negative regulation of signal transduction in absence of ligand	0.234205589435854	0.226116609448114	1	GATA1,BCL2L1,AKT1,TERT,MAP2K5,MCL1,EYA3,IFI6,PF4,EYA4,IL1A,EYA1,EYA2,CSF2,MAPK7,IL1B,UNC5B,SNAI2,TNF,BCL2,GDNF
GO:1901568	fatty acid derivative metabolic process	0.2244321208549	0.226116609448114	1	BDH2,CYP1A1,CYP1A2,HMGCLL1,CYP4F3,CYP4A11,CYP2F1,DGAT2,MGLL,DGAT1,BDH1,CES2,CYP2C8,CYP2C9,CYP4F2,AACS,CYP2B6,PTGES3,CYP4A22,ACSS3,CBR1,CYP4F22,CYP2D6,PRG3,ACSF3,PTGR1,TBXAS1,HMGCS2,OXCT1,CYP2E1,OXCT2,AKR1C2,CYP2D7,PLA2G10,ACOT7,HPGDS,CYP2W1,PTGR2,CD74,GPX4,PTGS1,CYP2A7,PLA2G4A,PTGDS,CYP2A6,PTGS2,AKR1C3,GGTLC2,GGTLC1,GGTLC3,ALOX12,LTC4S,PLA2G1B,HMGCL,CYP2U1,CYP1B1,LTA4H,GGT2,ALOX5,GGT7,GGT6,ALOX15…
GO:0010833	telomere maintenance via telomere lengthening	0.00602917479853833	0.226116609448114	1	TERT,NHP2,ZSCAN4,HSP90AA1,RAD51,OBFC1,RAD50,TNKS1BP1,TERF1,NOP10,TERF2IP,PTGES3,WRAP53,SLX1A,HSP90AB1,MRE11A,POT1,SMG7,DCLRE1B,SLX1B,DKC1,ZBTB48,RFC1,GAR1,PINX1
GO:0046034	ATP metabolic process	0.0738040269012184	0.226116609448114	1	ADPGK,PKLR,MYH6,PGM2L1,MYH3,ATP1B1,GPI,ENO3,GAPDH,ENO2,NDUFA9,ENO1,BPGM,TCIRG1,PFKL,PFKP,PFKM,COX10,UQCRC1,SDHAF2,UQCRC2,PGAM2,ATP5A1,PGAM1,FIGNL1,NDUFC2,LDHA,PARP1,ATP6V0A1,NUDT5,ALDOA,ALDOC,PFKFB2,BAD,PFKFB1,PGM1,MT-ATP8,HKDC1,ATP5B,NDUFAF7,MT-ATP6,PGAM4,SDHA,PKM,NDUFA1,NDUFV3,ENPP1,UQCC3,COA6,SLC25A13,NDUFA8,GCK,NDUFA3,MT-CYB,COX8C,COX8A,ATP1A2,NDUFA6,NDUFA7,MYH4,MYH7,MYH8,HK1,HK2,PRKAG2,ATP6V…
GO:0015986	ATP synthesis coupled proton transport	0.0231223917768171	0.226116609448114	1	ATP5F1,ATP5A1,ATP5G1,COX5B,ATP5G2,CYC1,ATP5G3,ATP6V0A2,ATP5D,ATP6V0A4,ATP5E,ATP6V0A1,ATP5L2,ATP5J2,ATP5S,STOML2,ATP5L,ATP5O,ATP5C1,ATP5H,ATP5I,MT-ATP8,ATP5J,TCIRG1,ATP5B,MT-ATP6,VPS9D1
GO:0030324	lung development	0.220236131936785	0.226116609448114	1	WNT7B,SFTPD,CHI3L1,ZIC3,PKD1,PKDCC,BAG6,ITGA3,GRHL2,NKX2-1,WNT11,FGF7,PROX1,ERRFI1,ATP7A,PDPN,CCDC39,GLI2,CEBPA,BMP4,SOX11,FGFR2,TCF21,CCDC40,LOXL3,FOXJ1,VEGFA,BMPR2,NPHP3-ACAD11,FGF10,PDGFA,TGFB3,DNAAF1,CTSH,NPHP3,SHH,NFIB,RBP4,FOXF1,STRA6,ASCL1
GO:0097031	mitochondrial respiratory chain complex I biogenesis	0.0268092110557171	0.226116609448114	1	NDUFA1,NDUFV3,NDUFAF2,NDUFAF3,NDUFA8,NDUFAF4,NDUFA3,ATP5SL,NUBPL,NDUFA6,NDUFA7,NDUFAF6,COA1,TIMMDC1,NDUFV1,NDUFV2,NDUFA9,ECSIT,FOXRED1,TMEM261,OXA1L,BCS1L,NDUFS4,NDUFS8,NDUFS6,NDUFS7,NDUFS5,NDUFAF1,ACAD9,NDUFC2,NDUFAB1,NDUFC1,NDUFA10,NDUFA12,NDUFA11,TAZ,NDUFB11,NDUFB10,NDUFS3,NDUFS2,NDUFS1,NDUFB6,NDUFB5,NDUFB4,NDUFB3,MT-ND3,MT-ND2,MT-ND1,MT-ND6,NDUFA13,MT-ND5,MT-ND4,NDUFA5,NDUFA2,TMEM126B,NDUFAF5…
GO:0006099	tricarboxylic acid cycle	0.022093271759574	0.226116609448114	1	SDHA,SDHB,ACO2,OGDH,CS,SDHC,SDHD,SUCLG1,MDH2,DLST,DHTKD1,OGDHL,NNT,DLD,IDH3B,IDH3A,MDH1,FH,SUCLG2,SUCLA2,IDH2,PDHA1,PDHB,MDH1B,IDH3G,SDHAF2
[truncated: 861 more rows]

## Sheet: Cluster 3
GO.ID	Description	p.Val	FDR	Phenotype	Genes
[truncated: 2,354 more rows]

## Sheet: Cluster 5
GO.ID	Description	p.Val	FDR	Phenotype	Genes
[truncated: 2,855 more rows]

## Sheet: Cluster 6
GO.ID	Description	p.Val	FDR	Phenotype	Genes
[truncated: 2,650 more rows]

## Sheet: Cluster 14
GO.ID	Description	p.Val	FDR	Phenotype	Genes
[truncated: 2,727 more rows]

## Sheet: Cluster 15
GO.ID	Description	p.Val	FDR	Phenotype	Genes
[truncated: 1,827 more rows]
