# Supplementary material for: Single cell RNA sequencing of human liver reveals distinct intrahepatic macrophage populations
Source: Nat Commun. 2018 Oct 22;9:4383. doi: 10.1038/s41467-018-06318-7 (PMC6197289; doi:10.1038/s41467-018-06318-7)
Supplement: Supplementary file 8 — Supplementary Data 5 [file 41467_2018_6318_MOESM8_ESM.xlsx]

## Sheet: Sheet1
UMPS	0.172356754594419	-4.02073078732768	0.055	0.093	1	AFP+ (Low/med/high) vs Hep AFP- (neg/bottom)	UMPS
UFD1L	0.000514311475552769	-3.91931607989789	0.12	0.132	1	AFPvsHep	UFD1L
PSMA5	0.00256381356268749	-3.59810007900198	0.208	0.258	1	AFPvsHep	PSMA5
CBR1	0.000436943086789595	-3.38520715641389	0.383	0.45	1	AFPvsHep	CBR1
OCIAD1	0.00317111255566645	-3.38022712415092	0.29	0.357	1	AFPvsHep	OCIAD1
THAP6	0.0942948272292178	-3.37959458430777	0.005	0.03	1	AFPvsHep	THAP6
IGLC2	0.000195382132101998	-3.37743504523866	0.011	0.055	1	AFPvsHep	IGLC2
RP1-261D10.2	0.34209600834469	-3.37063508383957	0	0.009	1	AFPvsHep	RP1-261D10.2
RP11-84A19.2	0.783922531484152	-3.36947821860112	0	0.003	1	AFPvsHep	RP11-84A19.2
NPIPB3	0.991386249128364	-3.36936086233797	0	0	1	AFPvsHep	NPIPB3
MIS18A	0.249700629203115	-3.36432304228457	0.005	0.023	1	AFPvsHep	MIS18A
S100A1	0.492596959094149	-3.3591437163869	0.005	0.015	1	AFPvsHep	S100A1
RP11-770J1.5	0.658483160771271	-3.35860870342333	0.005	0.008	1	AFPvsHep	RP11-770J1.5
CNBD2	0.0170614754948391	-3.353003976102	0.022	0.032	1	AFPvsHep	CNBD2
RRS1	0.00390125479476696	-3.35175695461871	0.016	0.045	1	AFPvsHep	RRS1
GNG12-AS1	0.00837370893614663	-3.35154636558997	0.011	0.007	1	AFPvsHep	GNG12-AS1
ZZEF1	0.00500119375334854	-3.34916141679438	0.016	0.043	1	AFPvsHep	ZZEF1
SRRM2-AS1	0.00338033118807581	-3.34816053521735	0.011	0.012	1	AFPvsHep	SRRM2-AS1
NKAPL	0.612316851059235	-3.33737042909166	0.005	0.011	1	AFPvsHep	NKAPL
ARRDC4	0.0335070729242411	-3.33133166051499	0.011	0.046	1	AFPvsHep	ARRDC4
SMARCB1	0.00650920180451904	-3.32916559565331	0.022	0.06	1	AFPvsHep	SMARCB1
NOL3	0.000880476631183284	-3.3246728396755	0.027	0.083	1	AFPvsHep	NOL3
ALDH1B1	0.000573984256636506	-3.31889450059921	0.208	0.289	1	AFPvsHep	ALDH1B1
PIK3CA	0.000692323606650563	-3.31694850236794	0.027	0.062	1	AFPvsHep	PIK3CA
LINC01314	0.00555194462020969	-3.30945195233696	0.044	0.048	1	AFPvsHep	LINC01314
C18orf8	0.0124994513285215	-3.30297216768913	0.016	0.027	1	AFPvsHep	C18orf8
GEMIN7	0.00612925297856321	-3.30095396358989	0.038	0.059	1	AFPvsHep	GEMIN7
GART	0.000890165114382537	-3.30016760825509	0.005	0.057	1	AFPvsHep	GART
PTOV1	4.82735062321477e-06	-3.28963354982735	0.066	0.155	0.0916086327767466	AFPvsHep	PTOV1
FIP1L1	0.00770226122704687	-3.2738905499073	0.027	0.061	1	AFPvsHep	FIP1L1
ERI3	0.0704983286399546	-3.27364229892563	0.033	0.067	1	AFPvsHep	ERI3
ANGPTL6	0.434592885530137	-3.26795722648323	0.027	0.023	1	AFPvsHep	ANGPTL6
NAA60	0.000234830069498724	-3.26488393637153	0.066	0.144	1	AFPvsHep	NAA60
TNFRSF12A	0.305427194110201	-3.26114836265697	0.038	0.058	1	AFPvsHep	TNFRSF12A
C6orf136	0.0735624176843036	-3.25827113069029	0.033	0.033	1	AFPvsHep	C6orf136
PRMT1	0.0236665114872962	-3.24793142798348	0.027	0.064	1	AFPvsHep	PRMT1
BCKDK	0.000247589964332786	-3.24309986095201	0.071	0.12	1	AFPvsHep	BCKDK
RAP1GDS1	0.0705352533366152	-3.23794955848028	0.033	0.054	1	AFPvsHep	RAP1GDS1
FRG1	0.00175266220418507	-3.23769272627241	0.246	0.293	1	AFPvsHep	FRG1
ZNF451	0.00914729676975756	-3.22676923172412	0.033	0.095	1	AFPvsHep	ZNF451
FOXRED1	0.012837551907309	-3.22647793597165	0.06	0.08	1	AFPvsHep	FOXRED1
AKT1	0.0005027085979111	-3.22621840053965	0.077	0.118	1	AFPvsHep	AKT1
ERAP1	0.027625116176854	-3.21928094221263	0.049	0.078	1	AFPvsHep	ERAP1
TOP1	0.00139991920230677	-3.21521459730405	0.197	0.296	1	AFPvsHep	TOP1
RAD50	0.000282476912667447	-3.20109870062547	0.038	0.106	1	AFPvsHep	RAD50
USP10	0.00654435218659066	-3.19851727870522	0.082	0.104	1	AFPvsHep	USP10
RP1-313I6.12	0.325926689472123	-3.19419618598819	0.049	0.064	1	AFPvsHep	RP1-313I6.12
HPR	0.000859086044351634	-3.19319708705776	0.514	0.582	1	AFPvsHep	HPR
CCT2	0.00235238244474765	-3.18403342620444	0.066	0.122	1	AFPvsHep	CCT2
CDC23	0.106753047507033	-3.17943774843	0.044	0.057	1	AFPvsHep	CDC23
MRPL9	0.047415683068242	-3.17204534852521	0.033	0.082	1	AFPvsHep	MRPL9
GPR108	0.0106359895270731	-3.16727259907518	0.055	0.074	1	AFPvsHep	GPR108
SLC4A1AP	0.295689324575651	-3.16715666115002	0.033	0.042	1	AFPvsHep	SLC4A1AP
ANXA4	0.000257147351376179	-3.16413453746721	0.077	0.172	1	AFPvsHep	ANXA4
C11orf73	0.00165124596414713	-3.15945158465615	0.077	0.116	1	AFPvsHep	C11orf73
NUTM2A-AS1	0.365231641481722	-3.14768223967856	0.044	0.044	1	AFPvsHep	NUTM2A-AS1
UBE2J2	0.0682630394906167	-3.14763568439168	0.044	0.088	1	AFPvsHep	UBE2J2
CASKIN2	0.0804305838188167	-3.14534612342146	0.005	0.02	1	AFPvsHep	CASKIN2
ZNRD1	0.0247804291402003	-3.13822941305335	0.071	0.08	1	AFPvsHep	ZNRD1
TRPM8	0.00585488836676178	-3.13781833026838	0.087	0.117	1	AFPvsHep	TRPM8
C6orf48	0.00497014642050359	-3.13769754936694	0.093	0.12	1	AFPvsHep	C6orf48
CASP8	0.724919603360746	-3.13204096987389	0.027	0.036	1	AFPvsHep	CASP8
HBP1	2.72559237650544e-05	-3.1299277248008	0.093	0.102	0.507123717572602	AFPvsHep	HBP1
SLC38A9	0.187271991409585	-3.12730372787596	0.033	0.065	1	AFPvsHep	SLC38A9
NRBP1	0.000494743570598626	-3.12431543637572	0.087	0.106	1	AFPvsHep	NRBP1
AAMP	0.00169568353917988	-3.11821039666752	0.082	0.128	1	AFPvsHep	AAMP
SLC35B1	0.000335767667788749	-3.11433984245728	0.055	0.145	1	AFPvsHep	SLC35B1
MFSD1	0.201218179194049	-3.11325217649817	0.066	0.1	1	AFPvsHep	MFSD1
NDST1	0.00360271843006893	-3.11089650260391	0.082	0.125	1	AFPvsHep	NDST1
CUTC	0.00751989559874617	-3.10533553873955	0.066	0.069	1	AFPvsHep	CUTC
EIF2B1	0.735015713080472	-3.10275460007954	0.033	0.036	1	AFPvsHep	EIF2B1
RMND1	0.0770991886239198	-3.08959300596618	0.033	0.046	1	AFPvsHep	RMND1
PUS3	0.0679819125934299	-3.08749902100759	0.049	0.093	1	AFPvsHep	PUS3
MORN2	0.0363878576258548	-3.07585704803902	0.038	0.075	1	AFPvsHep	MORN2
CHMP1A	0.00101876305827165	-3.07411534864705	0.077	0.073	1	AFPvsHep	CHMP1A
IYD	0.514504064429742	-3.06262998761413	0.049	0.071	1	AFPvsHep	IYD
SLC25A16	0.000578035486230603	-3.05824179051627	0.033	0.111	1	AFPvsHep	SLC25A16
ELOVL5	0.000165278850784457	-3.04611575317283	0.109	0.219	1	AFPvsHep	ELOVL5
DDRGK1	0.0355347083426981	-3.04165770973352	0.273	0.278	1	AFPvsHep	DDRGK1
SNRNP35	0.0577245155525214	-3.03569862188059	0.044	0.076	1	AFPvsHep	SNRNP35
BDH2	0.000253724368699875	-3.02264346956052	0.126	0.181	1	AFPvsHep	BDH2
TSTA3	2.51489309030008e-05	-3.02100692506121	0.093	0.169	0.468499433792002	AFPvsHep	TSTA3
CDK5RAP2	0.560566897329979	-3.01343315734301	0.049	0.062	1	AFPvsHep	CDK5RAP2
AC013461.1	0.000433126576955066	-3.0106759207775	0.093	0.159	1	AFPvsHep	AC013461.1
POP5	0.00309015239650212	-3.00947823086535	0.137	0.153	1	AFPvsHep	POP5
TTPA	4.39506550876454e-06	-2.99646381847781	0.137	0.189	0.0834622940114386	AFPvsHep	TTPA
PITPNB	0.00204373097475379	-2.98640966852026	0.098	0.124	1	AFPvsHep	PITPNB
TCEA2	0.0018476327564813	-2.97709101602224	0.071	0.128	1	AFPvsHep	TCEA2
JOSD2	0.00107103871220612	-2.975161606541	0.131	0.147	1	AFPvsHep	JOSD2
LSM1	0.0092054318969634	-2.97449355161439	0.115	0.155	1	AFPvsHep	LSM1
DAO	0.0180261776644749	-2.96533834245444	0.126	0.119	1	AFPvsHep	DAO
PFDN6	0.00923902396551305	-2.9466439843568	0.12	0.187	1	AFPvsHep	PFDN6
HEXB	0.00120700141230743	-2.9383430836863	0.115	0.171	1	AFPvsHep	HEXB
DPH5	0.0241475036441442	-2.92819151863041	0.093	0.081	1	AFPvsHep	DPH5
SUSD3	0.0022784051565648	-2.92344010832082	0.131	0.171	1	AFPvsHep	SUSD3
MCFD2	0.00542822107347792	-2.88993808823022	0.235	0.335	1	AFPvsHep	MCFD2
CYP4F11	0.00691742272967873	-2.87714262637715	0.109	0.167	1	AFPvsHep	CYP4F11
ASNSD1	0.076960262686239	-2.87574770582882	0.104	0.134	1	AFPvsHep	ASNSD1
STAU2	0.145125882784372	-2.87565405766595	0.098	0.146	1	AFPvsHep	STAU2
MRPL44	0.000432658246506596	-2.87346590186192	0.164	0.136	1	AFPvsHep	MRPL44
C8orf82	0.000444025159573594	-2.87185925513303	0.164	0.177	1	AFPvsHep	C8orf82
TIMM44	0.0455895975653156	-2.86744911176704	0.148	0.156	1	AFPvsHep	TIMM44
ISCU	2.9299317778719e-05	-2.86081114487959	0.12	0.259	0.544557120235272	AFPvsHep	ISCU
PRPF4B	0.0793156053023399	-2.85827848136972	0.164	0.218	1	AFPvsHep	PRPF4B
ATP6V1F	5.4591836450362e-05	-2.85236856725713	0.126	0.262	1	AFPvsHep	ATP6V1F
CLPTM1	0.0166883261271903	-2.85188952059608	0.093	0.127	1	AFPvsHep	CLPTM1
APOA5	0.00289145476107233	-2.84538207893006	0.825	0.828	1	AFPvsHep	APOA5
C1QBP	2.46165274056071e-09	-2.84240777711815	0.202	0.281	4.85093289054894e-05	AFPvsHep	C1QBP
RTKN	0.0761072369305767	-2.8417346796186	0.109	0.104	1	AFPvsHep	RTKN
PDLIM2	0.0729632254147607	-2.83879245293757	0.098	0.126	1	AFPvsHep	PDLIM2
FBXO9	0.114011657652609	-2.83482465120984	0.137	0.156	1	AFPvsHep	FBXO9
RAB8A	0.0453014572003194	-2.83426290308632	0.126	0.133	1	AFPvsHep	RAB8A
RAD23A	0.000102440438308466	-2.83360826621115	0.191	0.241	1	AFPvsHep	RAD23A
USE1	0.0297297807145789	-2.82740391124114	0.087	0.127	1	AFPvsHep	USE1
FURIN	0.000328087108409546	-2.82105995638668	0.208	0.294	1	AFPvsHep	FURIN
TM9SF3	7.8848477004807e-06	-2.82003556530779	0.23	0.296	0.148976312452882	AFPvsHep	TM9SF3
CHCHD7	0.0197729682568774	-2.81953643855958	0.137	0.194	1	AFPvsHep	CHCHD7
CLN5	0.219928573343923	-2.81771479389323	0.077	0.093	1	AFPvsHep	CLN5
GPI	0.000969378090772224	-2.80307701502129	0.153	0.211	1	AFPvsHep	GPI
EBAG9	0.02240581502708	-2.78914693257722	0.12	0.126	1	AFPvsHep	EBAG9
QARS	0.241341825591294	-2.78602158666855	0.12	0.135	1	AFPvsHep	QARS
DDA1	0.116222487506264	-2.77493659227977	0.077	0.074	1	AFPvsHep	DDA1
CD164	3.13787288767755e-10	-2.77166682332474	0.148	0.365	6.2085952955588e-06	AFPvsHep	CD164
DHRS4	0.00425945213031316	-2.77100539104649	0.115	0.174	1	AFPvsHep	DHRS4
VPS4B	0.0124045825566952	-2.74951706847108	0.093	0.146	1	AFPvsHep	VPS4B
FAM229B	0.0796389163783621	-2.74808665108453	0.126	0.137	1	AFPvsHep	FAM229B
SPAG7	0.0282279442440156	-2.7371754183701	0.126	0.18	1	AFPvsHep	SPAG7
OTUD5	0.00273217777932937	-2.73528035565735	0.066	0.072	1	AFPvsHep	OTUD5
NNT	1.17520015167442e-05	-2.73021401169747	0.448	0.501	0.221102156536026	AFPvsHep	NNT
SSNA1	0.0244805389531631	-2.72932798848802	0.164	0.206	1	AFPvsHep	SSNA1
BSG	0.00995209800535586	-2.72347524488015	0.18	0.226	1	AFPvsHep	BSG
SRA1	6.13203529711558e-05	-2.71852634241045	0.104	0.181	1	AFPvsHep	SRA1
SAP18	0.00037511629302447	-2.71716315757447	0.372	0.439	1	AFPvsHep	SAP18
LAMA5-AS1	0.00355741464168495	-2.71260457935892	0.137	0.207	1	AFPvsHep	LAMA5-AS1
GADD45A	0.00710581621623322	-2.70121177424691	0.208	0.249	1	AFPvsHep	GADD45A
AFM	0.0017637504623741	-2.69976545716873	0.459	0.505	1	AFPvsHep	AFM
MRPL32	0.00145008414225362	-2.68920953454075	0.158	0.247	1	AFPvsHep	MRPL32
ZNF428	0.000431327691008543	-2.68742549815064	0.082	0.144	1	AFPvsHep	ZNF428
PDLIM1	0.0212023029619322	-2.68550530161491	0.18	0.24	1	AFPvsHep	PDLIM1
SRD5A1	0.000770351368373144	-2.68465228315053	0.18	0.25	1	AFPvsHep	SRD5A1
MASP2	0.0116653801417594	-2.62347551214574	0.65	0.7	1	AFPvsHep	MASP2
AKR1C1	0.000643563249057395	-2.6224721388088	0.536	0.568	1	AFPvsHep	AKR1C1
SLC38A10	0.0503206124507617	-2.61273527275517	0.202	0.193	1	AFPvsHep	SLC38A10
GNAS	5.57079283659949e-07	-2.60526376386867	0.355	0.436	0.0107343607168435	AFPvsHep	GNAS
ANP32A	0.0906113165821979	-2.59503861528031	0.186	0.202	1	AFPvsHep	ANP32A
NFATC3	0.0192221569867026	-2.58503297507661	0.235	0.272	1	AFPvsHep	NFATC3
HERPUD1	0.000444324950536693	-2.58300891407397	0.268	0.355	1	AFPvsHep	HERPUD1
PLA2G12A	0.00215557334675373	-2.57494730321274	0.18	0.255	1	AFPvsHep	PLA2G12A
C5orf24	0.000328909359239744	-2.5646679824413	0.175	0.233	1	AFPvsHep	C5orf24
LGALS1	4.3522401969394e-05	-2.55799579513954	0.585	0.617	0.804772734816065	AFPvsHep	LGALS1
NAA10	0.0335861621293595	-2.55639871674138	0.175	0.195	1	AFPvsHep	NAA10
UBE2K	0.0205698311370354	-2.54964745883724	0.202	0.259	1	AFPvsHep	UBE2K
MEAF6	6.14311056555633e-05	-2.53691467140416	0.109	0.159	1	AFPvsHep	MEAF6
NUDT16	0.0587789213160137	-2.53141086335804	0.219	0.255	1	AFPvsHep	NUDT16
MYH10	0.12245909088489	-2.53120624214395	0.022	0.043	1	AFPvsHep	MYH10
MRPS15	0.00110134248650685	-2.53116650316342	0.246	0.295	1	AFPvsHep	MRPS15
CCDC107	0.108671465044798	-2.53091509681314	0.18	0.194	1	AFPvsHep	CCDC107
POLR3GL	4.93260982016487e-05	-2.52766985901055	0.131	0.216	0.910313142311427	AFPvsHep	POLR3GL
EMP2	1.60308566805347e-06	-2.52017905834702	0.339	0.43	0.0306798535152073	AFPvsHep	EMP2
PDIA5	0.0388568178052466	-2.51750209010551	0.093	0.134	1	AFPvsHep	PDIA5
TMEM230	0.000121223044449343	-2.51504785122014	0.268	0.325	1	AFPvsHep	TMEM230
S100A16	0.00158142789948173	-2.51456210826505	0.169	0.285	1	AFPvsHep	S100A16
MIEN1	0.00458740731201111	-2.50951697319513	0.224	0.269	1	AFPvsHep	MIEN1
BTF3L4	0.038489069844836	-2.49449869108297	0.191	0.206	1	AFPvsHep	BTF3L4
FCN3	0.280480961264252	-2.4913872532471	0.038	0.052	1	AFPvsHep	FCN3
SRSF11	0.00117049618115301	-2.48319861873547	0.29	0.344	1	AFPvsHep	SRSF11
CNPY2	0.000435520804441095	-2.47428289121082	0.279	0.371	1	AFPvsHep	CNPY2
DHX29	0.056935889933052	-2.47273639066123	0.109	0.118	1	AFPvsHep	DHX29
NR1I3	0.0011356352000777	-2.46585579232492	0.23	0.305	1	AFPvsHep	NR1I3
CETN2	0.167307924488535	-2.46102182757105	0.148	0.189	1	AFPvsHep	CETN2
HACD3	0.0101804520487656	-2.45937890784264	0.273	0.349	1	AFPvsHep	HACD3
SNRPC	0.000214737774639848	-2.45543682005703	0.191	0.24	1	AFPvsHep	SNRPC
SLC51A	0.00854585630953371	-2.44059792250205	0.082	0.124	1	AFPvsHep	SLC51A
ETS2	0.00227005840287769	-2.43220996948992	0.421	0.463	1	AFPvsHep	ETS2
DNAJB9	0.00146592004743303	-2.42490350303981	0.328	0.377	1	AFPvsHep	DNAJB9
DYNLT1	0.000695115840969786	-2.42020477402192	0.158	0.219	1	AFPvsHep	DYNLT1
OS9	0.00111329907189874	-2.41262371924518	0.279	0.344	1	AFPvsHep	OS9
SH3BGRL2	0.00114118576750858	-2.40777041741612	0.137	0.184	1	AFPvsHep	SH3BGRL2
TERF2IP	0.042624218398578	-2.40332201998926	0.126	0.156	1	AFPvsHep	TERF2IP
NCOA4	7.5340520442137e-05	-2.40317174937845	0.24	0.355	1	AFPvsHep	NCOA4
ANGPTL4	0.00443625910878371	-2.40244166444685	0.246	0.309	1	AFPvsHep	ANGPTL4
SSB	0.000800469904778107	-2.40129734165644	0.148	0.186	1	AFPvsHep	SSB
DDX3X	0.000137360081937356	-2.39875996241766	0.306	0.367	1	AFPvsHep	DDX3X
SRRM2	0.00148305712126551	-2.39842051599623	0.273	0.384	1	AFPvsHep	SRRM2
ACP1	2.77319972999035e-05	-2.39763352009333	0.18	0.272	0.515870613772804	AFPvsHep	ACP1
MCEE	0.00359080484537473	-2.39499041522438	0.142	0.188	1	AFPvsHep	MCEE
NARS	0.00236830602789872	-2.38457309257035	0.208	0.245	1	AFPvsHep	NARS
PSMC3	0.00122249989795756	-2.38261407564813	0.284	0.313	1	AFPvsHep	PSMC3
TMEM70	0.00143643184024991	-2.37733329520553	0.131	0.13	1	AFPvsHep	TMEM70
AKR1C2	0.023028902191984	-2.37676363340522	0.426	0.443	1	AFPvsHep	AKR1C2
MGST3	0.000958495745225034	-2.3746962576897	0.355	0.441	1	AFPvsHep	MGST3
NPC2	0.000992607334894162	-2.36870603654139	0.301	0.37	1	AFPvsHep	NPC2
HNRNPA3	0.00183638718899623	-2.36805684093889	0.29	0.353	1	AFPvsHep	HNRNPA3
GPAT4	0.00598442329053074	-2.36430258627813	0.104	0.163	1	AFPvsHep	GPAT4
SCD	1.97378808026022e-11	-2.35834403739676	0.295	0.492	3.92211429428508e-07	AFPvsHep	SCD
ZNF207	0.0134579732653953	-2.35790786737132	0.109	0.155	1	AFPvsHep	ZNF207
BORCS7	0.00419033106440505	-2.35782108473988	0.148	0.184	1	AFPvsHep	BORCS7
NDUFB9	0.000157973415130424	-2.35700503049677	0.546	0.643	1	AFPvsHep	NDUFB9
ICAM3	0.000215506395857088	-2.35037577362198	0.29	0.361	1	AFPvsHep	ICAM3
VAPA	0.00042826691611652	-2.34834568923501	0.235	0.33	1	AFPvsHep	VAPA
POLE3	0.086391244982251	-2.34398893689244	0.077	0.119	1	AFPvsHep	POLE3
MRPS18C	4.65876528612287e-07	-2.34339273609871	0.35	0.36	0.00899141700221715	AFPvsHep	MRPS18C
GSTA2	0.0122371329627712	-2.34086902104351	0.186	0.183	1	AFPvsHep	GSTA2
SLC9A3R1	0.000614137485458597	-2.33521604910692	0.301	0.392	1	AFPvsHep	SLC9A3R1
SREK1IP1	0.00194477240913333	-2.32631217719361	0.202	0.238	1	AFPvsHep	SREK1IP1
PSMD4	0.000196571593397712	-2.32259786764746	0.262	0.258	1	AFPvsHep	PSMD4
ERP29	0.000674049288182826	-2.31900061281885	0.508	0.54	1	AFPvsHep	ERP29
MRPS5	0.00187773971930408	-2.31780146481644	0.262	0.298	1	AFPvsHep	MRPS5
TMEM141	0.000740015846232117	-2.31121925741058	0.262	0.356	1	AFPvsHep	TMEM141
SLBP	0.0239892612513028	-2.30531152403047	0.082	0.077	1	AFPvsHep	SLBP
HSPB1	0.00571190725558183	-2.29594048782587	0.317	0.4	1	AFPvsHep	HSPB1
ASPDH	0.00411012694191297	-2.2953462357498	0.273	0.3	1	AFPvsHep	ASPDH
PRDX4	0.0108341626190309	-2.28764427276186	0.486	0.584	1	AFPvsHep	PRDX4
SRSF8	5.86147333344386e-06	-2.28208324679337	0.115	0.157	0.11103975082876	AFPvsHep	SRSF8
C7orf55	1.09921329363545e-07	-2.2733512014418	0.175	0.301	0.00213994844004949	AFPvsHep	C7orf55
PSMD13	0.000179063527819528	-2.27209460144093	0.087	0.159	1	AFPvsHep	PSMD13
SDHB	0.000680377499978429	-2.26995071237781	0.339	0.411	1	AFPvsHep	SDHB
HSD17B11	0.000660481996143854	-2.26884489740984	0.459	0.543	1	AFPvsHep	HSD17B11
CFHR3	2.52340435878752e-06	-2.25696405519653	0.038	0.15	0.0481516019743835	AFPvsHep	CFHR3
IDI1	0.000161714578391612	-2.25120394480401	0.175	0.313	1	AFPvsHep	IDI1
ASGR1	0.00473525348135554	-2.25083021740174	0.787	0.851	1	AFPvsHep	ASGR1
CDC42	0.00010860214920331	-2.24434567909466	0.339	0.439	1	AFPvsHep	CDC42
EMC4	0.0103554710113787	-2.24418694269644	0.148	0.189	1	AFPvsHep	EMC4
C14orf1	0.00400458401024057	-2.24226395997963	0.23	0.336	1	AFPvsHep	C14orf1
TMEM261	0.000666719832739669	-2.23848735444093	0.279	0.292	1	AFPvsHep	TMEM261
CCL16	4.51415953440471e-07	-2.23484050154035	0.421	0.457	0.00871458498116829	AFPvsHep	CCL16
PXMP4	0.000212159856243008	-2.23291495346584	0.071	0.093	1	AFPvsHep	PXMP4
DRAP1	0.0428116904699907	-2.23281066643291	0.197	0.231	1	AFPvsHep	DRAP1
NDUFA8	0.000498906297093324	-2.22639679190611	0.175	0.26	1	AFPvsHep	NDUFA8
USP9X	0.0131098924723954	-2.22584758836415	0.131	0.163	1	AFPvsHep	USP9X
CEBPG	0.0320700660313136	-2.22035086881458	0.148	0.171	1	AFPvsHep	CEBPG
MALSU1	0.00625324139145372	-2.21814403164725	0.197	0.244	1	AFPvsHep	MALSU1
FDFT1	1.32541171014608e-08	-2.21590715883485	0.109	0.286	0.000259939744593848	AFPvsHep	FDFT1
SERPINC1	0.0123921249969023	-2.21490976689804	0.94	0.951	1	AFPvsHep	SERPINC1
LAP3	0.00019023069019199	-2.20796274428206	0.202	0.225	1	AFPvsHep	LAP3
SKIDA1	0.0285805749845694	-2.20574738883851	0.027	0.031	1	AFPvsHep	SKIDA1
UGT2B7	1.93809518629902e-05	-2.20508846547611	0.645	0.634	0.362423799837917	AFPvsHep	UGT2B7
MSRB2	0.00024190382381602	-2.20374707852274	0.361	0.387	1	AFPvsHep	MSRB2
LCAT	3.40284327488866e-05	-2.20119539199822	0.333	0.415	0.631329512790094	AFPvsHep	LCAT
LSM8	0.000121431267228392	-2.20018171487256	0.131	0.191	1	AFPvsHep	LSM8
MON2	0.0205419476483094	-2.19944056333822	0.049	0.098	1	AFPvsHep	MON2
C17orf89	0.0012895727223196	-2.19268229322923	0.361	0.481	1	AFPvsHep	C17orf89
TUFM	8.93123370874965e-06	-2.19031402768226	0.322	0.473	0.168514517616688	AFPvsHep	TUFM
CMSS1	0.0107064983587902	-2.17999105566736	0.148	0.161	1	AFPvsHep	CMSS1
FOSB	0.159751166947078	-2.17545458326799	0.087	0.14	1	AFPvsHep	FOSB
YIF1A	0.00298723373761276	-2.171051841705	0.273	0.339	1	AFPvsHep	YIF1A
EEF1B2	1.01586930780299e-05	-2.1697167824253	0.667	0.662	0.191450729748552	AFPvsHep	EEF1B2
SAA4	0.000518302241521784	-2.16757437228956	0.842	0.877	1	AFPvsHep	SAA4
SEC16B	0.0104290003512131	-2.1641547071852	0.126	0.173	1	AFPvsHep	SEC16B
GADD45G	5.81330682082459e-05	-2.16304276807708	0.317	0.384	1	AFPvsHep	GADD45G
CYP2A7	0.00288683980656527	-2.16283813631058	0.06	0.137	1	AFPvsHep	CYP2A7
NUDT8	0.000804725516247122	-2.15987969047759	0.262	0.39	1	AFPvsHep	NUDT8
ATF4	0.000107181532080457	-2.15511537367677	0.29	0.397	1	AFPvsHep	ATF4
TMED2	0.00108722330617778	-2.15370828499902	0.634	0.691	1	AFPvsHep	TMED2
ATP5O	2.46839934341181e-10	-2.15352959188859	0.448	0.526	4.88594966034933e-06	AFPvsHep	ATP5O
ZFAND6	0.034283689062993	-2.15175852818297	0.279	0.332	1	AFPvsHep	ZFAND6
SRSF3	2.28002405177309e-10	-2.14173731502904	0.219	0.385	4.51353561289001e-06	AFPvsHep	SRSF3
ATP5D	0.000137825636847286	-2.1401701656397	0.727	0.766	1	AFPvsHep	ATP5D
APRT	0.000940745663601013	-2.13556383633991	0.464	0.501	1	AFPvsHep	APRT
PSMB4	5.5611315646246e-05	-2.12552366848009	0.273	0.32	1	AFPvsHep	PSMB4
PEPD	0.000528110038745625	-2.12204406336774	0.29	0.362	1	AFPvsHep	PEPD
STAU1	0.0116698090666569	-2.10529771619582	0.322	0.339	1	AFPvsHep	STAU1
CD302	0.000841298696907538	-2.09926307631892	0.459	0.544	1	AFPvsHep	CD302
TNIP1	0.000746602449379258	-2.09422247026886	0.131	0.162	1	AFPvsHep	TNIP1
LGR4	0.0223382201225212	-2.09261919132171	0.12	0.157	1	AFPvsHep	LGR4
RIOK3	0.00266979604416782	-2.07118620029655	0.202	0.224	1	AFPvsHep	RIOK3
RBM39	0.001060461575284	-2.07078814418936	0.35	0.396	1	AFPvsHep	RBM39
LMAN1	3.94474662046297e-05	-2.06383392271937	0.475	0.592	0.730527626643538	AFPvsHep	LMAN1
HMGCS1	5.5208879623375e-06	-2.06276611656063	0.235	0.37	0.104637389550183	AFPvsHep	HMGCS1
PRDX1	0.0001158128353088	-2.06239964124595	0.743	0.732	1	AFPvsHep	PRDX1
CYP3A4	2.26171026839751e-05	-2.06122374806837	0.727	0.627	0.42183158215882	AFPvsHep	CYP3A4
MYL12A	3.35417095835525e-06	-2.05964657483441	0.383	0.448	0.063873477559959	AFPvsHep	MYL12A
RPL3	0.00233376229166617	-2.04759686834173	0.891	0.904	1	AFPvsHep	RPL3
TMED10	6.53860430522626e-05	-2.03388309552307	0.443	0.546	1	AFPvsHep	TMED10
CCNL1	0.00644705474408419	-2.02139324457957	0.169	0.224	1	AFPvsHep	CCNL1
MRPS11	2.26627679126054e-05	-2.01746137955706	0.137	0.227	0.42266062157009	AFPvsHep	MRPS11
CA2	3.35779074487795e-06	-2.01722878700618	0.251	0.3	0.0639390513639659	AFPvsHep	CA2
EEF1D	0.000165307643755442	-2.01329216554881	0.683	0.76	1	AFPvsHep	EEF1D
FIS1	8.67128007862394e-06	-2.01288206793832	0.492	0.565	0.16365306892387	AFPvsHep	FIS1
COPG1	0.000200652901068709	-2.01244532601765	0.093	0.151	1	AFPvsHep	COPG1
YWHAE	0.00122883438634253	-2.01086401969458	0.437	0.522	1	AFPvsHep	YWHAE
RPL36A	9.69205189076527e-05	-2.00704369299389	0.667	0.713	1	AFPvsHep	RPL36A
NDUFV2	0.00013029103719118	-2.00529639262393	0.454	0.512	1	AFPvsHep	NDUFV2
ERH	0.000215103586736143	-2.00246151799689	0.355	0.426	1	AFPvsHep	ERH
MRPS26	0.00010916218975935	-1.99907996896987	0.197	0.269	1	AFPvsHep	MRPS26
VPS29	2.24767041570274e-05	-1.99581716027957	0.295	0.319	0.419302916049346	AFPvsHep	VPS29
ITIH3	9.12839447628309e-10	-1.99458761792588	0.749	0.865	1.80322304484496e-05	AFPvsHep	ITIH3
KNG1	0.0127259750145886	-1.98874646738978	0.891	0.937	1	AFPvsHep	KNG1
PNISR	0.000485707224737092	-1.98577726240953	0.158	0.258	1	AFPvsHep	PNISR
BLOC1S1	1.16494689675773e-09	-1.98567762836824	0.459	0.557	2.30053713171717e-05	AFPvsHep	BLOC1S1
FOS	3.90048436447838e-05	-1.98474273109822	0.158	0.279	0.722525723675976	AFPvsHep	FOS
SDC4	0.000669088781049276	-1.98393725018468	0.339	0.466	1	AFPvsHep	SDC4
PHB2	0.00113078235363423	-1.98196724205424	0.262	0.369	1	AFPvsHep	PHB2
A1BG	0.00144385338089473	-1.97708893683586	0.82	0.889	1	AFPvsHep	A1BG
BIVM	0.000864194390122421	-1.97448754548478	0.082	0.098	1	AFPvsHep	BIVM
AP2M1	0.026410577574107	-1.97360721559961	0.202	0.199	1	AFPvsHep	AP2M1
SERPINF1	0.000128327899078607	-1.97333464309059	0.672	0.761	1	AFPvsHep	SERPINF1
TALDO1	0.000710710256365435	-1.96802491440263	0.262	0.311	1	AFPvsHep	TALDO1
DCXR	5.23039527036897e-08	-1.96598323978476	0.967	0.95	0.00102154850025576	AFPvsHep	DCXR
RDH11	9.19476592857638e-09	-1.95877063962985	0.235	0.382	0.000180566813305383	AFPvsHep	RDH11
SOCS2	0.166786670771785	-1.95705653145577	0.038	0.032	1	AFPvsHep	SOCS2
AGPAT2	0.000109542100757533	-1.95413077758823	0.339	0.448	1	AFPvsHep	AGPAT2
GJB1	0.000794993294835894	-1.95398436870045	0.481	0.509	1	AFPvsHep	GJB1
NACA	0.000232775752062886	-1.95352758014079	0.71	0.729	1	AFPvsHep	NACA
AK4	5.3435493999992e-06	-1.95100711867611	0.404	0.462	0.101313696623985	AFPvsHep	AK4
APOPT1	0.010752356535335	-1.93780841499185	0.137	0.14	1	AFPvsHep	APOPT1
SERPINA11	0.00775992401553497	-1.93758769081788	0.421	0.453	1	AFPvsHep	SERPINA11
HSPE1	7.60685677707851e-06	-1.93744840488356	0.76	0.794	0.14375437937323	AFPvsHep	HSPE1
UQCC2	7.72787314967147e-06	-1.93135091540144	0.246	0.344	0.146025891036192	AFPvsHep	UQCC2
KLF9	0.00110414057452641	-1.92989619730009	0.273	0.35	1	AFPvsHep	KLF9
NDUFAF1	0.000544175281821949	-1.92858044206935	0.06	0.078	1	AFPvsHep	NDUFAF1
PRAP1	0.000224628703419161	-1.92373725101925	0.76	0.763	1	AFPvsHep	PRAP1
MVD	2.1121009859696e-06	-1.91358651812175	0.049	0.179	0.0403453530339913	AFPvsHep	MVD
HADH	0.000155060980569203	-1.91088439435961	0.404	0.484	1	AFPvsHep	HADH
ALDH1A1	1.124855754397e-07	-1.90827638449009	0.71	0.689	0.00218941924035831	AFPvsHep	ALDH1A1
DUSP1	3.10592526674284e-05	-1.9048613441535	0.377	0.525	0.57683244053948	AFPvsHep	DUSP1
TCEA3	0.000620322572790897	-1.90062506169568	0.344	0.406	1	AFPvsHep	TCEA3
CISD3	0.000279576442018914	-1.89769656913106	0.639	0.695	1	AFPvsHep	CISD3
S100A9	0.105205626526974	-1.89764893408787	0.049	0.072	1	AFPvsHep	S100A9
SULT1A2	0.0226002045108948	-1.88911580021517	0.142	0.178	1	AFPvsHep	SULT1A2
C4BPA	1.48129798528565e-06	-1.88639096569016	0.727	0.851	0.0283668564182203	AFPvsHep	C4BPA
CALU	0.000483432902826273	-1.88632027329213	0.071	0.142	1	AFPvsHep	CALU
NQO2	0.000420611141317128	-1.87796787370639	0.35	0.389	1	AFPvsHep	NQO2
HMGCR	9.85630196105179e-05	-1.87721422447547	0.049	0.148	1	AFPvsHep	HMGCR
INSIG1	9.43610788194157e-07	-1.87567776828929	0.557	0.714	0.018122988798057	AFPvsHep	INSIG1
SLC16A7	0.0300333886310192	-1.87072466047216	0.016	0.04	1	AFPvsHep	SLC16A7
C8G	0.0633831474654705	-1.86296672670523	0.754	0.827	1	AFPvsHep	C8G
KLF6	0.0018275524850854	-1.86286232956619	0.344	0.438	1	AFPvsHep	KLF6
COX5B	9.23669353433397e-06	-1.86210560359129	0.732	0.812	0.174204040057539	AFPvsHep	COX5B
TMEM120A	0.0434222544359054	-1.85708201456823	0.246	0.271	1	AFPvsHep	TMEM120A
RPL36AL	3.51209598779525e-09	-1.85481351172643	0.765	0.752	6.91566820956763e-05	AFPvsHep	RPL36AL
A2M	2.96437914736422e-08	-1.85448786581029	0.492	0.656	0.000580099355347705	AFPvsHep	A2M
ABCD3	0.0223927451036377	-1.85405180705858	0.219	0.272	1	AFPvsHep	ABCD3
PPM1A	0.00454921510461704	-1.85255357383353	0.153	0.189	1	AFPvsHep	PPM1A
PSTPIP2	0.0942680423075758	-1.85037598119257	0.016	0.048	1	AFPvsHep	PSTPIP2
AHSG	0.0226139964036532	-1.84595440545983	0.798	0.851	1	AFPvsHep	AHSG
FDPS	0.000257077721303617	-1.84528703621235	0.262	0.407	1	AFPvsHep	FDPS
EBPL	0.00223022207878082	-1.84105713466602	0.388	0.497	1	AFPvsHep	EBPL
ZNF706	3.63696845133342e-06	-1.83915668220477	0.164	0.286	0.0692115096288749	AFPvsHep	ZNF706
EDF1	0.000911789633957011	-1.83755492923093	0.699	0.759	1	AFPvsHep	EDF1
ARPC3	0.0101863012935765	-1.8323739489199	0.284	0.324	1	AFPvsHep	ARPC3
ARL6IP5	0.000570771001090916	-1.82998233431632	0.126	0.187	1	AFPvsHep	ARL6IP5
UBC	0.00347472259349537	-1.82595653398282	0.492	0.602	1	AFPvsHep	UBC
ORM1	0.331423503720696	-1.82141965783911	1	1	1	AFPvsHep	ORM1
CES2	3.2856171343665e-06	-1.81915102265704	0.568	0.69	0.0625877207925474	AFPvsHep	CES2
CD4	0.0408817776389524	-1.81814141050893	0.022	0.067	1	AFPvsHep	CD4
GAPDH	0.000322310030414025	-1.81684766212771	0.885	0.899	1	AFPvsHep	GAPDH
CTSC	0.000174639122554261	-1.81680715207821	0.016	0.048	1	AFPvsHep	CTSC
CFB	1.82806717516886e-05	-1.8057735865678	0.333	0.408	0.3421044911611	AFPvsHep	CFB
COA3	1.78874608764075e-05	-1.80225862452036	0.459	0.569	0.334924817449854	AFPvsHep	COA3
UQCR10	3.33113163428843e-06	-1.80040572560582	0.825	0.812	0.0634447331066574	AFPvsHep	UQCR10
MFSD2A	0.0116892199480419	-1.79978034811675	0.464	0.504	1	AFPvsHep	MFSD2A
JTB	0.00132258423828305	-1.79888827529769	0.492	0.54	1	AFPvsHep	JTB
C5	7.32789372532838e-05	-1.79887516402733	0.596	0.69	1	AFPvsHep	C5
NDUFA12	0.0055531373879067	-1.79686731347662	0.306	0.303	1	AFPvsHep	NDUFA12
BCAP31	0.00329853726695087	-1.79648281244248	0.35	0.423	1	AFPvsHep	BCAP31
SDHC	0.000603058014710966	-1.79536219395996	0.421	0.456	1	AFPvsHep	SDHC
SYAP1	3.14551880504896e-06	-1.7945469125159	0.35	0.417	0.0599347153114029	AFPvsHep	SYAP1
RPL35A	6.82468408527247e-07	-1.79156307204362	0.891	0.873	0.0131334220536983	AFPvsHep	RPL35A
JUN	0.00531207449833982	-1.79050184015669	0.224	0.293	1	AFPvsHep	JUN
ETFB	0.000828606086931861	-1.78954798476596	0.809	0.799	1	AFPvsHep	ETFB
FKBP2	4.12113838408474e-06	-1.78947837497954	0.678	0.746	0.0783057504359941	AFPvsHep	FKBP2
SPTBN1	0.000426786224377599	-1.78725707957185	0.268	0.392	1	AFPvsHep	SPTBN1
IGFBP7	0.107446336651255	-1.78591097638691	0.016	0.037	1	AFPvsHep	IGFBP7
SERPINF2	6.03011980573049e-07	-1.78372716011157	0.727	0.866	0.0116146137578175	AFPvsHep	SERPINF2
IGHA1	0.0293210339192693	-1.78235288013481	0.033	0.084	1	AFPvsHep	IGHA1
C20orf24	0.00547071423235191	-1.77772570363265	0.366	0.44	1	AFPvsHep	C20orf24
HTATIP2	0.000303007522485982	-1.7731401758665	0.137	0.194	1	AFPvsHep	HTATIP2
PRDM2	0.0259896931497892	-1.77284089260183	0.033	0.051	1	AFPvsHep	PRDM2
CLK4	0.0513512064464657	-1.77212991848775	0.027	0.038	1	AFPvsHep	CLK4
AZGP1	0.000153805239993485	-1.77162213256398	0.978	0.974	1	AFPvsHep	AZGP1
KIF13B	0.0252835921019875	-1.76861223141551	0.022	0.053	1	AFPvsHep	KIF13B
ZNF688	7.16013101958973e-06	-1.76811883751075	0.033	0.064	0.135390917449422	AFPvsHep	ZNF688
PRODH2	9.81521766058762e-05	-1.76756886233082	0.295	0.344	1	AFPvsHep	PRODH2
ANAPC16	1.01623542708069e-09	-1.76565228833388	0.557	0.623	2.00726821556977e-05	AFPvsHep	ANAPC16
OXLD1	0.00139038307327538	-1.76495179277088	0.098	0.148	1	AFPvsHep	OXLD1
PPP1R12B	0.0197329240255694	-1.76166085225174	0.016	0.03	1	AFPvsHep	PPP1R12B
RUFY1	0.0561796835650293	-1.76055350357283	0.016	0.043	1	AFPvsHep	RUFY1
EIF4E	0.000102523122760606	-1.76015778637779	0.169	0.193	1	AFPvsHep	EIF4E
IFNAR2	0.00291433283023048	-1.7596819376931	0.011	0.058	1	AFPvsHep	IFNAR2
AKIRIN1	0.000626855788426149	-1.75636724816265	0.049	0.103	1	AFPvsHep	AKIRIN1
PSMD8	1.87593269184514e-05	-1.75525487395236	0.23	0.276	0.350968247317307	AFPvsHep	PSMD8
C4orf48	0.0467876833578613	-1.75375241416233	0.011	0.031	1	AFPvsHep	C4orf48
HMGB1	7.67249139276065e-07	-1.75238850371995	0.792	0.74	0.0147565026956966	AFPvsHep	HMGB1
GLYATL1	0.000169745277215633	-1.75102151691181	0.355	0.448	1	AFPvsHep	GLYATL1
SC5D	7.66092854238263e-10	-1.75078190990427	0.197	0.387	1.51402930783108e-05	AFPvsHep	SC5D
SLC22A5	0.0194346843441045	-1.74965419189308	0	0.027	1	AFPvsHep	SLC22A5
APLP2	0.00019559339900816	-1.74943733702551	0.557	0.678	1	AFPvsHep	APLP2
UQCRC2	0.00782394317410862	-1.74695197557409	0.251	0.27	1	AFPvsHep	UQCRC2
PHKA1	0.563707970795201	-1.746876714876	0	0.006	1	AFPvsHep	PHKA1
ALDH3A2	0.00450942000381614	-1.74655037209135	0.24	0.279	1	AFPvsHep	ALDH3A2
SPINK1	0.00400181904459885	-1.74585041066412	0.65	0.7	1	AFPvsHep	SPINK1
ANO5	0.450861459447137	-1.74417684301555	0.005	0.017	1	AFPvsHep	ANO5
SEPT8	0.0284881798775818	-1.74391020050617	0.011	0.027	1	AFPvsHep	SEPT8
KIAA0232	0.0200094506304959	-1.74139199383676	0.06	0.12	1	AFPvsHep	KIAA0232
CDS2	0.00129871957882568	-1.74115740615687	0.033	0.061	1	AFPvsHep	CDS2
FAM214A	0.00654161469224958	-1.7407769128019	0.071	0.108	1	AFPvsHep	FAM214A
USP53	0.00164003913914762	-1.74005136267683	0.044	0.087	1	AFPvsHep	USP53
CSNK2B	1.34679249440302e-06	-1.73990836013638	0.235	0.279	0.0258031974002675	AFPvsHep	CSNK2B
DNAJC22	0.0229739839045034	-1.7392804054681	0.071	0.123	1	AFPvsHep	DNAJC22
MYL5	0.0685595591773046	-1.73700892662546	0.033	0.054	1	AFPvsHep	MYL5
DDX60L	0.41949949488797	-1.7365545096266	0.005	0.018	1	AFPvsHep	DDX60L
TOPORS-AS1	0.0143982948859422	-1.73536241095466	0.06	0.103	1	AFPvsHep	TOPORS-AS1
EIF1	3.92581439057542e-09	-1.73327120067048	0.836	0.855	7.72796562784772e-05	AFPvsHep	EIF1
MRPL55	2.83608622649645e-08	-1.73277590207111	0.426	0.453	0.000555078796249885	AFPvsHep	MRPL55
SPP1	0.460582255182405	-1.73102514321865	0	0.007	1	AFPvsHep	SPP1
TAX1BP1	1.38839875140977e-05	-1.73102210567542	0.191	0.258	0.260796821464812	AFPvsHep	TAX1BP1
NPR2	0.55287162725988	-1.73095848091916	0.005	0.014	1	AFPvsHep	NPR2
ZNF17	0.657013966008481	-1.72946395250135	0	0.005	1	AFPvsHep	ZNF17
AGXT	0.000127988414862036	-1.72798366339388	0.934	0.937	1	AFPvsHep	AGXT
ANKRD50	0.176912170522295	-1.72687689038794	0.005	0.027	1	AFPvsHep	ANKRD50
CLTA	8.14543104452544e-05	-1.72374596153271	0.273	0.341	1	AFPvsHep	CLTA
LMBRD2	0.0116331052059693	-1.72331736737984	0.066	0.085	1	AFPvsHep	LMBRD2
PIK3C2B	0.529670755057329	-1.72258315909283	0.005	0.016	1	AFPvsHep	PIK3C2B
CDC42SE2	0.0576105070454999	-1.71932098259699	0.049	0.099	1	AFPvsHep	CDC42SE2
P2RY2	0.049092857335848	-1.71816094777852	0.011	0.016	1	AFPvsHep	P2RY2
LINC01473	0.731078819677556	-1.71798725386002	0.005	0.008	1	AFPvsHep	LINC01473
XYLT2	0.462848552471803	-1.71686192245754	0.011	0.023	1	AFPvsHep	XYLT2
ZNF100	0.519942293713925	-1.71641236526841	0.005	0.003	1	AFPvsHep	ZNF100
PCMTD2	0.00110579118167851	-1.71521989940629	0.033	0.107	1	AFPvsHep	PCMTD2
HBA2	0.0149825706238279	-1.71504801064507	0.027	0.081	1	AFPvsHep	HBA2
IMMT	0.000295986733262744	-1.71477537513777	0.104	0.171	1	AFPvsHep	IMMT
EGR2	0.745057618475762	-1.71150218562172	0.005	0.007	1	AFPvsHep	EGR2
RPL37	0.00269854486788537	-1.71087364902764	0.934	0.931	1	AFPvsHep	RPL37
MRPL27	0.00503542588002381	-1.71016366322037	0.344	0.413	1	AFPvsHep	MRPL27
WDR11	0.000273034679081021	-1.7076906070091	0.071	0.094	1	AFPvsHep	WDR11
RIOK1	0.050622093319142	-1.70355911465644	0.011	0.03	1	AFPvsHep	RIOK1
REEP5	1.46969845929138e-08	-1.70256498856122	0.257	0.389	0.000288149079928667	AFPvsHep	REEP5
TSPAN13	0.00263466280193328	-1.70180340068268	0.022	0.074	1	AFPvsHep	TSPAN13
ZNF516	0.228927665676672	-1.70072941868248	0.016	0.033	1	AFPvsHep	ZNF516
ARHGAP17	0.0976086678942941	-1.70043602214293	0.016	0.021	1	AFPvsHep	ARHGAP17
PLGLB2	9.66581724375531e-08	-1.70027216627886	0.158	0.187	0.00188290119908354	AFPvsHep	PLGLB2
MAD1L1	0.125856779022454	-1.69487722339386	0.071	0.098	1	AFPvsHep	MAD1L1
CEP63	0.0408466292949209	-1.69468398892089	0.033	0.05	1	AFPvsHep	CEP63
EIF3K	0.031525242415909	-1.69317774094616	0.426	0.461	1	AFPvsHep	EIF3K
SMAD2	0.000161373149546856	-1.69271334393601	0.066	0.077	1	AFPvsHep	SMAD2
ZNF784	0.446074109014251	-1.69116218622361	0.016	0.02	1	AFPvsHep	ZNF784
HP	0.0500439521176549	-1.69080156658915	1	1	1	AFPvsHep	HP
PGM2	0.315950010296251	-1.69042979791522	0.022	0.027	1	AFPvsHep	PGM2
PGRMC1	0.000234341688306838	-1.69018175318058	0.568	0.686	1	AFPvsHep	PGRMC1
BMI1	0.00646364929085565	-1.68979001809339	0.044	0.087	1	AFPvsHep	BMI1
IGFBP4	0.000119682532392234	-1.68875782710983	0.59	0.688	1	AFPvsHep	IGFBP4
SLF2	0.0121588532727417	-1.686346787429	0.016	0.04	1	AFPvsHep	SLF2
TRIB1	6.30808535809893e-06	-1.68446258646421	0.208	0.281	0.119424671999529	AFPvsHep	TRIB1
SLC22A1	0.000492911765232595	-1.68276519468057	0.781	0.83	1	AFPvsHep	SLC22A1
VAMP3	0.010183844450417	-1.68160118292678	0.06	0.106	1	AFPvsHep	VAMP3
NDUFS2	9.30034870850541e-08	-1.68122400444726	0.383	0.407	0.00181217294585228	AFPvsHep	NDUFS2
DYRK1A	0.10902141978933	-1.68017570553493	0.022	0.053	1	AFPvsHep	DYRK1A
ATF7IP	0.0575213497482441	-1.67898888493476	0.049	0.086	1	AFPvsHep	ATF7IP
RPS4Y1	3.28358892126928e-05	-1.67854532899929	0.011	0.08	0.609466939676792	AFPvsHep	RPS4Y1
CTSD	4.8887226237993e-10	-1.67826335600192	0.536	0.753	9.6679378608255e-06	AFPvsHep	CTSD
SLIRP	7.4777033187527e-06	-1.67774260837752	0.694	0.755	0.141343548131064	AFPvsHep	SLIRP
TMEM219	0.000951761274951082	-1.67769073621757	0.24	0.354	1	AFPvsHep	TMEM219
ETFA	0.00334108751718376	-1.67749543204974	0.497	0.552	1	AFPvsHep	ETFA
PRRG1	0.033154210745638	-1.67741237698429	0.016	0.05	1	AFPvsHep	PRRG1
SHFM1	0.000891767591281547	-1.67644284817288	0.721	0.765	1	AFPvsHep	SHFM1
KPNA4	0.00795943781318582	-1.67515905973026	0.077	0.098	1	AFPvsHep	KPNA4
PIAS2	0.0246349339569552	-1.67396237619632	0.044	0.064	1	AFPvsHep	PIAS2
DEPDC7	0.0623403247239517	-1.67257438504773	0.044	0.066	1	AFPvsHep	DEPDC7
DPM2	0.675810843751941	-1.67191790457222	0.087	0.092	1	AFPvsHep	DPM2
SOD1	3.3958894685156e-06	-1.67084758333067	0.956	0.941	0.0646611313700055	AFPvsHep	SOD1
TMEM176B	5.37519942443254e-05	-1.67016305780827	0.749	0.842	0.990918013894139	AFPvsHep	TMEM176B
HMBS	0.0422460236795392	-1.66986479035987	0.033	0.07	1	AFPvsHep	HMBS
MBD1	0.0871973045227714	-1.6685645660116	0.027	0.053	1	AFPvsHep	MBD1
HTRA1	2.12008763238567e-05	-1.66749899316223	0.137	0.263	0.395820360966405	AFPvsHep	HTRA1
RAMP1	0.00164453145994316	-1.66616977323832	0.137	0.181	1	AFPvsHep	RAMP1
ASGR2	5.51995801342082e-08	-1.66249474898811	0.683	0.831	0.00107793740086082	AFPvsHep	ASGR2
GGH	0.0148590117403931	-1.66248613838763	0.301	0.366	1	AFPvsHep	GGH
MIER3	0.192202370848482	-1.66247818956237	0.027	0.027	1	AFPvsHep	MIER3
ADNP	0.0631458170858715	-1.65811853970297	0.049	0.079	1	AFPvsHep	ADNP
MT2A	0.308244975122433	-1.65805405170357	1	0.999	1	AFPvsHep	MT2A
RAB3GAP2	0.00779624209968655	-1.65711702834	0.044	0.07	1	AFPvsHep	RAB3GAP2
XPR1	0.0485625860909431	-1.6529482991157	0.027	0.035	1	AFPvsHep	XPR1
LYN	0.417361886271646	-1.65263738214951	0.027	0.036	1	AFPvsHep	LYN
STK26	0.483334887812202	-1.65212156607732	0.016	0.013	1	AFPvsHep	STK26
LBR	0.00329075233529919	-1.65166637120368	0.104	0.192	1	AFPvsHep	LBR
TARS	0.0186984242087378	-1.65096063970429	0.142	0.206	1	AFPvsHep	TARS
ITIH2	0.000257403630690237	-1.65036409049381	0.634	0.658	1	AFPvsHep	ITIH2
SSBP1	3.69403407052008e-05	-1.64976722038434	0.29	0.4	0.684689214970898	AFPvsHep	SSBP1
SRSF2	3.44782680132742e-05	-1.64888537253784	0.202	0.294	0.639640828182262	AFPvsHep	SRSF2
BLOC1S4	0.192243474524046	-1.64881817572654	0.044	0.064	1	AFPvsHep	BLOC1S4
CYB5B	0.00685036922646115	-1.64727015274264	0.093	0.14	1	AFPvsHep	CYB5B
PKD2	0.58552150582253	-1.64705844464453	0.027	0.032	1	AFPvsHep	PKD2
HBB	0.111027837673419	-1.64451545909019	0.066	0.12	1	AFPvsHep	HBB
MAPK1	0.000135622725871839	-1.64217576650969	0.077	0.172	1	AFPvsHep	MAPK1
RPS6KC1	0.00303564162265934	-1.64156722252021	0.044	0.026	1	AFPvsHep	RPS6KC1
USP48	0.0792385626327126	-1.64027987372722	0.033	0.064	1	AFPvsHep	USP48
MORF4L1	1.35974135276493e-07	-1.63855333627165	0.475	0.54	0.00264388108631612	AFPvsHep	MORF4L1
CLU	0.00116874785082063	-1.63494558925564	0.973	0.986	1	AFPvsHep	CLU
RAPGEF6	0.0999182538088752	-1.63405520198428	0.016	0.017	1	AFPvsHep	RAPGEF6
LYPLA1	4.06225383390347e-06	-1.62955651845544	0.153	0.282	0.0772112586210032	AFPvsHep	LYPLA1
ZNF652	0.0365493310189286	-1.62808144294526	0.066	0.113	1	AFPvsHep	ZNF652
KIAA1033	0.040227079154974	-1.62657639444976	0.055	0.085	1	AFPvsHep	KIAA1033
CCT8	0.00655440595034543	-1.62651350515559	0.082	0.14	1	AFPvsHep	CCT8
AADAT	0.0354022380715354	-1.6253701282662	0.044	0.088	1	AFPvsHep	AADAT
HPS1	0.0823883216870292	-1.62388294720214	0.044	0.075	1	AFPvsHep	HPS1
TXN	3.20409230142456e-07	-1.62365746297451	0.743	0.722	0.00619991860325652	AFPvsHep	TXN
PARP14	0.0282834246723626	-1.62339722768054	0.06	0.091	1	AFPvsHep	PARP14
LAPTM4B	0.422160215319167	-1.62187916603906	0.06	0.082	1	AFPvsHep	LAPTM4B
LAMTOR4	0.0004050594653849	-1.61828057383916	0.328	0.458	1	AFPvsHep	LAMTOR4
SUB1	7.32646544724559e-05	-1.61818274891782	0.432	0.559	1	AFPvsHep	SUB1
RNPS1	0.083694792491352	-1.61666232812933	0.082	0.103	1	AFPvsHep	RNPS1
XPO6	0.03444440741548	-1.61458379040574	0.033	0.048	1	AFPvsHep	XPO6
FKBP11	0.00240170618077089	-1.61281602324285	0.12	0.216	1	AFPvsHep	FKBP11
SLC38A2	0.00215206578562937	-1.61219650714358	0.388	0.475	1	AFPvsHep	SLC38A2
IREB2	0.0215221647617986	-1.60910777994743	0.066	0.118	1	AFPvsHep	IREB2
C1R	8.0951773505094e-07	-1.60870131013264	0.814	0.919	0.0155645974918244	AFPvsHep	C1R
DYNC1I2	0.00127103500173329	-1.60753685664969	0.251	0.326	1	AFPvsHep	DYNC1I2
AP3B1	0.0879634878069128	-1.60613533900931	0.027	0.049	1	AFPvsHep	AP3B1
MAGEF1	0.010067849272189	-1.60538475406322	0.044	0.079	1	AFPvsHep	MAGEF1
AJUBA	0.30547390036706	-1.60396093666356	0.027	0.05	1	AFPvsHep	AJUBA
IPO5	0.0319475866432086	-1.60395243152023	0.087	0.12	1	AFPvsHep	IPO5
JMJD1C	0.00628455328190212	-1.60246270861155	0.038	0.11	1	AFPvsHep	JMJD1C
RPL14	2.1211275548584e-08	-1.60059552764364	0.743	0.794	0.000415422831619018	AFPvsHep	RPL14
RRAS2	0.167179571848797	-1.59625664287525	0.055	0.092	1	AFPvsHep	RRAS2
DHCR24	2.08927003182855e-10	-1.59524300829874	0.694	0.861	4.13696359002372e-06	AFPvsHep	DHCR24
ORM2	0.0278992057542313	-1.59452439442231	0.989	0.984	1	AFPvsHep	ORM2
WRB	0.140657868029646	-1.58986791991355	0.055	0.093	1	AFPvsHep	WRB
PON1	0.00109559810056364	-1.58864138126721	0.536	0.587	1	AFPvsHep	PON1
SLC15A1	0.0111983596351468	-1.58787593270383	0.06	0.095	1	AFPvsHep	SLC15A1
KIF5B	0.0128962279226632	-1.58665729363723	0.082	0.129	1	AFPvsHep	KIF5B
UBE2J1	0.0202931700982724	-1.58484405341416	0.066	0.122	1	AFPvsHep	UBE2J1
MAP2K7	0.0393540148273738	-1.58352958785218	0.066	0.063	1	AFPvsHep	MAP2K7
EEF2K	0.120734851862447	-1.58221841889277	0.027	0.052	1	AFPvsHep	EEF2K
MTDH	0.00266542717274879	-1.58105402135485	0.508	0.605	1	AFPvsHep	MTDH
WDR1	0.00343193450398041	-1.57899646802215	0.131	0.182	1	AFPvsHep	WDR1
PET100	9.92492340323884e-05	-1.5788196134357	0.656	0.675	1	AFPvsHep	PET100
PHKG1	3.48842527397247e-05	-1.57766214389392	0.038	0.11	0.647102888321894	AFPvsHep	PHKG1
UBB	0.000777412179554232	-1.5773572406283	0.809	0.812	1	AFPvsHep	UBB
PCTP	0.000726947847408249	-1.5766392489071	0.087	0.191	1	AFPvsHep	PCTP
CYP2C9	0.0036107187506321	-1.57545410461411	0.88	0.844	1	AFPvsHep	CYP2C9
NSA2	0.0010687508716416	-1.57443223643328	0.339	0.402	1	AFPvsHep	NSA2
DCAF13	0.0222270823467281	-1.57404056577257	0.055	0.049	1	AFPvsHep	DCAF13
MIEF1	0.0462186952753639	-1.57150228530739	0.077	0.136	1	AFPvsHep	MIEF1
FGG	0.501736576587713	-1.5703704886259	0.989	0.996	1	AFPvsHep	FGG
NMRAL1	1.70712867029398e-06	-1.56802438848699	0.131	0.19	0.0326505429480427	AFPvsHep	NMRAL1
FBRSL1	0.0631823996580993	-1.56703099774857	0.049	0.065	1	AFPvsHep	FBRSL1
ST6GAL1	5.69812896114437e-05	-1.56551310944056	0.607	0.725	1	AFPvsHep	ST6GAL1
CHCHD2	4.70731517278034e-05	-1.56533938828428	0.596	0.703	0.869346966109073	AFPvsHep	CHCHD2
PIGM	0.0985277547396532	-1.56301429675952	0.049	0.063	1	AFPvsHep	PIGM
ERRFI1	9.10766944082576e-05	-1.56263259189728	0.705	0.692	1	AFPvsHep	ERRFI1
AMBP	0.0105002760438722	-1.56185698092784	1	0.997	1	AFPvsHep	AMBP
APOE	1.45809233996321e-05	-1.56179247309731	0.962	0.995	0.273742255904692	AFPvsHep	APOE
ARL5B	0.03244614557218	-1.56138216585719	0.077	0.119	1	AFPvsHep	ARL5B
PDZD8	0.00224861048015617	-1.55822477059383	0.093	0.152	1	AFPvsHep	PDZD8
CRP	6.61569394604211e-05	-1.55797856525154	0.65	0.778	1	AFPvsHep	CRP
APTX	0.104980258436372	-1.5579324532941	0.049	0.062	1	AFPvsHep	APTX
SSBP4	0.372958721669358	-1.55751443202886	0.022	0.035	1	AFPvsHep	SSBP4
H1FX	0.0222356454830052	-1.55734844012014	0.066	0.137	1	AFPvsHep	H1FX
TIMP1	0.00214639550167268	-1.55619354579783	0.115	0.194	1	AFPvsHep	TIMP1
SETD3	0.326189028431748	-1.55111544989054	0.055	0.081	1	AFPvsHep	SETD3
CP	1.62197712811294e-07	-1.54903809754991	0.76	0.884	0.00315020397822095	AFPvsHep	CP
EFHD2	0.0108158241828435	-1.54766020544815	0.06	0.062	1	AFPvsHep	EFHD2
CUL5	0.0536181353058518	-1.54568760519009	0.12	0.147	1	AFPvsHep	CUL5
EPHX1	0.0125715632209546	-1.54553163868366	0.71	0.697	1	AFPvsHep	EPHX1
LSS	5.25854210931165e-05	-1.54524536489241	0.077	0.192	0.969885506641441	AFPvsHep	LSS
TMEM97	1.06921123979975e-05	-1.54476801862031	0.208	0.328	0.201375244903884	AFPvsHep	TMEM97
TBX3	0.000103469248572477	-1.54442831155898	0.033	0.117	1	AFPvsHep	TBX3
MRPL46	2.04084848871372e-06	-1.54336727452629	0.235	0.24	0.0389924512253643	AFPvsHep	MRPL46
PPP2R5E	0.00612619689458082	-1.54154011623307	0.082	0.122	1	AFPvsHep	PPP2R5E
NDUFB3	0.000159837706012206	-1.54048075108268	0.399	0.454	1	AFPvsHep	NDUFB3
FAM49B	0.0169482266771449	-1.53760451502256	0.049	0.046	1	AFPvsHep	FAM49B
MBNL2	0.000185986447752745	-1.53563662665841	0.158	0.188	1	AFPvsHep	MBNL2
SSU72	4.23193673782194e-05	-1.53473315252965	0.257	0.306	0.782950615864438	AFPvsHep	SSU72
ZC3H13	2.9017049723574e-06	-1.53470022893692	0.322	0.466	0.0553239070029661	AFPvsHep	ZC3H13
GOLGA5	0.0502359168293578	-1.53237210852728	0.066	0.097	1	AFPvsHep	GOLGA5
CALR	0.000113266509428036	-1.53097850838364	0.585	0.71	1	AFPvsHep	CALR
MARCH5	0.0261157768369684	-1.52992424244851	0.077	0.102	1	AFPvsHep	MARCH5
NUTF2	0.0896110875214651	-1.52956168884786	0.066	0.065	1	AFPvsHep	NUTF2
ESD	0.00456447255116643	-1.52915462942254	0.262	0.301	1	AFPvsHep	ESD
NFS1	0.132817335206603	-1.52594615991406	0.06	0.08	1	AFPvsHep	NFS1
SHTN1	0.00608821979941925	-1.52515257274975	0.087	0.135	1	AFPvsHep	SHTN1
GCAT	0.00342924987275307	-1.5245868069332	0.142	0.174	1	AFPvsHep	GCAT
NPTN	0.0339864647320734	-1.52409852258967	0.082	0.118	1	AFPvsHep	NPTN
RPAIN	0.176111933290755	-1.5236090763366	0.098	0.113	1	AFPvsHep	RPAIN
SCARB1	1.95397102528497e-08	-1.52074000722046	0.219	0.313	0.000382782923853325	AFPvsHep	SCARB1
RER1	0.000781370328457107	-1.51964690159771	0.393	0.444	1	AFPvsHep	RER1
RPS23	8.62837728112073e-06	-1.51945064365783	0.891	0.916	0.162851992803873	AFPvsHep	RPS23
ERBB2IP	0.00131687891740968	-1.51895995112123	0.077	0.165	1	AFPvsHep	ERBB2IP
GC	0.00957594762645993	-1.51723122772282	0.907	0.955	1	AFPvsHep	GC
GCGR	0.0253051841541901	-1.51586449159863	0.164	0.188	1	AFPvsHep	GCGR
APCS	2.13792326167413e-05	-1.51406773704633	0.978	0.971	0.399107514489327	AFPvsHep	APCS
MRPL50	0.00141392211367709	-1.51225195591345	0.066	0.121	1	AFPvsHep	MRPL50
CLOCK	0.303686983656556	-1.51120419545339	0.066	0.08	1	AFPvsHep	CLOCK
PSMB3	4.5596863158685e-05	-1.50930215021119	0.35	0.404	0.842538837446182	AFPvsHep	PSMB3
ARHGEF10L	0.0939998330803294	-1.50900128487532	0.093	0.123	1	AFPvsHep	ARHGEF10L
FCGRT	4.01076750838328e-06	-1.50664662216637	0.432	0.548	0.0762446903343662	AFPvsHep	FCGRT
ELF2	0.0316759294618532	-1.49853913921161	0.071	0.131	1	AFPvsHep	ELF2
MIB1	0.00315205180561527	-1.49645717152962	0.087	0.087	1	AFPvsHep	MIB1
TRAPPC1	6.84886466976181e-05	-1.49624709171265	0.257	0.302	1	AFPvsHep	TRAPPC1
ZBTB8OS	0.0131301493208908	-1.49593323765678	0.169	0.197	1	AFPvsHep	ZBTB8OS
ZNF148	0.00407513670779647	-1.49361863262547	0.049	0.114	1	AFPvsHep	ZNF148
MYC	0.0106264437212744	-1.49186603866089	0.066	0.074	1	AFPvsHep	MYC
SMARCA4	0.280589901385676	-1.49016644638405	0.055	0.061	1	AFPvsHep	SMARCA4
NRAS	0.237541499654719	-1.49015567935683	0.06	0.082	1	AFPvsHep	NRAS
ACAT1	2.91800890038596e-07	-1.48846049551226	0.732	0.717	0.00564926523114722	AFPvsHep	ACAT1
ARHGAP24	0.300245512606638	-1.48610136187716	0.027	0.027	1	AFPvsHep	ARHGAP24
COBLL1	1.78848346222479e-05	-1.48596351467608	0.29	0.293	0.334893528301593	AFPvsHep	COBLL1
LMO4	4.99818453417148e-05	-1.48337838338902	0.131	0.213	0.92221502839998	AFPvsHep	LMO4
TMEM37	0.000251555694797695	-1.48334040806638	0.306	0.381	1	AFPvsHep	TMEM37
UPF3A	0.00434376311541969	-1.48165890257754	0.109	0.182	1	AFPvsHep	UPF3A
SLC44A1	1.38144929174496e-09	-1.48151335587942	0.191	0.339	2.72629017725868e-05	AFPvsHep	SLC44A1
N4BP2	0.113101811622664	-1.47912124764994	0.044	0.059	1	AFPvsHep	N4BP2
ACSM2A	0.000140506269336651	-1.47871726060309	0.645	0.767	1	AFPvsHep	ACSM2A
PABPC4	0.00029400916630404	-1.47868962326753	0.208	0.33	1	AFPvsHep	PABPC4
SHARPIN	0.0516268968056356	-1.47684189385449	0.071	0.104	1	AFPvsHep	SHARPIN
FXYD1	3.40301032070687e-08	-1.47673725694553	0.645	0.676	0.000665526728420643	AFPvsHep	FXYD1
OSBP	0.00306799465039128	-1.47568356203318	0.131	0.18	1	AFPvsHep	OSBP
ZNF326	2.30985775127019e-05	-1.47535186848108	0.077	0.097	0.430742273456866	AFPvsHep	ZNF326
PECR	0.00311920301811513	-1.47531124002001	0.169	0.219	1	AFPvsHep	PECR
PFN1	0.000168980844513724	-1.47529458015175	0.699	0.722	1	AFPvsHep	PFN1
RAB21	0.0583398545088282	-1.47526339046432	0.115	0.161	1	AFPvsHep	RAB21
MAD2L1	0.582535614462214	-1.47445010936239	0.011	0.007	1	AFPvsHep	MAD2L1
ACTR3	0.0158260699975504	-1.47381603795103	0.115	0.186	1	AFPvsHep	ACTR3
RPS4X	6.05048090022677e-05	-1.47346840682637	0.88	0.862	1	AFPvsHep	RPS4X
EWSR1	0.00606897252755424	-1.47313607667159	0.131	0.188	1	AFPvsHep	EWSR1
LONP1	0.0136243686527981	-1.47305366811117	0.082	0.133	1	AFPvsHep	LONP1
MRPL3	0.00227870163730253	-1.47301344365707	0.109	0.139	1	AFPvsHep	MRPL3
HSD17B7	0.000390675548413643	-1.46703891499579	0.055	0.116	1	AFPvsHep	HSD17B7
NNMT	0.0217812512058551	-1.46639163367252	0.962	0.962	1	AFPvsHep	NNMT
ALDH1L1	5.14370342146786e-06	-1.46618114738024	0.678	0.714	0.0975657664984025	AFPvsHep	ALDH1L1
ATP5J2	2.06707328874856e-07	-1.46595332071581	0.661	0.684	0.00401012218017221	AFPvsHep	ATP5J2
NDUFB2	3.75982887600243e-06	-1.46434044981531	0.792	0.805	0.0715194648793183	AFPvsHep	NDUFB2
AGT	0.000491737730783057	-1.46316655831518	0.88	0.948	1	AFPvsHep	AGT
CASC4	0.0201860002700601	-1.46298904355684	0.126	0.19	1	AFPvsHep	CASC4
IGHM	0.000566937745079121	-1.46184282540382	0.016	0.08	1	AFPvsHep	IGHM
RPL19	0.001980184884864	-1.46110173040911	0.88	0.903	1	AFPvsHep	RPL19
FMR1	0.0637003256185119	-1.46041835907108	0.093	0.102	1	AFPvsHep	FMR1
HBA1	0.00682100661643266	-1.45952906558859	0.005	0.047	1	AFPvsHep	HBA1
RPS11	0.0112724722741667	-1.45755483145372	0.852	0.879	1	AFPvsHep	RPS11
TMED9	0.000154087855131811	-1.45694133813362	0.169	0.265	1	AFPvsHep	TMED9
SH3PXD2A	0.00360724097681594	-1.45454319607257	0.164	0.216	1	AFPvsHep	SH3PXD2A
HADHA	0.000339003253147606	-1.45263059566787	0.372	0.388	1	AFPvsHep	HADHA
CD14	0.000136658758272275	-1.45190815054426	0.437	0.513	1	AFPvsHep	CD14
RBP5	2.16283842780123e-07	-1.44933761226813	0.464	0.517	0.00419525769840604	AFPvsHep	RBP5
NFIA	6.36511336354703e-06	-1.44884012314037	0.448	0.517	0.120466135518491	AFPvsHep	NFIA
CAB39	0.0184256765710223	-1.44849611916138	0.044	0.083	1	AFPvsHep	CAB39
IDH1	9.32932706556612e-05	-1.44663975144113	0.459	0.544	1	AFPvsHep	IDH1
ENO1	1.02679802348844e-06	-1.44479136583798	0.393	0.547	0.0197134952529545	AFPvsHep	ENO1
ZYX	1.99375672835923e-05	-1.44378765297449	0.011	0.093	0.372692945232191	AFPvsHep	ZYX
HNMT	7.60651265675744e-09	-1.44244987788648	0.295	0.354	0.000149475580217941	AFPvsHep	HNMT
CHMP2B	0.0147317877072267	-1.44212732817462	0.093	0.153	1	AFPvsHep	CHMP2B
U2SURP	0.0109112474959738	-1.44200234534731	0.093	0.155	1	AFPvsHep	U2SURP
RPL24	0.0300532057369721	-1.44085253992334	0.825	0.851	1	AFPvsHep	RPL24
PPP1R1A	7.43835081999266e-10	-1.43984287131041	0.35	0.408	1.47019003957155e-05	AFPvsHep	PPP1R1A
COX7B	1.46500386073363e-08	-1.43983111617365	0.809	0.798	0.000287243306974042	AFPvsHep	COX7B
TMEM59	4.12949203797424e-05	-1.43950136771218	0.503	0.586	0.764286386388273	AFPvsHep	TMEM59
STRAP	0.000381193108084234	-1.43918948176625	0.164	0.209	1	AFPvsHep	STRAP
SLC27A5	1.57023145401609e-05	-1.43803917871143	0.557	0.648	0.294496909200718	AFPvsHep	SLC27A5
AKAP9	0.00105367971694077	-1.43774806388768	0.208	0.328	1	AFPvsHep	AKAP9
RPS2	0.0124782762827133	-1.43729931989375	0.874	0.884	1	AFPvsHep	RPS2
PGRMC2	0.000202166748136692	-1.43284203049556	0.186	0.286	1	AFPvsHep	PGRMC2
C2orf82	0.000145898598215222	-1.4317637610817	0.093	0.192	1	AFPvsHep	C2orf82
PCNXL4	0.141655186829014	-1.42210249193161	0.033	0.047	1	AFPvsHep	PCNXL4
HMGN2	0.00715418051988005	-1.42048052155785	0.23	0.312	1	AFPvsHep	HMGN2
TMEM192	0.00028818198910147	-1.41933024860707	0.137	0.198	1	AFPvsHep	TMEM192
COX5A	1.62528418254467e-05	-1.41897168088117	0.557	0.6	0.30469202570165	AFPvsHep	COX5A
ALKBH7	4.93994462863039e-05	-1.41631210817681	0.404	0.496	0.911617381767452	AFPvsHep	ALKBH7
TM7SF2	1.41181427376934e-06	-1.41569999566729	0.153	0.318	0.0270433024140516	AFPvsHep	TM7SF2
POLR2I	1.76290716662687e-07	-1.41512975993738	0.443	0.486	0.00342233168257274	AFPvsHep	POLR2I
LEPR	7.27027827062733e-05	-1.41506185759237	0.208	0.331	1	AFPvsHep	LEPR
PRMT2	0.00216012111411943	-1.41471691710039	0.033	0.096	1	AFPvsHep	PRMT2
NOC2L	0.263361578530869	-1.41307982921313	0.066	0.067	1	AFPvsHep	NOC2L
COPE	0.00155685042172542	-1.41115644857305	0.208	0.313	1	AFPvsHep	COPE
C2	4.50808741795551e-07	-1.40945813733174	0.432	0.597	0.00870331356910491	AFPvsHep	C2
SERBP1	1.42752604683896e-07	-1.40895392512803	0.497	0.539	0.00277468237724089	AFPvsHep	SERBP1
TIMP3	0.00120373553230938	-1.40266212093239	0.126	0.216	1	AFPvsHep	TIMP3
RPS19	0.00864712426942227	-1.40166194654425	0.962	0.946	1	AFPvsHep	RPS19
SQLE	9.68816413959183e-06	-1.39652437255321	0.044	0.157	0.182670334852004	AFPvsHep	SQLE
ACAA2	0.000462891461628305	-1.39359944993556	0.672	0.754	1	AFPvsHep	ACAA2
GLUD1	3.75467876446808e-06	-1.38645295687865	0.481	0.619	0.0714290088152408	AFPvsHep	GLUD1
TANC1	0.181280942302229	-1.38514184738562	0.011	0.026	1	AFPvsHep	TANC1
GABARAPL1	5.30944441323498e-07	-1.38417972630285	0.257	0.263	0.0102371397731584	AFPvsHep	GABARAPL1
EXOSC4	0.0272153182027781	-1.38015486149006	0.104	0.147	1	AFPvsHep	EXOSC4
CHMP4B	5.43773061272506e-06	-1.37810571425716	0.087	0.185	0.103083059225429	AFPvsHep	CHMP4B
BZW1	0.000249346335062174	-1.37753312588144	0.355	0.478	1	AFPvsHep	BZW1
NDUFA2	2.86988934747791e-05	-1.37341189016735	0.617	0.655	0.533569827483092	AFPvsHep	NDUFA2
MRPS16	3.40548463069321e-06	-1.37085435875804	0.29	0.334	0.0648404273683986	AFPvsHep	MRPS16
UQCR11	0.000301308988890113	-1.37046593983111	0.934	0.917	1	AFPvsHep	UQCR11
MGST1	3.70084540846479e-07	-1.36662629222622	0.989	0.977	0.00715336409002159	AFPvsHep	MGST1
RTP3	0.000176076153487526	-1.36451574716926	0.169	0.212	1	AFPvsHep	RTP3
NOP14	0.16574679998994	-1.36302407931494	0.066	0.069	1	AFPvsHep	NOP14
RPL11	5.96519208457421e-07	-1.36092800977495	0.951	0.93	0.0114913460317237	AFPvsHep	RPL11
HELZ	0.000460098567388794	-1.35985000465295	0.082	0.142	1	AFPvsHep	HELZ
OSGIN1	0.115048039928235	-1.35948929288899	0.148	0.192	1	AFPvsHep	OSGIN1
NUCB2	9.93011515340283e-05	-1.3574745766912	0.268	0.278	1	AFPvsHep	NUCB2
GNB2L1	0.00150021643175494	-1.35481960261114	0.732	0.756	1	AFPvsHep	GNB2L1
N4BP2L1	0.38551185437842	-1.35399309686907	0.169	0.175	1	AFPvsHep	N4BP2L1
EIF4A2	1.27636718150155e-05	-1.35249545328826	0.219	0.324	0.239931502778661	AFPvsHep	EIF4A2
ALAS1	0.000222988264526956	-1.3513800878755	0.344	0.415	1	AFPvsHep	ALAS1
PJA2	0.000617807466780669	-1.349099181994	0.191	0.234	1	AFPvsHep	PJA2
COA4	1.46015934385715e-07	-1.34816200928749	0.317	0.367	0.00283796570072075	AFPvsHep	COA4
DHRS7	0.00521659204667131	-1.34442764403146	0.295	0.332	1	AFPvsHep	DHRS7
FGB	0.0634631530988934	-1.34401336120182	0.989	0.998	1	AFPvsHep	FGB
DPP4	0.148510158631767	-1.34150412365095	0.082	0.101	1	AFPvsHep	DPP4
TST	0.00622607466680465	-1.3368775800381	0.546	0.605	1	AFPvsHep	TST
SLCO1B1	0.0142503365354425	-1.32897050327943	0.137	0.204	1	AFPvsHep	SLCO1B1
PABPC1	3.70829869952213e-06	-1.32869102937574	0.383	0.504	0.0705503827584086	AFPvsHep	PABPC1
DST	0.0123526100651291	-1.3284484340192	0.126	0.199	1	AFPvsHep	DST
ATP5E	0.00226505084078482	-1.32728475836828	0.956	0.962	1	AFPvsHep	ATP5E
DNAJC16	0.474191580301378	-1.3257964801796	0.055	0.058	1	AFPvsHep	DNAJC16
RPS12	8.75895066985803e-05	-1.32478117542238	0.962	0.962	1	AFPvsHep	RPS12
PSMB6	1.70215729957617e-07	-1.32393112661508	0.35	0.403	0.00330524904431701	AFPvsHep	PSMB6
MAOA	2.25340495066464e-05	-1.32262673653542	0.333	0.392	0.420305091397968	AFPvsHep	MAOA
ATP6V0D1	0.430954918432679	-1.31972716268746	0.104	0.135	1	AFPvsHep	ATP6V0D1
ELL2	0.000698715688678446	-1.31881317074925	0.251	0.313	1	AFPvsHep	ELL2
AKR7A3	1.25360082089976e-07	-1.31876659568149	0.251	0.265	0.00243875503697839	AFPvsHep	AKR7A3
FOXA2	0.00267453740483548	-1.31738498585276	0.131	0.163	1	AFPvsHep	FOXA2
PTGR1	1.47149745853359e-07	-1.31391781555038	0.721	0.722	0.00285956101116832	AFPvsHep	PTGR1
RPS13	2.52880713038082e-06	-1.31247007180907	0.902	0.882	0.0482521688547964	AFPvsHep	RPS13
SLC25A46	0.00797090784547535	-1.31193715091987	0.082	0.126	1	AFPvsHep	SLC25A46
SDSL	0.0343906393002046	-1.31091336785423	0.18	0.245	1	AFPvsHep	SDSL
F12	0.000149010649283898	-1.30662699566132	0.612	0.694	1	AFPvsHep	F12
SUMO1	2.16662576878393e-10	-1.30576268937083	0.344	0.387	4.2897023596153e-06	AFPvsHep	SUMO1
CYP2C18	0.000160936430356163	-1.30537651147555	0.191	0.275	1	AFPvsHep	CYP2C18
RPL28	0.00183879760720813	-1.30369364237181	0.934	0.914	1	AFPvsHep	RPL28
JPX	0.00373045907269524	-1.30319731550127	0.115	0.141	1	AFPvsHep	JPX
SLC25A25	0.0002262912100628	-1.30317612204976	0.093	0.197	1	AFPvsHep	SLC25A25
APOH	0.000506874180800968	-1.30182053559447	0.989	0.989	1	AFPvsHep	APOH
ECH1	0.00104309238638364	-1.30159047002624	0.579	0.629	1	AFPvsHep	ECH1
GSTZ1	3.15760594022923e-06	-1.30152357473339	0.497	0.556	0.0601555507673071	AFPvsHep	GSTZ1
MMAB	0.00123174651901093	-1.30100769623884	0.328	0.416	1	AFPvsHep	MMAB
PAH	9.84465071467223e-05	-1.30001914567183	0.765	0.807	1	AFPvsHep	PAH
UQCRB	2.10464581858345e-05	-1.29894161970801	0.781	0.797	0.393042606620459	AFPvsHep	UQCRB
NEDD8	0.000155607982541064	-1.29861594554992	0.514	0.601	1	AFPvsHep	NEDD8
RMND5A	0.00367659067528942	-1.29763337341874	0.126	0.197	1	AFPvsHep	RMND5A
CRIP2	0.104393402859779	-1.29627601396867	0.066	0.08	1	AFPvsHep	CRIP2
NDFIP2	0.0194172407973873	-1.2960852728147	0.164	0.18	1	AFPvsHep	NDFIP2
ARPC5L	4.52505127626041e-05	-1.29167140961257	0.098	0.211	0.836229475852923	AFPvsHep	ARPC5L
CD81	2.4842307646839e-11	-1.29088981029197	0.497	0.7	4.93517283712104e-07	AFPvsHep	CD81
RBP4	1.00074514925793e-07	-1.29072598556222	0.989	0.992	0.00194895117817982	AFPvsHep	RBP4
ARF4	7.89590347383323e-10	-1.29018116031037	0.279	0.349	1.56023052642945e-05	AFPvsHep	ARF4
MBIP	0.397265017634674	-1.28818522658031	0.087	0.071	1	AFPvsHep	MBIP
GCHFR	0.000328697976242904	-1.28808927877794	0.661	0.717	1	AFPvsHep	GCHFR
FADS1	3.36910561600878e-07	-1.2865628050313	0.027	0.14	0.00651787172473059	AFPvsHep	FADS1
TAT-AS1	1.26877033122048e-13	-1.28510451120694	0.874	0.793	2.53018179451989e-09	AFPvsHep	TAT-AS1
ADH4	2.12912808335217e-12	-1.28430258668006	0.798	0.722	4.23951983957085e-08	AFPvsHep	ADH4
ECHS1	8.41491104246409e-06	-1.2839110980289	0.869	0.883	0.158856690659637	AFPvsHep	ECHS1
TMEM176A	0.0115697354185998	-1.28164144233942	0.721	0.805	1	AFPvsHep	TMEM176A
DDX52	0.0390350128971621	-1.28041680595406	0.082	0.103	1	AFPvsHep	DDX52
TTR	2.74822129473844e-10	-1.27918725994718	0.995	0.973	5.4384551201579e-06	AFPvsHep	TTR
RNF7	0.00088694982173246	-1.27866732369486	0.213	0.294	1	AFPvsHep	RNF7
FOXN2	0.00130287338257223	-1.27610734122388	0.027	0.06	1	AFPvsHep	FOXN2
FAM99A	0.0180677081851733	-1.27427861108376	0.311	0.352	1	AFPvsHep	FAM99A
LAMTOR2	8.80512504942751e-06	-1.27355907012121	0.464	0.51	0.166161514807747	AFPvsHep	LAMTOR2
ROMO1	0.0083319274649377	-1.27177385742905	0.721	0.712	1	AFPvsHep	ROMO1
FUOM	4.62032863423578e-05	-1.27080924348238	0.596	0.658	0.853513308602376	AFPvsHep	FUOM
CNIH4	0.0320362813253134	-1.26828842965451	0.137	0.175	1	AFPvsHep	CNIH4
MRPL15	0.0404966739356819	-1.26712936282833	0.115	0.153	1	AFPvsHep	MRPL15
RPS3A	3.4771122136421e-08	-1.26632459036671	0.809	0.84	0.000679879751133441	AFPvsHep	RPS3A
ANKRD28	0.0218782104267288	-1.26598548760584	0.098	0.124	1	AFPvsHep	ANKRD28
REEP6	9.89604840059932e-06	-1.26340702098499	0.388	0.474	0.186550408399698	AFPvsHep	REEP6
RAC1	1.21745545591863e-06	-1.26330795325246	0.459	0.553	0.0233483607336074	AFPvsHep	RAC1
PSMA4	2.76698720174604e-05	-1.26137492298683	0.279	0.352	0.514742629140817	AFPvsHep	PSMA4
BSDC1	6.14274918193418e-05	-1.26102799750078	0.126	0.144	1	AFPvsHep	BSDC1
CRIPT	0.0164408758724126	-1.25907588007864	0.137	0.151	1	AFPvsHep	CRIPT
DCAF7	0.00016694026015917	-1.25808809503265	0.033	0.114	1	AFPvsHep	DCAF7
ACADM	0.00375665221088517	-1.25629087100188	0.448	0.493	1	AFPvsHep	ACADM
UGDH	0.00259476475093412	-1.25407969013776	0.372	0.433	1	AFPvsHep	UGDH
PPP1R14B	0.00208574907409359	-1.24499210148199	0.153	0.237	1	AFPvsHep	PPP1R14B
SLC22A3	0.00176092941447307	-1.24465322141427	0.115	0.178	1	AFPvsHep	SLC22A3
PPP1R3B	0.000391782593819415	-1.24453737837963	0.219	0.325	1	AFPvsHep	PPP1R3B
NSRP1	0.00629414964484049	-1.24415854842741	0.284	0.318	1	AFPvsHep	NSRP1
SNHG9	0.0318287693551771	-1.24366634669649	0.437	0.486	1	AFPvsHep	SNHG9
SRP14	6.03318895949275e-16	-1.24101287339655	0.754	0.732	1.20525015843787e-11	AFPvsHep	SRP14
CHMP3	0.00152048200310313	-1.239653039869	0.087	0.159	1	AFPvsHep	CHMP3
MRPS36	4.1954766751671e-07	-1.23811432142871	0.432	0.409	0.00810188500741519	AFPvsHep	MRPS36
RPLP0	1.65397717419426e-05	-1.23809288335142	0.858	0.829	0.31000494175923	AFPvsHep	RPLP0
RPS5	2.7342812059267e-05	-1.23624477943539	0.787	0.804	0.508713018362662	AFPvsHep	RPS5
TIMM13	2.00838455188953e-06	-1.23623882119101	0.53	0.584	0.0383762120175052	AFPvsHep	TIMM13
SIL1	0.00137838055662721	-1.23541149613991	0.262	0.326	1	AFPvsHep	SIL1
OCIAD2	4.76043167341132e-05	-1.23228623755087	0.328	0.373	0.878966104178667	AFPvsHep	OCIAD2
PPP2R2A	0.0743272213837899	-1.23089041460193	0.12	0.092	1	AFPvsHep	PPP2R2A
EHHADH	1.30980430051461e-06	-1.2295904122832	0.426	0.516	0.0251037092236631	AFPvsHep	EHHADH
APOA1	0.00192043681075948	-1.22874470382166	1	0.998	1	AFPvsHep	APOA1
GARS	0.135618031449202	-1.2281465685963	0.071	0.087	1	AFPvsHep	GARS
RAB4A	0.00476020843265829	-1.22703629241682	0.268	0.27	1	AFPvsHep	RAB4A
HNRNPU	0.0338462572205269	-1.22657730756271	0.213	0.288	1	AFPvsHep	HNRNPU
CALD1	0.000839970575161518	-1.2263410356918	0.639	0.729	1	AFPvsHep	CALD1
HYAL1	0.000704723350755543	-1.22591658237592	0.208	0.311	1	AFPvsHep	HYAL1
ALPL	4.28849739340162e-05	-1.22439278922294	0.033	0.085	0.793200477883563	AFPvsHep	ALPL
S100A8	0.0151657844755282	-1.22419465357275	0.016	0.063	1	AFPvsHep	S100A8
HPX	0.636870042954391	-1.22362082082351	0.984	0.991	1	AFPvsHep	HPX
ARPC1B	0.000270977230679536	-1.22350970334002	0.038	0.128	1	AFPvsHep	ARPC1B
MGST2	2.11143005362972e-05	-1.22339351591383	0.519	0.544	0.394267333914277	AFPvsHep	MGST2
MRPL34	2.32889016638961e-07	-1.22264112166815	0.393	0.47	0.00451432069852962	AFPvsHep	MRPL34
NONO	0.00242992051512554	-1.22206964222153	0.213	0.302	1	AFPvsHep	NONO
SERINC2	0.0138163743298418	-1.22167888564904	0.071	0.137	1	AFPvsHep	SERINC2
WBP2	0.01269984914543	-1.21961765269206	0.087	0.156	1	AFPvsHep	WBP2
TMEM177	0.24767782314563	-1.21941065479197	0.066	0.085	1	AFPvsHep	TMEM177
RPS8	2.15351251288079e-06	-1.21672224140745	0.896	0.901	0.0411320889960232	AFPvsHep	RPS8
APOL2	0.00726855075323591	-1.2162433579845	0.104	0.169	1	AFPvsHep	APOL2
GLDC	0.016766902524273	-1.21547012488124	0.18	0.248	1	AFPvsHep	GLDC
RPL26	2.92700888584372e-08	-1.21521295847908	0.896	0.913	0.000572815638959616	AFPvsHep	RPL26
ATP6V1A	2.97736228747667e-05	-1.21471768389865	0.109	0.197	0.55328323388179	AFPvsHep	ATP6V1A
IGHG3	0.0846414907639919	-1.21390545071526	0.005	0.031	1	AFPvsHep	IGHG3
IGFBP2	7.93482258794927e-05	-1.21013315653252	0.497	0.635	1	AFPvsHep	IGFBP2
KHK	4.69884447381204e-05	-1.21006269559945	0.525	0.616	0.867876574313085	AFPvsHep	KHK
ARL4D	0.0118832256363044	-1.20402539748593	0.033	0.082	1	AFPvsHep	ARL4D
UBE2D3	0.000106333070937518	-1.20385960266001	0.306	0.451	1	AFPvsHep	UBE2D3
PLA2G2A	0.00623534172747745	-1.20337972636706	0.077	0.164	1	AFPvsHep	PLA2G2A
ICE2	0.0808092794657394	-1.20278867196683	0.044	0.061	1	AFPvsHep	ICE2
TMEM220	0.000135941076175835	-1.20223957888584	0.301	0.357	1	AFPvsHep	TMEM220
RPS3	0.00227839759272725	-1.20049283319014	0.787	0.826	1	AFPvsHep	RPS3
PHKA2	0.0130011406259079	-1.20026960420637	0.098	0.149	1	AFPvsHep	PHKA2
ACAT2	0.0137067116061424	-1.2001889602529	0.208	0.265	1	AFPvsHep	ACAT2
VTN	0.071779077142639	-1.19780271394355	0.995	0.993	1	AFPvsHep	VTN
MTG2	0.00277382563929885	-1.19630411787669	0.06	0.087	1	AFPvsHep	MTG2
ZNF281	0.00726541780499892	-1.19576595843382	0.158	0.2	1	AFPvsHep	ZNF281
TMSB10	6.31950966114646e-06	-1.19213742669117	0.339	0.498	0.119628317885503	AFPvsHep	TMSB10
SLC25A3	9.65222315236095e-05	-1.19186911675075	0.541	0.591	1	AFPvsHep	SLC25A3
DRG1	0.0145758322570259	-1.19143872482811	0.098	0.102	1	AFPvsHep	DRG1
CLDN1	1.52921630636549e-05	-1.19017481139099	0.306	0.388	0.286911563400293	AFPvsHep	CLDN1
RP11-403I13.5	0.000254835229383107	-1.18973169812072	0.464	0.503	1	AFPvsHep	RP11-403I13.5
FLOT1	0.00229929314829497	-1.18741928717533	0.093	0.143	1	AFPvsHep	FLOT1
TMEM160	0.00973737893106134	-1.18661273002338	0.18	0.236	1	AFPvsHep	TMEM160
WASF2	0.0216483865346592	-1.18600605283952	0.109	0.126	1	AFPvsHep	WASF2
SLC22A23	0.139700210675983	-1.18402475243436	0.016	0.037	1	AFPvsHep	SLC22A23
AOX1	0.000245988725243573	-1.18364755086058	0.661	0.764	1	AFPvsHep	AOX1
ENTPD5	0.00137833276901815	-1.18296376862261	0.197	0.304	1	AFPvsHep	ENTPD5
APOC1	1.27824195662621e-05	-1.18066190174055	1	1	0.240271140587028	AFPvsHep	APOC1
SLPI	0.000880488589053609	-1.1792752669187	0.377	0.502	1	AFPvsHep	SLPI
COX7C	3.27841339386363e-07	-1.17819425694071	0.907	0.931	0.00634307423444735	AFPvsHep	COX7C
ESRRA	1.04977053315927e-06	-1.17768749234659	0.284	0.436	0.0201461463018596	AFPvsHep	ESRRA
CYB5R3	7.42632509147995e-06	-1.1757615154892	0.262	0.419	0.140387249529337	AFPvsHep	CYB5R3
WTAP	0.0126268153977211	-1.17548116036892	0.169	0.212	1	AFPvsHep	WTAP
SARS	0.000924200328888467	-1.17428037356952	0.251	0.279	1	AFPvsHep	SARS
C2orf72	1.46313182756001e-05	-1.17242005136979	0.197	0.297	0.274659106669566	AFPvsHep	C2orf72
XBP1	0.0246011493471798	-1.17123856684266	0.683	0.742	1	AFPvsHep	XBP1
EML4	0.0341158918114578	-1.16986657765697	0.148	0.162	1	AFPvsHep	EML4
RPL17	3.65522642173837e-07	-1.16965796895342	0.344	0.385	0.0070666492411468	AFPvsHep	RPL17
COPZ1	0.00178111184562135	-1.16646777920393	0.164	0.225	1	AFPvsHep	COPZ1
CTBS	0.000346493986802435	-1.16547291428435	0.115	0.185	1	AFPvsHep	CTBS
PGK1	0.00397844572378115	-1.16510711583761	0.328	0.386	1	AFPvsHep	PGK1
HSPA8	0.00344931058249574	-1.16108680186621	0.322	0.397	1	AFPvsHep	HSPA8
HNF4A	0.00939069055189516	-1.1602161220128	0.284	0.372	1	AFPvsHep	HNF4A
ITIH4	1.39877994417971e-05	-1.15885901918739	0.131	0.266	0.262704861316391	AFPvsHep	ITIH4
PPP2R2D	0.000203944636912752	-1.15861544584274	0.027	0.068	1	AFPvsHep	PPP2R2D
COX6A1	8.05114396896383e-05	-1.15732437837321	0.732	0.803	1	AFPvsHep	COX6A1
ERF	0.0239997173534849	-1.15703108369802	0.06	0.081	1	AFPvsHep	ERF
SZRD1	0.00882024735091333	-1.15448396596413	0.098	0.144	1	AFPvsHep	SZRD1
ERC1	0.122114285873595	-1.1539954369277	0.038	0.051	1	AFPvsHep	ERC1
RAPH1	0.0044210955473785	-1.15118276881129	0.148	0.197	1	AFPvsHep	RAPH1
TF	0.00507241348381533	-1.1501225277177	0.951	0.983	1	AFPvsHep	TF
RNF130	0.00088895462017904	-1.14975417802269	0.23	0.328	1	AFPvsHep	RNF130
HINT1	6.01525719245123e-10	-1.14935380403837	0.913	0.911	1.18927649951953e-05	AFPvsHep	HINT1
TMEM50A	0.00199204259972327	-1.14879927415592	0.098	0.175	1	AFPvsHep	TMEM50A
IL32	0.0226244050267805	-1.1486130812489	0.115	0.185	1	AFPvsHep	IL32
FCN2	0.0196797442967622	-1.14843390868984	0.033	0.029	1	AFPvsHep	FCN2
ALDH2	9.69484543832494e-08	-1.14728510738596	0.749	0.797	0.00188845894293132	AFPvsHep	ALDH2
LCN2	0.053753155033958	-1.14577616145694	0.027	0.057	1	AFPvsHep	LCN2
MINOS1	7.49643100558771e-05	-1.1447308228908	0.454	0.531	1	AFPvsHep	MINOS1
MPHOSPH8	0.0183639856477855	-1.14377626137232	0.148	0.192	1	AFPvsHep	MPHOSPH8
ORAI3	0.00176092206139718	-1.14344196707242	0.12	0.2	1	AFPvsHep	ORAI3
CCS	0.00302749692780098	-1.13983468396811	0.251	0.347	1	AFPvsHep	CCS
FAM136A	0.00248352619327589	-1.13956684692348	0.109	0.157	1	AFPvsHep	FAM136A
TBL1XR1	0.0538064752694893	-1.13942313812528	0.158	0.172	1	AFPvsHep	TBL1XR1
TMED5	0.00345704375855464	-1.13904240950974	0.186	0.266	1	AFPvsHep	TMED5
BRF1	0.0576458061795066	-1.13839561492155	0.011	0.033	1	AFPvsHep	BRF1
OPTN	0.00121606259217191	-1.13489733973611	0.06	0.089	1	AFPvsHep	OPTN
CYP2A6	0.011768406267663	-1.12952920183138	0.301	0.383	1	AFPvsHep	CYP2A6
PRDX2	0.000138941348741039	-1.1294746900215	0.541	0.596	1	AFPvsHep	PRDX2
IFT27	0.193830417739516	-1.12896897225235	0.027	0.055	1	AFPvsHep	IFT27
GSTA1	3.82433574332031e-07	-1.12850804444169	0.738	0.605	0.00738976395681783	AFPvsHep	GSTA1
TSPAN7	0.219048604800856	-1.12831591755739	0	0.012	1	AFPvsHep	TSPAN7
ATP5I	5.32350703337031e-05	-1.12811283546102	0.973	0.951	0.981707932023819	AFPvsHep	ATP5I
ACADVL	6.9774707024436e-07	-1.12787455909309	0.475	0.596	0.0134267468727122	AFPvsHep	ACADVL
APOA4	0.742321748573322	-1.12784405085438	0.033	0.047	1	AFPvsHep	APOA4
MTHFR	0.102083845429611	-1.12425578991622	0.044	0.058	1	AFPvsHep	MTHFR
RPS27	0.00547920640717021	-1.1239753588607	0.984	0.975	1	AFPvsHep	RPS27
TMEM245	0.0139780236581236	-1.12318392272319	0.202	0.241	1	AFPvsHep	TMEM245
PEX16	0.00152533021867559	-1.12317403253233	0.126	0.173	1	AFPvsHep	PEX16
DDT	3.02869539760687e-11	-1.12220721421695	0.978	0.937	6.01468619010748e-07	AFPvsHep	DDT
PUM1	0.000822748459511464	-1.12008009164774	0.153	0.16	1	AFPvsHep	PUM1
SERPINA4	0.000305472018941414	-1.11866172221289	0.568	0.662	1	AFPvsHep	SERPINA4
CYP39A1	5.32950361669719e-05	-1.11629656732226	0.12	0.172	0.982653876846628	AFPvsHep	CYP39A1
PSMC1	5.47587842698664e-06	-1.1156000773974	0.355	0.377	0.103795275583532	AFPvsHep	PSMC1
F5	0.000114803693680147	-1.1115827086781	0.339	0.466	1	AFPvsHep	F5
BST2	2.3145404960471e-05	-1.11119613887794	0.257	0.366	0.431546075487981	AFPvsHep	BST2
PPP4C	0.00146391605479605	-1.11115231474582	0.169	0.237	1	AFPvsHep	PPP4C
HLA-B	1.83611039445251e-05	-1.11053657523305	0.59	0.731	0.343591338113897	AFPvsHep	HLA-B
SOD2	9.12624117425867e-06	-1.10987658283787	0.503	0.582	0.17216653975239	AFPvsHep	SOD2
ANKLE2	0.121107592196477	-1.10886060203964	0.022	0.038	1	AFPvsHep	ANKLE2
ACAA1	0.00818814275670843	-1.10784839544267	0.71	0.732	1	AFPvsHep	ACAA1
GADD45B	0.0489680524968816	-1.10766926103266	0.235	0.281	1	AFPvsHep	GADD45B
EPB41L4B	9.51947931850797e-05	-1.10752533634014	0.213	0.301	1	AFPvsHep	EPB41L4B
RPL37A	0.0337040889843326	-1.10062946672601	0.973	0.977	1	AFPvsHep	RPL37A
TMEM205	6.16339492607693e-07	-1.10035880687355	0.536	0.63	0.0118670005906685	AFPvsHep	TMEM205
ACOT12	1.51126835979181e-05	-1.0997713962205	0.082	0.103	0.283574395031335	AFPvsHep	ACOT12
MTMR10	0.0152284502409919	-1.0971962869529	0.055	0.091	1	AFPvsHep	MTMR10
MRPL12	0.00259462428196676	-1.09568754314467	0.311	0.417	1	AFPvsHep	MRPL12
APOA2	0.00325102374475336	-1.09462452416548	1	1	1	AFPvsHep	APOA2
TFPI	1.76142213775047e-05	-1.0944953105319	0.459	0.583	0.329914366400662	AFPvsHep	TFPI
ITPR2	0.0235961561044676	-1.09437567145864	0.219	0.292	1	AFPvsHep	ITPR2
SLC43A3	8.83875592868856e-05	-1.09170111712193	0.049	0.15	1	AFPvsHep	SLC43A3
STARD4	0.000669477806766685	-1.09169205425723	0.027	0.089	1	AFPvsHep	STARD4
SAA2	0.0430293700667487	-1.09087583511922	0.973	0.98	1	AFPvsHep	SAA2
SH3GLB2	0.0899043845112232	-1.08857042279282	0.022	0.029	1	AFPvsHep	SH3GLB2
SAA1	0.359641526702407	-1.08667423867602	1	0.999	1	AFPvsHep	SAA1
MAML3	0.0293394711380887	-1.08631306612872	0.038	0.05	1	AFPvsHep	MAML3
STT3B	0.0206541520726813	-1.08511276712458	0.137	0.177	1	AFPvsHep	STT3B
RPLP1	0.0003857781080245	-1.08422431042185	0.984	0.983	1	AFPvsHep	RPLP1
EIF3F	0.000309002551484793	-1.08348823514961	0.273	0.349	1	AFPvsHep	EIF3F
SEPT9	0.0197335183428487	-1.08250892417098	0.115	0.163	1	AFPvsHep	SEPT9
NDUFA1	2.45662526505079e-05	-1.08184850721464	0.798	0.812	0.457865816900166	AFPvsHep	NDUFA1
ATP5G1	1.9660253692359e-05	-1.0798186514579	0.585	0.606	0.367568103032344	AFPvsHep	ATP5G1
SLC30A1	6.06277241783985e-05	-1.07966639695844	0.109	0.232	1	AFPvsHep	SLC30A1
TBRG4	0.0533527514074046	-1.07945880330923	0.066	0.088	1	AFPvsHep	TBRG4
WDR55	0.0105558295260485	-1.07927453818125	0.027	0.045	1	AFPvsHep	WDR55
ZBTB38	0.0202644507179213	-1.07866092816587	0.082	0.098	1	AFPvsHep	ZBTB38
DNAJC4	0.0404005428122137	-1.07333315821197	0.049	0.09	1	AFPvsHep	DNAJC4
FAH	0.000602798138797565	-1.07014787193135	0.421	0.467	1	AFPvsHep	FAH
ATP6V1G1	4.58683694967808e-06	-1.06996349477471	0.481	0.526	0.0870765126526886	AFPvsHep	ATP6V1G1
CCNDBP1	0.0505432197966616	-1.06993461960912	0.06	0.085	1	AFPvsHep	CCNDBP1
GBE1	0.000324562693401776	-1.06825699809633	0.164	0.194	1	AFPvsHep	GBE1
KLB	0.00454189298110053	-1.06727630578219	0.049	0.122	1	AFPvsHep	KLB
PCOLCE	0.00120235636100648	-1.06641010790198	0.044	0.093	1	AFPvsHep	PCOLCE
C4A	0.0573448429400414	-1.06567939530111	0.022	0.017	1	AFPvsHep	C4A
GDA	0.000164690092498437	-1.06548267754583	0.066	0.154	1	AFPvsHep	GDA
SERPINH1	0.267127931423956	-1.06428142600211	0.016	0.03	1	AFPvsHep	SERPINH1
SLC10A1	0.00175723805628321	-1.06348205265568	0.224	0.312	1	AFPvsHep	SLC10A1
CACFD1	0.0689760428376375	-1.06330907813512	0.087	0.122	1	AFPvsHep	CACFD1
CHMP2A	0.000356925603912456	-1.06143553236648	0.328	0.393	1	AFPvsHep	CHMP2A
FEZ2	0.231585137641129	-1.06033022221419	0.077	0.099	1	AFPvsHep	FEZ2
P4HB	1.40671167482746e-05	-1.05988455353032	0.705	0.816	0.264166385415849	AFPvsHep	P4HB
LAMB2	9.27508759988918e-05	-1.0597835729502	0.093	0.138	1	AFPvsHep	LAMB2
C4B	0.0898163548207286	-1.05765644525755	0	0.018	1	AFPvsHep	C4B
PUF60	0.0123401681660273	-1.05745006923715	0.164	0.193	1	AFPvsHep	PUF60
GCKR	0.000379352037120898	-1.05725080304619	0.186	0.244	1	AFPvsHep	GCKR
SDF4	0.0308139484364586	-1.05663060293178	0.191	0.263	1	AFPvsHep	SDF4
RNASE4	0.00665004887227028	-1.05615849923207	0.087	0.144	1	AFPvsHep	RNASE4
ATP5L	0.000312018292111758	-1.05526968969924	0.765	0.799	1	AFPvsHep	ATP5L
RPS17	2.77195401866457e-07	-1.05240190368929	0.929	0.937	0.00536899773875141	AFPvsHep	RPS17
H3F3A	8.77743001221082e-08	-1.05132160928955	0.694	0.765	0.00171072110937989	AFPvsHep	H3F3A
VMP1	0.0087679850573902	-1.05047720286231	0.164	0.252	1	AFPvsHep	VMP1
CNPY3	0.000956561362507107	-1.05020909383861	0.082	0.156	1	AFPvsHep	CNPY3
TPP1	0.00329967801171958	-1.04842406927897	0.131	0.198	1	AFPvsHep	TPP1
LARS	0.0143977907708723	-1.04714566339396	0.027	0.084	1	AFPvsHep	LARS
FBP1	0.000633303106996167	-1.0469607783831	0.601	0.602	1	AFPvsHep	FBP1
HNRNPA2B1	2.39052418738354e-06	-1.0446161710471	0.546	0.591	0.0456351067371518	AFPvsHep	HNRNPA2B1
RND3	0.0529185071512742	-1.0405318456225	0.246	0.26	1	AFPvsHep	RND3
APOC3	3.15590108423983e-07	-1.04032184362388	1	1	0.00610698418811249	AFPvsHep	APOC3
CTC-425F1.4	0.0270430074549357	-1.03961337488233	0.055	0.056	1	AFPvsHep	CTC-425F1.4
VAMP5	0.00457896357725395	-1.03610561013312	0.317	0.364	1	AFPvsHep	VAMP5
TBCA	0.00192965143032011	-1.03564576205469	0.869	0.856	1	AFPvsHep	TBCA
TM4SF5	0.0002489493168202	-1.03508738272583	0.219	0.365	1	AFPvsHep	TM4SF5
PA2G4	0.000343041939377533	-1.03409504189358	0.328	0.392	1	AFPvsHep	PA2G4
SPTLC2	0.351428243452505	-1.03377000285239	0.005	0.021	1	AFPvsHep	SPTLC2
TSFM	0.000216437271084319	-1.03338216518558	0.033	0.109	1	AFPvsHep	TSFM
MYO1B	6.52482570018626e-05	-1.03267585730674	0.525	0.613	1	AFPvsHep	MYO1B
CTNND1	1.12119739455618e-05	-1.03258440211168	0.219	0.302	0.211054197551256	AFPvsHep	CTNND1
PGP	0.037733277007031	-1.03221050988515	0.06	0.101	1	AFPvsHep	PGP
ALDOB	0.00415505827749827	-1.03216783524215	0.951	0.966	1	AFPvsHep	ALDOB
PIEZO2	0.0477844108949068	-1.03036247754882	0.011	0.017	1	AFPvsHep	PIEZO2
RPL13	6.32438781800604e-05	-1.029855636246	0.967	0.96	1	AFPvsHep	RPL13
ATP5F1	0.00245339494285746	-1.02947747949603	0.35	0.386	1	AFPvsHep	ATP5F1
EPAS1	0.000320852690542535	-1.02790850553637	0.098	0.191	1	AFPvsHep	EPAS1
GOPC	3.00050017327238e-05	-1.02543150795508	0.071	0.108	0.557462927192275	AFPvsHep	GOPC
NSFL1C	0.017178618850012	-1.02540579383073	0.066	0.111	1	AFPvsHep	NSFL1C
CYP51A1	0.00135851106335959	-1.02525313857967	0.022	0.07	1	AFPvsHep	CYP51A1
MYOM1	0.0170241678788911	-1.02481638007175	0.022	0.041	1	AFPvsHep	MYOM1
FKBP1A	1.02923169841678e-05	-1.02338070250207	0.186	0.257	0.193958713566642	AFPvsHep	FKBP1A
SEC62	6.3124931511949e-06	-1.02319101767132	0.858	0.831	0.119501807845271	AFPvsHep	SEC62
FERMT3	0.657013966008494	-1.02314807695206	0	0.005	1	AFPvsHep	FERMT3
NGFRAP1	0.00315396372318518	-1.02292350964822	0.295	0.342	1	AFPvsHep	NGFRAP1
ITFG2	0.220758707139501	-1.0226395205878	0.022	0.032	1	AFPvsHep	ITFG2
IFITM2	2.57461116363006e-05	-1.02201462301605	0.519	0.662	0.479418344779553	AFPvsHep	IFITM2
NTHL1	4.26162591047083e-06	-1.02084870657708	0.749	0.712	0.0809495841693934	AFPvsHep	NTHL1
KREMEN1	0.4264635349956	-1.02068687307916	0.011	0.008	1	AFPvsHep	KREMEN1
ERGIC3	1.48577393801924e-05	-1.02016454491538	0.202	0.325	0.27885005268745	AFPvsHep	ERGIC3
CCDC71L	0.0114838596357404	-1.01996114379979	0.066	0.096	1	AFPvsHep	CCDC71L
SCRIB	0.0521425850519503	-1.01926206026539	0.027	0.024	1	AFPvsHep	SCRIB
SLC47A1	0.00301843658101999	-1.01875756932883	0.071	0.117	1	AFPvsHep	SLC47A1
BIRC6	0.00873509744069582	-1.0185659649942	0.077	0.13	1	AFPvsHep	BIRC6
ITLN2	0.975769741696079	-1.01838717549497	0	0.001	1	AFPvsHep	ITLN2
NDUFA10	0.0001136989814296	-1.0182602849456	0.311	0.31	1	AFPvsHep	NDUFA10
TMEM33	0.00249594150890669	-1.01824222578792	0.126	0.219	1	AFPvsHep	TMEM33
TMEM258	2.55057600115141e-09	-1.01777740124432	0.628	0.644	5.02591001026886e-05	AFPvsHep	TMEM258
NAALADL1	0.934803008720739	-1.01731420488299	0	0.001	1	AFPvsHep	NAALADL1
AADAC	2.44073660445244e-07	-1.01724633906652	0.721	0.734	0.00473014753942883	AFPvsHep	AADAC
LEAP2	3.66163837437347e-07	-1.01658488622093	0.803	0.821	0.0070786793053388	AFPvsHep	LEAP2
TSN	0.0219228837039603	-1.01565546770502	0.12	0.12	1	AFPvsHep	TSN
PEBP1	5.44006029113576e-06	-1.01549616280762	0.945	0.929	0.10312178287877	AFPvsHep	PEBP1
KLHDC3	0.0150974009788144	-1.01465903885488	0.038	0.083	1	AFPvsHep	KLHDC3
IFITM3	0.154386908890588	-1.0143146665459	0.869	0.908	1	AFPvsHep	IFITM3
NUDT2	0.0868704604712512	-1.01345974542526	0.06	0.1	1	AFPvsHep	NUDT2
FAM213A	6.00527076178131e-05	-1.01325092659536	0.262	0.414	1	AFPvsHep	FAM213A
FAM83H	0.00263159770207573	-1.01316698191522	0.022	0.075	1	AFPvsHep	FAM83H
IGHG1	0.0299916603536918	-1.01135149143325	0.027	0.065	1	AFPvsHep	IGHG1
RPL41	0.000764607668794036	-1.01097711473131	0.978	0.986	1	AFPvsHep	RPL41
GPS2	0.138299761086378	-1.00973562990252	0.027	0.031	1	AFPvsHep	GPS2
UBXN1	0.000109438780024634	-1.00881553603843	0.131	0.199	1	AFPvsHep	UBXN1
MKNK1	0.000230016956969744	-1.00841064169751	0.044	0.066	1	AFPvsHep	MKNK1
SUPT5H	0.00106697761205141	-1.00831446035835	0.082	0.168	1	AFPvsHep	SUPT5H
C8A	8.19678135847208e-05	-1.00813409684419	0.372	0.511	1	AFPvsHep	C8A
SLC13A5	1.41442208634695e-05	-1.00806026546728	0.454	0.588	0.26560017937423	AFPvsHep	SLC13A5
OSTM1	0.18655119404412	-1.00640201612394	0.016	0.039	1	AFPvsHep	OSTM1
IZUMO4	0.00586763689475946	-1.00636839323938	0.016	0.029	1	AFPvsHep	IZUMO4
OAF	1.46368570133973e-07	-1.00613230055077	0.262	0.425	0.00284467316055376	AFPvsHep	OAF
SPRN	0.0606598148660277	-1.0056644631803	0.005	0.033	1	AFPvsHep	SPRN
USP8	0.00464119252096017	-1.00471591203248	0.093	0.148	1	AFPvsHep	USP8
FAM114A2	0.104543148602264	-1.00445226819683	0.033	0.058	1	AFPvsHep	FAM114A2
KRT18	0.00336465483284467	-1.00431208215922	0.546	0.654	1	AFPvsHep	KRT18
RPS16	1.87796953422554e-06	-1.00430802874714	0.934	0.897	0.0358992656162555	AFPvsHep	RPS16
CES1	0.000553061746782646	-1.00346710063861	0.918	0.922	1	AFPvsHep	CES1
GGT7	0.00737568372029982	-1.00236747139938	0	0.033	1	AFPvsHep	GGT7
ZDHHC24	0.0835985123263622	-1.00214473873172	0.022	0.048	1	AFPvsHep	ZDHHC24
LITAF	0.000167986562902296	-1.00190080705319	0.055	0.129	1	AFPvsHep	LITAF
HSD17B12	0.000288989230757731	-1.00175403530096	0.213	0.355	1	AFPvsHep	HSD17B12
PHLDA1	0.000974505368592965	-1.00161028877305	0.257	0.25	1	AFPvsHep	PHLDA1
EIF2AK1	0.00912283822840836	-1.00050231106954	0.093	0.165	1	AFPvsHep	EIF2AK1
IER3IP1	7.03929509760138e-05	-1.0003250330887	0.213	0.307	1	AFPvsHep	IER3IP1
HSBP1L1	0.000780135127020204	-1.00008211846999	0.213	0.279	1	AFPvsHep	HSBP1L1
KDM8	9.76259560371267e-06	-0.999508525565819	0.093	0.151	0.184054214916795	AFPvsHep	KDM8
RAD9A	0.571851299026751	-0.99848872348423	0.011	0.02	1	AFPvsHep	RAD9A
TTC12	0.35724971720932	-0.997447613889272	0	0.009	1	AFPvsHep	TTC12
UQCRFS1	4.98972268116631e-07	-0.996754176773725	0.486	0.461	0.00962367813516546	AFPvsHep	UQCRFS1
TIMM8B	2.69690510804061e-05	-0.992902283166425	0.568	0.589	0.501867071555277	AFPvsHep	TIMM8B
SMPD1	0.000447614031752144	-0.992666219920099	0.109	0.212	1	AFPvsHep	SMPD1
LAMP2	0.000967357553424725	-0.99191681157952	0.306	0.36	1	AFPvsHep	LAMP2
APOB	5.23582516820348e-07	-0.990015918993742	0.863	0.958	0.0100967652543636	AFPvsHep	APOB
LAMP1	1.53813652667445e-12	-0.989627698414799	0.426	0.528	3.06427558844085e-08	AFPvsHep	LAMP1
RBM26	0.00766696305229214	-0.988286012112705	0.055	0.111	1	AFPvsHep	RBM26
IMPDH2	0.0370170968501595	-0.986216649183511	0.033	0.073	1	AFPvsHep	IMPDH2
EID2	0.0338861856050125	-0.983511566259344	0.027	0.039	1	AFPvsHep	EID2
NUDC	7.4113692731804e-05	-0.983263231094425	0.661	0.685	1	AFPvsHep	NUDC
NIT1	0.000166397440063003	-0.981829243803374	0.082	0.169	1	AFPvsHep	NIT1
MBNL1	0.00515054986104326	-0.980986097792138	0.148	0.231	1	AFPvsHep	MBNL1
MVB12A	0.0751240975007004	-0.980787250980545	0.055	0.078	1	AFPvsHep	MVB12A
HNRNPH3	0.0163433914538556	-0.979629556759712	0.071	0.108	1	AFPvsHep	HNRNPH3
RPL31	0.000836064833740812	-0.979185511793182	0.847	0.894	1	AFPvsHep	RPL31
COX4I1	9.70483436374831e-07	-0.978888983437893	0.787	0.839	0.0186342524618331	AFPvsHep	COX4I1
MTRNR2L8	8.39506502176404e-05	-0.97837870213158	0.481	0.584	1	AFPvsHep	MTRNR2L8
HNRNPL	0.0444260137040388	-0.977802069653278	0.104	0.165	1	AFPvsHep	HNRNPL
PET117	0.000323013450527389	-0.977743184304106	0.033	0.077	1	AFPvsHep	PET117
PSMG3	0.000376186782831222	-0.977624889638514	0.038	0.104	1	AFPvsHep	PSMG3
PCBP1	5.94467054307058e-08	-0.977433406330012	0.492	0.592	0.00116057803012367	AFPvsHep	PCBP1
HLA-E	0.000531571714202033	-0.976883759841146	0.164	0.25	1	AFPvsHep	HLA-E
ELAVL1	0.083161228363283	-0.976597687421282	0.164	0.214	1	AFPvsHep	ELAVL1
HSP90B1	0.000816412730130279	-0.976362261614138	0.699	0.806	1	AFPvsHep	HSP90B1
SIGIRR	1.7346830395119e-06	-0.976341823889948	0.481	0.565	0.0331740784476256	AFPvsHep	SIGIRR
RAB29	0.0699682396110032	-0.975618414264472	0.038	0.088	1	AFPvsHep	RAB29
SCAND1	4.06006609740487e-05	-0.97514054526383	0.344	0.481	0.751640036612564	AFPvsHep	SCAND1
AC090498.1	9.21785362861085e-06	-0.974996293544019	0.426	0.593	0.173857937289229	AFPvsHep	AC090498.1
GALM	0.0160324984526614	-0.974842249398028	0.098	0.123	1	AFPvsHep	GALM
FCGR2B	0.119612341790152	-0.974133121367579	0	0.016	1	AFPvsHep	FCGR2B
SCP2	0.001271818587659	-0.974001473937035	0.852	0.857	1	AFPvsHep	SCP2
HDHD3	1.98121421468553e-12	-0.973929105224566	0.164	0.212	3.94558810854623e-08	AFPvsHep	HDHD3
MVK	0.0385670306884214	-0.973629133384366	0.033	0.079	1	AFPvsHep	MVK
CRLS1	1.49742751503457e-05	-0.973427466481853	0.355	0.418	0.281007247471387	AFPvsHep	CRLS1
SLC30A9	0.0305027176201951	-0.973425563142973	0.038	0.076	1	AFPvsHep	SLC30A9
MYCBP2	0.000126361194143164	-0.97244569185483	0.066	0.147	1	AFPvsHep	MYCBP2
RPL34	5.55239193268581e-06	-0.971286980528059	0.984	0.97	0.105223379516329	AFPvsHep	RPL34
RPLP2	0.0137766811417957	-0.969571752648035	0.923	0.948	1	AFPvsHep	RPLP2
ANG	2.79166174159982e-09	-0.969425678376364	0.967	0.931	5.49985279712581e-05	AFPvsHep	ANG
FUNDC2	0.000396268834750741	-0.969213163937184	0.093	0.184	1	AFPvsHep	FUNDC2
RPL21	6.31413354085665e-05	-0.96904731165957	0.973	0.972	1	AFPvsHep	RPL21
MRPS27	0.160791550798295	-0.967952844537437	0.06	0.096	1	AFPvsHep	MRPS27
PTBP1	0.000158139674685107	-0.96785575522173	0.142	0.223	1	AFPvsHep	PTBP1
ICAM1	0.0454242499291078	-0.967471607342749	0.011	0.035	1	AFPvsHep	ICAM1
TYMP	0.00122280733517519	-0.966285915820711	0.153	0.219	1	AFPvsHep	TYMP
SUCLG2	1.46672860108536e-07	-0.965394276075647	0.546	0.614	0.00285044036334928	AFPvsHep	SUCLG2
DMGDH	0.000819879708069485	-0.964190339034368	0.158	0.262	1	AFPvsHep	DMGDH
CHPF2	0.159893936037218	-0.962507413114488	0.027	0.03	1	AFPvsHep	CHPF2
LRG1	0.00155436364538054	-0.961978497199971	0.661	0.768	1	AFPvsHep	LRG1
SLC39A14	0.000219072421759224	-0.960383002606615	0.645	0.705	1	AFPvsHep	SLC39A14
CYP2E1	0.0265968724745611	-0.96023371733084	0.984	0.973	1	AFPvsHep	CYP2E1
CTNNB1	7.01023117137603e-06	-0.958684607259109	0.235	0.357	0.132577491913063	AFPvsHep	CTNNB1
EIF4H	0.00126830440257275	-0.957565671922447	0.12	0.222	1	AFPvsHep	EIF4H
UBR2	0.189220649616733	-0.957535424582266	0.071	0.094	1	AFPvsHep	UBR2
RBBP4	0.00220412037711831	-0.956605354877523	0.131	0.188	1	AFPvsHep	RBBP4
DHTKD1	0.000524034650422177	-0.956147951320626	0.388	0.439	1	AFPvsHep	DHTKD1
RAB11B	0.000873882219830951	-0.95414160565774	0.12	0.169	1	AFPvsHep	RAB11B
ETFDH	0.00075838334432611	-0.954135261662529	0.202	0.214	1	AFPvsHep	ETFDH
CYP2B6	0.00193819936845015	-0.952351475096139	0.426	0.517	1	AFPvsHep	CYP2B6
GGA3	0.271280616996313	-0.952049873268217	0.016	0.031	1	AFPvsHep	GGA3
MTRR	0.122175726434058	-0.951732362338625	0.022	0.056	1	AFPvsHep	MTRR
BLVRB	1.59309795793716e-06	-0.950674880127668	0.628	0.631	0.0304918949149173	AFPvsHep	BLVRB
MT-ND6	0.0416811265908821	-0.950485571736102	0.705	0.774	1	AFPvsHep	MT-ND6
GPHN	0.00910681673962764	-0.950032266948569	0.098	0.126	1	AFPvsHep	GPHN
BCR	0.00191063430484005	-0.949070967297446	0.049	0.064	1	AFPvsHep	BCR
PPP1R2	0.221809469914245	-0.94833623583306	0.055	0.081	1	AFPvsHep	PPP1R2
SATB1	0.0190245356333872	-0.947755534948543	0.033	0.064	1	AFPvsHep	SATB1
IDH3B	0.0387977442214909	-0.947338692809564	0.104	0.15	1	AFPvsHep	IDH3B
METTL5	0.104405018575179	-0.94719614961465	0.115	0.127	1	AFPvsHep	METTL5
TBC1D14	0.000239897945166329	-0.946333425529921	0.011	0.073	1	AFPvsHep	TBC1D14
SOX13	0.124419795836545	-0.942956533101817	0.016	0.02	1	AFPvsHep	SOX13
PDXDC1	0.000145167561483984	-0.941563236208851	0.202	0.289	1	AFPvsHep	PDXDC1
BIRC2	1.80692598008304e-10	-0.941046940222802	0.301	0.38	3.57861690355447e-06	AFPvsHep	BIRC2
ENO3	0.150317457162699	-0.940516827080416	0.093	0.118	1	AFPvsHep	ENO3
TFR2	3.45370723184402e-08	-0.939334838806695	0.432	0.64	0.000675406986259416	AFPvsHep	TFR2
RNGTT	0.0457440141972264	-0.937518376543867	0.016	0.03	1	AFPvsHep	RNGTT
RBMS1	0.0362269455896491	-0.936440190462409	0.071	0.084	1	AFPvsHep	RBMS1
MALAT1	1.26207038569475e-06	-0.935917940195784	0.847	0.953	0.0241964134345398	AFPvsHep	MALAT1
CFAP36	0.087068889083347	-0.935476899215905	0.022	0.027	1	AFPvsHep	CFAP36
TBCD	0.00438627900392641	-0.933983138773121	0.038	0.074	1	AFPvsHep	TBCD
HLF	0.00461117224297856	-0.933799105197953	0.311	0.342	1	AFPvsHep	HLF
CERS2	0.00285067300365227	-0.933135108216865	0.333	0.403	1	AFPvsHep	CERS2
C11orf74	0.0372784868173129	-0.93116488440074	0.038	0.05	1	AFPvsHep	C11orf74
MSMO1	0.000490166396525992	-0.930557558678056	0.415	0.559	1	AFPvsHep	MSMO1
REXO2	0.000906147027822193	-0.930225585278504	0.208	0.193	1	AFPvsHep	REXO2
AP3S2	0.133014363153597	-0.928030546811836	0.027	0.046	1	AFPvsHep	AP3S2
GRINA	9.66659398499715e-07	-0.926954973041799	0.306	0.414	0.0185617937699915	AFPvsHep	GRINA
NDUFA13	0.000255945800011069	-0.926230267542122	0.508	0.594	1	AFPvsHep	NDUFA13
SLC22A7	0.000803815496108033	-0.92557997007093	0.388	0.466	1	AFPvsHep	SLC22A7
C14orf2	2.52868620970729e-07	-0.923882842199199	0.825	0.849	0.00490008813717079	AFPvsHep	C14orf2
YY1	1.55431156439173e-08	-0.923614205038884	0.175	0.287	0.00030469169596771	AFPvsHep	YY1
OAT	0.008290213259607	-0.923358372529393	0.311	0.295	1	AFPvsHep	OAT
UROC1	0.134601893855278	-0.922873649199674	0.115	0.138	1	AFPvsHep	UROC1
MST1	5.50689964968664e-05	-0.921904557403494	0.415	0.572	1	AFPvsHep	MST1
EHD3	0.327502346007176	-0.920704995677437	0	0.01	1	AFPvsHep	EHD3
C1QA	0.0632403143786771	-0.919767425371298	0.033	0.046	1	AFPvsHep	C1QA
FKBP4	3.31093239458327e-05	-0.919311155580263	0.038	0.133	0.614442833786764	AFPvsHep	FKBP4
PTGES2	0.0209012003613412	-0.918974974910099	0.082	0.102	1	AFPvsHep	PTGES2
PDK1	0.0300372565880904	-0.917885075753754	0.027	0.048	1	AFPvsHep	PDK1
CFAP20	5.16220318310535e-05	-0.917738050112105	0.022	0.098	0.952374865251105	AFPvsHep	CFAP20
RPL7	1.03300542553685e-06	-0.916836178364691	0.847	0.867	0.0198285391431798	AFPvsHep	RPL7
KDELR2	3.43892518152756e-06	-0.916602280022114	0.448	0.583	0.0654736965311032	AFPvsHep	KDELR2
NSMCE1	0.0184062925997863	-0.915919182626589	0.104	0.163	1	AFPvsHep	NSMCE1
USP38	0.0031907645097442	-0.91581935996558	0.044	0.108	1	AFPvsHep	USP38
RPS15A	2.35712407250774e-05	-0.915302047049051	0.929	0.913	0.439367927115443	AFPvsHep	RPS15A
MRPL57	1.60410320013753e-09	-0.91500435996884	0.563	0.608	3.1644143829113e-05	AFPvsHep	MRPL57
SERPINA1	0.108078373848077	-0.914962676490203	1	1	1	AFPvsHep	SERPINA1
SLC35A1	0.015875824839413	-0.914390064199274	0.022	0.061	1	AFPvsHep	SLC35A1
SLC27A3	0.0285017758235179	-0.913735501040897	0.087	0.084	1	AFPvsHep	SLC27A3
ADIRF	0.0225935088025024	-0.912694793600922	0.23	0.29	1	AFPvsHep	ADIRF
APOF	1.13151915693159e-05	-0.911981886150894	0.361	0.521	0.212940590142955	AFPvsHep	APOF
KIAA0368	0.00101363853110603	-0.911489388084217	0.027	0.089	1	AFPvsHep	KIAA0368
XKR8	0.292525840624036	-0.910116510743431	0.027	0.016	1	AFPvsHep	XKR8
CPEB3	0.0214730427111183	-0.910103219721141	0.12	0.184	1	AFPvsHep	CPEB3
PPP2CB	0.000340229445765244	-0.910075931165951	0.169	0.236	1	AFPvsHep	PPP2CB
SERPING1	0.241848180611089	-0.908490388318638	0.951	0.967	1	AFPvsHep	SERPING1
FGL1	0.0392134862165793	-0.908328659164999	0.984	0.995	1	AFPvsHep	FGL1
TIAL1	0.0330776328564527	-0.905566507121331	0.098	0.133	1	AFPvsHep	TIAL1
MTRNR2L12	0.0507148869000226	-0.900084366645338	0.295	0.344	1	AFPvsHep	MTRNR2L12
TADA1	0.00160850332051817	-0.899963116648567	0.022	0.059	1	AFPvsHep	TADA1
RRBP1	1.73918102031356e-05	-0.899340813694598	0.415	0.492	0.32580078053534	AFPvsHep	RRBP1
MAT1A	7.85577404665765e-08	-0.899124045895625	0.984	0.983	0.00153211161231964	AFPvsHep	MAT1A
PZP	0.0244408527980865	-0.897038349228967	0.033	0.062	1	AFPvsHep	PZP
SYVN1	0.00225765221939866	-0.89612796775167	0.148	0.189	1	AFPvsHep	SYVN1
BHLHE40	0.00593567458638642	-0.89506088135647	0.071	0.146	1	AFPvsHep	BHLHE40
COL18A1	7.88672605478758e-05	-0.893668884924411	0.546	0.666	1	AFPvsHep	COL18A1
TMPO	0.11538177390322	-0.893433159715009	0.12	0.131	1	AFPvsHep	TMPO
DPY19L1	0.0748455809477101	-0.892285697940729	0.038	0.041	1	AFPvsHep	DPY19L1
NCKAP1	0.00961589549444552	-0.891213245099592	0.071	0.114	1	AFPvsHep	NCKAP1
NCAPH2	0.280768941352605	-0.890994376588755	0.027	0.033	1	AFPvsHep	NCAPH2
C3	0.000289220120047374	-0.890588891728469	0.902	0.969	1	AFPvsHep	C3
CCAR1	0.00397184001077084	-0.889732916215913	0.104	0.102	1	AFPvsHep	CCAR1
ZBED5-AS1	0.164718320336381	-0.88939727436992	0.077	0.099	1	AFPvsHep	ZBED5-AS1
RILP	0.15040694275834	-0.888396928981129	0.077	0.084	1	AFPvsHep	RILP
SMC1A	0.02768177287948	-0.885715243885889	0.098	0.145	1	AFPvsHep	SMC1A
MT1B	0.479955726383919	-0.88428902593109	0	0.007	1	AFPvsHep	MT1B
IGHG4	0.0554655391323872	-0.884195760199249	0.005	0.035	1	AFPvsHep	IGHG4
ATIC	0.00417340627593499	-0.883205967063776	0.033	0.063	1	AFPvsHep	ATIC
ABCB1	0.000278251438188624	-0.883088021867878	0.044	0.109	1	AFPvsHep	ABCB1
GPX4	5.09006604535901e-06	-0.882975767518452	0.716	0.747	0.0965585528804603	AFPvsHep	GPX4
GFOD2	0.000571943898144614	-0.88274627032182	0.077	0.121	1	AFPvsHep	GFOD2
MARC2	0.0225540561923881	-0.881878955865489	0.202	0.236	1	AFPvsHep	MARC2
EGR1	0.0626534746176612	-0.881556434515741	0.268	0.331	1	AFPvsHep	EGR1
HEXA	0.000947610800260697	-0.879192509503316	0.082	0.115	1	AFPvsHep	HEXA
CHI3L1	0.0438286469249127	-0.878732725605177	0.038	0.078	1	AFPvsHep	CHI3L1
NME1	0.000814209569241992	-0.878486920760276	0.213	0.266	1	AFPvsHep	NME1
ANXA5	0.00102721211852001	-0.878040311124128	0.06	0.138	1	AFPvsHep	ANXA5
DDX21	0.000128073061697237	-0.877662283219601	0.295	0.422	1	AFPvsHep	DDX21
SLC25A18	0.0610323491376061	-0.87743479610619	0.137	0.18	1	AFPvsHep	SLC25A18
DHRS3	9.89932535648624e-06	-0.877404621576184	0.251	0.382	0.186602282969766	AFPvsHep	DHRS3
MT-ND4L	0.000206138220101401	-0.877297945939254	0.956	0.989	1	AFPvsHep	MT-ND4L
CARNMT1	0.0198517318327742	-0.876430666343918	0.044	0.081	1	AFPvsHep	CARNMT1
TRIB3	0.0413188936025844	-0.875360151632114	0.038	0.087	1	AFPvsHep	TRIB3
UBA52	0.00120668557980258	-0.875302746078421	0.891	0.894	1	AFPvsHep	UBA52
GSTM3	0.066291140079997	-0.873290018250167	0.016	0.027	1	AFPvsHep	GSTM3
TNFRSF1A	0.000137398606138818	-0.872859287598077	0.219	0.33	1	AFPvsHep	TNFRSF1A
CFL1	0.0034674181614818	-0.87266889248842	0.503	0.594	1	AFPvsHep	CFL1
RPL23A	0.000449381478265913	-0.87114829189437	0.847	0.905	1	AFPvsHep	RPL23A
SNRPD3	3.91624114255801e-06	-0.871145718763634	0.333	0.4	0.0744712415668832	AFPvsHep	SNRPD3
NAT6	0.0671934768835788	-0.871002242620944	0	0.02	1	AFPvsHep	NAT6
DNAJC9	0.00932364915979867	-0.870613907527521	0.011	0.03	1	AFPvsHep	DNAJC9
MAN1A1	2.97311615861902e-05	-0.869336385348974	0.366	0.486	0.552523906917759	AFPvsHep	MAN1A1
CYP4V2	0.000143083535701195	-0.869311393560742	0.153	0.249	1	AFPvsHep	CYP4V2
CLEC4G	0.837153239772757	-0.86885838697589	0.011	0.018	1	AFPvsHep	CLEC4G
PRDX5	1.13310570861795e-08	-0.868807491924006	0.47	0.549	0.000222360664259187	AFPvsHep	PRDX5
TOLLIP	0.0106288094952785	-0.865080808383575	0.169	0.263	1	AFPvsHep	TOLLIP
PLS3	1.99329404527802e-06	-0.864613858812458	0.098	0.219	0.038091849205263	AFPvsHep	PLS3
FABP1	0.712299933784763	-0.864332966667312	0.973	0.969	1	AFPvsHep	FABP1
PHKB	0.0630499782262865	-0.864312684670675	0.049	0.089	1	AFPvsHep	PHKB
DHPS	0.0106900710202114	-0.863924116910193	0.066	0.1	1	AFPvsHep	DHPS
SRP72	0.0012902071118476	-0.863711010174704	0.175	0.206	1	AFPvsHep	SRP72
ELOVL6	0.0203750511266422	-0.863288678912063	0.126	0.196	1	AFPvsHep	ELOVL6
EIF4G2	4.16481482851761e-06	-0.862783891600252	0.301	0.415	0.0791273169270061	AFPvsHep	EIF4G2
TCP1	0.028754438279352	-0.862493132289656	0.082	0.115	1	AFPvsHep	TCP1
NSDHL	0.00917786621534463	-0.862249868937854	0.077	0.116	1	AFPvsHep	NSDHL
MPHOSPH10	0.00259086421897368	-0.862125917798205	0.038	0.094	1	AFPvsHep	MPHOSPH10
ALB	3.69712237672704e-09	-0.861151327870044	1	1	7.27852482306252e-05	AFPvsHep	ALB
SRBD1	0.0252372649534828	-0.860814377132945	0.011	0.043	1	AFPvsHep	SRBD1
TM9SF2	0.00362003923965661	-0.859913601286137	0.301	0.363	1	AFPvsHep	TM9SF2
MLYCD	0.0032251675263283	-0.859209023549718	0.082	0.124	1	AFPvsHep	MLYCD
CARD8	0.00422884785170462	-0.858836282448888	0.016	0.065	1	AFPvsHep	CARD8
TM2D2	0.0753202285453078	-0.858653284532224	0.055	0.108	1	AFPvsHep	TM2D2
H1F0	0.0223515719579844	-0.858032498464744	0.18	0.202	1	AFPvsHep	H1F0
SERPINA10	1.85049530249403e-05	-0.85785872992964	0.306	0.458	0.346264681002683	AFPvsHep	SERPINA10
CCDC12	0.0005335176026393	-0.857352348020602	0.06	0.147	1	AFPvsHep	CCDC12
TMED7	0.000128083105995191	-0.85638577729745	0.169	0.261	1	AFPvsHep	TMED7
RPS28	1.16013305161733e-05	-0.85603583063417	0.989	0.98	0.218302236322833	AFPvsHep	RPS28
B2M	0.000602811534231452	-0.855611131731764	0.967	0.97	1	AFPvsHep	B2M
NASP	0.00919094042352923	-0.855052181982987	0.087	0.107	1	AFPvsHep	NASP
STOM	0.000176586349720218	-0.852851921931472	0.47	0.58	1	AFPvsHep	STOM
MPST	2.90088027654487e-07	-0.85263646277367	0.617	0.709	0.00561726456750149	AFPvsHep	MPST
ZSCAN5A	0.34740940284904	-0.852432152640178	0.005	0.02	1	AFPvsHep	ZSCAN5A
ATP5J	1.89873166302219e-07	-0.852333625923887	0.831	0.838	0.00368505841159347	AFPvsHep	ATP5J
PCDH1	0.0201248212978944	-0.850021714232777	0.033	0.084	1	AFPvsHep	PCDH1
STAT2	0.00392406199168727	-0.849446531702943	0.109	0.164	1	AFPvsHep	STAT2
NSUN5	0.0106275056713155	-0.849427884231426	0.022	0.063	1	AFPvsHep	NSUN5
AHNAK	0.006965550237022	-0.84890293344463	0.12	0.209	1	AFPvsHep	AHNAK
NUPR1	1.64980132397076e-05	-0.847758314683368	0.694	0.728	0.309255258178318	AFPvsHep	NUPR1
GNA11	1.81518662982353e-05	-0.846852931526415	0.033	0.089	0.33974848150407	AFPvsHep	GNA11
COX6B1	5.25632528475595e-05	-0.845729046354319	0.754	0.843	0.969529198773235	AFPvsHep	COX6B1
GGA1	0.0145532152479724	-0.845431631451222	0.016	0.06	1	AFPvsHep	GGA1
NDUFC2	7.34930640968222e-07	-0.844259234702025	0.694	0.739	0.0141385956709467	AFPvsHep	NDUFC2
RTP4	0.415772664206485	-0.84348691046154	0.011	0.014	1	AFPvsHep	RTP4
PGAM1	9.30818615420207e-05	-0.842936517473111	0.262	0.405	1	AFPvsHep	PGAM1
LYZ	0.0614599657774953	-0.841401908785718	0.011	0.039	1	AFPvsHep	LYZ
NUFIP2	0.00441964151990048	-0.841326583653211	0.104	0.15	1	AFPvsHep	NUFIP2
NIPSNAP1	0.0127326162855525	-0.840776556271757	0.219	0.272	1	AFPvsHep	NIPSNAP1
CTR9	0.027454234157856	-0.840053722085031	0.104	0.101	1	AFPvsHep	CTR9
WNK3	0.020242938770518	-0.839850365132961	0.077	0.131	1	AFPvsHep	WNK3
ABCC3	0.00151200893036256	-0.839104343644471	0.328	0.401	1	AFPvsHep	ABCC3
LGALS4	0.00050130575053255	-0.838347313388157	0.049	0.118	1	AFPvsHep	LGALS4
RNF141	0.0118229367800751	-0.837820009081654	0.055	0.081	1	AFPvsHep	RNF141
MRPL54	1.49061182895347e-07	-0.837351831533718	0.388	0.451	0.0028961097224737	AFPvsHep	MRPL54
MYDGF	0.000216415060517633	-0.83714523622927	0.257	0.376	1	AFPvsHep	MYDGF
COMT	0.00116891007653627	-0.83700155860957	0.377	0.422	1	AFPvsHep	COMT
NR1H2	0.0189594848994971	-0.836915395430951	0.016	0.059	1	AFPvsHep	NR1H2
TMEM139	0.161008024872188	-0.836912620682588	0.022	0.047	1	AFPvsHep	TMEM139
ERICH1	0.0132653698242399	-0.836640364012383	0.055	0.086	1	AFPvsHep	ERICH1
ADGRG6	0.000919371142570611	-0.836432228834007	0.268	0.318	1	AFPvsHep	ADGRG6
XPC	0.0372109407555295	-0.83556291345155	0.071	0.11	1	AFPvsHep	XPC
IDH3G	0.0454072946991398	-0.834973793413062	0.104	0.097	1	AFPvsHep	IDH3G
ANKH	0.0780479277379157	-0.834675617948644	0.06	0.091	1	AFPvsHep	ANKH
FTH1	1.26955986030751e-08	-0.834447019666281	0.967	0.963	0.000249049557796524	AFPvsHep	FTH1
COA1	0.0375003654460031	-0.834237564209696	0.049	0.077	1	AFPvsHep	COA1
TNFAIP8L1	0.000372119466966475	-0.834088885280636	0.077	0.113	1	AFPvsHep	TNFAIP8L1
ABCA6	0.00235319464326661	-0.834020058376916	0.268	0.264	1	AFPvsHep	ABCA6
LDHA	0.000107011803490838	-0.833849620778464	0.607	0.62	1	AFPvsHep	LDHA
UBA6	0.019451180458725	-0.832667553975731	0.049	0.059	1	AFPvsHep	UBA6
ZNRF2	0.00729024351922244	-0.832034525956693	0.087	0.118	1	AFPvsHep	ZNRF2
NRBF2	0.0645799590689424	-0.831926796362732	0.137	0.143	1	AFPvsHep	NRBF2
TLCD2	0.0734586840022345	-0.831362731148057	0.027	0.059	1	AFPvsHep	TLCD2
PTPN3	0.00560131342096902	-0.830918116416755	0.038	0.101	1	AFPvsHep	PTPN3
EIF5	6.1155018507472e-06	-0.829938032624504	0.377	0.451	0.11581537404945	AFPvsHep	EIF5
ASPSCR1	0.066308967425111	-0.829203014401104	0.12	0.154	1	AFPvsHep	ASPSCR1
CDC42EP1	0.00049919005761404	-0.828935015166014	0.027	0.097	1	AFPvsHep	CDC42EP1
ITGB5	0.0926679155825491	-0.828369193586287	0.06	0.105	1	AFPvsHep	ITGB5
SLC5A6	0.243349138337109	-0.828183549148798	0.109	0.14	1	AFPvsHep	SLC5A6
C19orf70	1.09878839737425e-06	-0.826488837249522	0.481	0.488	0.0210813541920224	AFPvsHep	C19orf70
CAMK2D	0.00188999793244218	-0.826204082854308	0.082	0.154	1	AFPvsHep	CAMK2D
RAB37	0.0481622458787238	-0.826149650389034	0.005	0.037	1	AFPvsHep	RAB37
HSD17B2	0.0626439605731086	-0.82513304727435	0.24	0.272	1	AFPvsHep	HSD17B2
CCPG1	0.000553093358676434	-0.824722922284978	0.169	0.236	1	AFPvsHep	CCPG1
ILF2	0.102441479665999	-0.824529010463473	0.066	0.091	1	AFPvsHep	ILF2
PGPEP1	0.0015631391330699	-0.824453425392615	0.137	0.186	1	AFPvsHep	PGPEP1
SLC43A1	0.00175458783410718	-0.823474414743405	0.262	0.319	1	AFPvsHep	SLC43A1
ARGLU1	0.000269999870465843	-0.823411386060177	0.148	0.208	1	AFPvsHep	ARGLU1
MCL1	0.000481715107252529	-0.822483686639079	0.301	0.419	1	AFPvsHep	MCL1
TRAPPC3	0.0323477888745656	-0.822385002687789	0.071	0.136	1	AFPvsHep	TRAPPC3
CREG1	0.0089429236712065	-0.822046791358718	0.126	0.206	1	AFPvsHep	CREG1
WDR72	0.0647285136293396	-0.821459606042737	0.066	0.119	1	AFPvsHep	WDR72
TP53INP2	0.0833460869198603	-0.820849311488923	0.049	0.078	1	AFPvsHep	TP53INP2
ATP6V1H	0.223093730299519	-0.820495018654119	0.033	0.061	1	AFPvsHep	ATP6V1H
C1orf226	0.016571694763114	-0.820059457482428	0.06	0.08	1	AFPvsHep	C1orf226
DNASE1L3	0.246911181525421	-0.819571943525077	0.033	0.059	1	AFPvsHep	DNASE1L3
CDC42EP4	0.00946231297440691	-0.819153318071991	0.038	0.078	1	AFPvsHep	CDC42EP4
PPP1R3C	0.0989510278708023	-0.818052549801498	0.126	0.152	1	AFPvsHep	PPP1R3C
CLCN3	0.0368511769894994	-0.818032412932207	0.087	0.111	1	AFPvsHep	CLCN3
PCCA	0.00212745783920321	-0.817477788544175	0.049	0.128	1	AFPvsHep	PCCA
SSBP3	0.000695345948206456	-0.81744322840206	0.164	0.237	1	AFPvsHep	SSBP3
UPF1	0.0165059847103427	-0.817206975180534	0.022	0.07	1	AFPvsHep	UPF1
RANGRF	0.0704781113957959	-0.816841206899836	0.022	0.052	1	AFPvsHep	RANGRF
FAM207A	0.0569829066909799	-0.816540803789145	0.098	0.151	1	AFPvsHep	FAM207A
C4orf3	7.49253106908462e-09	-0.816488336074326	0.585	0.603	0.00014725071310072	AFPvsHep	C4orf3
CLN8	0.000265425178581301	-0.815399559606322	0.033	0.08	1	AFPvsHep	CLN8
NET1	0.00037796354134963	-0.815349914701627	0.126	0.146	1	AFPvsHep	NET1
ACSS2	0.0189604691438034	-0.814564961420069	0.131	0.218	1	AFPvsHep	ACSS2
MT-ATP8	0.000505311499628528	-0.814113370524552	0.716	0.768	1	AFPvsHep	MT-ATP8
STEAP3	0.00123385432375898	-0.814066330560081	0.131	0.225	1	AFPvsHep	STEAP3
CLK1	0.0578232384837359	-0.812723042212447	0.077	0.121	1	AFPvsHep	CLK1
MS4A6A	0.0348950308045716	-0.812616705311448	0.005	0.039	1	AFPvsHep	MS4A6A
NOSIP	0.0107136029906393	-0.811366826013168	0.077	0.136	1	AFPvsHep	NOSIP
VCP	0.000156625138117957	-0.810765996866293	0.175	0.298	1	AFPvsHep	VCP
RASD1	0.000588293442422105	-0.810681416489377	0.016	0.049	1	AFPvsHep	RASD1
NDUFB5	0.00330115532760582	-0.809740608152635	0.18	0.267	1	AFPvsHep	NDUFB5
DIMT1	0.121884069948873	-0.80943675772044	0.016	0.04	1	AFPvsHep	DIMT1
CHPF	0.00122645725171869	-0.809417239375327	0.098	0.151	1	AFPvsHep	CHPF
BNIP2	0.07756344592682	-0.809253280240252	0.093	0.138	1	AFPvsHep	BNIP2
RP1-232P20.1	0.00643382464834868	-0.808898606371236	0.071	0.117	1	AFPvsHep	RP1-232P20.1
RPS18	0.000117632614168098	-0.80842733433597	0.973	0.961	1	AFPvsHep	RPS18
TSC22D4	0.0835823646325344	-0.808009932414293	0.033	0.034	1	AFPvsHep	TSC22D4
SULT1A1	0.00352795725217169	-0.807819024963665	0.377	0.419	1	AFPvsHep	SULT1A1
RBM5	0.0314514472424893	-0.806841798025415	0.06	0.112	1	AFPvsHep	RBM5
SNX14	0.00383883415113134	-0.806360979136964	0.038	0.084	1	AFPvsHep	SNX14
SPON2	0.24180043683155	-0.805316802749768	0.077	0.107	1	AFPvsHep	SPON2
ARL6IP1	1.96536361351374e-07	-0.80478665578011	0.574	0.634	0.00381359155566206	AFPvsHep	ARL6IP1
NPW	0.0243966043212385	-0.803615173559696	0.033	0.076	1	AFPvsHep	NPW
ARID1B	0.0333111652601918	-0.803213076858709	0.027	0.076	1	AFPvsHep	ARID1B
GUCD1	0.000116713084035236	-0.803064954314989	0.251	0.35	1	AFPvsHep	GUCD1
PDIA3	0.000862539408637703	-0.801956369999667	0.47	0.545	1	AFPvsHep	PDIA3
C6	0.00045941794402145	-0.80149801847583	0.464	0.586	1	AFPvsHep	C6
HCFC1R1	0.120854315703388	-0.801198119809641	0.115	0.124	1	AFPvsHep	HCFC1R1
NARFL	0.339319081350249	-0.799797736760308	0.016	0.024	1	AFPvsHep	NARFL
BCLAF1	0.00157240103776582	-0.799656596522931	0.087	0.156	1	AFPvsHep	BCLAF1
CPB2	1.5732167716776e-05	-0.798617895220987	0.847	0.89	0.295041073360418	AFPvsHep	CPB2
YTHDF3	0.0262904584596472	-0.798366793324732	0.137	0.181	1	AFPvsHep	YTHDF3
GBP2	0.000709136756002708	-0.798309274441406	0.027	0.072	1	AFPvsHep	GBP2
ZNHIT1	0.000811506576517118	-0.798006183942805	0.776	0.775	1	AFPvsHep	ZNHIT1
TGM2	0.000420329276664947	-0.797702185311083	0.175	0.308	1	AFPvsHep	TGM2
PPA1	6.54693359053211e-06	-0.797086243645182	0.295	0.293	0.123887624333639	AFPvsHep	PPA1
EAF1	0.0395086596174437	-0.796569343079486	0.066	0.084	1	AFPvsHep	EAF1
SKA2	0.0666942289319934	-0.796534983671361	0.06	0.094	1	AFPvsHep	SKA2
PSEN1	0.0287577661051775	-0.796251660041342	0.06	0.064	1	AFPvsHep	PSEN1
PRG4	0.000111069763790339	-0.796046626657452	0.454	0.558	1	AFPvsHep	PRG4
NUCB1	4.44954733389126e-05	-0.795768057405696	0.186	0.308	0.82245432919646	AFPvsHep	NUCB1
POLR1E	9.41871979260218e-05	-0.79550425518678	0.011	0.057	1	AFPvsHep	POLR1E
CD151	1.12752564986803e-05	-0.795308313943677	0.033	0.134	0.212200327305164	AFPvsHep	CD151
GOT1	0.000568870288553185	-0.795242360323779	0.235	0.358	1	AFPvsHep	GOT1
SUCO	0.121613554506906	-0.79519438841836	0.038	0.044	1	AFPvsHep	SUCO
ATXN1	0.0286061666574959	-0.794566835643065	0.027	0.071	1	AFPvsHep	ATXN1
ATP1B1	8.75456057948689e-06	-0.794153626360149	0.372	0.464	0.165216067256077	AFPvsHep	ATP1B1
KDM4B	0.0186882268969563	-0.793893852381277	0.055	0.085	1	AFPvsHep	KDM4B
TRMO	0.0391486227598888	-0.793711744084068	0	0.023	1	AFPvsHep	TRMO
SORBS3	0.00402625763897673	-0.793522100105183	0.087	0.134	1	AFPvsHep	SORBS3
EIF3D	0.00757798647575353	-0.793428152610674	0.055	0.111	1	AFPvsHep	EIF3D
SF1	2.74622299867905e-05	-0.793300352872425	0.24	0.278	0.51090732667425	AFPvsHep	SF1
SNRPE	1.12307745646666e-05	-0.793281159923005	0.464	0.48	0.211385638856155	AFPvsHep	SNRPE
WFDC3	0.783922531484159	-0.793269650423607	0	0.003	1	AFPvsHep	WFDC3
HABP2	0.000438069154968494	-0.792801199486094	0.317	0.427	1	AFPvsHep	HABP2
TRIM55	0.0637560548274122	-0.792529656918462	0.055	0.083	1	AFPvsHep	TRIM55
WDR34	0.0360745481762876	-0.791993931909384	0.142	0.141	1	AFPvsHep	WDR34
ARPC4	0.0134821314186249	-0.791953054979295	0.098	0.141	1	AFPvsHep	ARPC4
SLC44A2	0.586180812885006	-0.791952115729109	0	0.005	1	AFPvsHep	SLC44A2
CHMP1B	0.0125549463186239	-0.791551353318354	0.055	0.12	1	AFPvsHep	CHMP1B
HRG	1.31889198763758e-05	-0.791251312965171	0.47	0.626	0.247832993396978	AFPvsHep	HRG
GLS2	0.0557405483654564	-0.790598596602378	0.071	0.127	1	AFPvsHep	GLS2
RPL13A	4.1127391692619e-06	-0.790400942994077	0.956	0.95	0.0781502696943146	AFPvsHep	RPL13A
CDIPT	0.00763985045457484	-0.790293356315354	0.049	0.116	1	AFPvsHep	CDIPT
PLXDC2	0.635758614345054	-0.78974623189277	0.005	0.012	1	AFPvsHep	PLXDC2
CFLAR	1.79621822324509e-05	-0.789549131553395	0.12	0.237	0.336270013573714	AFPvsHep	CFLAR
TCF4	0.173964664203504	-0.789432516051677	0.011	0.017	1	AFPvsHep	TCF4
NCOA2	0.00791690302132275	-0.789309477101432	0.109	0.177	1	AFPvsHep	NCOA2
RPA3	1.19106515636421e-05	-0.7890761046415	0.235	0.31	0.224039355912108	AFPvsHep	RPA3
PREB	0.00127976010584524	-0.78907584491748	0.071	0.098	1	AFPvsHep	PREB
RPL22	0.000185796624155822	-0.788695291942341	0.891	0.864	1	AFPvsHep	RPL22
FGA	0.758909368506139	-0.788117307198521	0.989	0.995	1	AFPvsHep	FGA
FPGS	0.000670185697555826	-0.78751707308658	0.137	0.181	1	AFPvsHep	FPGS
CCDC25	7.98754091590782e-07	-0.787255277555515	0.23	0.313	0.0153600411812907	AFPvsHep	CCDC25
MRPS35	0.000445502506541608	-0.786301704974829	0.093	0.174	1	AFPvsHep	MRPS35
GTPBP6	0.00470284634741148	-0.786092879452569	0.06	0.101	1	AFPvsHep	GTPBP6
MTHFD1	0.000332429867257849	-0.785074227473235	0.208	0.316	1	AFPvsHep	MTHFD1
SEC23A	2.68926413914321e-06	-0.783928932243953	0.224	0.305	0.0512869563976001	AFPvsHep	SEC23A
BOD1	0.0218281150605863	-0.783883699030061	0.082	0.047	1	AFPvsHep	BOD1
PLIN4	0.0011827645194129	-0.783344919587166	0.038	0.087	1	AFPvsHep	PLIN4
GLYCTK	0.00174444549327577	-0.78331056191344	0.301	0.387	1	AFPvsHep	GLYCTK
LYPLAL1	0.00449636233351518	-0.783209573996471	0.082	0.113	1	AFPvsHep	LYPLAL1
EBP	0.013284404087163	-0.782620032798222	0.546	0.657	1	AFPvsHep	EBP
UQCRH	9.31280455089314e-07	-0.782608103795869	0.645	0.668	0.0178880349813556	AFPvsHep	UQCRH
THRB	0.0266568065698399	-0.782035532705996	0.071	0.106	1	AFPvsHep	THRB
AKR1B10	0.177811017730052	-0.7807882620048	0.077	0.093	1	AFPvsHep	AKR1B10
ZDHHC18	0.000554584925789059	-0.780664996087702	0.011	0.034	1	AFPvsHep	ZDHHC18
LACTB2	0.00112846402431568	-0.779712029279433	0.131	0.184	1	AFPvsHep	LACTB2
ADAMTSL4	0.095509785927332	-0.778939383742882	0.005	0.033	1	AFPvsHep	ADAMTSL4
PES1	0.00639851601039675	-0.778660448957661	0.022	0.069	1	AFPvsHep	PES1
SRP68	0.26403965435254	-0.778194708821559	0.044	0.067	1	AFPvsHep	SRP68
MCOLN1	0.0194655224666722	-0.777911755972169	0.033	0.041	1	AFPvsHep	MCOLN1
RPL27	4.53271614864228e-07	-0.777857378364701	0.88	0.887	0.00874995525333907	AFPvsHep	RPL27
D2HGDH	0.249173379171197	-0.777519793547059	0.087	0.123	1	AFPvsHep	D2HGDH
RGS14	0.0765397250949642	-0.777253624270576	0.104	0.162	1	AFPvsHep	RGS14
RHOU	0.000276577665269592	-0.777224492060675	0.066	0.115	1	AFPvsHep	RHOU
TM2D3	0.00902548262052885	-0.776048354207218	0.082	0.15	1	AFPvsHep	TM2D3
PSMD5	0.121529049399755	-0.775823936839639	0.038	0.071	1	AFPvsHep	PSMD5
SMARCC1	0.0012819188103275	-0.773662993959638	0.071	0.105	1	AFPvsHep	SMARCC1
PDS5B	0.186868145255989	-0.772751979056469	0.055	0.077	1	AFPvsHep	PDS5B
RPL7L1	0.0394600959848796	-0.772749749930773	0.126	0.168	1	AFPvsHep	RPL7L1
ZC3H10	0.775590771208654	-0.771701443006473	0.005	0.009	1	AFPvsHep	ZC3H10
GCH1	0.0106955465408532	-0.771561420216771	0.164	0.221	1	AFPvsHep	GCH1
CSTB	0.00081282494831601	-0.771252362418137	0.454	0.56	1	AFPvsHep	CSTB
MT1H	0.502644047077495	-0.77081438591165	0.885	0.865	1	AFPvsHep	MT1H
BAG6	0.318110482676111	-0.770724258542213	0.12	0.122	1	AFPvsHep	BAG6
ACTR3C	0.0408480412307989	-0.770716846337842	0.038	0.054	1	AFPvsHep	ACTR3C
NAA30	0.0541714337543822	-0.770661754768795	0.06	0.071	1	AFPvsHep	NAA30
CFH	0.000199982322958121	-0.769855598348694	0.792	0.869	1	AFPvsHep	CFH
ZEB1	0.00658149500545255	-0.768778479515997	0.033	0.04	1	AFPvsHep	ZEB1
NFE2L1	0.00139786864139405	-0.768759354284068	0.202	0.294	1	AFPvsHep	NFE2L1
MLPH	0.458468866190854	-0.768746711967989	0.066	0.077	1	AFPvsHep	MLPH
CYB5A	5.02709457411876e-10	-0.768317908235992	0.962	0.94	9.94057681086244e-06	AFPvsHep	CYB5A
ALDOA	0.0143776657692972	-0.767824198670315	0.148	0.221	1	AFPvsHep	ALDOA
POFUT1	0.00139088798763063	-0.767629049400085	0.044	0.111	1	AFPvsHep	POFUT1
UBA6-AS1	0.336044630815311	-0.767539862761418	0.005	0.021	1	AFPvsHep	UBA6-AS1
B4GALT7	0.00515975070159601	-0.76749939707824	0.033	0.045	1	AFPvsHep	B4GALT7
MOV10	0.0191668718834481	-0.766636563378374	0.044	0.049	1	AFPvsHep	MOV10
CEP68	0.0640000591851591	-0.766119796354943	0	0.02	1	AFPvsHep	CEP68
CYB5R1	0.0355305154881272	-0.766047551908593	0.082	0.12	1	AFPvsHep	CYB5R1
CDK11B	0.0169319753143467	-0.765793713068934	0.077	0.106	1	AFPvsHep	CDK11B
TPI1	4.92710762573527e-06	-0.765573697248135	0.607	0.658	0.0934918671983267	AFPvsHep	TPI1
RBSN	0.309208629609312	-0.764009727058946	0.044	0.042	1	AFPvsHep	RBSN
DVL3	0.24028858202155	-0.763948042497012	0.038	0.06	1	AFPvsHep	DVL3
TKT	0.00553011845547375	-0.763868857428902	0.153	0.205	1	AFPvsHep	TKT
GNPDA1	0.300052374995143	-0.763232602514817	0.005	0.023	1	AFPvsHep	GNPDA1
PLGRKT	0.0811342380242776	-0.762635588237509	0.044	0.08	1	AFPvsHep	PLGRKT
RPS10	0.000157190594587635	-0.762410584934286	0.661	0.735	1	AFPvsHep	RPS10
ZNRF3	0.0542903437797919	-0.762382795076006	0.016	0.053	1	AFPvsHep	ZNRF3
CFHR1	0.00016281519124682	-0.76201321583474	0.087	0.212	1	AFPvsHep	CFHR1
NOP58	0.0578363644887434	-0.761818473497363	0.093	0.127	1	AFPvsHep	NOP58
PIGC	0.153890148486519	-0.761253701928873	0.022	0.046	1	AFPvsHep	PIGC
IFT20	0.0715605813897494	-0.760709366171968	0.077	0.135	1	AFPvsHep	IFT20
ANKRA2	0.0459458520089321	-0.760281647088575	0.044	0.066	1	AFPvsHep	ANKRA2
AAAS	0.00619861220234832	-0.76025136818367	0.027	0.038	1	AFPvsHep	AAAS
RPRD2	0.0766974493426574	-0.760088643316795	0.038	0.076	1	AFPvsHep	RPRD2
RNF114	0.00688644385365561	-0.760075643754627	0.131	0.166	1	AFPvsHep	RNF114
AKR1C4	3.23050372095295e-05	-0.76003551846522	0.71	0.637	0.599710710757706	AFPvsHep	AKR1C4
MSN	0.000366146452803392	-0.75965382018539	0.055	0.135	1	AFPvsHep	MSN
ACTR1B	0.328381666996695	-0.759126489404556	0.049	0.056	1	AFPvsHep	ACTR1B
MRPL43	0.000384949397447029	-0.758930998566693	0.098	0.189	1	AFPvsHep	MRPL43
CFAP97	0.00124035688354326	-0.758750409843211	0.104	0.173	1	AFPvsHep	CFAP97
CTA-221G9.12	0.0178938931062538	-0.75870228033564	0.022	0.014	1	AFPvsHep	CTA-221G9.12
CLEC16A	0.140542927911367	-0.757783162135414	0.022	0.036	1	AFPvsHep	CLEC16A
UGT2B4	5.55948284236983e-06	-0.757629932121038	0.716	0.769	0.105352199862908	AFPvsHep	UGT2B4
NR1H3	0.00217614070817462	-0.756801911401478	0.137	0.173	1	AFPvsHep	NR1H3
C8orf76	0.0372492640343602	-0.756224007856755	0.016	0.033	1	AFPvsHep	C8orf76
SERP1	1.55574234770335e-08	-0.755684600227672	0.563	0.613	0.000304956614996812	AFPvsHep	SERP1
ADPGK	0.00293962089363596	-0.755619511176952	0.049	0.068	1	AFPvsHep	ADPGK
SLC9B2	0.0120297637927857	-0.755143261666358	0.071	0.107	1	AFPvsHep	SLC9B2
HCST	0.0741234512096634	-0.754879966118116	0.016	0.039	1	AFPvsHep	HCST
CAMSAP2	0.38119566318169	-0.754813544801634	0.005	0.021	1	AFPvsHep	CAMSAP2
PYGL	0.00743687052445484	-0.754362542009228	0.126	0.165	1	AFPvsHep	PYGL
ACSF2	0.112209164305996	-0.754350372405127	0.077	0.116	1	AFPvsHep	ACSF2
KANK1	0.0005541497254857	-0.753983213741244	0.109	0.188	1	AFPvsHep	KANK1
HGSNAT	0.0309667439235937	-0.753958086271434	0.044	0.066	1	AFPvsHep	HGSNAT
NF1	0.177164571928867	-0.753083981976644	0.077	0.099	1	AFPvsHep	NF1
ABHD10	0.0380586576824424	-0.752954354670837	0.071	0.074	1	AFPvsHep	ABHD10
TRMT1L	0.0123613081569562	-0.750777784923419	0.038	0.074	1	AFPvsHep	TRMT1L
LMF2	0.18693728862747	-0.750620481179346	0.098	0.092	1	AFPvsHep	LMF2
ACO2	0.0011024995405987	-0.750306004737805	0.104	0.167	1	AFPvsHep	ACO2
BOP1	0.0637843551802355	-0.750145712584482	0.038	0.045	1	AFPvsHep	BOP1
PIK3R1	0.000123715492637117	-0.750125884746652	0.333	0.395	1	AFPvsHep	PIK3R1
MAPKAPK5-AS1	0.0741092492837051	-0.74993999199261	0.022	0.04	1	AFPvsHep	MAPKAPK5-AS1
N4BP2L2	0.0131402772155406	-0.749747570882698	0.235	0.314	1	AFPvsHep	N4BP2L2
ESPN	0.00209913803832791	-0.749727576649496	0.175	0.262	1	AFPvsHep	ESPN
RP11-817J15.3	0.0950711207055436	-0.749582915926816	0.011	0.026	1	AFPvsHep	RP11-817J15.3
CTPS2	0.303443854914746	-0.749537990050789	0.022	0.023	1	AFPvsHep	CTPS2
ACTB	0.326535677896334	-0.749420503229896	0.951	0.967	1	AFPvsHep	ACTB
DDTL	0.387007304617934	-0.749371346545483	0.016	0.02	1	AFPvsHep	DDTL
PPAT	0.361537271224778	-0.749031111923481	0.005	0.022	1	AFPvsHep	PPAT
KIAA1551	0.00117957044126385	-0.748450402233401	0.055	0.128	1	AFPvsHep	KIAA1551
ARF1	1.37456122767885e-05	-0.748177665641506	0.186	0.295	0.258211326619473	AFPvsHep	ARF1
CSTA	0.0320736959448902	-0.748125911283558	0.109	0.177	1	AFPvsHep	CSTA
H6PD	0.000647252559626166	-0.747960448376665	0.251	0.352	1	AFPvsHep	H6PD
EPB41	0.00370566883487496	-0.747887735616388	0.049	0.085	1	AFPvsHep	EPB41
PHGDH	0.00452264443674007	-0.747749667087573	0.202	0.225	1	AFPvsHep	PHGDH
ZBTB26	0.56370797079519	-0.747491320817942	0	0.006	1	AFPvsHep	ZBTB26
ARHGAP10	0.0823827056547178	-0.746989558799741	0.038	0.039	1	AFPvsHep	ARHGAP10
YIPF6	0.0985927226849417	-0.746897905135993	0.115	0.159	1	AFPvsHep	YIPF6
TYSND1	0.202528753917599	-0.746717967572042	0.038	0.045	1	AFPvsHep	TYSND1
CBX1	0.0763215897845301	-0.746447818473996	0.022	0.046	1	AFPvsHep	CBX1
THRA	0.184903345426549	-0.746364572236523	0.016	0.039	1	AFPvsHep	THRA
TYW1	0.036028262122087	-0.746302932707768	0.005	0.041	1	AFPvsHep	TYW1
USP9Y	0.541839029859247	-0.745852468673817	0	0.006	1	AFPvsHep	USP9Y
DLGAP1-AS1	0.144341515382909	-0.745822052904657	0.038	0.037	1	AFPvsHep	DLGAP1-AS1
MLXIPL	0.00280512402495411	-0.745466368934327	0.464	0.504	1	AFPvsHep	MLXIPL
MGAT1	0.00176511799481451	-0.744731155954699	0.169	0.216	1	AFPvsHep	MGAT1
GPRC5C	5.55055216206107e-05	-0.744724479999653	0.235	0.377	1	AFPvsHep	GPRC5C
BLOC1S2	0.0412631798229216	-0.744520240436053	0.038	0.09	1	AFPvsHep	BLOC1S2
VNN1	0.00513214696200218	-0.743798002757433	0.153	0.172	1	AFPvsHep	VNN1
SLC25A44	0.0038927944006442	-0.743704033455213	0.055	0.093	1	AFPvsHep	SLC25A44
TGIF1	0.219597375354108	-0.743273730825255	0.071	0.096	1	AFPvsHep	TGIF1
CCT4	0.000484303148507406	-0.742857025879376	0.137	0.198	1	AFPvsHep	CCT4
SF3B2	0.00399444503461502	-0.741995623246688	0.131	0.186	1	AFPvsHep	SF3B2
MAN2A1	0.00744892396405285	-0.741867236553133	0.24	0.303	1	AFPvsHep	MAN2A1
ACADS	8.39015315748e-05	-0.741472932023732	0.301	0.414	1	AFPvsHep	ACADS
RAPGEF4	0.151713266859417	-0.741390831836872	0.016	0.037	1	AFPvsHep	RAPGEF4
CAT	2.47006611299323e-05	-0.741314696964764	0.601	0.625	0.460346221478547	AFPvsHep	CAT
DIP2B	0.00123098344880093	-0.740793354125249	0.027	0.051	1	AFPvsHep	DIP2B
TUBB	3.17674993735339e-05	-0.740305342504778	0.388	0.475	0.589858928367777	AFPvsHep	TUBB
C11orf54	3.35982116484038e-11	-0.740294921401651	0.579	0.58	6.67193286914003e-07	AFPvsHep	C11orf54
PCYOX1	7.9505215743699e-05	-0.739656666044744	0.306	0.388	1	AFPvsHep	PCYOX1
RPL39L	0.016885531220358	-0.739113210762814	0.022	0.074	1	AFPvsHep	RPL39L
SNCG	0.8869518387823	-0.738134571437782	0	0.002	1	AFPvsHep	SNCG
DNAJB4	0.128787909569565	-0.738039503723473	0.049	0.067	1	AFPvsHep	DNAJB4
SFXN5	0.00136883859693844	-0.737106772721337	0.164	0.164	1	AFPvsHep	SFXN5
RNF13	0.00240884669638075	-0.736510042745824	0.093	0.147	1	AFPvsHep	RNF13
CPN2	6.83234873681069e-06	-0.736323468241312	0.23	0.368	0.129240708705511	AFPvsHep	CPN2
AQP1	0.706740754889636	-0.736258129713659	0	0.004	1	AFPvsHep	AQP1
ADH1C	4.93300524275109e-09	-0.736248691887489	0.607	0.551	9.70223471144285e-05	AFPvsHep	ADH1C
RILPL1	0.732201261575613	-0.7362391002061	0	0.004	1	AFPvsHep	RILPL1
MAP3K11	0.0463316119220618	-0.736088057685931	0.115	0.149	1	AFPvsHep	MAP3K11
MTSS1	0.000342021520916277	-0.735948042863042	0.148	0.206	1	AFPvsHep	MTSS1
CNN3	9.45276661070675e-07	-0.735784787888741	0.257	0.336	0.0181540382758623	AFPvsHep	CNN3
GYG1	0.418990817217701	-0.735663755471342	0.022	0.038	1	AFPvsHep	GYG1
PRR26	0.178055515126517	-0.73561011112008	0.022	0.024	1	AFPvsHep	PRR26
IGF2R	0.00163624284752194	-0.735366392357661	0.109	0.165	1	AFPvsHep	IGF2R
ZC3H7B	0.00856478612009283	-0.735244751825744	0.066	0.122	1	AFPvsHep	ZC3H7B
RP6-65G23.3	0.835950775465637	-0.735135687858781	0	0.002	1	AFPvsHep	RP6-65G23.3
ACSL5	0.000376120225209064	-0.735056988498974	0.131	0.225	1	AFPvsHep	ACSL5
E4F1	0.188309068656352	-0.735018283083004	0.016	0.033	1	AFPvsHep	E4F1
GPAA1	0.000967744706642446	-0.734931370386783	0.093	0.186	1	AFPvsHep	GPAA1
HNRNPDL	1.9584112925484e-05	-0.73486990482962	0.224	0.303	0.366183743480699	AFPvsHep	HNRNPDL
PYROXD1	0.519441882325541	-0.734844612406306	0.049	0.058	1	AFPvsHep	PYROXD1
MTTP	0.00121532288618817	-0.734668347478572	0.366	0.456	1	AFPvsHep	MTTP
UFSP1	0.0936174090912851	-0.734659608711859	0.016	0.014	1	AFPvsHep	UFSP1
KLRB1	0.0148007581039815	-0.734587705783014	0.011	0.018	1	AFPvsHep	KLRB1
MYLK	0.000624303247336677	-0.734283159326454	0.311	0.417	1	AFPvsHep	MYLK
LINC01348	0.0203115511071396	-0.734128138777986	0.011	0.03	1	AFPvsHep	LINC01348
JADE3	0.00663821680658587	-0.733405802069003	0.049	0.038	1	AFPvsHep	JADE3
JKAMP	0.00370747557588662	-0.733402150726812	0.098	0.113	1	AFPvsHep	JKAMP
SAFB	0.102792845793436	-0.732984809827583	0.066	0.08	1	AFPvsHep	SAFB
MRPL41	6.82456892210771e-06	-0.732370735576335	0.743	0.766	0.129100370299512	AFPvsHep	MRPL41
STXBP2	0.0240083869381466	-0.732106834052404	0.038	0.059	1	AFPvsHep	STXBP2
OAS1	0.282234862907829	-0.731730511257983	0.027	0.032	1	AFPvsHep	OAS1
LINC00936	0.299941200091443	-0.730885518551024	0	0.01	1	AFPvsHep	LINC00936
MIF	0.00429644699641141	-0.730739799709206	0.716	0.7	1	AFPvsHep	MIF
KCNK5	0.0275821196252429	-0.730369032220319	0.055	0.075	1	AFPvsHep	KCNK5
CPE	0.108259314953353	-0.730161306237787	0.027	0.036	1	AFPvsHep	CPE
RBM25	7.14702838396616e-05	-0.729997193899649	0.153	0.238	1	AFPvsHep	RBM25
STK4	0.000744828722145109	-0.729694951766377	0.022	0.062	1	AFPvsHep	STK4
SLC12A7	0.0112088827742425	-0.728799788986163	0.055	0.093	1	AFPvsHep	SLC12A7
COX17	2.17832397552318e-05	-0.728510073794597	0.694	0.757	0.406540603551892	AFPvsHep	COX17
DDX50	0.414123554114511	-0.72820109319729	0.033	0.045	1	AFPvsHep	DDX50
LINC00659	0.343016845632245	-0.7273149456938	0.033	0.037	1	AFPvsHep	LINC00659
DPP8	0.134146829963035	-0.727045954680604	0.027	0.055	1	AFPvsHep	DPP8
ARCN1	0.0359693747831186	-0.726920779731283	0.115	0.154	1	AFPvsHep	ARCN1
POLG2	0.151374936754539	-0.72684434860091	0	0.015	1	AFPvsHep	POLG2
GPX1	9.1226413435028e-05	-0.726712097000897	0.738	0.785	1	AFPvsHep	GPX1
TPST2	0.000212455360145143	-0.726563132146151	0.131	0.204	1	AFPvsHep	TPST2
CA11	0.00561096374563346	-0.726537233549551	0.093	0.127	1	AFPvsHep	CA11
TLCD1	0.092770244120159	-0.725778883089322	0.033	0.04	1	AFPvsHep	TLCD1
PARL	0.0754573882033818	-0.72573085576297	0.066	0.086	1	AFPvsHep	PARL
RGS3	0.00240873713481375	-0.725658098684875	0.033	0.089	1	AFPvsHep	RGS3
UBE2E3	0.0981943053904077	-0.725427398660816	0.109	0.147	1	AFPvsHep	UBE2E3
MYADM	0.102277900925609	-0.725377468544134	0.038	0.05	1	AFPvsHep	MYADM
PDGFC	0.0296665983398571	-0.725063439210452	0.027	0.05	1	AFPvsHep	PDGFC
TMEM165	0.284779555632311	-0.724647624122985	0.049	0.051	1	AFPvsHep	TMEM165
DBNDD1	0.810413571264962	-0.724384349435364	0.005	0.006	1	AFPvsHep	DBNDD1
MTMR1	0.616397307360094	-0.72364988080663	0.011	0.023	1	AFPvsHep	MTMR1
NINJ1	9.61447891648554e-05	-0.723429268083011	0.038	0.135	1	AFPvsHep	NINJ1
NDUFA6	0.000516437200257293	-0.722571721412849	0.623	0.664	1	AFPvsHep	NDUFA6
VPRBP	0.0799621783837619	-0.722530334876228	0.038	0.042	1	AFPvsHep	VPRBP
RASSF7	0.052295136471297	-0.722483368919188	0.137	0.177	1	AFPvsHep	RASSF7
UGT2B10	3.37258609678552e-11	-0.721194758133338	0.475	0.445	6.696944212387e-07	AFPvsHep	UGT2B10
CCND3	0.0483249932559243	-0.721181706265983	0.011	0.022	1	AFPvsHep	CCND3
DCAF11	0.0124814469657379	-0.721177158192214	0.284	0.346	1	AFPvsHep	DCAF11
NUPL2	0.00214195053434967	-0.720721857608567	0.016	0.03	1	AFPvsHep	NUPL2
ALG13	0.380289569674751	-0.720444638403988	0.071	0.081	1	AFPvsHep	ALG13
GNAQ	0.0209945751470128	-0.71989870685168	0.115	0.164	1	AFPvsHep	GNAQ
GNG7	0.31481922394391	-0.719393256274881	0.016	0.036	1	AFPvsHep	GNG7
STK32C	0.435645270638352	-0.718847789250562	0.005	0.017	1	AFPvsHep	STK32C
TTLL12	2.06812837091245e-05	-0.718737332281332	0.027	0.101	0.386326379686446	AFPvsHep	TTLL12
RPL35	6.41637680866326e-05	-0.718462113250697	0.923	0.953	1	AFPvsHep	RPL35
HERPUD2	0.180208221571295	-0.718282541052088	0.027	0.061	1	AFPvsHep	HERPUD2
RP11-1143G9.4	0.479955726383919	-0.717297736610589	0	0.007	1	AFPvsHep	RP11-1143G9.4
SMARCD2	0.000193410088549488	-0.71676065608264	0.169	0.215	1	AFPvsHep	SMARCD2
ATPIF1	3.76517165406037e-07	-0.716756859854903	0.732	0.783	0.00727694725580247	AFPvsHep	ATPIF1
OAZ2	0.00272526343225312	-0.716545835439802	0.158	0.214	1	AFPvsHep	OAZ2
AKT1S1	0.115158638575809	-0.715137935692496	0.082	0.113	1	AFPvsHep	AKT1S1
IGSF8	0.22464083824345	-0.714341530977621	0.049	0.075	1	AFPvsHep	IGSF8
FAM89A	0.0147229116029686	-0.714172920919717	0.016	0.032	1	AFPvsHep	FAM89A
MYCT1	0.586180812885006	-0.71410687411392	0	0.005	1	AFPvsHep	MYCT1
RNASEH2C	2.22605161688252e-05	-0.713676242835395	0.115	0.243	0.415358971194109	AFPvsHep	RNASEH2C
ALAD	0.00414177920935945	-0.713629823301878	0.12	0.177	1	AFPvsHep	ALAD
UQCRC1	0.000354887500041145	-0.713383565907784	0.311	0.383	1	AFPvsHep	UQCRC1
BCKDHB	0.00232563337077204	-0.713317958625156	0.12	0.175	1	AFPvsHep	BCKDHB
BARD1	0.0392748005464286	-0.713060203998336	0.011	0.012	1	AFPvsHep	BARD1
CYP4A11	6.14484061904493e-06	-0.71300703377181	0.623	0.687	0.116364846802854	AFPvsHep	CYP4A11
LINC00574	0.0395772785819925	-0.712554643513082	0.022	0.014	1	AFPvsHep	LINC00574
ELOF1	0.000871480520080109	-0.712384956789485	0.055	0.103	1	AFPvsHep	ELOF1
ZNF800	0.0129989232832841	-0.711721936300382	0.016	0.05	1	AFPvsHep	ZNF800
SNX4	0.00616033921010624	-0.711590480342705	0.12	0.195	1	AFPvsHep	SNX4
DDX46	2.66260764082673e-05	-0.711583532977353	0.213	0.259	0.495591160187079	AFPvsHep	DDX46
PIM2	0.495267575236424	-0.71156908287173	0.011	0.015	1	AFPvsHep	PIM2
GOLGA2	0.0601876021354574	-0.710990722550776	0.142	0.177	1	AFPvsHep	GOLGA2
DESI1	0.0115259976560839	-0.710892460828569	0.126	0.186	1	AFPvsHep	DESI1
RP11-736K20.5	0.35724971720932	-0.710839209024767	0	0.009	1	AFPvsHep	RP11-736K20.5
GPBP1	0.0106939812858038	-0.710379267843252	0.093	0.131	1	AFPvsHep	GPBP1
SLCO2B1	0.00139266292002573	-0.71032928772393	0.311	0.408	1	AFPvsHep	SLCO2B1
NPAT	0.0338095551101127	-0.710234673932551	0.033	0.026	1	AFPvsHep	NPAT
RP11-327J17.2	0.0359494052499202	-0.710097954495209	0.055	0.071	1	AFPvsHep	RP11-327J17.2
C4orf46	0.56370797079519	-0.70998287403669	0	0.006	1	AFPvsHep	C4orf46
LINC01451	0.0599327866140792	-0.709946502249725	0.016	0.017	1	AFPvsHep	LINC01451
EDEM1	0.000498773090880556	-0.709834156424052	0.175	0.189	1	AFPvsHep	EDEM1
PDK3	0.0135927525727958	-0.70974500030051	0.016	0.013	1	AFPvsHep	PDK3
TWF1	0.040374649628891	-0.709359328511079	0.044	0.088	1	AFPvsHep	TWF1
PRRC2C	0.00881077138682382	-0.709117437235338	0.197	0.272	1	AFPvsHep	PRRC2C
ROGDI	0.209294640201484	-0.708512446487203	0.038	0.056	1	AFPvsHep	ROGDI
EI24	5.55978538709217e-05	-0.707282724077674	0.617	0.694	1	AFPvsHep	EI24
SSH2	0.0109581215947312	-0.707117854056025	0.093	0.074	1	AFPvsHep	SSH2
AC018816.3	0.365363062943458	-0.7069740384254	0.011	0.006	1	AFPvsHep	AC018816.3
MXD1	0.0629572293611592	-0.706815641356539	0.016	0.02	1	AFPvsHep	MXD1
UTRN	0.00882534686922776	-0.706708267991418	0.011	0.047	1	AFPvsHep	UTRN
KIAA1107	0.632861461743069	-0.706285124252795	0	0.005	1	AFPvsHep	KIAA1107
UGT1A1	0.000312290268718907	-0.706092258237847	0.202	0.256	1	AFPvsHep	UGT1A1
PHACTR1	0.757960647488124	-0.70555450540884	0	0.003	1	AFPvsHep	PHACTR1
GAMT	3.15009603499122e-06	-0.705280922758356	0.667	0.72	0.0600187797546877	AFPvsHep	GAMT
SIAE	0.0739721096482498	-0.704384376763406	0.049	0.075	1	AFPvsHep	SIAE
WDR6	0.0401678209068704	-0.70435709151115	0.071	0.119	1	AFPvsHep	WDR6
MLXIP	0.00511172366935847	-0.703998873273233	0.049	0.094	1	AFPvsHep	MLXIP
POM121C	0.0297331748244785	-0.703779684653876	0.022	0.046	1	AFPvsHep	POM121C
MRPL51	1.91102673938063e-12	-0.703435873757607	0.492	0.545	3.80600085415047e-08	AFPvsHep	MRPL51
NDUFV1	0.00165450154383388	-0.702551754525291	0.246	0.305	1	AFPvsHep	NDUFV1
CEACAM1	0.0033401031280373	-0.702485173722183	0.055	0.098	1	AFPvsHep	CEACAM1
MT1E	0.00018480247915041	-0.701742289310035	0.907	0.945	1	AFPvsHep	MT1E
CECR5	0.253153955562775	-0.701599787002895	0.049	0.08	1	AFPvsHep	CECR5
SOCS7	0.0613497507643728	-0.701349658058108	0.011	0.022	1	AFPvsHep	SOCS7
CREB3L4	0.402251084659665	-0.700964537432044	0.027	0.04	1	AFPvsHep	CREB3L4
ZKSCAN5	0.435581930529507	-0.700950118822392	0.011	0.011	1	AFPvsHep	ZKSCAN5
TPR	0.000990340866416087	-0.700803226341459	0.055	0.109	1	AFPvsHep	TPR
HIP1R	0.00811538006214315	-0.700683470021747	0.049	0.069	1	AFPvsHep	HIP1R
CYP4F3	0.00028624560461057	-0.700670480565077	0.645	0.697	1	AFPvsHep	CYP4F3
EPHX2	1.66511082860966e-06	-0.70038810590732	0.169	0.306	0.0318569003729601	AFPvsHep	EPHX2
LGALSL	0.262382931112685	-0.699874569545671	0.011	0.034	1	AFPvsHep	LGALSL
RNF14	0.0332842073031355	-0.699872432144007	0.044	0.095	1	AFPvsHep	RNF14
PCBD1	0.00292305827899687	-0.699259329041372	0.59	0.649	1	AFPvsHep	PCBD1
SP3	0.022168943701989	-0.699035153620981	0.093	0.118	1	AFPvsHep	SP3
CD59	0.00110009871761409	-0.698602637110401	0.279	0.363	1	AFPvsHep	CD59
NUDT15	0.0312757666000437	-0.698256354684995	0.049	0.05	1	AFPvsHep	NUDT15
C1orf228	0.655017555465618	-0.698110078971449	0.005	0.014	1	AFPvsHep	C1orf228
ERLIN2	0.112469963007144	-0.697608312995209	0.087	0.114	1	AFPvsHep	ERLIN2
RAD21	0.00641555979823185	-0.697418006884317	0.109	0.187	1	AFPvsHep	RAD21
VAV2	0.00448246451100142	-0.69696585826982	0.066	0.134	1	AFPvsHep	VAV2
GPX2	0.00165103962606733	-0.69684787504247	0.596	0.687	1	AFPvsHep	GPX2
TRIM13	0.00014657276636512	-0.696508332325971	0.011	0.046	1	AFPvsHep	TRIM13
CDR2	0.0133009269664849	-0.695088938324572	0.033	0.027	1	AFPvsHep	CDR2
TMPRSS6	0.000588719236785183	-0.694958665099999	0.158	0.24	1	AFPvsHep	TMPRSS6
F2	3.90343873808563e-05	-0.694796140499671	0.754	0.823	0.723025429878508	AFPvsHep	F2
PSMA2	0.00731903623518866	-0.69474728737045	0.372	0.369	1	AFPvsHep	PSMA2
RPS25	7.61535499548162e-10	-0.694674933667101	0.907	0.915	1.50509876130699e-05	AFPvsHep	RPS25
C7orf50	0.00894963126303383	-0.693971524278722	0.06	0.104	1	AFPvsHep	C7orf50
RPS14	2.70574454111962e-05	-0.693188110686776	0.956	0.946	0.503484944211538	AFPvsHep	RPS14
TMEM45A	0.0013448105587253	-0.692934084202875	0.235	0.286	1	AFPvsHep	TMEM45A
CLPTM1L	0.00396194773196377	-0.692698555499024	0.164	0.255	1	AFPvsHep	CLPTM1L
AP5Z1	0.864246822266776	-0.692378567070713	0.016	0.024	1	AFPvsHep	AP5Z1
EDEM2	0.000620029949916255	-0.69128561959017	0.038	0.068	1	AFPvsHep	EDEM2
NUP88	0.00132816332422156	-0.69125223132934	0.022	0.051	1	AFPvsHep	NUP88
SCAMP2	0.0254303662758036	-0.69123769784761	0.049	0.079	1	AFPvsHep	SCAMP2
ZHX1	0.000152395919458046	-0.690658514066887	0.142	0.184	1	AFPvsHep	ZHX1
ZDHHC6	0.173981904952644	-0.690524850351429	0.033	0.061	1	AFPvsHep	ZDHHC6
ANO6	0.0143914285264093	-0.690138371250823	0.169	0.227	1	AFPvsHep	ANO6
AFG3L2	0.00042182558330947	-0.690106923982446	0.137	0.212	1	AFPvsHep	AFG3L2
SYMPK	0.00264476524216667	-0.689706712869528	0.033	0.09	1	AFPvsHep	SYMPK
SULF2	0.132514041719411	-0.689650637776008	0.049	0.052	1	AFPvsHep	SULF2
HMGA1	0.442811220164976	-0.689521600181523	0.022	0.034	1	AFPvsHep	HMGA1
KEAP1	0.00445952076788686	-0.688547671263928	0.126	0.091	1	AFPvsHep	KEAP1
PANX2	0.232652822625836	-0.688156672829707	0.022	0.033	1	AFPvsHep	PANX2
METTL7A	0.000661579181686625	-0.68759214150513	0.754	0.846	1	AFPvsHep	METTL7A
GPX3	0.0461808784633463	-0.687537510009726	0.29	0.378	1	AFPvsHep	GPX3
TCEB3	0.0163009692450351	-0.687429827844986	0.066	0.132	1	AFPvsHep	TCEB3
STYXL1	0.00136318120915533	-0.687426966505379	0.022	0.054	1	AFPvsHep	STYXL1
ALKBH5	0.000543733981976549	-0.687387591599344	0.077	0.175	1	AFPvsHep	ALKBH5
SELO	0.00700495439194418	-0.687257584526624	0.208	0.256	1	AFPvsHep	SELO
SETD9	0.207944997781735	-0.686690688191621	0.06	0.077	1	AFPvsHep	SETD9
TSPAN4	0.0618262014834213	-0.686502085063274	0.049	0.077	1	AFPvsHep	TSPAN4
ZNF655	0.00822739884177813	-0.686050680577821	0.044	0.073	1	AFPvsHep	ZNF655
EVL	0.0047099603087235	-0.685534397903766	0.148	0.236	1	AFPvsHep	EVL
PLEKHA1	0.0716613039168315	-0.685415604596984	0.087	0.128	1	AFPvsHep	PLEKHA1
CDC37L1	0.000725167183889883	-0.685384487002056	0.18	0.243	1	AFPvsHep	CDC37L1
PARP1	0.00493450784680434	-0.683768883808061	0.131	0.18	1	AFPvsHep	PARP1
TSPAN3	0.0425729674759765	-0.683591820538508	0.033	0.076	1	AFPvsHep	TSPAN3
DFFA	0.163843097121643	-0.683096754461997	0.071	0.088	1	AFPvsHep	DFFA
LARP1	0.0009699986034814	-0.683008789745081	0.098	0.17	1	AFPvsHep	LARP1
IMPAD1	0.0255063751921696	-0.682889876078437	0.126	0.178	1	AFPvsHep	IMPAD1
DHX33	0.163462024972831	-0.681292148348436	0.055	0.078	1	AFPvsHep	DHX33
CPD	0.0276491756921522	-0.680506241836048	0.142	0.209	1	AFPvsHep	CPD
HMBOX1	0.0470935512578401	-0.680432726679931	0.044	0.04	1	AFPvsHep	HMBOX1
RPL32	1.70372388181329e-05	-0.680070248866639	0.94	0.936	0.319192669257719	AFPvsHep	RPL32
NDUFA5	0.000902806787208985	-0.6799243100193	0.333	0.351	1	AFPvsHep	NDUFA5
PSMD2	7.00316605228101e-05	-0.679503139281709	0.087	0.159	1	AFPvsHep	PSMD2
TAF6	0.313821280637568	-0.679026903343014	0.005	0.019	1	AFPvsHep	TAF6
AMN	0.00284194102420001	-0.678663785657933	0.082	0.139	1	AFPvsHep	AMN
FADS2	0.00528632011064045	-0.678311621039676	0.033	0.101	1	AFPvsHep	FADS2
COX6C	3.08733338734176e-09	-0.678274993059976	0.896	0.883	6.08081183970833e-05	AFPvsHep	COX6C
ENTPD8	0.136854380138089	-0.678183621952439	0.005	0.029	1	AFPvsHep	ENTPD8
PDIA4	8.57143770506443e-07	-0.678058190512057	0.607	0.729	0.0164717318378223	AFPvsHep	PDIA4
CLDN3	0.00575280202940563	-0.676740793111997	0.066	0.108	1	AFPvsHep	CLDN3
ZCCHC9	0.0463399120402617	-0.676125320759979	0.126	0.161	1	AFPvsHep	ZCCHC9
PHPT1	5.12496212953939e-06	-0.675575303250679	0.246	0.392	0.0972154066352327	AFPvsHep	PHPT1
NDUFS1	1.07384807182035e-05	-0.674749447012649	0.153	0.225	0.20221633040449	AFPvsHep	NDUFS1
YIPF1	0.0446100421112124	-0.674105532868264	0.033	0.058	1	AFPvsHep	YIPF1
URI1	0.248384880161703	-0.673030402292598	0.109	0.138	1	AFPvsHep	URI1
CMBL	0.00014215975556553	-0.672564841169995	0.339	0.335	1	AFPvsHep	CMBL
DUSP23	0.0073127936857872	-0.672399924925692	0.383	0.44	1	AFPvsHep	DUSP23
OSBPL9	0.0118924412437178	-0.672226997375181	0.109	0.164	1	AFPvsHep	OSBPL9
ANGPTL3	1.30384355234895e-08	-0.67192101073771	0.672	0.669	0.000255761951228771	AFPvsHep	ANGPTL3
TRMT10A	0.00145058612374782	-0.670666007155046	0.027	0.091	1	AFPvsHep	TRMT10A
LCN12	0.0526507960856802	-0.670562302414733	0.011	0.04	1	AFPvsHep	LCN12
SIK3	0.0110128310369462	-0.670512330781599	0.038	0.074	1	AFPvsHep	SIK3
LRCH4	0.233003562902384	-0.670088635325176	0.016	0.039	1	AFPvsHep	LRCH4
ADCK3	0.0240852913697217	-0.669754647161896	0.137	0.179	1	AFPvsHep	ADCK3
ATHL1	0.901669460067246	-0.668352559375332	0.022	0.031	1	AFPvsHep	ATHL1
ORMDL3	0.00174694943379146	-0.667509515506811	0.153	0.238	1	AFPvsHep	ORMDL3
AKAP2	0.482843725846348	-0.667482795306927	0.005	0.002	1	AFPvsHep	AKAP2
WAC	0.000999349823161381	-0.667385477472934	0.137	0.159	1	AFPvsHep	WAC
MAPKAP1	0.0556047600244288	-0.667321191230801	0.066	0.095	1	AFPvsHep	MAPKAP1
CALM2	1.39705098502735e-11	-0.667257094902779	0.536	0.662	2.77705794803737e-07	AFPvsHep	CALM2
LSM5	4.02531627621005e-11	-0.667234495226088	0.437	0.49	7.99105787153218e-07	AFPvsHep	LSM5
SPATA33	0.458174205599028	-0.666882288092096	0.033	0.043	1	AFPvsHep	SPATA33
MTMR9	0.0669189227208151	-0.666371164024835	0.033	0.05	1	AFPvsHep	MTMR9
AP1G1	0.000772091616112246	-0.666296735610162	0.098	0.151	1	AFPvsHep	AP1G1
LINC00116	0.00141128040967497	-0.666084097762928	0.393	0.452	1	AFPvsHep	LINC00116
ATF5	0.00764257259643408	-0.666030363345095	0.831	0.874	1	AFPvsHep	ATF5
RBM42	0.174119713451937	-0.666023503614343	0.055	0.089	1	AFPvsHep	RBM42
KLHL5	0.00140712200361685	-0.665846114818541	0.027	0.093	1	AFPvsHep	KLHL5
BAZ1B	0.00719447600477569	-0.665805515286647	0.093	0.141	1	AFPvsHep	BAZ1B
MSTO1	0.182179142286744	-0.665797567084035	0.016	0.02	1	AFPvsHep	MSTO1
CTSB	0.000192573080608584	-0.66481727137351	0.333	0.451	1	AFPvsHep	CTSB
LAPTM4A	4.06274992392568e-06	-0.664746545178487	0.579	0.65	0.0772166250541314	AFPvsHep	LAPTM4A
GTPBP10	0.0993183552437402	-0.664593024525451	0.016	0.042	1	AFPvsHep	GTPBP10
SLC2A4RG	0.0361007452948431	-0.663686398043276	0.213	0.276	1	AFPvsHep	SLC2A4RG
ARFGAP2	0.00137184960561698	-0.662433342165115	0.044	0.126	1	AFPvsHep	ARFGAP2
JMJD8	0.316849443367347	-0.662333286651518	0.071	0.077	1	AFPvsHep	JMJD8
SLC29A3	0.460920595106717	-0.662000838132611	0.011	0.016	1	AFPvsHep	SLC29A3
VPS54	0.0184010195648693	-0.661795064632186	0.011	0.048	1	AFPvsHep	VPS54
MUL1	0.154000815636438	-0.661633618281078	0.027	0.052	1	AFPvsHep	MUL1
FTCD	0.00158470698526754	-0.660735006558722	0.596	0.641	1	AFPvsHep	FTCD
SEC14L1	0.0337892227932536	-0.660374916996714	0.022	0.033	1	AFPvsHep	SEC14L1
MAK16	0.481910874115947	-0.660089224415382	0.027	0.023	1	AFPvsHep	MAK16
HSF1	0.237719244406856	-0.659933390641513	0.137	0.158	1	AFPvsHep	HSF1
GNMT	1.01074943175761e-08	-0.659926279975765	0.689	0.689	0.000198440435936971	AFPvsHep	GNMT
CUL4B	0.00164438589656632	-0.659911517093621	0.027	0.049	1	AFPvsHep	CUL4B
TMEM123	0.000223230757451784	-0.659909056905881	0.399	0.513	1	AFPvsHep	TMEM123
CDKN1B	0.28700388970133	-0.659388643058894	0.06	0.085	1	AFPvsHep	CDKN1B
ARG1	0.00118752201205961	-0.65867904124556	0.858	0.816	1	AFPvsHep	ARG1
NIPBL	0.0258562494488974	-0.658485687339868	0.049	0.082	1	AFPvsHep	NIPBL
TAF1D	0.0110281278689368	-0.658342189405978	0.087	0.151	1	AFPvsHep	TAF1D
MSI2	0.314755330116527	-0.657320087868489	0.077	0.088	1	AFPvsHep	MSI2
SMIM12	0.00965877424753013	-0.656721547107511	0.169	0.21	1	AFPvsHep	SMIM12
SCAF11	4.41039261610104e-05	-0.656608721564254	0.219	0.32	0.815393386864761	AFPvsHep	SCAF11
LGALS3BP	0.142467695202472	-0.656305825630995	0.082	0.119	1	AFPvsHep	LGALS3BP
RAB5B	0.078677400373969	-0.656183288999793	0.164	0.209	1	AFPvsHep	RAB5B
CALM3	0.0013167560830742	-0.655889524763068	0.18	0.253	1	AFPvsHep	CALM3
FMO5	0.000299298414821776	-0.654830513038118	0.404	0.466	1	AFPvsHep	FMO5
ANGPTL8	0.0116763910899896	-0.65460955264188	0.158	0.253	1	AFPvsHep	ANGPTL8
CHM	0.319381104164122	-0.653880383635856	0.016	0.039	1	AFPvsHep	CHM
C1RL	0.00145207742011372	-0.653770047867841	0.235	0.31	1	AFPvsHep	C1RL
PCSK9	0.106194771619364	-0.653182100709259	0.038	0.077	1	AFPvsHep	PCSK9
SPRYD4	9.33924521623768e-05	-0.653147439313418	0.224	0.307	1	AFPvsHep	SPRYD4
ACSS3	0.00728148745019609	-0.65314242462063	0.093	0.137	1	AFPvsHep	ACSS3
TAB2	0.0297330646031309	-0.652527694536263	0.071	0.115	1	AFPvsHep	TAB2
ATAD2	2.62371821168926e-05	-0.652412566647507	0.011	0.047	0.488431382288072	AFPvsHep	ATAD2
NDUFS3	0.000187761235886789	-0.652044278264953	0.197	0.276	1	AFPvsHep	NDUFS3
IGFBP1	0.00115559143019352	-0.651557566737857	0.672	0.728	1	AFPvsHep	IGFBP1
KTN1	2.34908016619708e-06	-0.651272909589837	0.475	0.597	0.0448533366933671	AFPvsHep	KTN1
SIPA1L3	0.0258238559238501	-0.650446130918498	0.027	0.065	1	AFPvsHep	SIPA1L3
PPP2R1A	0.0266495173859532	-0.650430237582879	0.087	0.144	1	AFPvsHep	PPP2R1A
RPL10A	0.0521535757454627	-0.649679008453827	0.781	0.813	1	AFPvsHep	RPL10A
MRPL39	0.0986042820310439	-0.649363631878224	0.049	0.056	1	AFPvsHep	MRPL39
NCBP3	0.350508204420249	-0.649067840364783	0.044	0.061	1	AFPvsHep	NCBP3
CYLD	0.0645837366945179	-0.64904872422038	0.049	0.072	1	AFPvsHep	CYLD
CYP2D6	0.00144635265125638	-0.648746763653761	0.579	0.635	1	AFPvsHep	CYP2D6
WDR36	0.0302009650704675	-0.648009689508934	0.055	0.099	1	AFPvsHep	WDR36
FAM210A	0.128440651334125	-0.647873299967712	0.027	0.058	1	AFPvsHep	FAM210A
ARF3	0.00109995814197244	-0.647672361648773	0.071	0.131	1	AFPvsHep	ARF3
NAT10	0.924921590452479	-0.647387456298897	0.027	0.023	1	AFPvsHep	NAT10
STK16	0.0423233993330004	-0.647157438798398	0.077	0.121	1	AFPvsHep	STK16
SLC9A3R2	9.11496123449695e-10	-0.646480809958632	0.35	0.437	1.80066059187487e-05	AFPvsHep	SLC9A3R2
GRB14	0.191841248874744	-0.646262444613015	0.082	0.112	1	AFPvsHep	GRB14
ADH1B	9.12029157214984e-11	-0.645662971129745	0.978	0.941	1.80837141292587e-06	AFPvsHep	ADH1B
HLA-A	0.0701652244854495	-0.645487198846677	0.355	0.439	1	AFPvsHep	HLA-A
PDXK	0.0882115082682725	-0.644907863978393	0.093	0.138	1	AFPvsHep	PDXK
ACSL4	0.0102326305101988	-0.644874760020642	0.016	0.061	1	AFPvsHep	ACSL4
PRPF38B	0.0079451290989643	-0.644600073805238	0.115	0.159	1	AFPvsHep	PRPF38B
GBA2	0.0197468811921951	-0.644536177662328	0.022	0.056	1	AFPvsHep	GBA2
PITHD1	0.000260541789639587	-0.644499050875025	0.044	0.109	1	AFPvsHep	PITHD1
PNPLA4	0.00435669524490355	-0.64444386172372	0.093	0.163	1	AFPvsHep	PNPLA4
RBL2	0.0674244394540532	-0.644357497253043	0.077	0.122	1	AFPvsHep	RBL2
HECTD3	0.151463960445938	-0.644315171402288	0.027	0.04	1	AFPvsHep	HECTD3
MRPS31	0.0581359850298293	-0.644233760243469	0.153	0.185	1	AFPvsHep	MRPS31
ANKRD12	0.00428566323360628	-0.644098144477837	0.131	0.174	1	AFPvsHep	ANKRD12
TMEM44-AS1	0.0261128744684867	-0.644028325187227	0.016	0.035	1	AFPvsHep	TMEM44-AS1
SEC13	0.00832683503449056	-0.643824965771368	0.104	0.156	1	AFPvsHep	SEC13
PTDSS1	0.286025435773147	-0.643823449699593	0.055	0.091	1	AFPvsHep	PTDSS1
PRKCZ	0.0535968282045476	-0.643207864503587	0.016	0.048	1	AFPvsHep	PRKCZ
FAM127B	0.123471634326071	-0.643120239069441	0.066	0.081	1	AFPvsHep	FAM127B
RPL18A	0.00498757946112815	-0.642629199234224	0.891	0.885	1	AFPvsHep	RPL18A
SHROOM1	6.07270522318364e-05	-0.641693271410074	0.12	0.196	1	AFPvsHep	SHROOM1
RASSF4	0.0168108993360391	-0.6415114675143	0.038	0.059	1	AFPvsHep	RASSF4
MIS12	0.335059821083062	-0.640276533962021	0.022	0.036	1	AFPvsHep	MIS12
TPT1	1.94409273387928e-07	-0.640164304900677	0.967	0.974	0.00377251195009274	AFPvsHep	TPT1
AGPAT1	0.100830643130362	-0.640110979572121	0.055	0.09	1	AFPvsHep	AGPAT1
CD74	0.0039502560261035	-0.639927173935479	0.055	0.12	1	AFPvsHep	CD74
POLB	0.279415138468315	-0.639654805487438	0.027	0.037	1	AFPvsHep	POLB
NPC1L1	0.000571590407583373	-0.638723207869736	0.033	0.111	1	AFPvsHep	NPC1L1
KMT5B	0.0153350881403826	-0.638526990304182	0.071	0.105	1	AFPvsHep	KMT5B
TOR1A	5.89414498437757e-05	-0.638489394312938	0.022	0.068	1	AFPvsHep	TOR1A
ROCK1	0.0033819911496385	-0.637492077577375	0.071	0.126	1	AFPvsHep	ROCK1
ANAPC7	0.0125711768845975	-0.637406961410349	0.005	0.039	1	AFPvsHep	ANAPC7
RBM47	0.0406205112307541	-0.637355517679728	0.219	0.305	1	AFPvsHep	RBM47
AC004556.1	0.119612341790158	-0.637259756524293	0	0.016	1	AFPvsHep	AC004556.1
ARID1A	0.000372044724022587	-0.636941107304214	0.104	0.171	1	AFPvsHep	ARID1A
ALDH7A1	0.0013202134356	-0.636693637960578	0.131	0.187	1	AFPvsHep	ALDH7A1
HNRNPUL1	0.154680566212427	-0.63647950675908	0.093	0.112	1	AFPvsHep	HNRNPUL1
CXCL2	0.000840846358321894	-0.636455723287008	0.322	0.448	1	AFPvsHep	CXCL2
TPRG1-AS1	0.0167947854248787	-0.636002347598841	0.033	0.083	1	AFPvsHep	TPRG1-AS1
CCNL2	0.00269825239360578	-0.635776522724965	0.066	0.132	1	AFPvsHep	CCNL2
ASCC1	0.0948307767950614	-0.635743680021119	0.049	0.062	1	AFPvsHep	ASCC1
KMO	0.000320889707742354	-0.635546859243776	0.093	0.121	1	AFPvsHep	KMO
STRN3	0.0207310284238766	-0.635311493329297	0.055	0.118	1	AFPvsHep	STRN3
CIRBP	0.000332247904674064	-0.635169124804537	0.257	0.326	1	AFPvsHep	CIRBP
RTN4	1.94036879973274e-09	-0.634948877267394	0.623	0.692	3.82679534683291e-05	AFPvsHep	RTN4
GNB2	0.000299596385927931	-0.634664860483583	0.158	0.174	1	AFPvsHep	GNB2
GFOD1	0.134429728349902	-0.634642295576845	0.049	0.055	1	AFPvsHep	GFOD1
STAB1	0.714510403049536	-0.634585086620918	0.027	0.038	1	AFPvsHep	STAB1
THOC7	0.00292685212317653	-0.634245587755639	0.153	0.192	1	AFPvsHep	THOC7
PCYT2	5.75530931442865e-05	-0.634117506268852	0.284	0.347	1	AFPvsHep	PCYT2
DNMT1	0.0342978855906013	-0.633277618114324	0.044	0.041	1	AFPvsHep	DNMT1
ADHFE1	0.000121368908039718	-0.633186060345714	0.038	0.075	1	AFPvsHep	ADHFE1
VGLL4	0.0750432307196136	-0.633176903301189	0.016	0.052	1	AFPvsHep	VGLL4
LYRM5	0.000235676690006093	-0.633072792535975	0.191	0.273	1	AFPvsHep	LYRM5
PDHB	0.000145265967331569	-0.632278962413783	0.104	0.179	1	AFPvsHep	PDHB
CTSZ	2.85436894584754e-06	-0.631031665990616	0.481	0.583	0.0544299614283668	AFPvsHep	CTSZ
LPIN1	0.00506651476839119	-0.630889202384136	0.055	0.107	1	AFPvsHep	LPIN1
MRPL30	0.0050927332890952	-0.630532533583517	0.027	0.073	1	AFPvsHep	MRPL30
ATP6AP2	0.00173499160003357	-0.629900868100604	0.087	0.169	1	AFPvsHep	ATP6AP2
NUBP1	0.212453003179321	-0.629491502377887	0.077	0.082	1	AFPvsHep	NUBP1
ELMSAN1	0.0680885124988667	-0.62926537553775	0.038	0.053	1	AFPvsHep	ELMSAN1
C5orf22	0.331240840130063	-0.629083682845834	0.022	0.029	1	AFPvsHep	C5orf22
VWA1	0.251254918260429	-0.628654552423079	0.082	0.121	1	AFPvsHep	VWA1
FAM60A	0.174014215043438	-0.628357278301148	0.011	0.019	1	AFPvsHep	FAM60A
TPRG1L	0.00179916486869867	-0.628307981875893	0.093	0.164	1	AFPvsHep	TPRG1L
VCL	0.168823512865875	-0.62827655612443	0.066	0.093	1	AFPvsHep	VCL
PDCD7	0.000328759827183727	-0.628251988586153	0.06	0.054	1	AFPvsHep	PDCD7
ESF1	0.189154445252817	-0.627626127131642	0.115	0.133	1	AFPvsHep	ESF1
CBFA2T3	0.280587175632944	-0.627562914019999	0.027	0.03	1	AFPvsHep	CBFA2T3
MAN1A2	0.0184187381049617	-0.627328545025017	0.219	0.209	1	AFPvsHep	MAN1A2
BAG4	0.656257443291053	-0.627128263356958	0.066	0.069	1	AFPvsHep	BAG4
ZNF226	0.0447191466980283	-0.627087125737029	0.06	0.073	1	AFPvsHep	ZNF226
FAXDC2	0.000214678287008578	-0.626990133966243	0.071	0.125	1	AFPvsHep	FAXDC2
RAB1A	0.000632654056716451	-0.62686329025636	0.339	0.372	1	AFPvsHep	RAB1A
QPRT	0.026179024961144	-0.626766210993229	0.486	0.558	1	AFPvsHep	QPRT
SHMT1	0.00715806069581004	-0.626466347085373	0.415	0.515	1	AFPvsHep	SHMT1
PSMB5	9.40797948666016e-05	-0.626450973694106	0.344	0.354	1	AFPvsHep	PSMB5
ACTG1	0.004530827454698	-0.626211161282977	0.59	0.667	1	AFPvsHep	ACTG1
HSPD1	0.000147183009817297	-0.626189617354959	0.41	0.505	1	AFPvsHep	HSPD1
ANXA1	0.209275618158576	-0.626060681661033	0	0.013	1	AFPvsHep	ANXA1
ARPC2	1.26148196994173e-05	-0.625837709271132	0.126	0.229	0.237171225168744	AFPvsHep	ARPC2
HIRIP3	0.449149224307031	-0.625053312041379	0.033	0.049	1	AFPvsHep	HIRIP3
AKR1A1	0.0120732873282222	-0.624698728582004	0.377	0.461	1	AFPvsHep	AKR1A1
TAF8	0.114391961280052	-0.624030461415767	0.022	0.03	1	AFPvsHep	TAF8
C8orf33	2.32793873267869e-05	-0.624023150832599	0.131	0.178	0.433997617933288	AFPvsHep	C8orf33
IRF7	0.21036452780082	-0.623440715287121	0.093	0.084	1	AFPvsHep	IRF7
LDLR	0.00179383798388158	-0.622722529842338	0.224	0.305	1	AFPvsHep	LDLR
CTSL	0.00199576909732455	-0.622463184437196	0.191	0.271	1	AFPvsHep	CTSL
KLF15	0.0657041173017251	-0.622212475137459	0.109	0.164	1	AFPvsHep	KLF15
RPL39	4.1298104784151e-08	-0.622169304291655	0.956	0.967	0.000807171458006231	AFPvsHep	RPL39
PTPRF	0.00554304306104411	-0.622157194936156	0.246	0.344	1	AFPvsHep	PTPRF
SMOC1	0.00695770740005959	-0.622085176466945	0.235	0.256	1	AFPvsHep	SMOC1
ACADSB	3.49809536143615e-05	-0.621572481977057	0.667	0.652	0.648861708592791	AFPvsHep	ACADSB
COA6	0.0128100439770749	-0.621460661203966	0.082	0.137	1	AFPvsHep	COA6
RPS19BP1	8.46530561746799e-05	-0.621419142791333	0.273	0.37	1	AFPvsHep	RPS19BP1
XIAP	3.99794844548565e-06	-0.621119101718627	0.082	0.211	0.0760089958455732	AFPvsHep	XIAP
LSM10	0.0235899506808293	-0.621005266044189	0.109	0.172	1	AFPvsHep	LSM10
DHFR	0.00365884550662938	-0.620896279761634	0.082	0.127	1	AFPvsHep	DHFR
KMT2C	0.00531092003473454	-0.620870763020123	0.066	0.125	1	AFPvsHep	KMT2C
PLEKHA5	0.161036978414123	-0.620637779744045	0.066	0.107	1	AFPvsHep	PLEKHA5
ST20	0.0179635484331974	-0.619976975918194	0.104	0.124	1	AFPvsHep	ST20
HPD	3.57593467574506e-05	-0.61917081403173	0.852	0.878	0.663085566923406	AFPvsHep	HPD
C1orf109	0.34239815502585	-0.617403588166549	0.016	0.019	1	AFPvsHep	C1orf109
LPA	0.0287706219208125	-0.617090613568714	0.12	0.199	1	AFPvsHep	LPA
IRF2	0.194259794920597	-0.616900123851338	0.066	0.105	1	AFPvsHep	IRF2
ID1	0.0442458553775843	-0.61675252930386	0.202	0.209	1	AFPvsHep	ID1
ESYT1	0.038026097645634	-0.616575411937058	0.066	0.099	1	AFPvsHep	ESYT1
PRPSAP1	0.00670326321084911	-0.616372637189515	0.06	0.111	1	AFPvsHep	PRPSAP1
PIM3	0.0152219822847943	-0.616277057900651	0.098	0.125	1	AFPvsHep	PIM3
TMEM45B	0.114067163377899	-0.616199456160709	0	0.017	1	AFPvsHep	TMEM45B
RMDN1	0.000452685629760461	-0.615717587207818	0.082	0.156	1	AFPvsHep	RMDN1
LRRC40	0.231676573686311	-0.61553799389058	0.038	0.061	1	AFPvsHep	LRRC40
ITIH1	9.0241744823319e-05	-0.61469760104587	0.76	0.858	1	AFPvsHep	ITIH1
SUCLG1	0.00658167806296518	-0.614192630450257	0.355	0.388	1	AFPvsHep	SUCLG1
BTG1	0.000179080201533424	-0.613671785646643	0.437	0.469	1	AFPvsHep	BTG1
RP11-119D9.1	0.00165963403342716	-0.613131987737921	0.098	0.162	1	AFPvsHep	RP11-119D9.1
FNTA	0.00249269389406649	-0.612606431731014	0.038	0.074	1	AFPvsHep	FNTA
FAM193B	0.0695256905845126	-0.611963685641965	0.016	0.041	1	AFPvsHep	FAM193B
SDCCAG8	0.00562684343340655	-0.611803028362664	0.022	0.077	1	AFPvsHep	SDCCAG8
RGS12	0.0141005278571294	-0.6116654384037	0.044	0.082	1	AFPvsHep	RGS12
DERL1	0.0142486927913628	-0.611576813698609	0.148	0.191	1	AFPvsHep	DERL1
ANO8	0.423509114249907	-0.611334495528069	0.005	0.01	1	AFPvsHep	ANO8
RDH16	0.00602141605176401	-0.611301556568437	0.486	0.552	1	AFPvsHep	RDH16
NUDT14	0.0300968799777413	-0.610919052288908	0.033	0.075	1	AFPvsHep	NUDT14
HIST1H2AC	0.00271560670961487	-0.610485672543852	0.077	0.146	1	AFPvsHep	HIST1H2AC
SUZ12	0.00152094627228322	-0.610224167437665	0.071	0.117	1	AFPvsHep	SUZ12
CKS2	0.0339177480546768	-0.610029635830412	0.055	0.065	1	AFPvsHep	CKS2
GNPTG	0.000697333873119182	-0.608540842701115	0.022	0.089	1	AFPvsHep	GNPTG
IFIT1	0.301410269182656	-0.607929157952197	0.022	0.037	1	AFPvsHep	IFIT1
CHFR	0.170728022983545	-0.607790682180106	0.016	0.024	1	AFPvsHep	CHFR
SLC20A1	0.355208259791491	-0.607771714086202	0.109	0.141	1	AFPvsHep	SLC20A1
CNEP1R1	0.745264727195271	-0.607326925295514	0.011	0.021	1	AFPvsHep	CNEP1R1
RPS20	1.37222352030181e-09	-0.607211747416026	0.896	0.891	2.70835756201969e-05	AFPvsHep	RPS20
ATP6V0B	0.00830706115795649	-0.607020109064357	0.355	0.444	1	AFPvsHep	ATP6V0B
MCMBP	0.00447793260266974	-0.607019829218417	0.033	0.077	1	AFPvsHep	MCMBP
C5orf63	0.345330043575642	-0.606291849026574	0.022	0.028	1	AFPvsHep	C5orf63
YEATS4	0.116216880128407	-0.606274123717287	0.033	0.051	1	AFPvsHep	YEATS4
TENM1	0.0259463129253137	-0.606172738743257	0.044	0.066	1	AFPvsHep	TENM1
RXRA	7.91750263946351e-05	-0.605288982567805	0.328	0.428	1	AFPvsHep	RXRA
FBXO45	0.582274319269345	-0.60523726753743	0.027	0.027	1	AFPvsHep	FBXO45
GTF2A2	0.00508991668180007	-0.604747385163362	0.153	0.192	1	AFPvsHep	GTF2A2
PCYT1A	0.206472049295925	-0.60465729759986	0.077	0.102	1	AFPvsHep	PCYT1A
SRRM1	0.00269013763730304	-0.603350707738352	0.393	0.435	1	AFPvsHep	SRRM1
SARNP	0.456515988588124	-0.603108281887716	0.011	0.022	1	AFPvsHep	SARNP
XPNPEP3	0.000568054016750623	-0.603086882501384	0.06	0.105	1	AFPvsHep	XPNPEP3
LY6E	2.55636867440182e-05	-0.60262607771205	0.404	0.504	0.476072538233852	AFPvsHep	LY6E
KIF1C	0.00243237025751361	-0.602199053610619	0.12	0.212	1	AFPvsHep	KIF1C
SSR2	0.00117486157537784	-0.601666728814286	0.268	0.287	1	AFPvsHep	SSR2
IRAK1	0.00330534214653443	-0.601041579564689	0.098	0.099	1	AFPvsHep	IRAK1
UBIAD1	0.401958913614022	-0.600779041638223	0.049	0.057	1	AFPvsHep	UBIAD1
SMARCA1	0.00077484674040494	-0.600672144625222	0.126	0.174	1	AFPvsHep	SMARCA1
RBM6	0.0424776297323556	-0.600572274625473	0.087	0.097	1	AFPvsHep	RBM6
SLC35A3	0.0547504390438474	-0.600424717244136	0.087	0.136	1	AFPvsHep	SLC35A3
TOM1L1	0.0444343980291215	-0.600171248607479	0.093	0.119	1	AFPvsHep	TOM1L1
GLS	0.681237111635929	-0.60014288611309	0.005	0.012	1	AFPvsHep	GLS
IMP4	0.00647473370884647	-0.599638098888141	0.191	0.215	1	AFPvsHep	IMP4
PTPRB	0.229238368344863	-0.598965307636204	0	0.012	1	AFPvsHep	PTPRB
MTFR1L	0.000414133279750304	-0.598811096762002	0.055	0.102	1	AFPvsHep	MTFR1L
MAPK9	0.0386624141250848	-0.598517060373201	0.027	0.049	1	AFPvsHep	MAPK9
SH3BP2	0.170730595384585	-0.598125530638784	0.137	0.156	1	AFPvsHep	SH3BP2
CHRD	0.0145251520262914	-0.597947800437692	0.055	0.098	1	AFPvsHep	CHRD
AP006621.5	0.0543047103048419	-0.59731248792276	0.049	0.087	1	AFPvsHep	AP006621.5
CDK5RAP3	0.0110013802427251	-0.596578169884501	0.098	0.149	1	AFPvsHep	CDK5RAP3
TPD52L2	0.000367902599742639	-0.596055612293817	0.016	0.041	1	AFPvsHep	TPD52L2
LBP	4.33651787022656e-05	-0.595389453248964	0.437	0.603	0.802038980098402	AFPvsHep	LBP
C14orf119	0.0174662859263178	-0.595147533773612	0.027	0.083	1	AFPvsHep	C14orf119
COQ4	0.000618688183513744	-0.594921259881695	0.104	0.192	1	AFPvsHep	COQ4
CAPZA1	8.51731254370919e-06	-0.594648195102106	0.104	0.198	0.160772791575055	AFPvsHep	CAPZA1
INTS1	0.0374567624107611	-0.594388923384468	0.038	0.075	1	AFPvsHep	INTS1
PM20D2	0.0204400876966049	-0.59383800987593	0	0.027	1	AFPvsHep	PM20D2
HNRNPR	5.71225247650606e-05	-0.593408231824947	0.093	0.191	1	AFPvsHep	HNRNPR
CMAS	0.0093480849521416	-0.593245435356282	0.109	0.175	1	AFPvsHep	CMAS
MAPK8	0.0692066734408791	-0.592939695766657	0.066	0.064	1	AFPvsHep	MAPK8
ARPC5	0.0230826537914012	-0.592929261669841	0.148	0.219	1	AFPvsHep	ARPC5
SLC7A2	0.00054513284465922	-0.592857094851165	0.306	0.438	1	AFPvsHep	SLC7A2
GMEB1	0.135633821611023	-0.592568760018505	0.011	0.018	1	AFPvsHep	GMEB1
C10orf10	0.00362837108135788	-0.592244046438217	0.262	0.247	1	AFPvsHep	C10orf10
RBM45	0.166174630857606	-0.591979989510139	0	0.014	1	AFPvsHep	RBM45
TOB1	5.9366227871051e-06	-0.591336996614151	0.311	0.403	0.112451508833345	AFPvsHep	TOB1
PPIA	2.11468442680686e-05	-0.591258341565738	0.694	0.755	0.394853876173377	AFPvsHep	PPIA
SWSAP1	0.0757857166573186	-0.591174370631723	0.022	0.039	1	AFPvsHep	SWSAP1
TUBA4A	0.0863749015008531	-0.59053647297404	0.055	0.091	1	AFPvsHep	TUBA4A
WDR77	0.0132636922545461	-0.59039279300076	0.005	0.047	1	AFPvsHep	WDR77
C8B	0.00285431551114321	-0.590181235246534	0.404	0.503	1	AFPvsHep	C8B
BRI3	4.00874807600489e-10	-0.59009804440324	0.41	0.437	7.93010544395287e-06	AFPvsHep	BRI3
TANK	0.00387774710336821	-0.58999494259895	0.137	0.155	1	AFPvsHep	TANK
SETDB2	0.0552729640624134	-0.589036058613349	0	0.021	1	AFPvsHep	SETDB2
APMAP	0.00502345796044615	-0.588798244424441	0.35	0.451	1	AFPvsHep	APMAP
CTSA	0.000336057510660584	-0.588480107433342	0.098	0.168	1	AFPvsHep	CTSA
KLF13	0.0281976574992512	-0.587226487132905	0.208	0.241	1	AFPvsHep	KLF13
MBNL3	0.0366515942814922	-0.587139546941634	0.23	0.28	1	AFPvsHep	MBNL3
PACSIN2	0.00701436751653877	-0.586608197163816	0.038	0.063	1	AFPvsHep	PACSIN2
TSG101	0.00794003578159875	-0.585755317476489	0.06	0.099	1	AFPvsHep	TSG101
G3BP2	0.000307168702429166	-0.585080354498059	0.148	0.2	1	AFPvsHep	G3BP2
FAM107B	0.000996362059919205	-0.584768929995447	0.344	0.368	1	AFPvsHep	FAM107B
COMMD10	0.00089037232558868	-0.584590019829188	0.011	0.044	1	AFPvsHep	COMMD10
GNL1	0.534389295125825	-0.584534734911112	0.038	0.049	1	AFPvsHep	GNL1
MICALL2	0.53405059993447	-0.584455232095317	0.011	0.01	1	AFPvsHep	MICALL2
SENP6	0.00133532852508552	-0.584339931792309	0.044	0.089	1	AFPvsHep	SENP6
SEPP1	5.35020901384023e-07	-0.583209462111802	0.989	0.974	0.010315202978684	AFPvsHep	SEPP1
PGLYRP2	0.00135416622357147	-0.582902772053036	0.235	0.328	1	AFPvsHep	PGLYRP2
TCIRG1	0.00250232435149737	-0.582292904975343	0.016	0.052	1	AFPvsHep	TCIRG1
RPL10	0.000154291424820327	-0.581645002551802	0.945	0.947	1	AFPvsHep	RPL10
ATXN7	0.0476996704895749	-0.581640557822984	0.038	0.065	1	AFPvsHep	ATXN7
USP16	0.000116760670371114	-0.581477867595275	0.12	0.211	1	AFPvsHep	USP16
FRMD8	0.371771386149367	-0.581225266832986	0.016	0.032	1	AFPvsHep	FRMD8
TMOD1	0.0408426844683751	-0.581148761336484	0.038	0.06	1	AFPvsHep	TMOD1
GSTK1	3.47307693683185e-08	-0.581063623224826	0.393	0.505	0.000679125464228099	AFPvsHep	GSTK1
SMAP2	0.00463855030502506	-0.581015050165186	0.082	0.167	1	AFPvsHep	SMAP2
RNF11	0.0547597448611369	-0.580883960083447	0.115	0.162	1	AFPvsHep	RNF11
APP	0.000261779349665299	-0.58055856143195	0.186	0.283	1	AFPvsHep	APP
CEP85	0.389287539076155	-0.580272264403296	0	0.008	1	AFPvsHep	CEP85
SECISBP2	0.388629752267281	-0.57966772200619	0.098	0.1	1	AFPvsHep	SECISBP2
SPOP	0.0118264646777507	-0.579245568243476	0.12	0.128	1	AFPvsHep	SPOP
DPYD	0.0019365125820985	-0.57922600483181	0.109	0.144	1	AFPvsHep	DPYD
PSME1	0.000654300035991701	-0.579112052748295	0.415	0.45	1	AFPvsHep	PSME1
CCDC115	0.018951662675321	-0.578794902352922	0.055	0.061	1	AFPvsHep	CCDC115
LIPA	0.00399288061258095	-0.578478547431539	0.098	0.164	1	AFPvsHep	LIPA
PLTP	0.37297623199533	-0.578285573723134	0	0.009	1	AFPvsHep	PLTP
MRPL4	4.17504040390928e-05	-0.578096388789013	0.148	0.203	0.772549476339373	AFPvsHep	MRPL4
MFHAS1	0.047181180356564	-0.577834752749104	0.049	0.048	1	AFPvsHep	MFHAS1
CCDC85B	0.15382850646218	-0.577660459917114	0.087	0.105	1	AFPvsHep	CCDC85B
RNF20	0.15664525587145	-0.57709648936005	0.027	0.053	1	AFPvsHep	RNF20
SLC25A38	0.121791859990357	-0.577089405601459	0.077	0.076	1	AFPvsHep	SLC25A38
SEC61B	2.73081587327689e-09	-0.576954756967978	0.705	0.711	5.38052651511745e-05	AFPvsHep	SEC61B
FBXO18	0.18628874702492	-0.576700622255788	0.038	0.055	1	AFPvsHep	FBXO18
IGFBP3	0.586180812885006	-0.576673820871481	0	0.005	1	AFPvsHep	IGFBP3
CFDP1	0.000175989190612839	-0.576603099792641	0.279	0.328	1	AFPvsHep	CFDP1
TUBGCP3	0.0865182001246332	-0.576597209523026	0.016	0.042	1	AFPvsHep	TUBGCP3
MAGOHB	0.00191070434586808	-0.576024351746616	0.06	0.11	1	AFPvsHep	MAGOHB
RNF103	0.00630686440817728	-0.576016456554	0.104	0.184	1	AFPvsHep	RNF103
WDR54	0.706740754889636	-0.575877954355374	0	0.004	1	AFPvsHep	WDR54
NFIC	0.00209815037765167	-0.575816785391063	0.475	0.581	1	AFPvsHep	NFIC
ANAPC13	0.00890995093034105	-0.575248130684885	0.12	0.166	1	AFPvsHep	ANAPC13
AK2	0.00498054337605964	-0.575113703413508	0.257	0.297	1	AFPvsHep	AK2
FAM32A	0.000637438434304047	-0.573163558810899	0.197	0.228	1	AFPvsHep	FAM32A
SRP14-AS1	0.0484982457350364	-0.572886021705296	0.016	0.032	1	AFPvsHep	SRP14-AS1
CCL5	0.460004258347327	-0.572424294219163	0.005	0.017	1	AFPvsHep	CCL5
NEU1	0.051935863113945	-0.572332988343031	0.044	0.085	1	AFPvsHep	NEU1
THOC2	0.210737836363258	-0.571903067915777	0.082	0.102	1	AFPvsHep	THOC2
VIM	0.0361181395614543	-0.57178706586922	0.005	0.039	1	AFPvsHep	VIM
AC012499.1	0.975769741696078	-0.57172569540335	0	0.001	1	AFPvsHep	AC012499.1
[truncated: 18,008 more rows]
