# Supplementary material for: Single cell RNA sequencing of human liver reveals distinct intrahepatic macrophage populations
Source: Nat Commun. 2018 Oct 22;9:4383. doi: 10.1038/s41467-018-06318-7 (PMC6197289; doi:10.1038/s41467-018-06318-7)
Supplement: Supplementary file 9 — Supplementary Data 6 [file 41467_2018_6318_MOESM9_ESM.xlsx]

## Sheet: Cluster 1
List of genes that are differentially expressed. Showing all significant genes, ranked by the average difference in transcript expression compared to the global expression in all cells from clusters 2, 8, 9 and 18.
Genes	P value (cut-off 0.05)	Average difference (log2 fold difference in CPM (counts per million))	pct.1 (percentage of cells in selected cluster expressing the gene)	pct.2 (percentage of cells in all the clusters expressing the gene)	Family-wise error rate (Fwer)	Mean (CPM average expression level for selected cluster)
HBB	5.58273026828244e-87	3.30918181192643	0.82	0.42	8.32608392211644e-83	1.81966969918137
HBA2	6.23040630358007e-27	3.29958888245069	0.403	0.214	9.26274505153249e-23	0.645635579519616
HBA1	1.97032411522325e-30	2.80048694379524	0.403	0.191	2.93125118621763e-26	0.672454599627491
IGLC2	4.61471122803916e-22	2.47070536847644	0.297	0.162	6.84961587577853e-18	0.475222705562836
MT1X	4.5633812925175e-56	1.23919247448455	0.673	0.441	6.8030888308851e-52	1.3624257370377
MT1G	3.63200639356857e-107	1.2032132333372	0.874	0.44	5.41713753600752e-103	2.13463354964443
IGHA1	3.35526348824464e-15	1.16967596140202	0.216	0.137	4.96948075243913e-11	0.318091067729672
MT2A	7.29331145505142e-48	1.10590221838801	0.87	0.761	1.08684927303176e-43	2.10994284323059
CCL3L3	5.90844336534744e-24	0.972352881200108	0.288	0.227	8.77403839754094e-20	0.687492577775543
IL32	1.02778937150651e-81	0.95516911389761	0.931	0.586	1.53263951079051e-77	2.56306547924795
RPS26	2.63040702913772e-107	0.944198409720244	0.991	0.888	3.92351512466183e-103	3.56392294298861
MT1E	3.58480759217244e-38	0.930248504236439	0.476	0.227	5.33885394702242e-34	0.835028096062876
JUN	1.5976510753277e-56	0.887634210442644	0.905	0.636	2.38193798820607e-52	2.89189183228064
S100A8	2.47495335109307e-12	0.864877055081831	0.16	0.092	3.66119849227198e-08	0.251799589662465
JUNB	1.32855483870139e-42	0.817006983903447	0.866	0.753	1.97888243224572e-38	2.73624098992171
APOC1	2.72800882449062e-55	0.782255174437956	0.786	0.558	4.06664275466816e-51	1.58401033058708
FOSB	9.11608192848891e-34	0.733702641434066	0.61	0.393	1.35701995587486e-29	1.18964945189204
CCL4L2	1.24926440581735e-14	0.729926334540358	0.268	0.177	1.84991073213433e-10	0.612575492489507
SERPINA1	2.47574567619558e-47	0.724039264476659	0.924	0.862	3.68886105753141e-43	2.3208092637894
CD3D	8.16602952820061e-52	0.72166871460227	0.784	0.401	1.21698338058774e-47	1.62547992018915
SAA2	9.64624428459107e-75	0.704354734545056	0.991	0.895	1.43835148527537e-70	3.36850217067302
MT1H	2.0016353130224e-36	0.698428126268276	0.351	0.105	2.98063514462165e-32	0.567672205288207
APOC3	1.0706367176484e-42	0.683987274796796	0.833	0.684	1.59482045460906e-38	1.76870742582034
TRBC2	9.78809037205883e-33	0.644911878194761	0.654	0.522	1.45685937097724e-28	1.32116787841397
DCXR	1.34871272348982e-36	0.641327538709814	0.502	0.334	2.00850298782104e-32	0.864776056247705
CD3G	4.62219325385526e-32	0.628331838060186	0.463	0.266	6.8787480003874e-28	0.798702599404847
AC090498.1	4.84410818803635e-43	0.591231912653471	0.801	0.707	7.21626796771775e-39	1.67317849726513
HSPA1A	1.64542346557892e-07	0.58132619623637	0.221	0.168	0.00243226496681876	0.48518196232386
TRAC	3.75886687573222e-28	0.579394637101141	0.686	0.434	5.58981093090138e-24	1.33503566736227
DNAJB1	5.57015416525835e-21	0.577840232016162	0.444	0.323	8.26388071957729e-17	0.819072795921896
SOD1	1.80181899395327e-41	0.56135689802642	0.537	0.437	2.68362920959401e-37	0.913103719829091
HSP90AB1	1.39749348728439e-31	0.552805592045626	0.602	0.471	2.07947030907917e-27	1.07316284998255
ALB	3.33308909818188e-24	0.531681252431289	0.913	0.857	4.94997061970991e-20	2.26025155291928
HSPA1B	5.34299023447023e-12	0.520582353514918	0.182	0.08	7.90228255678147e-08	0.336948994196268
C3	2.64133421785905e-24	0.520032147756747	0.351	0.237	3.92317371378605e-20	0.574943535314095
PSMD5-AS1	9.86161827813539e-35	0.515293780326133	0.277	0.156	1.46829634543158e-30	0.440249686676618
EGR1	2.35715402040287e-19	0.51294470057237	0.21	0.082	3.49542369685542e-15	0.351725372817092
MT1F	1.76774994755535e-25	0.510071225495819	0.318	0.233	2.62616932208823e-21	0.515725719643404
NNMT	4.42950911187693e-21	0.499071304773325	0.338	0.192	6.57206266929181e-17	0.526398278379638
AGXT	2.68540927409757e-24	0.497441952315341	0.273	0.128	3.98836985388971e-20	0.422174687380014
S100A6	5.81939892899732e-22	0.496674801718295	0.758	0.584	8.63656995052493e-18	1.59968263546313
GADD45B	1.75944845118047e-20	0.475680346348134	0.377	0.265	2.60996583248111e-16	0.623406686603139
MT1M	6.17019141749356e-18	0.473047170764	0.284	0.141	9.14545771900895e-14	0.454967451880639
SRSF7	4.7479666386188e-27	0.46197755307098	0.532	0.474	7.05975159496229e-23	0.904527274818981
TSPYL2	2.38756558649524e-18	0.445232546535242	0.245	0.169	3.53980473853784e-14	0.413176529798761
PEBP1	1.58259604423659e-29	0.443448008731084	0.407	0.352	2.35411161580193e-25	0.657242465361274
APOA1	1.76622782310047e-23	0.439700455237905	0.712	0.631	2.62249507173958e-19	1.38549332690797
KLF2	3.97795461345278e-13	0.439263990577888	0.377	0.297	5.88657723698743e-09	0.697178293151713
ADH1B	2.7957457958595e-18	0.427941174873409	0.262	0.157	4.14469314236171e-14	0.418510200108504
DDX24	2.85883747945382e-29	0.425129206689907	0.383	0.321	4.25223486693961e-25	0.60889232946886
KLRG1	2.05472143419493e-18	0.419408092571622	0.372	0.264	3.04653547048083e-14	0.62166150968306
CD52	6.7039870131862e-20	0.41122375758386	0.656	0.415	9.94335353795776e-16	1.38981007865524
FOS	6.15579831491538e-08	0.404285505621188	0.797	0.723	0.000910011664893941	2.30587030895512
MAT1A	2.62611852611409e-16	0.397900457301205	0.281	0.165	3.89085720829063e-12	0.428826600879562
HPD	1.248853114501e-17	0.385068709613305	0.206	0.1	1.85067543037903e-13	0.315813878947535
TTR	5.78203399036819e-22	0.371938631281261	0.433	0.287	8.58169484850447e-18	0.683246102639452
DNAJA1	5.76445616304563e-19	0.371748797310803	0.351	0.298	8.54753559856406e-15	0.542321148121828
HLA-DQB1	1.6015911419327e-21	0.369650085983083	0.19	0.139	2.37644093639975e-17	0.312795150500707
ASS1	4.15876649129437e-15	0.368660728346601	0.214	0.102	6.15913317360696e-11	0.316759418558165
PRDX1	1.93507821623696e-26	0.367325817118062	0.284	0.219	2.87630026061461e-22	0.429798687214972
ALDOB	1.09980588277383e-14	0.363185429335119	0.212	0.112	1.62870253179977e-10	0.327285445661871
VTN	3.16152805936491e-17	0.361598856729578	0.331	0.256	4.68475227836692e-13	0.511495274328739
HLA-DPB1	5.61431033848914e-13	0.352694011651441	0.331	0.278	8.30693357682854e-09	0.553657196277248
TAT	2.44025117816075e-13	0.351071738316374	0.212	0.104	3.61157174367791e-09	0.31439829132886
TNF	2.73196000515661e-13	0.345556852211976	0.113	0.054	4.04302761163127e-09	0.18307881760599
GNMT	2.96137188288773e-12	0.343060482448066	0.165	0.072	4.38046128916753e-08	0.250990639053618
HLA-DPA1	1.33774507716383e-14	0.336416020531098	0.238	0.184	1.98079913575649e-10	0.380864218349065
IER5	8.43983728376812e-14	0.333028545921689	0.177	0.106	1.24943351148903e-09	0.274880291811161
HAMP	4.42045483924914e-18	0.332007925208113	0.206	0.105	6.55288225370292e-14	0.31101175091848
CCL5	9.8402163185832e-11	0.33146356197856	0.89	0.803	1.45517118919208e-06	2.87806257732538
PCK1	4.91854710199536e-10	0.324662908238472	0.13	0.055	7.27256374501033e-06	0.193970012630296
CRTAM	8.13834259448096e-14	0.319129962722349	0.126	0.051	1.20488162111291e-09	0.194133471663926
EIF5A	1.57612250157938e-14	0.316608108749222	0.32	0.251	2.33360697583844e-10	0.480060268330458
RBP4	1.92376733275428e-13	0.309576581285787	0.348	0.289	2.84736802920961e-09	0.548189459422858
CES1	1.5830146070273e-13	0.300560773118747	0.253	0.196	2.34317822132181e-09	0.397083175258896
SDS	9.63902548725274e-14	0.293211507383367	0.11	0.051	1.42686494287802e-09	0.175202316487121
APOB	2.33700774164126e-12	0.289735200366587	0.197	0.125	3.45736925298408e-08	0.280715301532193
UBL5	9.50698576522682e-30	0.287482434503804	0.576	0.642	1.41425920243514e-25	1.00911214100194
GIMAP7	1.21767389216572e-22	0.287478217347639	0.569	0.651	1.80763689292e-18	1.06306001052061
FKBP2	1.97953805745394e-15	0.284288755704365	0.212	0.156	2.93209177070078e-11	0.30761545823719
FNBP1	6.45064965113967e-26	0.282072129289103	0.325	0.387	9.58631044655866e-22	0.533085999295453
GSTA1	5.49586545404313e-13	0.273753526645753	0.139	0.067	8.13223211234762e-09	0.207107240067317
S100A4	3.08151048125611e-12	0.268470693731174	0.838	0.708	4.55786215282592e-08	2.16181226130526
UBC	1.01280049465696e-15	0.26735072368019	0.781	0.838	1.50036265278483e-11	1.65129744902731
COX5B	1.11321432529451e-27	0.262845502515373	0.452	0.513	1.65534970171294e-23	0.731919770152379
FTCD	1.98164496918416e-10	0.256755528746129	0.141	0.062	2.93025841593262e-06	0.19718462409261
GSAP	7.43125888237246e-18	-0.25136737442879	0.019	0.145	1.1013125663676e-13	0.0268977793694564
METTL9	1.3936276872328e-25	-0.252016200830528	0.152	0.379	2.07051265492177e-21	0.210580013326624
IGFBP7	1.07473839459036e-12	-0.252429333138365	0.05	0.175	1.59007545479643e-08	0.0716151171414203
PTPN12	4.96983791136131e-18	-0.253463006103282	0.026	0.168	7.36679073601088e-14	0.0337933322425613
CD38	1.15824675131791e-25	-0.268241355840925	0.009	0.17	1.72103884778328e-21	0.0108645996896476
SH2D1B	7.63112066052228e-23	-0.272246067654659	0.011	0.149	1.13291617326114e-18	0.014154874968152
ARHGAP9	5.0023052976038e-26	-0.273505122535142	0.084	0.294	7.43442613329876e-22	0.120814465370617
ACTG1	1.1116497987405e-09	-0.276136298185222	0.838	0.919	1.64357422743782e-05	1.99349150209135
TXNIP	1.32576329239915e-19	-0.287045496545611	0.608	0.812	1.96610696262794e-15	1.21033348927847
LAT2	1.457807157075e-23	-0.301325743501978	0.024	0.193	2.16469784754066e-19	0.0325528790139878
RHOC	2.51426735043223e-32	-0.301574770047864	0.186	0.454	3.74198409764829e-28	0.284705281931602
MAPK1	2.18590193520231e-28	-0.303453768591041	0.186	0.429	3.2510919482264e-24	0.283527546421425
RPLP0	8.33521563729687e-09	-0.3119595328821	0.838	0.893	0.000123227827981797	1.99550990381093
KLRD1	1.50427290879491e-26	-0.317472826082347	0.431	0.713	2.23625210621452e-22	0.934349923148082
COX8A	3.47190327874827e-23	-0.346799765490635	0.34	0.598	5.15473479795755e-19	0.515745714284305
IFITM2	9.75244695745738e-25	-0.369393413923105	0.478	0.733	1.44872599553029e-20	0.841479857478924
HIST1H4C	1.52559112598001e-15	-0.38012706718696	0.346	0.432	2.25985813491419e-11	0.55617324831099
SRGN	6.63244041855607e-20	-0.380684636455902	0.747	0.906	9.83789887284421e-16	1.53571481311932
PFN1	8.25550207584591e-20	-0.397891246502625	0.885	0.967	1.22437351286871e-15	2.07932973602382
TMIGD2	1.75111736254742e-26	-0.399415227302131	0.089	0.326	2.60303595942674e-22	0.123755018800946
CCL3	7.09761031408492e-11	-0.405099431213944	0.318	0.501	1.04966558935002e-06	0.788620244211775
FGFBP2	4.59233814180014e-05	-0.426214611910523	0.143	0.233	0.678793500739478	0.284927729679079
NEAT1	3.55082943788161e-17	-0.427053740140799	0.554	0.738	5.26126397810919e-13	1.00519325020115
CD247	9.26495525028957e-33	-0.429936296634417	0.271	0.578	1.3790885890056e-28	0.412692831649856
CD160	9.32549579391065e-26	-0.43284820823826	0.13	0.375	1.38576867497512e-21	0.192909001723461
UCP2	5.55099955630157e-27	-0.44369597595053	0.173	0.438	8.25322614030918e-23	0.253532024126498
PRF1	1.34474357078035e-25	-0.449496545459489	0.385	0.621	1.99801999746544e-21	0.653978335794753
GSTP1	2.49286754458471e-24	-0.519432231241053	0.351	0.587	3.70290545072613e-20	0.560677935263682
GAPDH	9.03841156551916e-22	-0.527987699625152	0.766	0.884	1.34130027632304e-17	1.58659526908818
TUBB	1.53800645510373e-21	-0.529510718796531	0.238	0.367	2.28224777872843e-17	0.341192903293709
XCL2	1.44172003700436e-22	-0.532318382160353	0.188	0.427	2.14008922292927e-18	0.345648400520474
TXK	2.77623926010849e-45	-0.564368228312683	0.058	0.37	4.13631887363564e-41	0.0852305226210377
HMGB2	7.00001712414447e-18	-0.580835678214827	0.281	0.408	1.03747253796945e-13	0.439713322124288
CLIC3	1.72514163238771e-31	-0.595939842596632	0.065	0.31	2.56683823482967e-27	0.0984901817034414
SPON2	1.83202530693051e-34	-0.634410960917834	0.123	0.391	2.72751927695814e-30	0.189439643371691
KLRB1	6.09838106265014e-57	-0.642251069689623	0.353	0.761	9.09268616441136e-53	1.14067616207094
IL2RB	2.09733073768743e-36	-0.677143176219879	0.11	0.41	3.12292546841658e-32	0.159892250172781
STMN1	3.35803004677019e-16	-0.685373614896344	0.074	0.186	4.97492151429004e-12	0.109577678871641
TRDC	2.17038608906114e-52	-0.774822288100702	0.019	0.324	3.23474342713672e-48	0.0363829416802987
NKG7	3.621548716952e-28	-0.783951799911878	0.749	0.893	5.38596725185102e-24	2.0097331068193
CD7	1.24645345279709e-47	-0.791812273966656	0.439	0.756	1.85734029001295e-43	0.756154067082762
GZMB	9.77496327071048e-21	-0.819861384832101	0.13	0.331	1.4501158012099e-16	0.230011176822919
KLRC1	1.03469022436792e-43	-0.830215448112261	0.061	0.369	1.54148149626333e-39	0.100727359423102
AREG	1.15481512179283e-31	-0.849724635593979	0.061	0.301	1.71848038273991e-27	0.0957791298219033
KLRF1	5.79873412079892e-54	-0.946667738126169	0.165	0.553	8.64359308046286e-50	0.271538962099096
CMC1	2.93168125552165e-26	-0.993209177660337	0.416	0.655	4.35735785008183e-22	0.944979182480349
TYROBP	6.12512110108915e-53	-1.17204618336772	0.234	0.611	9.12949300117338e-49	0.429199439169411
IGKC	5.17115373714899e-34	-1.35936403696176	0.626	0.426	7.6982965684937e-30	1.12557688178912
FCER1G	1.80503233487633e-84	-1.43268139138562	0.069	0.528	2.69184472100108e-80	0.106867511571655
GNLY	4.02145104583941e-31	-1.68015613052258	0.162	0.431	5.98311486599987e-27	0.433643907126336

## Sheet: Cluster 2
List of genes that are differentially expressed. Showing all significant genes, ranked by the average difference in transcript expression compared to the global expression in all cells from clusters 2, 8, 9 and 18.
Genes	P value (cut-off 0.05)	Average difference (log2 fold difference in CPM (counts per million))	pct.1 (percentage of cells in selected cluster expressing the gene)	pct.2 (percentage of cells in all the clusters expressing the gene)	Family-wise error rate (Fwer)	Mean (CPM average expression level for selected cluster)
IGKC	2.35346260407616e-08	1.64522838171966	0.406	0.484	0.000345935468173154	0.514395542660217
LTB	6.78337936103909e-67	1.39324607028782	0.702	0.212	1.01167319790537e-62	1.39684566611656
IL7R	1.70909646752743e-59	1.21820692621534	0.648	0.186	2.5486046523769e-55	1.38903153143496
CD52	3.88590833101692e-68	1.11532549882367	0.854	0.399	5.79583227571173e-64	2.06197328685815
RPLP0	9.64356185515403e-58	0.967573078048414	0.981	0.862	1.43795150822202e-53	3.00506461825431
S100A4	3.20337799238497e-53	0.916409904481601	0.924	0.703	4.77559591104751e-49	2.78109720369779
GNB2L1	1.42951165124295e-55	0.912065487451379	0.984	0.925	2.13125892083811e-51	3.20795181048033
VIM	3.18821971156683e-35	0.895242903236479	0.794	0.446	4.74630268460953e-31	1.51611609613003
RPSA	9.99516622317325e-58	0.857866530904642	0.997	0.947	1.49027928387513e-53	3.53934289193657
TNFAIP3	3.34194762076958e-42	0.765304543603568	0.502	0.156	4.97849937066044e-38	0.721332012063541
CD48	1.92393234127528e-35	0.753544966441727	0.816	0.549	2.86454286292476e-31	1.38905901892065
RPS11	3.34456531201217e-43	0.743513577870213	0.994	0.94	4.98373677142933e-39	3.23583468733976
RPL4	1.05299690080753e-43	0.741346816954239	0.968	0.88	1.56938658096354e-39	2.69862616058591
EEF1B2	3.67518386911695e-40	0.72525796134135	0.943	0.797	5.47381885466279e-36	2.26903666358018
LDHB	3.86131471101506e-42	0.717539138344414	0.73	0.398	5.75181439352803e-38	1.16109858713367
ORM1	5.22206914102275e-27	0.714977217604919	0.93	0.768	7.76365019195853e-23	2.28984109735477
CD3D	3.59909464226903e-62	0.713764457001818	0.902	0.412	5.3673298400158e-58	1.7927558010164
GLTSCR2	3.07901503712818e-35	0.691861941443353	0.924	0.715	4.58403758727643e-31	1.88814736940749
SH3BGRL3	1.43956732837705e-38	0.669008162197975	0.927	0.728	2.14394762215195e-34	2.11410863797698
HIGD2A	2.93203411499545e-24	0.664354009274996	0.667	0.4	4.35700269488324e-20	0.899139131295911
RPL23	1.46365097705221e-43	0.652274667848343	0.984	0.913	2.1812790511009e-39	2.88057447783862
EEF2	5.30615467272615e-35	0.647664776459713	0.902	0.769	7.89874184582014e-31	2.08988918576002
LYAR	7.98955919198959e-28	0.641549770886282	0.603	0.288	1.18804745184885e-23	0.96826614303838
GAPDH	6.05052536052639e-29	0.637932592294404	0.959	0.838	8.99955142124695e-25	2.549572693698
CD44	2.47489242759713e-29	0.629736621808925	0.66	0.332	3.68140248605073e-25	0.952228282257591
TOMM7	2.52282908991486e-41	0.62822778782783	0.956	0.786	3.75775392942818e-37	2.14007403584185
NPM1	1.29863533269559e-34	0.6238042124669	0.892	0.686	1.93288882918411e-30	1.75191586892973
NACA	3.03447704444212e-37	0.620668546961334	0.971	0.888	4.51894321458321e-33	2.54981573172757
S100A6	1.31095013238707e-31	0.615199377133423	0.873	0.577	1.95069379699196e-27	1.83047985124966
EIF3F	5.9982671379366e-18	0.610254084715447	0.756	0.555	8.8930308587048e-14	1.25081758739151
ZFP36L2	3.66423373681932e-17	0.604203559671576	0.927	0.81	5.42929512784519e-13	2.09395318924918
ATP5L	5.92622340931338e-22	0.595554678710288	0.921	0.805	8.80221962985317e-18	1.99295644299886
RPL36A	4.29217638833888e-30	0.592089747726818	0.971	0.917	6.38590003057058e-26	2.89324029019166
CD3E	1.3365197193527e-42	0.591238066434203	0.835	0.427	1.99141438183552e-38	1.40977788364895
FGA	1.46261791491302e-16	0.590217232443189	0.6	0.388	2.16628339377767e-12	0.856715898710983
ANXA1	5.89154899071561e-14	0.585080503984046	0.616	0.41	8.71477926706653e-10	1.02480687855889
SLC25A6	2.11611700946869e-30	0.584417954522156	0.892	0.689	3.14857049838846e-26	1.84490699106197
AC016831.7	1.49724968296286e-12	0.583623264132788	0.133	0.043	2.21203668160933e-08	0.155311396079628
SARAF	7.52759711380118e-22	0.580429567808177	0.794	0.555	1.11792344737061e-17	1.27553872916166
BTF3	3.00945538973009e-24	0.578456807571136	0.924	0.779	4.47174976359994e-20	1.99312759152768
LAPTM5	2.47517754619491e-32	0.576918839546612	0.794	0.509	3.68355922424726e-28	1.27285069180751
NEAT1	7.30306991829127e-21	0.565402504583383	0.851	0.668	1.0842867907687e-16	1.84685633874757
UCP2	7.91656973558818e-21	0.561092401064597	0.575	0.341	1.17521477724807e-16	0.876821848696865
TRAC	4.5375831274529e-37	0.545389589587718	0.819	0.431	6.75691503509012e-33	1.46958841782974
STK17B	1.65582191749176e-13	0.543847713668067	0.489	0.305	2.44846386939507e-09	0.616314682235258
SPOCK2	4.0325117499803e-28	0.535766983885632	0.483	0.179	5.99755472574569e-24	0.605836700251878
UQCRB	1.85787690902607e-24	0.521818026307677	0.943	0.792	2.76099087450364e-20	2.04413199128607
FXYD5	7.16007690563835e-19	0.51822080355413	0.698	0.473	1.06214241363831e-14	1.08254809293895
AC092580.4	1.44415257799985e-27	0.5148719694009	0.613	0.278	2.14731046822798e-23	0.905991625420122
HNRNPA1	3.08981998565065e-25	0.506205572269332	0.962	0.843	4.59239944467257e-21	2.37610107125078
EIF3E	4.6243708600033e-21	0.503710109778256	0.829	0.625	6.8667282900189e-17	1.43234182308801
MT-ND6	2.66067065180334e-19	0.502855495929943	0.816	0.607	3.94790311314579e-15	1.32875590784039
SNHG8	1.82474729848134e-18	0.500202829011867	0.565	0.315	2.70591776891798e-14	0.778018617237056
ACTG1	3.12552969702173e-17	0.497969040586849	0.968	0.888	4.6317224580165e-13	2.65295784658023
GUK1	3.9373689954167e-18	0.492577381800424	0.737	0.515	5.83793700950434e-14	1.06245706743253
CD2	1.57927735775821e-20	0.488833425181971	0.765	0.488	2.34427930985628e-16	1.35013190519777
TTC39C	5.63778089816989e-32	0.484496998258483	0.41	0.113	8.38958175456661e-28	0.471582290500393
FGG	4.63792285436519e-16	0.480592727724148	0.587	0.351	6.86783616274397e-12	0.842110416772207
SERP1	1.11051292957823e-16	0.479615917179117	0.695	0.452	1.64489175129128e-12	1.00669874575838
HINT1	1.08133501163246e-18	0.478372981886303	0.822	0.658	1.60394422275443e-14	1.49779047333988
EIF3L	1.57606083975555e-14	0.478191513685344	0.632	0.439	2.33241243675424e-10	0.958720948067934
CARD8	2.87950965226269e-11	0.47512079158679	0.298	0.193	4.2498682957745e-07	0.348215179327919
SIT1	5.8798399204386e-35	0.474525728141258	0.41	0.1	8.75214172157286e-31	0.489527447632702
NSA2	7.38152726192714e-10	0.472403677177471	0.467	0.295	1.08692988931877e-05	0.557049457827025
RPL22	6.36531461783501e-19	0.469359905935837	0.975	0.92	9.44358076702002e-15	2.65842827192796
RGS10	6.48674596969075e-28	0.467054502766181	0.451	0.151	9.64643993152712e-24	0.536411539941927
ORM2	2.42733645653704e-18	0.465671501141436	0.594	0.322	3.59925449775312e-14	0.871099017420748
HP	2.2605420866066e-10	0.463972200541622	0.917	0.855	3.3315869272408e-06	2.24399343559818
EIF2S3	4.0151990672e-07	0.463126019762538	0.305	0.193	0.00589110007139584	0.327010822304486
NAP1L1	1.22797413633041e-17	0.455746561913541	0.702	0.47	1.8203488596962e-13	1.01753693902986
GPSM3	6.70946655247919e-21	0.455337990449936	0.775	0.498	9.9622159371211e-17	1.16834028260748
COTL1	1.6343627048315e-09	0.446686519738218	0.413	0.264	2.40545502897101e-05	0.551601589964297
TAGLN2	4.20846267544005e-07	0.440622839852412	0.394	0.274	0.00617423559113809	0.465521684616344
ATF7IP2	5.91620905296262e-17	0.43736479958627	0.26	0.082	8.76545533286941e-13	0.284186945104097
PPP2R5C	2.54486586509512e-11	0.434309932359221	0.679	0.52	3.75673099005341e-07	1.10241913607794
CD8A	3.24188629701196e-10	0.432679787361187	0.352	0.19	4.77659527001742e-06	0.51983335296635
LINC00152	5.69428284033752e-14	0.430361278192872	0.502	0.284	8.42355260571129e-10	0.679845921594185
DDT	0.000426313092769781	0.429377821735681	0.438	0.373	1	0.519579608534451
CD3G	3.09780453814764e-45	0.429230916250971	0.654	0.248	4.61727766410905e-41	0.881967462682856
IL32	4.46350567407279e-34	0.423615097022894	0.937	0.615	6.64303549472254e-30	2.27565066932939
MCL1	1.17102850676308e-10	0.419417078011917	0.565	0.399	1.72656443037149e-06	0.8585932229551
COX7C	2.47954455972417e-14	0.418027972046177	0.921	0.83	3.66898208502385e-10	2.04000394420224
CCNI	1.97500032259886e-17	0.416500459678543	0.8	0.593	2.92754297818829e-13	1.25822297132566
RPL36AL	4.27477633503138e-16	0.412919051617521	0.943	0.86	6.33051627454798e-12	2.07007462499514
CD37	2.17078274243261e-15	0.412278302672048	0.724	0.512	3.21384385017148e-11	1.04648203127653
COX4I1	7.97467497368504e-11	0.409372690988427	0.892	0.829	1.17610506511907e-06	1.89579982102468
EEF1D	7.40729862467061e-21	0.397125276342635	0.984	0.931	1.0996875538186e-16	2.65266568330918
OST4	5.02361689937649e-13	0.394953375427096	0.883	0.723	7.42540813896838e-09	1.52880937618568
SSR2	2.57271969615179e-15	0.39065942935287	0.784	0.581	3.80865423818311e-11	1.26380095550022
IGBP1	7.86731939612607e-11	0.388660011062182	0.337	0.206	1.16035093773463e-06	0.371818393134056
EIF3H	7.4044926048125e-11	0.384549279130161	0.654	0.477	1.09216265920984e-06	0.936768545247685
PLP2	7.14319013889473e-10	0.381918144031057	0.337	0.166	1.05197761175503e-05	0.413074544392034
RP11-347P5.1	1.74344604456068e-09	0.381767256796296	0.476	0.288	2.56582954377995e-05	0.632732671712381
GTF3A	2.50214318706778e-11	0.378949660642806	0.597	0.393	3.69391398706816e-07	0.778736216487055
TOMM20	2.2547617979312e-13	0.374822835245688	0.429	0.225	3.33389079442108e-09	0.473180074979162
CCDC57	9.18081977281619e-07	0.373210207960434	0.216	0.108	0.0134599998689258	0.217229805337204
TRBC2	6.50146072297096e-05	0.373121265849993	0.613	0.541	0.95129373298511	1.06519977428389
TC2N	1.16057681862486e-18	0.372714897137191	0.368	0.135	1.72125147970252e-14	0.420790019926192
RBM3	2.58004910142218e-14	0.372222056222599	0.692	0.464	3.81744065046426e-10	1.01619323443399
PAG1	4.06588660018248e-24	0.370765136275282	0.305	0.075	6.04109431055113e-20	0.334473143895931
PCSK7	2.34363789222637e-10	0.370035908508775	0.546	0.373	3.453819161774e-06	0.771136182373555
ABRACL	1.03196237000546e-16	0.3675890966883	0.578	0.316	1.52864585868908e-12	0.73318205149101
RPS4Y1	8.25865230602403e-14	0.367263490470275	0.867	0.72	1.22153726258401e-09	1.62121528510742
CD27	1.36203994465689e-12	0.365842542488138	0.352	0.16	2.01241401823056e-08	0.451673377485032
LSM8	1.06170594854746e-07	0.365760616559773	0.375	0.282	0.0015592213560368	0.420970313386214
PHB2	5.26021081288224e-13	0.364077960519674	0.429	0.225	7.77459158143996e-09	0.487870119661766
LST1	3.5770437902313e-17	0.360494274147957	0.257	0.077	5.30046348836474e-13	0.298122938648336
CD69	4.93442005891519e-09	0.359711216084108	0.737	0.55	7.25754502265246e-05	1.35401868911716
HPX	1.65704943533351e-07	0.355120929584776	0.413	0.275	0.00243287998095666	0.560784208462257
RORA	6.53219610444588e-13	0.354131416615708	0.486	0.269	9.65262618353967e-09	0.592217661745271
ARPC1B	1.31233356976472e-10	0.353751265922995	0.724	0.543	1.93477338190413e-06	1.11627709705711
PTGER4	5.25555649296455e-09	0.352317183463642	0.241	0.147	7.72934693420296e-05	0.288761412911436
MBNL1	2.90241687778365e-07	0.351634675493337	0.537	0.385	0.00426045773489862	0.695519080425611
C19orf53	9.29521689420941e-11	0.35105524682686	0.6	0.416	1.37067268322012e-06	0.768699658821461
COX8A	4.88613608914957e-13	0.350989555932868	0.717	0.506	7.22268636698089e-09	1.01447873728703
KLF6	2.2714484641252e-06	0.348541580035717	0.74	0.654	0.03327444855097	1.55483630118943
CTD-3252C9.4	1.27893698108333e-11	0.348198971974264	0.356	0.166	1.88847834626764e-07	0.470458181812517
NFKBIZ	3.10348065679397e-11	0.345327931390625	0.273	0.116	4.57980640523086e-07	0.292160511895179
IDS	9.1428141666074e-12	0.343090723159372	0.473	0.268	1.35021079612458e-07	0.597418454227035
ERP29	3.98060101094846e-14	0.342231395213118	0.625	0.385	5.88890113559715e-10	0.814541991650393
ARL4C	2.67976354992749e-12	0.341971420594489	0.606	0.379	3.95881469230788e-08	0.871406784709727
RPS26	1.0309428171239e-23	0.341930365154329	0.975	0.9	1.53167174340098e-19	3.12118831508678
S100A11	4.65314328060947e-11	0.34183143787003	0.483	0.275	6.86524759621121e-07	0.598713987230151
CNN2	2.97581243143345e-15	0.340315612369834	0.422	0.193	4.40509514225094e-11	0.497735989451452
EIF4B	2.71454876946701e-10	0.337277503724849	0.584	0.392	3.99988761180965e-06	0.78136958210014
ATP5G2	9.73574074647185e-07	0.337196258600209	0.825	0.72	0.0142716223602531	1.41430288983333
JUNB	0.000109504689084081	0.336829871261169	0.848	0.766	1	2.30536601571308
CD8B	4.99880359395939e-06	0.335150951845102	0.21	0.112	0.0731924822227535	0.32005558279024
ZNF90	2.35917694499049e-07	0.334491126441454	0.352	0.207	0.00346327175524604	0.408638922132265
NBEAL1	1.01092520087948e-12	0.333780984484907	0.724	0.496	1.49374307681952e-08	1.04260696345849
POLR1D	1.91696421352427e-09	0.33280291776538	0.454	0.274	2.82100453662232e-05	0.52597755451102
ARHGDIB	1.21763143568999e-09	0.330583597285781	0.883	0.81	1.79223171019209e-05	1.82482191391283
KLRG1	2.02766930622092e-09	0.327403478926946	0.438	0.261	2.98371538410408e-05	0.60969961740572
CTSS	7.14536723069287e-07	0.325350858260711	0.317	0.238	0.0104786810438111	0.376832431630117
TIMM13	4.94742902167656e-07	0.323507076348154	0.225	0.169	0.00725787837479951	0.248126138753403
FOS	0.000239547883954435	0.322902236200501	0.825	0.724	1	2.27497680294181
YWHAQ	7.93816313711909e-10	0.322203052473658	0.473	0.284	1.16873575867804e-05	0.580045593950408
PABPC1	3.3434339618398e-07	0.321510395038515	0.886	0.803	0.00490715802579227	1.82270501955256
SFXN1	5.16874705602248e-06	0.321021475183805	0.162	0.091	0.0756756256472251	0.196113206922335
MZT2A	1.49356515004242e-13	0.320773629891516	0.54	0.306	2.20883350039774e-09	0.646911327340496
ATP6V1G1	8.46713722510786e-09	0.320013297811342	0.603	0.423	0.000124500785757986	0.776886208822258
GPR183	2.72989051781344e-11	0.315546785369223	0.194	0.059	4.02931840429264e-07	0.248732310617203
NACA2	8.97302636507767e-08	0.315509831879913	0.216	0.112	0.00131795811250261	0.231097859008723
CD74	7.73649612268368e-08	0.311801006133314	0.629	0.457	0.00113656864538346	0.976175268998981
GYPC	2.94592450019452e-11	0.311762597910291	0.644	0.459	4.34759537738708e-07	0.884613734739547
MTRNR2L12	4.93845153648024e-06	0.311693629394539	0.438	0.319	0.0723137458486802	0.569462270815469
UBALD2	9.10566300099437e-07	0.310062336600284	0.286	0.201	0.0133507230920579	0.296597750923667
CD6	2.97152380772908e-21	0.30994378559064	0.343	0.112	4.41271285447769e-17	0.370379789800093
FGL1	1.03957534753298e-06	0.309936017318756	0.47	0.317	0.0152380954441385	0.626874258341416
PTRHD1	1.18288069979388e-06	0.308077375674572	0.254	0.149	0.017336299536179	0.272984405013994
NCF1	7.60858570721918e-08	0.306933082289566	0.241	0.124	0.00111785341210464	0.266134582624009
ARL16	2.25849141904803e-07	0.306138514410446	0.156	0.079	0.00331569125230442	0.165991145018993
SUMO2	3.78319439861335e-11	0.304952736042676	0.778	0.608	5.58248165459385e-07	1.13978034283673
GSTK1	6.64205521654423e-07	0.301946050427511	0.524	0.357	0.00974190238610542	0.657040790071688
MYADM	6.52464422563079e-10	0.301806236071985	0.33	0.163	9.60949601550904e-06	0.3978489336413
UQCRH	7.12611548854473e-05	0.297857408064403	0.641	0.515	1	0.867141151411387
FKBP11	2.44547557236478e-10	0.296949261299432	0.556	0.35	3.60365280343674e-06	0.722227578141599
FNBP1	5.89486847949475e-13	0.29278342574679	0.565	0.337	8.71143663899734e-09	0.727359352193934
EIF3D	6.26714829545141e-08	0.29201369120438	0.521	0.39	0.00092089477053363	0.672965637653316
ELK3	3.11614219653246e-09	0.291744828331431	0.102	0.031	4.58415678531891e-05	0.104810251482379
ODF2L	4.01346400114479e-09	0.29172358543529	0.349	0.186	5.90340419928387e-05	0.407307454499979
WNK1	2.90802289068151e-05	0.290730734133006	0.26	0.167	0.425589150051239	0.285431688380491
EIF3K	2.3246329351639e-11	0.290548861696561	0.794	0.6	3.43208806547599e-07	1.24113148357587
SUB1	2.37906066271336e-08	0.290117491252011	0.733	0.6	0.00034967433620561	1.11176401457912
C6orf48	3.37011782799819e-10	0.289416998818442	0.613	0.406	4.96519459598973e-06	0.826263926054251
GMFG	1.79137635745088e-08	0.286920908150887	0.813	0.667	0.000263350238308854	1.322537231425
PSMB8	3.94414417148051e-06	0.286343762582124	0.502	0.383	0.0577619913913321	0.614985954334574
SSR4	4.75547327040418e-08	0.286125422813105	0.721	0.564	0.000698911906551303	1.02982485959821
WIPF1	1.13719186000386e-08	0.279866502056895	0.575	0.403	0.000167189947257767	0.71660204041039
HLA-E	2.96911298018831e-12	0.278248258853069	0.975	0.904	4.38597369433417e-08	2.29700015476312
NDUFB11	7.22003490159715e-10	0.27725703414517	0.556	0.396	1.0632223396092e-05	0.674146232646884
RBL2	3.59045089560579e-10	0.2751248136306	0.378	0.196	5.28909321431688e-06	0.432996829403757
PPA1	7.18617655079894e-11	0.27401699524108	0.368	0.181	1.06010476477386e-06	0.40603863994087
CHCHD2	3.1512584332554e-07	0.27345542228534	0.749	0.644	0.00462541712833227	1.09131017529336
PSMA4	1.60188037164242e-06	0.272474797031361	0.419	0.302	0.0234723530856763	0.472252320028926
NOSIP	9.69599310662642e-07	0.271916359385175	0.356	0.212	0.0142143258943143	0.434729310426492
CISH	2.07176991682564e-06	0.271154562415944	0.124	0.057	0.0303535010514125	0.137104424959984
CKLF	7.45663118775018e-07	0.270841923027251	0.524	0.381	0.0109344039737169	0.662248129883846
OLA1	1.10237395003033e-05	0.270019906333293	0.203	0.116	0.16137652254494	0.199518517880429
JAML	9.56100467831171e-17	0.269607625840966	0.34	0.132	1.4163672330451e-12	0.365740389000504
RPS19BP1	2.35285321881671e-06	0.269427798648273	0.457	0.317	0.0344645939492271	0.500097842885788
ZNF32	3.42870534622602e-06	0.268407266939798	0.146	0.076	0.0502168185008263	0.156288198977086
C19orf43	3.62515521842096e-10	0.267693374218988	0.771	0.58	5.33985363673408e-06	1.15562629101955
YBX1	1.4115071752958e-10	0.26719732819856	0.851	0.677	2.08084387782107e-06	1.40814800535878
GC	1.13376937018454e-09	0.267083894692728	0.292	0.134	1.66890851291164e-05	0.349994092551774
AES	8.86487164966773e-10	0.265819588005305	0.66	0.459	1.30508640426408e-05	0.887033452849284
CASP4	8.8123189215997e-07	0.264621006225985	0.53	0.368	0.0129215032347416	0.679722050793915
FAM65B	6.67366501501652e-09	0.26452435150342	0.324	0.179	9.8142917710833e-05	0.349038302626221
UBXN1	2.03582122840979e-09	0.263999485748995	0.603	0.408	2.99550735548216e-05	0.761713682259337
IFI27L2	7.30175532603039e-11	0.263811797056465	0.39	0.203	1.07708192814274e-06	0.44220134481951
GYG1	1.53004885891095e-11	0.263790869806647	0.394	0.197	2.25911714018202e-07	0.422414572711275
FYB	2.65401016585228e-05	0.262493380508309	0.533	0.409	0.38844092787414	0.721324313870402
APOA1	3.24209980992593e-05	0.262322081395257	0.743	0.632	0.474448886184561	1.19497182920541
MZT2B	1.33947714424746e-06	0.262056395963469	0.622	0.477	0.0196300375489465	0.858011443452112
CDC42SE2	6.91129908627241e-09	0.262011308809393	0.537	0.344	0.000101630653063636	0.678240672025677
PSMA2	0.000950202682779152	0.260113446280493	0.403	0.317	1	0.45463543675269
APOH	5.95816693833208e-07	0.257784430381946	0.378	0.229	0.0087394392651455	0.460978557298865
CHMP3	3.49666686294819e-07	0.257445111395982	0.267	0.139	0.00513100895469018	0.27689625823452
GRSF1	1.14970304383893e-06	0.255584500143338	0.178	0.088	0.0168511975135471	0.188491702657812
ARL6IP4	4.85209369779047e-08	0.255207925107163	0.6	0.463	0.000713063689827287	0.78821192250154
NDUFS5	3.37073349165623e-10	0.253613888117552	0.616	0.416	4.96576457990796e-06	0.757063644820234
HNRNPUL1	6.60067118276462e-08	0.2522822673065	0.413	0.247	0.000969836616883606	0.478988807764972
ATP5D	1.20403477867085e-07	0.252152885534414	0.654	0.486	0.00176800466900028	0.886814321113407
OAZ1	4.58168444057129e-06	0.252107424230563	0.902	0.8	0.067094186947726	1.69096650682442
CORO1B	2.07980540140357e-10	0.251810250938029	0.235	0.089	3.06542518112872e-06	0.258066185674453
SNRPD2	1.34851230289813e-05	0.251582167206772	0.768	0.658	0.197395230898229	1.23404436372464
CCDC85B	0.000213250525797777	0.251476359818926	0.495	0.399	1	0.608235406211303
ASS1	3.3836959508738e-07	-0.25062552478241	0.067	0.139	0.00496591217750239	0.0639253243580698
GSAP	7.88346916632718e-10	-0.25178230202552	0.029	0.132	1.16076200005001e-05	0.0246885460245816
SFT2D1	1.19563503372122e-07	-0.25435412081712	0.14	0.24	0.00175579004701961	0.12505149226122
MAT1A	2.0431190596351e-05	-0.266751049955107	0.124	0.204	0.299051336758789	0.133664817335065
TTC38	4.18061258859149e-10	-0.270199784651581	0.038	0.166	6.15762428173641e-06	0.0413936320945066
FCRL6	1.39666179303179e-06	-0.273193280145249	0.057	0.151	0.0204666819150879	0.0654143504790764
DYNLL1	6.73299250626335e-06	-0.274971332596595	0.279	0.356	0.0985710102916954	0.304685309775037
SH2D1B	3.32661066690978e-16	-0.280280679317288	0.003	0.139	4.92671039769338e-12	0.00245023061489171
AGXT	1.92047026965069e-06	-0.281777267834103	0.079	0.176	0.0281387303909219	0.0847530868671473
PLEK	5.17401290559147e-08	-0.286208872038592	0.184	0.283	0.000760321196476667	0.175670139179457
ADH1B	3.18356281514443e-06	-0.291534007228171	0.111	0.194	0.0466296445534205	0.120388567606537
EFHD2	3.8994945688859e-07	-0.295484332180811	0.19	0.285	0.00572172838092629	0.196365108010097
ADGRG1	1.15704972571186e-11	-0.29920885420935	0.019	0.142	1.70861532995871e-07	0.0188900920032182
FABP1	2.16138319495196e-06	-0.299261911975177	0.187	0.281	0.0316642638060462	0.214398049473987
LAT2	1.29952749797875e-14	-0.299267081601487	0.025	0.179	1.92330069700856e-10	0.0262247212187085
SMDT1	1.4181181898704e-10	-0.300983654744032	0.305	0.365	2.09044802368796e-06	0.305883948389649
EIF5A	3.23339356222333e-09	-0.30592782986316	0.2	0.279	4.75632193003052e-05	0.198620402649917
TMIGD2	3.3852966588858e-07	-0.311529559323317	0.175	0.29	0.00496792284691491	0.191629206836219
ARL6IP1	9.7283190879001e-08	-0.31589695042044	0.225	0.32	0.00142879822443989	0.237055984404346
TLE4	2.2693173705859e-08	-0.328995903649561	0.194	0.306	0.000333589653476128	0.203754351280894
HLA-DRB5	3.74938767348751e-12	-0.333855866285885	0.006	0.113	5.53784559374105e-08	0.00538818013762201
PSMD5-AS1	1.59323643339511e-13	-0.333875035356473	0.102	0.198	2.35607803770469e-09	0.0910952344291452
MT1M	5.35975204680225e-07	-0.341549729568549	0.102	0.187	0.00786222027745421	0.109294251824196
TXK	8.30497055280367e-08	-0.347612535157466	0.184	0.32	0.00121991712450133	0.198518979880715
PYHIN1	2.35091372264916e-13	-0.348430887753268	0.27	0.362	3.47582593893679e-09	0.270787954188653
IGFBP7	2.45471724696572e-14	-0.350681718765622	0.041	0.166	3.63249058205987e-10	0.0378717155451917
HSP90AB1	6.89404681212524e-11	-0.355460858884697	0.454	0.51	1.01707872619284e-06	0.567881839586081
CD160	2.6070959478351e-09	-0.35661513647327	0.187	0.344	3.83582026804978e-05	0.213673328755959
NKG7	6.79346601894804e-22	-0.369590689338304	0.686	0.892	1.00896557313416e-17	1.90516051868993
NNMT	3.05512533546991e-09	-0.379240792602925	0.124	0.244	4.49470039354334e-05	0.129729599448231
FGR	9.46981015810806e-18	-0.386049593184565	0.041	0.237	1.40389935593952e-13	0.0472969862919718
HMGB2	4.6096287149916e-11	-0.393710305631699	0.441	0.368	6.80150716897011e-07	0.573739961131993
IFITM3	1.03960143474535e-13	-0.398057574534463	0.137	0.285	1.53757052198837e-09	0.127661349372275
POLR2L	5.39225776696535e-13	-0.401960359370292	0.448	0.567	7.96921775379809e-09	0.527463575115799
DNAJB1	6.7604999133868e-07	-0.402099005127209	0.295	0.361	0.00991494917297308	0.375546325327171
GADD45B	1.11284942350809e-09	-0.403820428598585	0.162	0.314	1.63822563634625e-05	0.181062821409689
AC090498.1	2.64890032948911e-11	-0.411245227096572	0.635	0.746	3.91004177635888e-07	0.933024220796796
APMAP	3.1824444422803e-14	-0.422655967495447	0.225	0.396	4.7084265523537e-10	0.231608461708069
KLRC1	4.60901638390653e-12	-0.42903017506917	0.133	0.329	6.80705629739156e-08	0.219643861492066
HSPA1B	1.07559980614893e-08	-0.457752373020456	0.032	0.116	0.000158145439498077	0.0308141497419725
TUBB	1.41243095769277e-25	-0.460435104698325	0.4	0.326	2.09943737551454e-21	0.440135754700054
MAPK1	2.35782021013159e-17	-0.461942555443856	0.241	0.398	3.49452533343603e-13	0.24878028029019
CTSW	2.56081387141401e-13	-0.463776480221983	0.403	0.549	3.78590722749848e-09	0.494992345625104
PLAC8	1.04301573589048e-10	-0.472032791062462	0.337	0.511	1.53792670257051e-06	0.442648886150399
IFITM2	4.75923040711511e-20	-0.48263067321434	0.578	0.692	7.06317384719954e-16	0.770709078704064
IGHG1	4.25674178852351e-05	-0.487889940429345	0.038	0.102	0.622889025914645	0.0493526211726452
CCL4	1.50095448650468e-15	-0.496084782292547	0.549	0.783	2.22231321271884e-11	1.28948325428311
MT1E	1.63707918129598e-07	-0.505016572997664	0.21	0.298	0.00240372336189689	0.234970695558942
CD247	2.79912408653125e-17	-0.525948931764755	0.375	0.533	4.14830189623931e-13	0.413893343313119
GSTP1	1.02708143613401e-29	-0.533841070433283	0.327	0.571	1.52788634439296e-25	0.368865749949465
CLIC3	4.19455763379829e-23	-0.53659763743789	0.057	0.291	6.23143482077074e-19	0.0671707792065505
MT1H	3.64079510462121e-22	-0.537428429679348	0.029	0.186	5.40803704840434e-18	0.0193016548355525
S100A8	3.40285648091649e-12	-0.54709283728655	0.016	0.124	5.02635930796175e-08	0.0150483386124509
DCXR	8.1535472901351e-20	-0.564873232554886	0.238	0.398	1.20998641785605e-15	0.246048480495143
STMN1	7.74254725314328e-08	-0.613363880352067	0.117	0.168	0.00113738019148675	0.133724487888792
IL2RB	3.2289582549924e-20	-0.620602660537162	0.149	0.377	4.79241984205971e-16	0.162487959157697
APOC1	1.15307367987679e-18	-0.62751267300446	0.489	0.632	1.71023888199326e-14	0.634660888402541
FCGR3A	7.15970619237149e-19	-0.631946184693009	0.048	0.251	1.06214241363831e-14	0.0595428422406898
CD63	8.40700942255443e-27	-0.647758249446609	0.311	0.553	1.24978602075694e-22	0.330455324603265
XCL1	1.7105572943713e-19	-0.663201854686955	0.051	0.265	2.53829596911757e-15	0.0656128913610354
HSP90AA1	5.21098240115424e-28	-0.679501357725376	0.629	0.73	7.74977302699658e-24	0.85232869069695
SPON2	1.83691709332253e-20	-0.685897429989278	0.184	0.356	2.72653604161863e-16	0.189197063371465
TYROBP	7.50777938916166e-51	-0.697712990737974	0.194	0.585	1.11910959574844e-46	0.287249635150353
AREG	2.33050949669878e-17	-0.752396599886562	0.07	0.279	3.45428117600693e-13	0.0978625508408949
HIST1H4C	1.73112442616948e-18	-0.754190409481447	0.34	0.426	2.56725752400933e-14	0.378695749739729
XCL2	5.9324296573441e-19	-0.779618078059663	0.162	0.411	8.80194588260144e-15	0.239153215384339
PRF1	6.52363671488659e-25	-0.783310211746157	0.381	0.601	9.69542888566444e-21	0.464947402714695
CD7	6.67604536114727e-30	-0.792958552199284	0.527	0.713	9.93195268377879e-26	0.775155731607359
GZMB	3.69381979555743e-13	-0.857889152466824	0.149	0.31	5.46057380377255e-09	0.218971675777588
IFITM1	3.0616188389511e-42	-0.900266659085095	0.241	0.584	4.56119974626936e-38	0.261463323147531
KLRD1	1.45964643224794e-42	-0.903811270494336	0.317	0.709	2.1747272194062e-38	0.559392467350936
HSPA1A	5.19745432433056e-15	-0.941151962293626	0.089	0.197	7.6932718908741e-11	0.091490885796471
MT1X	8.75229216996799e-26	-0.95691041315655	0.406	0.51	1.30102823106574e-21	0.474233009935126
FGFBP2	6.45532977944955e-17	-0.964010772213422	0.054	0.241	9.56357106825451e-13	0.0877771588513967
CCL4L2	1.78272386672747e-10	-0.978374063646945	0.092	0.217	2.62773497955629e-06	0.112061155850069
GNLY	8.9765784694186e-11	-1.06126558959875	0.305	0.381	1.32377602688516e-06	0.742767426472023
KLRF1	3.81878768953042e-53	-1.15285488969375	0.105	0.531	5.692666808783e-49	0.130527028060266
CCL3L3	8.73823491174945e-23	-1.22570765768687	0.051	0.276	1.29806479614038e-18	0.0659768860906674
MT1G	2.75680846512424e-43	-1.25678796407317	0.349	0.574	4.10819597472814e-39	0.408389845015599
FCER1G	3.27740546290538e-72	-1.56178102943589	0.048	0.493	4.88857798846967e-68	0.0406576153163857
CCL3	1.15489974589133e-35	-1.70782268205045	0.159	0.515	1.71964572163219e-31	0.283408593351854
HBA1	8.56297809165647e-16	-1.96549439602896	0.137	0.258	1.26792016603157e-11	0.134524878475934
HBA2	9.56870127223834e-15	-2.32635757149808	0.203	0.267	1.416263475304e-10	0.215330183989079
HBB	3.25944154601994e-27	-2.6943383320534	0.378	0.537	4.84613769062244e-23	0.452333345033333

## Sheet: Cluster 3
List of genes that are differentially expressed. Showing all significant genes, ranked by the average difference in transcript expression compared to the global expression in all cells from clusters 2, 8, 9 and 18.
Genes	P value (cut-off 0.05)	Average difference (log2 fold difference in CPM (counts per million))	pct.1 (percentage of cells in selected cluster expressing the gene)	pct.2 (percentage of cells in all the clusters expressing the gene)	Family-wise error rate (Fwer)	Mean (CPM average expression level for selected cluster)
FCN3	1.2385492638012e-28	0.762541732299272	0.219	0.055	1.84457141857913e-24	0.349510388249203
HLA-DRB5	8.87814899501485e-45	0.713595898263822	0.361	0.05	1.32337688919691e-40	0.512549123596584
TRGC2	9.21528506805795e-19	0.630904483790492	0.47	0.228	1.3704050424709e-14	0.757046696711525
HLA-DRB1	1.90241644968603e-30	0.620711639238536	0.464	0.15	2.83383954345231e-26	0.685204583140804
TRAC	7.70851974994752e-40	0.601430507497505	0.831	0.432	1.14895486872968e-35	1.54428541982605
CD3E	7.86168872308476e-40	0.566717362098482	0.834	0.431	1.17170608728855e-35	1.3920896250706
CD8A	1.29092096851877e-27	0.549494239104523	0.48	0.169	1.9223104142213e-23	0.710491673159278
NBEAL1	7.34015072005824e-26	0.524100641230811	0.762	0.491	1.09294844221667e-21	1.24220716783626
CD8B	7.35048787375303e-25	0.52004087131373	0.338	0.09	1.09434063464435e-20	0.497053599979131
AC092580.4	1.01698169194378e-10	0.480480266010121	0.464	0.307	1.50645498027633e-06	0.765794495731201
AC090498.1	2.79230741037135e-24	0.471047694255485	0.911	0.696	4.15690804181983e-20	1.75650822605931
RP11-160E2.6	4.06221354516667e-11	0.426123780860091	0.344	0.213	6.01898180987346e-07	0.506323327627706
TXNIP	4.00479872768591e-14	0.385922917364019	0.894	0.743	5.9455241911225e-10	1.940414956198
ID2	8.883038787548e-10	0.378412361963927	0.788	0.686	1.3146897405571e-05	1.62636893072848
DNASE1L3	2.73239469268603e-12	0.376014179281392	0.146	0.043	4.05132161084558e-08	0.207245343221314
HLA-DPB1	6.4405128916782e-18	0.365410232966418	0.51	0.252	9.5744664647688e-14	0.726362849015754
CD3D	3.61320235013793e-47	0.364657160838113	0.851	0.425	5.38620074335062e-43	1.55158113143975
SAMSN1	5.73622024948152e-12	0.346791365593335	0.252	0.1	8.50279927580646e-08	0.322958956915219
IFNGR1	1.89288937576207e-12	0.340518191849719	0.291	0.146	2.80715494425515e-08	0.375526740896627
CXCR6	3.27222028631122e-10	0.338254258430051	0.354	0.192	4.84452213388375e-06	0.470242563439115
MAF	3.35063915621377e-13	0.32370060810377	0.331	0.137	4.97100825215875e-09	0.409298005941268
JAML	1.51350352824004e-09	0.313646492952088	0.291	0.142	2.23922847003113e-05	0.362977828166657
FCN2	2.55753807068882e-12	0.297712572797673	0.106	0.021	3.79257320502446e-08	0.147577217704533
CD74	5.89454174074773e-05	0.296065423660965	0.579	0.467	0.868619670916586	0.924946416648813
GPR171	2.84783960150943e-10	0.295131485501394	0.262	0.111	4.21651131399486e-06	0.330621943348646
TRAT1	2.68743504127963e-10	0.285430762045006	0.268	0.128	3.97928506562275e-06	0.333323285956286
CD2	2.56980646422261e-10	0.285046707014666	0.705	0.501	3.80536941222084e-06	1.19918495918495
HLA-DQA2	8.62571598004864e-17	0.278822001889229	0.142	0.019	1.28160888031563e-12	0.179398620937068
RPL17	3.01102216522659e-08	0.277487058745133	0.831	0.716	0.00044490863513388	1.50505327175936
CRHBP	5.96454243581929e-14	0.276025313771955	0.126	0.019	8.85436324597374e-10	0.155637260531098
PIK3R1	1.99192010667132e-06	0.274125255340344	0.321	0.214	0.029392773094042	0.424479356827595
SIT1	2.47044739130961e-07	0.272550255978454	0.262	0.129	0.0036481096627469	0.332982157759545
PIK3IP1	4.25399520913321e-07	0.266351064302453	0.45	0.299	0.00628059852676428	0.586056404297161
CCL14	8.50131291949883e-13	0.264663861786278	0.109	0.018	1.26099974534926e-08	0.143810654109259
CST7	5.80533330964054e-06	0.262408356756475	0.781	0.679	0.0855996396506498	1.41459181521791
IL7R	6.08412369591331e-07	0.262233136426401	0.381	0.236	0.00898138339990723	0.760151330730146
GCC2	1.64573493443015e-06	0.261515136566082	0.265	0.145	0.0242861104273858	0.332051411014159
CLEC2D	7.29168191322776e-08	0.258549045310843	0.43	0.278	0.00107727308586027	0.550441398161115
CD3G	8.93596236736636e-14	0.251422428164245	0.5	0.278	1.32627553456452e-09	0.701128533823594
AGT	7.22105379315847e-06	-0.250160365589366	0.053	0.135	0.106459996072535	0.050185183918078
CCDC85B	1.19709800619178e-05	-0.251895793688177	0.338	0.427	0.176440275132607	0.387815941596013
PNRC1	4.61954887093109e-06	-0.254334086313636	0.586	0.668	0.0681244871996208	0.803531781754173
PTPN12	3.01216501935193e-09	-0.25444868866963	0.036	0.153	4.45499206362151e-05	0.0332453691047724
MAP2K2	2.25949669517493e-10	-0.257248554116074	0.05	0.185	3.34608865588455e-06	0.0475959939956728
RPS19BP1	5.56988182576143e-06	-0.257743911750144	0.215	0.36	0.082133477402678	0.247064980774008
PSMD5-AS1	1.02218531407077e-05	-0.261132859930821	0.099	0.198	0.150680337147172	0.112874663901875
GNMT	2.36476730811306e-08	-0.263330389020403	0.02	0.106	0.000349441665119866	0.0209445063597303
MATK	1.89939758475117e-08	-0.263490372267809	0.338	0.401	0.000280711969050375	0.39743142493544
CASP4	3.61597778917643e-06	-0.263657277887196	0.295	0.411	0.0533284404347739	0.334135264644889
EIF5A	8.79869656836308e-06	-0.264859443785973	0.172	0.283	0.129710384810809	0.199895229057571
MYADM	6.32184484782157e-06	-0.267419422737094	0.096	0.205	0.0932092804362812	0.108685332804957
AGXT	1.91229681661281e-05	-0.269746087609295	0.086	0.174	0.281834304832396	0.0970496262085406
LTB	1.52660747958639e-08	-0.271117425887723	0.371	0.274	0.000225632585482869	0.564540736273254
SH2D1B	2.91382931622205e-15	-0.273163602734466	0.003	0.138	4.32761930045298e-11	0.00417314353037737
NDUFB2	2.99595999482835e-06	-0.275523508591768	0.321	0.463	0.0441904099237182	0.388879056953061
ARPC5L	9.2607888569126e-07	-0.277963415191844	0.325	0.432	0.013668924352803	0.378977729643831
SLC25A5	1.1942504874727e-05	-0.280271339935036	0.368	0.478	0.176032521853475	0.453319353874032
ABRACL	1.05345567209503e-06	-0.280823275714277	0.258	0.374	0.0155479522644506	0.288042382116266
CYCS	4.96992312577507e-08	-0.281749779537075	0.394	0.475	0.000734306141833267	0.468793595656006
PSME1	1.30906841700088e-08	-0.282118608079828	0.593	0.65	0.00019351958408524	0.824620029699014
RAC2	2.10152826669251e-06	-0.283753880239864	0.579	0.682	0.031008049575048	0.821428033228352
C1orf162	1.46888721836536e-09	-0.284428062002959	0.043	0.163	2.17336552829339e-05	0.0453555709562028
CRP	1.99483332421178e-07	-0.285078520189296	0.132	0.242	0.00294596985319595	0.142764121959512
MT1E	4.82616696333611e-16	-0.285259193965119	0.109	0.315	7.16927102403579e-12	0.147108534911401
ITGB2	2.89684097316053e-06	-0.286768855416133	0.477	0.601	0.0427341980360641	0.660826069373124
C14orf2	1.50987488947213e-07	-0.290418736642093	0.507	0.618	0.00223008521175034	0.668423058232738
LY6E	5.61197032143695e-12	-0.29106458517905	0.52	0.575	8.31918480449813e-08	0.668159461610453
LAT2	1.18914536588268e-12	-0.292392019393651	0.03	0.177	1.76374040667719e-08	0.0319751198489945
EIF3G	1.92944841829997e-09	-0.293174008307673	0.513	0.598	2.85404010034931e-05	0.66987525749021
ITIH3	6.78279178897134e-05	-0.297448832367382	0.06	0.14	0.999444370104926	0.0678451752011227
ABHD17A	1.56400244388741e-09	-0.300817000285374	0.129	0.298	2.31378521548703e-05	0.152421605858427
DDIT4	3.96205561134165e-07	-0.302004473528786	0.454	0.509	0.00585037131570707	0.586673668240959
FCGR3A	2.36166432381783e-05	-0.306767014572026	0.156	0.23	0.348038471401033	0.216134065880722
TF	1.13292812655294e-07	-0.307636816648051	0.079	0.2	0.001673561428544	0.0879083481066752
IER5	5.56986671196494e-10	-0.3089548433732	0.033	0.138	8.2456306803929e-06	0.0293569434090452
ALDOB	1.29372102032491e-09	-0.309877257911346	0.043	0.151	1.91431899377477e-05	0.0501021667468051
YPEL3	1.85217331354575e-11	-0.312603709009454	0.169	0.306	2.74473563334345e-07	0.191597533719236
AES	5.13750758699596e-07	-0.315624712998659	0.368	0.512	0.00758450245068214	0.469108677401963
ASS1	7.1298856068245e-11	-0.316247229200289	0.026	0.145	1.05629255265105e-06	0.0275842290607437
RP11-489E7.4	3.43342152316718e-09	-0.316549687401685	0.083	0.228	5.07734374845962e-05	0.0956067536958495
MT1X	6.95166263457077e-10	-0.316853453870776	0.361	0.517	1.02905461979551e-05	0.472303593935007
FGG	2.16162449841457e-06	-0.321404169231746	0.318	0.4	0.0318904462251101	0.398465547139177
CYP2E1	2.93104538061297e-09	-0.326024809153462	0.07	0.185	4.33530922246464e-05	0.0716290361414477
ILF3-AS1	9.21659500640871e-08	-0.327923147812922	0.195	0.302	0.00136156758029676	0.226270746881875
H2AFV	1.11493725982532e-10	-0.328330399720005	0.195	0.306	1.65133357552728e-06	0.200206170544816
HPD	2.14666056676144e-11	-0.328346812940217	0.023	0.142	3.18092162782711e-07	0.0211060246146093
MAT1A	9.17036302826914e-09	-0.335272732856451	0.096	0.209	0.000135574647009931	0.102000129835439
ADH1B	1.87019273992946e-09	-0.335371584891227	0.093	0.197	2.76657612017765e-05	0.101210670313844
EFHD2	3.82216945899464e-09	-0.337235536298679	0.132	0.295	5.65184197901537e-05	0.156767455379429
SET	4.03233234225968e-07	-0.341365544730235	0.351	0.471	0.00595373870334642	0.436862251983864
MTRNR2L8	1.48653762003097e-08	-0.344305245740181	0.093	0.23	0.000219739990992977	0.098442630269764
C1orf56	8.67142080649435e-07	-0.346509714029863	0.235	0.332	0.0127998842524663	0.292978820170368
UCP2	1.34885325093105e-07	-0.351585938677581	0.272	0.396	0.00199239113695026	0.331948177623795
KLRD1	3.46337950307104e-06	-0.352373397625384	0.53	0.669	0.0510813842907948	1.05200390171266
MCL1	7.57919215716603e-11	-0.361141754911008	0.334	0.441	1.12278152616258e-06	0.410729182160924
AZGP1	1.09787228514456e-11	-0.362049230164706	0.076	0.214	1.62715651381275e-07	0.0791917998388654
ARL4C	1.52588122730922e-07	-0.364691393258719	0.288	0.437	0.00225357398461298	0.375709082822395
TNFAIP3	4.8145427225701e-09	-0.365978213687966	0.099	0.23	7.11878286959216e-05	0.108271238098367
ARF6	1.73103386876311e-13	-0.369923651055476	0.334	0.479	2.5685080544707e-09	0.385870110976785
DBI	8.90193626629857e-10	-0.3701307037445	0.361	0.532	1.31739754804953e-05	0.432241746668783
IFNG	0.000124964141751541	-0.374242795873564	0.096	0.185	1	0.134130888921281
CD160	1.49078719097801e-08	-0.384823384215422	0.199	0.34	0.00022035325469846	0.239690055115168
NR4A2	2.19368820140576e-08	-0.38807707316895	0.136	0.274	0.000324183242403743	0.165238242736483
BTG2	1.17949100269973e-06	-0.390679674171492	0.245	0.382	0.0174069282178425	0.317809634697939
HMGN2	1.13233839608268e-09	-0.396138440683075	0.414	0.492	1.67563435852315e-05	0.557496243547935
H1FX	1.80719852956118e-11	-0.400911994690418	0.139	0.298	2.67826822080967e-07	0.149970321730373
DDT	3.36491287340589e-09	-0.413051365233711	0.252	0.407	4.97636964847997e-05	0.294843762567342
CES1	2.95500639446965e-12	-0.418167324996388	0.066	0.234	4.3810924804407e-08	0.0733596567656166
MTRNR2L12	5.16559768887093e-11	-0.421613363015876	0.195	0.363	7.65334953583116e-07	0.231409836967682
CCL3L3	1.40202054748594e-14	-0.428628506556194	0.334	0.224	2.08157990685238e-10	0.483998026479076
IFITM2	1.08951111352097e-10	-0.429945053429166	0.596	0.688	1.61378386134725e-06	0.88120542712681
PMAIP1	9.8143314151159e-12	-0.430203521057597	0.076	0.209	1.45468020234848e-07	0.0874060847524008
MZT2B	1.21666352675702e-13	-0.438613552008616	0.354	0.526	1.8056503400601e-09	0.428054344335327
FGA	7.87747678452887e-10	-0.438784706820916	0.321	0.438	1.16602411364596e-05	0.379456984954122
SAT1	7.42543714998599e-09	-0.439855656231544	0.47	0.53	0.000109785088262543	0.631086561149733
VTN	3.53519031302082e-13	-0.446269783116249	0.116	0.301	5.24445482936638e-09	0.128334514800167
FGL1	2.83551178221163e-13	-0.447029251210525	0.205	0.365	4.2070488312674e-09	0.236664829121227
RBP4	9.74941156047626e-15	-0.447402739189829	0.159	0.328	1.44759262849951e-10	0.182775355855125
TMIGD2	6.68670661715083e-18	-0.447950156835138	0.079	0.306	9.93978938639471e-14	0.101160473770366
DCXR	2.67591315129034e-12	-0.454781673852287	0.258	0.393	3.96784402073331e-08	0.296489119784323
CD247	1.59209991513688e-13	-0.462083502065687	0.364	0.533	2.36251706407161e-09	0.449417808404391
MT1M	8.32371465594931e-13	-0.462549236042388	0.046	0.196	1.23473983206352e-08	0.0479994704835228
FGB	7.29816621716887e-16	-0.463225203750452	0.45	0.533	1.08399662823609e-11	0.546743595112808
MAPK1	6.57804323442302e-16	-0.47053705988314	0.212	0.402	9.77102542041196e-12	0.229820807133158
MT2A	2.10826753102116e-19	-0.472047702654188	0.609	0.817	3.13562629888777e-15	1.01166160931694
HMGB2	2.18249028755052e-19	-0.473147223675957	0.437	0.369	3.24579955564514e-15	0.581039794877398
C3	1.34889051110384e-12	-0.475276599423528	0.126	0.287	2.0005395170181e-08	0.130640643793516
JUND	2.26658945274818e-16	-0.488593902437573	0.189	0.358	3.3672452910027e-12	0.202848423856443
MT1H	3.20180116313118e-15	-0.490416846466027	0.026	0.185	4.75499490736612e-11	0.0329730759115727
CD69	7.99561632398083e-10	-0.499650724150956	0.497	0.594	1.1834311721124e-05	0.786734938503802
CTD-3252C9.4	5.27852027742129e-18	-0.501056425512358	0.04	0.223	7.84810394846997e-14	0.0427522525888918
IL2RB	6.33171558846217e-14	-0.533644887769378	0.202	0.366	9.39879861951324e-10	0.251450542437653
HPX	7.40255009837001e-18	-0.5426104368717	0.139	0.325	1.10031504662172e-13	0.155395406666633
AMBP	1.26222391394972e-16	-0.543768170231301	0.205	0.407	1.8752860689551e-12	0.24546956685773
PPP1R15A	4.73773345223097e-17	-0.546727075923475	0.242	0.438	7.04027191001522e-13	0.291766545727596
FGFBP2	2.13686396808166e-06	-0.548059817524665	0.109	0.23	0.0315272909850768	0.216462967483338
PLAC8	8.03101470468145e-14	-0.549390714420234	0.344	0.509	1.19204351261587e-09	0.456020274181674
XCL1	3.20377597560795e-12	-0.552184155537054	0.096	0.256	4.74959788383878e-08	0.125140103023388
GSTP1	1.37227375411105e-17	-0.55990430067574	0.457	0.546	2.03961048073525e-13	0.595481336548452
APOE	3.75218770338932e-17	-0.58317716647918	0.238	0.457	5.57612614600687e-13	0.278198728154299
GZMB	2.9851858318591e-06	-0.590857147575961	0.179	0.304	0.0440344762057537	0.306046634396678
CLIC3	5.39568831005292e-18	-0.603674776283312	0.083	0.284	8.02176981055568e-14	0.0951774462851258
TTR	1.48477367562436e-19	-0.614809510524944	0.116	0.357	2.20860084249124e-15	0.136310190497727
NEAT1	1.60638046626411e-17	-0.614923761570069	0.623	0.709	2.38740264896172e-13	0.953756358648776
HIST1H4C	1.37932112209774e-13	-0.615869450179381	0.325	0.428	2.04691254519305e-09	0.409590383678515
SPON2	6.50084453566367e-15	-0.618032367313897	0.166	0.358	9.65310405100699e-11	0.201972976642676
TXK	1.26565427369355e-30	-0.635795446838388	0.05	0.343	1.88544517152128e-26	0.05133590096816
APOC1	7.87230202106664e-21	-0.650520234929498	0.474	0.634	1.1712410946943e-16	0.629993001075994
NFKBIA	5.1271106586204e-15	-0.691219069499367	0.397	0.589	7.61375932805129e-11	0.603771325171451
IGHA1	1.46837326913042e-10	-0.69513583728311	0.04	0.175	2.17466081158216e-06	0.0384262519047307
CEBPD	8.02268238806354e-24	-0.708741814595183	0.123	0.382	1.19417627346326e-19	0.134127647759045
APOC3	5.04269052466251e-24	-0.728326650951175	0.57	0.745	7.50654911501261e-20	0.794813365533352
FOSB	1.53181642703857e-19	-0.735164160733322	0.228	0.481	2.27842375357717e-15	0.322077586220918
SERPINA1	1.94976916081534e-31	-0.768766914542441	0.808	0.888	2.9047660957827e-27	1.32405220282362
KLF2	2.56033006896372e-25	-0.790573285465706	0.083	0.356	3.81207543968008e-21	0.112445573097052
XCL2	5.18602802608007e-18	-0.796160564721951	0.199	0.403	7.71110507197846e-14	0.270095725848994
ORM2	2.26210728115601e-28	-0.813709265609805	0.132	0.406	3.36873016309752e-24	0.145011222067165
APOA1	2.59190089828973e-34	-0.853224694710819	0.404	0.693	3.86167314836187e-30	0.527200697866212
CD7	4.0006851968665e-38	-0.883635981299665	0.526	0.712	5.96102094333108e-34	0.753472173235037
AREG	2.14222195270633e-22	-0.897039291256997	0.053	0.28	3.18826893221284e-18	0.0690164515613251
ZFP36	7.57753925843572e-30	-0.899361587923813	0.57	0.762	1.128674472544e-25	0.868698396846399
DUSP1	2.14121229979148e-22	-0.904129947300393	0.583	0.775	3.18698038700964e-18	1.12187704384843
KLRF1	7.70866544440776e-29	-0.908542503783887	0.195	0.512	1.14812863129009e-24	0.285628838599489
KLRC1	7.88582171704764e-40	-0.930930528919693	0.02	0.347	1.17522401049161e-35	0.0336833548848812
KLF6	8.91423465261094e-40	-1.04307494819886	0.45	0.706	1.32839924793208e-35	0.608270459905847
HP	1.04648348223235e-39	-1.08297738921398	0.752	0.885	1.55936503687442e-35	1.24180107721653
KLRB1	7.08280271196441e-20	-1.11506234187484	0.46	0.704	1.05363773143183e-15	1.22772484680669
JUN	2.47412942533165e-20	-1.1152915504151	0.566	0.721	3.6807623460659e-16	1.18510109808264
ALB	9.34995099807066e-60	-1.17228978836133	0.685	0.903	1.39417119332232e-55	1.03559471232811
GNLY	4.570359532618e-18	-1.33938850215482	0.159	0.406	6.79612462500296e-14	0.489430056626191
CCL3	7.25286108348007e-17	-1.34208681751279	0.281	0.491	1.0777026283943e-12	0.528454962725166
MT1G	6.06438067986465e-55	-1.42771484038578	0.156	0.607	9.04138515561021e-51	0.215502195300129
ORM1	2.42342006113167e-60	-1.44511382060644	0.53	0.84	3.61380399515955e-56	0.780767579035806
FCER1G	1.04871435129099e-59	-1.47936151175582	0.06	0.487	1.56363309777487e-55	0.0719966890876065
TYROBP	3.27983933655097e-49	-1.4818036268211	0.172	0.586	4.88958448293018e-45	0.272735400031169
IGLC2	3.18162538381619e-21	-1.58144114019029	0.023	0.223	4.7339404085801e-17	0.0295892229057353
SAA2	6.5892912193104e-98	-1.73114689355428	0.692	0.956	9.82792785360147e-94	1.18707790294004
RPS26	5.98929980920629e-148	-1.81609512404491	0.632	0.96	8.9336395954121e-144	0.993053264680159
FOS	8.0524389766333e-73	-1.84591085177082	0.374	0.804	1.20094074897509e-68	0.635614264895951
HBA1	2.3590197372996e-22	-2.07909438317116	0.043	0.274	3.51069317304927e-18	0.0477173231432728
IGKC	1.44734304816742e-21	-2.08536737943068	0.225	0.515	2.15364645567312e-17	0.291296111233134
HBA2	1.19898440819154e-21	-2.50420297088229	0.053	0.293	1.78420869782984e-17	0.064705938935279
HBB	9.62134218941805e-63	-3.17897013821208	0.093	0.586	1.43483076070791e-58	0.129835233930531

## Sheet: Cluster 4
List of genes that are differentially expressed. Showing all significant genes, ranked by the average difference in transcript expression compared to the global expression in all cells from clusters 2, 8, 9 and 18.
Genes	P value (cut-off 0.05)	Average difference (log2 fold difference in CPM (counts per million))	pct.1 (percentage of cells in selected cluster expressing the gene)	pct.2 (percentage of cells in all the clusters expressing the gene)	Family-wise error rate (Fwer)	Mean (CPM average expression level for selected cluster)
XCL1	2.93866378051771e-46	1.12418479014321	0.619	0.185	4.38154769675191e-42	1.09973213868546
AREG	1.29176466632614e-30	0.96612996505375	0.569	0.207	1.92369594109289e-26	1.11450633637865
CCL3	2.68388732181002e-20	0.858233717165305	0.743	0.425	3.99040367006714e-16	2.004161003758
HSPA1A	1.36618649245256e-07	0.831633111439056	0.294	0.166	0.00201362227122583	0.633173711631629
FCER1G	1.28120605078774e-52	0.830446231573562	0.894	0.366	1.91079070414484e-48	1.86496229922757
KLRF1	8.17274249153016e-40	0.7965663329265	0.853	0.417	1.21822899578749e-35	1.71106734324926
FOS	1.53143878369712e-31	0.773834012836024	0.922	0.718	2.28092492443849e-27	3.04397100990101
CEBPD	3.05488828991104e-25	0.754265462683558	0.615	0.31	4.5465902418746e-21	1.03849514161303
NFKBIA	8.95412245160002e-16	0.687783894224135	0.706	0.543	1.32923947794002e-11	1.55320388480636
KLRC1	9.20319690572125e-34	0.677654351595849	0.683	0.252	1.37118430698341e-29	1.12154731366518
CD7	1.16798850351183e-28	0.661844855527768	0.913	0.656	1.73890128402841e-24	2.10554908529156
DUSP1	2.57543661942056e-19	0.632025510653903	0.908	0.727	3.8273563601209e-15	2.55673891886573
TSC22D3	7.31330282770575e-19	0.631338457940448	0.862	0.767	1.08675680019707e-14	2.06956305793957
JUN	9.1369020141853e-05	0.606005974551259	0.771	0.689	1	2.30189043842867
CD63	4.5775111924269e-20	0.583538277214032	0.743	0.488	6.80538588978107e-16	1.22008355919142
CD69	7.89881172468347e-10	0.571328436161089	0.702	0.564	1.1677603253772e-05	1.46249922950916
CD160	1.31421118015822e-19	0.567197342026025	0.578	0.288	1.95331207706916e-15	0.889530623806947
DNAJB1	2.31671704272178e-09	0.565257205720759	0.514	0.331	3.42294943062143e-05	0.892359770120622
XCL2	4.41915963948146e-21	0.563841499619754	0.683	0.334	6.57305804776473e-17	1.18262639728849
CCL4L2	0.00505434178981458	0.561422965892675	0.284	0.187	1	0.523362869088269
HSP90AA1	8.25993778704103e-19	0.540645958557434	0.858	0.697	1.22734415577643e-14	1.81089178854809
GZMK	7.26870680893093e-20	0.531437344543191	0.752	0.431	1.08049326714758e-15	1.4325972868151
IER2	1.35371202277609e-05	0.518433985233109	0.734	0.646	0.198819684785124	1.52964635350236
HSPA1B	1.77470985301883e-06	0.512167177251648	0.216	0.089	0.0260900095492298	0.368984121672546
ZFP36	9.7762667853749e-10	0.503731266060274	0.844	0.72	1.44512775621412e-05	1.9779430556164
CCL3L3	2.09992374706003e-05	0.489944071414755	0.381	0.224	0.308331803780825	0.6794835089547
IFITM1	1.18983024820563e-13	0.469429238962766	0.702	0.51	1.76392334296484e-09	1.25786310854183
TXK	1.04230669581449e-13	0.453062427793488	0.495	0.275	1.5456365992233e-09	0.721947346424594
SPRY1	3.54407933170257e-14	0.427919839260628	0.252	0.088	5.25799609651393e-10	0.340827767678093
MAPK1	1.14248393993751e-13	0.422150084505875	0.601	0.346	1.69396093774535e-09	0.849927961476066
SAA2	7.16632898783359e-14	0.418834607617197	0.986	0.908	1.06298157876536e-09	3.05706448884628
MT1G	1.58652722571426e-27	0.415438666954107	0.849	0.502	2.36186308092082e-23	1.78425041508298
IRF8	6.92136855267255e-17	0.408581520571743	0.266	0.079	1.02782323007187e-12	0.335940457125398
GSTP1	7.65776129769201e-13	0.39212249228602	0.748	0.507	1.134727069092e-08	1.32697604872873
KLRD1	1.98071104966444e-25	0.389867365482376	0.94	0.613	2.94809032632055e-21	2.01021163179064
GADD45B	3.21576133998311e-07	0.388099037595796	0.454	0.271	0.00473488699699114	0.661800499770321
CCL4	0.000787089624652843	0.3879229223212	0.844	0.735	1	2.1684080657818
TMIGD2	8.6279710318392e-09	0.381577642489386	0.44	0.252	0.000127357480400978	0.611717856298191
LAT2	5.34585277394719e-14	0.359357037310445	0.33	0.133	7.93057259015066e-10	0.40977065384465
JUND	1.3347600425098e-07	0.350440004353508	0.477	0.316	0.00196743630265945	0.706777092746293
CD247	8.0389809220023e-07	0.338911965852453	0.606	0.496	0.0118253409362654	0.994986123724681
SOCS1	9.85394227124373e-08	0.336020575072787	0.307	0.163	0.00145266816962675	0.418906680489026
RHOB	1.76002644275978e-07	0.33577993654797	0.239	0.096	0.00259304695811799	0.318714785915359
IFITM2	2.99281049671306e-08	0.331299429254359	0.784	0.661	0.000441499404475111	1.52468014529528
IL2RB	3.24517773719997e-09	0.313653650824667	0.514	0.321	4.79312751784435e-05	0.80749766083132
CXCR4	0.00430461984382879	0.309224085141276	0.835	0.779	1	1.81527934665516
DUSP2	0.00688546051678767	0.307195007772826	0.587	0.483	1	1.06289942897849
APOC3	6.04832348933878e-07	0.306994171535546	0.839	0.704	0.00890071284691095	1.58252631087147
KLF6	4.34785072370475e-05	0.306401439149079	0.775	0.654	0.638307964747094	1.60290109191467
EOMES	1.79605117257995e-08	0.306185516286853	0.367	0.212	0.000265043271537623	0.487656867168844
APMAP	6.91381727298194e-07	0.300847385110918	0.505	0.353	0.0101729907354656	0.700884615840973
STK17A	4.95662608264636e-06	0.294638136803252	0.569	0.441	0.0728326636584056	0.831703856365618
DUSP6	5.829584600958e-08	0.291948674091273	0.234	0.102	0.000859630545257267	0.30945710056369
CMC1	5.41375494994702e-31	0.290787385429065	0.922	0.561	8.06270524695609e-27	2.49191371672455
AOAH	7.92312633887618e-07	0.286759543634222	0.275	0.144	0.0116557111571207	0.343714427964834
CXXC5	1.71098652504301e-07	0.283936822057948	0.252	0.118	0.00252096754599838	0.305438300599052
PLIN2	1.15415691619624e-06	0.280019369953545	0.243	0.133	0.0169718774526656	0.320958848544954
ST3GAL1	3.83126688732217e-05	0.271697171160446	0.271	0.157	0.562506604396641	0.347370799658256
MT1M	8.85719591082277e-07	0.269278966970112	0.312	0.157	0.0130280494652292	0.426130246827684
SERPINE2	2.00189022983883e-10	0.269054915695916	0.128	0.034	2.96059546090864e-06	0.164425729516212
AZGP1	0.00300319084958234	0.261909274142263	0.284	0.183	1	0.375607841177275
HSP90AB1	0.000105834118730799	0.261577547990509	0.583	0.491	1	0.953800043032965
TYROBP	2.24109286309215e-39	0.260216490494013	0.904	0.478	3.34012480315254e-35	1.87779722446672
TRA2B	4.42170694234754e-05	0.259422205439734	0.546	0.453	0.649106579136618	0.804716778855336
MAFF	1.14955906708147e-06	0.258548617038047	0.17	0.072	0.0169054156405002	0.219030240507967
SRSF5	8.64357607466133e-06	0.254499388199504	0.72	0.607	0.1269654889607	1.13872770234315
LPAR6	0.000600675836058048	0.254109164634133	0.216	0.127	1	0.280673775747338
P2RY11	6.35374267138109e-07	0.25160474739852	0.239	0.119	0.00934953234093727	0.288014395824359
LDB2	4.49115704413001e-08	0.250987316378613	0.133	0.047	0.000662355840868294	0.172729528650667
PPA1	4.65163789627177e-08	-0.251674390731847	0.087	0.226	0.000685977040563198	0.0936987638504534
SERP1	0.000228411923505448	-0.252169484759141	0.376	0.503	1	0.501431591887674
SPOCK2	2.21644857978226e-07	-0.253633510750365	0.092	0.242	0.00326438546830331	0.123113115537246
CNN2	1.95753421705348e-07	-0.254096957763708	0.101	0.244	0.00288383940856319	0.123948829926938
AHNAK	2.71861156177954e-09	-0.256173827666326	0.023	0.159	4.01620486021692e-05	0.0305589502445174
PTPN6	6.39797382397029e-05	-0.257041474023439	0.138	0.269	0.939094597882359	0.15766748909422
TXN	2.8542215577459e-07	-0.257350454449798	0.211	0.322	0.00420312666593661	0.255914003350949
YBX1	0.000160612562432386	-0.258246077741586	0.615	0.715	1	0.910668730217315
COX8A	0.000322295816648879	-0.259315347056712	0.445	0.55	1	0.614343148740311
HIST1H4C	3.34978197357579e-10	-0.259403326425611	0.482	0.404	4.95332260432652e-06	0.690139841578086
C19orf53	2.61808845891306e-06	-0.259789607625245	0.312	0.461	0.038483282257563	0.39207969936736
TOMM20	2.11040221307792e-07	-0.260190945276812	0.133	0.272	0.00310862245986378	0.147487057472032
ARRB2	1.57025708614529e-09	-0.260589261125779	0.05	0.193	2.32068294761413e-05	0.0523652229740044
UBXN1	5.50461765497526e-06	-0.26111301971071	0.307	0.454	0.0808683379692415	0.383834520380942
APOBEC3C	6.36847454377266e-09	-0.261362999534135	0.133	0.26	9.40305266388033e-05	0.16011547908747
MZT2B	1.87154795733387e-05	-0.261690323206683	0.431	0.508	0.274818102054905	0.547123161708513
GRAP2	9.27840070419622e-10	-0.262425131898678	0.014	0.137	1.37162597610133e-05	0.0128667534394701
EVI2B	4.31318369523349e-11	-0.263072321032923	0.183	0.336	6.38351186894556e-07	0.237112258858414
PSMB8	1.58135312292787e-07	-0.265481142808983	0.248	0.421	0.00233028196194652	0.321836623042761
PPIA	0.000109000232379813	-0.266340637884769	0.702	0.758	1	1.11039075171434
IDH2	2.24747408430208e-06	-0.266423333045743	0.147	0.277	0.0330378690392406	0.163804905738969
ARPC5	4.18568480982526e-07	-0.269414112774881	0.339	0.433	0.00616174660854376	0.414989371719723
MZT2A	3.72354212258178e-06	-0.271519867031513	0.193	0.361	0.0547286221177071	0.220862424813005
C19orf43	9.64715731893499e-05	-0.273765333950617	0.495	0.624	1	0.686098827728768
SYNE2	1.42181266858743e-07	-0.274047200502183	0.055	0.193	0.00209546751096415	0.0674902125967312
EIF3M	1.32466647068944e-08	-0.27456616870557	0.174	0.35	0.000195520771073762	0.215577149857673
VAMP2	1.31054985348898e-07	-0.275854289947225	0.358	0.488	0.0019318815390281	0.441652227863629
GPR171	1.36749828630444e-06	-0.276656536478838	0.032	0.146	0.0201063273035342	0.0379653403149671
VAMP5	2.99831573210144e-08	-0.279420911847773	0.17	0.322	0.000442281553642283	0.200304076196721
HLA-DQB1	1.42887316784734e-05	-0.284548548007974	0.055	0.162	0.20984431343006	0.0602367052186202
SLC25A3	1.03579252580489e-06	-0.285934534924852	0.367	0.486	0.0152344364695383	0.463883444956708
GLRX	6.40000012948685e-08	-0.286469124124097	0.142	0.287	0.000943680019092836	0.154763273022627
PTPN7	1.44735389072849e-07	-0.286839132474723	0.17	0.347	0.00213296542876657	0.211543862154231
C9orf16	7.21998016668769e-07	-0.287889062791886	0.339	0.492	0.0106227568192476	0.424564623334109
KLRB1	2.30597203857402e-32	-0.288556245635375	0.95	0.633	3.43497594865986e-28	2.66185817596063
ARPC2	1.56842496597776e-05	-0.289551343083719	0.642	0.746	0.230323206253833	0.985777846309152
ATM	8.77245488546108e-08	-0.289890317877358	0.161	0.346	0.00129332302376353	0.201525000361446
SNHG8	4.39853861045083e-07	-0.292920720961395	0.225	0.369	0.00647464883458362	0.296325171502515
HLA-DRB5	4.1484783579421e-06	-0.293038777645243	0.018	0.106	0.0609660379483171	0.0180731860839437
FGG	5.79839757560215e-05	-0.294922455040194	0.284	0.401	0.851146780122639	0.363413862693824
SSR2	5.16305527561527e-06	-0.296060107016625	0.459	0.632	0.0758556081093395	0.657161589990538
C6orf48	3.51679285487362e-08	-0.296655745799503	0.321	0.452	0.00051869177816531	0.401928774359745
JAML	7.65154935193338e-09	-0.301741144662909	0.037	0.179	0.000112967474631944	0.0385504075260535
HMGN1	7.88085227046708e-11	-0.301940510338228	0.413	0.512	1.1658932848929e-06	0.51235010820239
CAPN2	3.39129127891305e-12	-0.304132512697456	0.005	0.151	5.0235197714539e-08	0.00411484773567657
HNRNPDL	2.9217789193505e-07	-0.308247762700884	0.312	0.472	0.00430231945874361	0.386775428402196
LIMD2	4.10590329497296e-06	-0.309945856991928	0.303	0.473	0.0603444607262176	0.384503258734496
OST4	1.05046766608044e-06	-0.3102151651446	0.619	0.763	0.015449227965045	0.948299905358018
LDHA	7.46556624472002e-08	-0.310597529995424	0.225	0.369	0.00110072308712152	0.263391821892189
RGS10	4.21605407084156e-11	-0.311567843115991	0.041	0.217	6.2401816302526e-07	0.0519925970265431
RARRES3	2.13826018694785e-07	-0.31185457060678	0.468	0.588	0.00314944342935548	0.641957058015331
OAZ1	9.94437402919283e-06	-0.314427706099141	0.748	0.824	0.146062965740784	1.22616227437938
S100A11	7.4074715942202e-07	-0.315819548268783	0.197	0.321	0.0108978722094168	0.229840670899788
SUB1	3.82800671269774e-07	-0.317454719511475	0.491	0.636	0.00563559148243362	0.687855720738813
RPL36AL	4.9333019311243e-06	-0.319650645432097	0.817	0.879	0.0724948718778716	1.4192979201315
UQCRH	5.54962357362759e-06	-0.321936682968745	0.399	0.551	0.0815239702965894	0.52461761382054
PPDPF	3.36553912588253e-07	-0.322835294616834	0.45	0.634	0.00495508325503685	0.640979463294297
EIF4B	1.00048924900247e-09	-0.32323021483193	0.248	0.443	1.47882315895055e-05	0.313551872266112
FTH1	1.52989641790138e-06	-0.326650327538328	0.894	0.952	0.0224925371359861	1.91606695176786
COX6B1	1.96651010084951e-08	-0.329059510419931	0.477	0.661	0.000290178230481354	0.683836722655662
C12orf75	2.73064195184402e-08	-0.329770814521784	0.138	0.295	0.000402878913575066	0.163598737528549
GSTK1	2.31852753808511e-08	-0.332375007247342	0.216	0.403	0.000342098738244459	0.262279104345949
C12orf57	5.07008552945311e-06	-0.333256150322086	0.234	0.392	0.0744947666842545	0.288986925436712
GUK1	5.56745241714674e-09	-0.333294158030884	0.408	0.567	8.22145698440059e-05	0.535541948104523
ARPC1B	1.6398876044111e-07	-0.333640190559993	0.44	0.587	0.00241637438509975	0.605407412679372
ANXA2	3.23976114184198e-09	-0.33555184195209	0.128	0.277	4.78545118261479e-05	0.146504791071985
EIF3K	1.16796120474048e-06	-0.338496484412045	0.495	0.647	0.017173701554504	0.675403263588236
FLNA	7.98815211372647e-13	-0.34318160575827	0.023	0.184	1.18360449869085e-08	0.0292444011691981
ERP29	3.25611293270004e-09	-0.347195707656976	0.234	0.445	4.8089531903047e-05	0.291336935922217
AES	2.32096302677309e-07	-0.349406222393552	0.349	0.508	0.00341808224952874	0.443678320312835
ABRACL	8.95018615884796e-11	-0.352263287422367	0.174	0.379	1.32400103847838e-06	0.220480970329168
LITAF	1.51476143766713e-08	-0.35285899845608	0.243	0.399	0.000223563640585292	0.296639170164644
CSTB	2.35672036990438e-09	-0.355538716370407	0.188	0.377	3.48181867449673e-05	0.221996316857663
HLA-DPA1	3.10508294747e-08	-0.363613306019824	0.073	0.211	0.000457999734751824	0.0852298801492547
ZFAS1	3.16407073325465e-09	-0.363637562402436	0.408	0.593	4.67396528716377e-05	0.586709970795208
MT-ND6	2.02509104096083e-07	-0.366014890126606	0.495	0.657	0.0029831616124394	0.709647311448917
SIT1	1.05370240619326e-13	-0.369579732495028	0.005	0.166	1.56242992790337e-09	0.005565523109508
CLEC2D	7.83112643749646e-11	-0.374731000874754	0.11	0.324	1.1586151564276e-06	0.134201021543402
IFI27L2	9.48986975581697e-15	-0.379402756865807	0.046	0.254	1.40820177306568e-10	0.0519488925909795
LAPTM5	1.57804149661296e-09	-0.380385506810732	0.367	0.576	2.33202972369463e-05	0.501247572957086
FAM65B	3.12065508992233e-10	-0.381024995704174	0.05	0.22	4.61482474697714e-06	0.054292591848005
EIF3L	4.5265925837248e-07	-0.381471205008793	0.312	0.488	0.00666269162398454	0.398798637080405
CFL1	6.00456309392578e-09	-0.388046241142681	0.853	0.906	8.86633786449081e-05	1.62208268977391
LCK	1.10428681975232e-09	-0.392321036816811	0.284	0.478	1.63213591959393e-05	0.354990252475492
GMFG	8.51324257229869e-09	-0.403523638718327	0.555	0.706	0.000125672486852273	0.781051221591597
PFDN5	4.73234453751141e-10	-0.405305922887437	0.817	0.902	6.99724463316437e-06	1.47042507295832
ARL4C	2.93389300175534e-08	-0.407539753611062	0.271	0.432	0.000432837234548965	0.350610996028203
RPS26	9.89835998211333e-19	-0.408134117967897	0.991	0.902	1.47050035894276e-14	2.5630052266057
ATP5D	4.41225754943837e-11	-0.414051945386542	0.344	0.533	6.5292587216589e-07	0.413534023740423
HIGD2A	1.64674900835348e-08	-0.423253603609202	0.261	0.463	0.000243027218652807	0.318358265656911
SARAF	7.20704539775878e-12	-0.424453710371323	0.454	0.609	1.06743549386205e-07	0.610789431980237
ATP5G2	7.86276385315853e-09	-0.427274376782721	0.61	0.752	0.000116077982764179	0.912869918903206
ARHGDIB	1.45147737919187e-11	-0.43801541720857	0.693	0.837	2.14934770310732e-07	1.16937531007491
EIF3H	5.59215769505993e-11	-0.442360622509311	0.303	0.529	8.27471574138018e-07	0.374160186590935
CD99	1.43937714600478e-12	-0.447110607586406	0.463	0.65	2.13258117952068e-08	0.609960471991807
COX4I1	3.71872335557632e-11	-0.447662700046703	0.757	0.849	5.50445431092407e-07	1.24126017556814
HINT1	2.26993665156362e-11	-0.448911564778656	0.555	0.699	3.36064121263994e-07	0.795870637397111
CORO1A	1.65200776042458e-11	-0.452057652022962	0.766	0.849	2.44612789086067e-07	1.2859031686983
SERF2	6.94164457864336e-14	-0.453776315172137	0.812	0.913	1.02972355679596e-09	1.47829680319901
EEF2	6.90838388251352e-10	-0.454350022033336	0.702	0.801	1.02140455702962e-05	1.19807130098973
S100A10	1.73648497701881e-11	-0.456693792878302	0.408	0.556	2.57103965697405e-07	0.532079813633996
RPS4Y1	4.77344699324288e-12	-0.461399250559178	0.56	0.766	7.07042968639135e-08	0.855308297956007
EIF3E	2.95297355059441e-12	-0.461406734244723	0.514	0.674	4.37453501785056e-08	0.697600944173794
CD8B	1.31368389759445e-11	-0.462753018327943	0.009	0.142	1.94543448394762e-07	0.00620369205697803
TUBB	5.85654604582049e-07	-0.481402881530514	0.243	0.349	0.00861907881563402	0.333950732296803
RPL17	2.44153636627795e-14	-0.483245354283319	0.61	0.748	3.6225075066466e-10	0.876971006859622
CRIP1	2.3648663499625e-12	-0.484635583954113	0.147	0.363	3.50354949746944e-08	0.183350367378455
HLA-DRB1	4.31466702781938e-11	-0.486677835990433	0.041	0.216	6.38527573446991e-07	0.0496357661735927
UCP2	1.46782489211018e-10	-0.488531643580192	0.193	0.399	2.17105979792016e-06	0.232272177355707
RBM3	7.55420000672629e-14	-0.493346761826889	0.261	0.528	1.12043894499764e-09	0.335315386823827
SNRPD2	4.24468931017222e-13	-0.498843053004604	0.477	0.699	6.29020508874421e-09	0.656249080691118
ATP5L	3.03120326298397e-13	-0.502873436817547	0.739	0.833	4.49224323574224e-09	1.19637991976447
NEAT1	4.56382683976369e-09	-0.50438779326924	0.583	0.71	6.73985947696302e-05	0.944087297595317
BTF3	1.03940078411356e-13	-0.505459605549483	0.716	0.812	1.54143136284041e-09	1.14543956220693
COX7C	1.36567201310493e-13	-0.508612910467958	0.702	0.861	2.02447219222674e-09	1.21314190683983
CD37	9.43430269628906e-14	-0.509862974412061	0.317	0.573	1.39920143288663e-09	0.395799432145442
LINC00152	1.43463547751268e-15	-0.51766674666552	0.115	0.343	2.12942943927207e-11	0.128485018889525
CD74	1.45431399663385e-10	-0.528229900082793	0.298	0.507	2.15122126382079e-06	0.394805547068631
KLRG1	8.53240862146833e-12	-0.530350267841585	0.101	0.312	1.26364971683946e-07	0.127700167661292
NAP1L1	3.90227239452867e-16	-0.536987894596393	0.307	0.531	5.79409405139616e-12	0.373158021264605
CD48	1.48595565642779e-13	-0.537222465986392	0.399	0.614	2.20263206952291e-09	0.52209275051262
PPP2R5C	2.37663436458635e-13	-0.547547268861776	0.344	0.569	3.52264745518989e-09	0.459177246090592
NPM1	1.03714298044927e-15	-0.547843686870366	0.569	0.737	1.53953504017889e-11	0.809631527342376
FXYD5	5.44046766100419e-15	-0.548629769071023	0.294	0.534	8.07474210246242e-11	0.369227189910367
GPSM3	1.25224268794234e-17	-0.564041494343013	0.266	0.574	1.85995606440076e-13	0.349186687304983
CD44	7.30913492959051e-16	-0.565343715281387	0.147	0.412	1.0851872629963e-11	0.184798542396402
TOMM7	1.72595850952604e-17	-0.570017714519685	0.679	0.828	2.56339357834808e-13	1.06735119139517
FCGR3A	2.44098544566987e-11	-0.57451226806438	0.055	0.239	3.61363485376968e-07	0.0713048069809059
RPL22	1.11926421454139e-18	-0.597677020886028	0.867	0.936	1.66266699070123e-14	1.74029351969863
IL32	1.77501488854384e-09	-0.598396955247319	0.505	0.684	2.62293950080124e-05	1.04076219141092
TRBC2	2.62830622927385e-13	-0.604122925251019	0.44	0.566	3.89541266240678e-09	0.607873821573407
EIF3F	3.94030568419045e-17	-0.60698117034923	0.399	0.609	5.85174797159124e-13	0.504296791512746
UQCRB	5.03452970805549e-20	-0.616779835964744	0.656	0.834	7.48433186399529e-16	1.03858224953498
IGHG1	5.01328623928798e-07	-0.625299448894039	0.142	0.086	0.00737855468698405	0.168820933042291
CD2	6.82090220969185e-15	-0.625430724430296	0.307	0.558	1.01222188791827e-10	0.470925789780516
NBEAL1	1.53378691289896e-20	-0.629599156297439	0.275	0.562	2.28104789686334e-16	0.345419174467195
LDHB	9.67568840307242e-19	-0.633834758116622	0.202	0.479	1.4376137829285e-14	0.238744318517246
GLTSCR2	9.69304202040986e-19	-0.637039248750491	0.546	0.772	1.44009525297229e-14	0.809224943148312
SLC25A6	1.67792424540193e-20	-0.654352018421876	0.569	0.739	2.49524114533721e-16	0.815917242011284
TRGC2	5.59118038772469e-15	-0.65751469984696	0.083	0.287	8.29787081342221e-11	0.0904271093515786
HOPX	8.45846752583687e-16	-0.674373916729099	0.156	0.432	1.25574408888574e-11	0.217046309935078
CD8A	6.57140042847283e-21	-0.678842645340952	0.018	0.239	9.77364385726764e-17	0.012328151548199
LGALS1	5.95977328153621e-11	-0.701079555776301	0.078	0.228	8.81808054736097e-07	0.0946542902143826
RPL23	5.60907553022691e-23	-0.703023815745081	0.826	0.936	8.34630438897764e-19	1.62916288083961
HNRNPA1	1.30182304626616e-25	-0.70426904102823	0.757	0.874	1.93776360436718e-21	1.27990073592019
NKG7	1.8286693163297e-22	-0.704817409304797	0.95	0.849	2.72087707576697e-18	2.51505712776776
HLA-DPB1	5.10436726810953e-22	-0.716919072193242	0.041	0.321	7.59325674803974e-18	0.0451097825581014
EMP3	2.03503414636554e-20	-0.719284678185177	0.142	0.414	3.02609577564555e-16	0.167955346983402
EEF1B2	1.47712145573186e-24	-0.722689802223895	0.706	0.833	2.19825215042015e-20	1.14472507083449
LYAR	1.3259555337903e-19	-0.74950277677459	0.087	0.367	1.97063511431915e-15	0.102165485120878
UBA52	3.73504285306461e-33	-0.7539139017613	0.894	0.981	5.56446684249566e-29	2.02166336061971
GAPDH	4.12616937694733e-23	-0.761458077258827	0.803	0.863	6.14015264983532e-19	1.43496754457061
ANXA1	4.95207652325556e-22	-0.786177068740472	0.174	0.474	7.3672042436473e-18	0.241006802895491
CD3G	1.66932220573337e-27	-0.793601093243317	0.028	0.346	2.4849530354547e-23	0.035920558501528
RPL4	1.02243656383966e-31	-0.82275375682204	0.784	0.907	1.52291926183918e-27	1.36871412187701
RPS11	1.32105295802539e-32	-0.828687237022033	0.853	0.96	1.96797259157043e-28	1.85296272308944
GNB2L1	3.03541156573335e-29	-0.839882074886944	0.885	0.94	4.51972782137696e-25	1.80982067475088
ACTG1	1.47576486076843e-29	-0.845225038554561	0.821	0.91	2.19756145417028e-25	1.51194094135394
RPL18	2.86026420764231e-36	-0.848847039601852	0.922	0.982	4.26179366938704e-32	2.14050520275949
RPL7A	2.58401920000803e-38	-0.868731475226022	0.904	0.963	3.85096381377196e-34	1.86508234882368
HMGB2	1.18855519149887e-13	-0.879535897741751	0.197	0.401	1.76215192691623e-09	0.264082473599409
GZMH	2.24395208996762e-20	-0.927792709804688	0.179	0.406	3.33653236257285e-16	0.226796993386135
CD3E	2.2607251512246e-37	-1.00224731122269	0.101	0.538	3.3689326203549e-33	0.13886806347593
RPL36A	1.8712209796692e-48	-1.02629150792278	0.817	0.938	2.79036472488271e-44	1.47777706364094
SH3BGRL3	7.36907795401151e-43	-1.05311748336197	0.459	0.795	1.09858214138404e-38	0.641948907674471
IGLC2	3.41355224230798e-11	-1.07374250442284	0.303	0.179	5.05308138428851e-07	0.390299854338969
FGFBP2	6.13578289830136e-18	-1.11204591184289	0.023	0.235	9.11409191713684e-14	0.0308325179145894
GZMB	1.2310826144569e-19	-1.12679608061436	0.05	0.313	1.82988119812874e-15	0.0763312505716834
RPL14	7.29645767246201e-58	-1.14132373835077	0.917	0.983	1.08826666184771e-53	1.95165823937238
RPLP0	1.43176459309609e-46	-1.15943958608102	0.752	0.896	2.13490418476557e-42	1.29935924853478
TRAC	1.42995445128947e-36	-1.20735324529741	0.133	0.535	2.13077512786643e-32	0.160975496792108
LTB	1.02804166489906e-21	-1.22311087603768	0.078	0.314	1.52921197653735e-17	0.0963595049308109
IL7R	4.54921119674805e-22	-1.22752434548059	0.028	0.286	6.76831641852175e-18	0.033280517960899
S100A6	3.4940776697736e-42	-1.24153165432593	0.248	0.669	5.2086215823315e-38	0.318334122163848
HBA1	1.01952307476202e-16	-1.29412060765418	0.399	0.22	1.51388981371412e-12	0.547162657046288
VIM	1.51167193831608e-39	-1.36491481803562	0.128	0.546	2.25314702406012e-35	0.146196416600968
IGKC	1.6636454023171e-10	-1.43651876755431	0.647	0.451	2.46053155002699e-06	1.02046505684663
CD3D	6.93235486164817e-50	-1.44232154169487	0.05	0.542	1.03382208051759e-45	0.0766386671865309
HBB	4.1375531454383e-29	-1.57562190105116	0.817	0.475	6.16040287824308e-25	1.50822074847377
CD52	5.57190730261261e-43	-1.61474544460401	0.073	0.518	8.30715659746514e-39	0.0985343326307847
GNLY	9.54750025837886e-15	-1.62514617747882	0.298	0.378	1.41665808833826e-10	0.631026677371405
HBA2	2.02659397155312e-09	-1.83028212659426	0.358	0.245	2.99449525236689e-05	0.490866519248855
S100A4	1.34499228451342e-67	-1.84081316394055	0.303	0.791	2.00619049158021e-63	0.444833640403808

## Sheet: Cluster 5
List of genes that are differentially expressed. Showing all significant genes, ranked by the average difference in transcript expression compared to the global expression in all cells from clusters 2, 8, 9 and 18.
Genes	P value (cut-off 0.05)	Average difference (log2 fold difference in CPM (counts per million))	pct.1 (percentage of cells in selected cluster expressing the gene)	pct.2 (percentage of cells in all the clusters expressing the gene)	Family-wise error rate (Fwer)	Mean (CPM average expression level for selected cluster)
PTGDS	4.71872383183616e-60	2.57619250446542	0.385	0.021	7.03656097803408e-56	1.23942718764522
FGFBP2	1.78698465024317e-105	1.71918084596264	0.854	0.14	2.66528760583768e-101	1.99515135207586
GNLY	1.20947832293356e-135	1.71269435632046	0.99	0.299	1.8040578664877e-131	4.0996490428914
IGKC	8.37535068332166e-09	1.60450235458172	0.61	0.456	0.000122832893121595	1.05214582990495
PRF1	5.64374892824834e-90	1.37384514733899	0.898	0.53	8.41708715158957e-86	2.15551009168897
GZMB	1.84971641101969e-78	1.36469399956573	0.849	0.221	2.75848208375366e-74	1.91808728070359
S100B	1.12109015219298e-29	1.18094830227398	0.195	0.014	1.66739738335661e-25	0.44131672468107
FCGR3A	6.34153694959367e-58	1.17931740033829	0.644	0.171	9.4545974381492e-54	1.19993741077692
PLAC8	6.04305652092278e-58	1.10748180145811	0.815	0.447	9.01019727269586e-54	1.70801050539994
SPON2	6.16212364957154e-50	1.07008205906747	0.668	0.291	9.18341287495647e-46	1.33284463389207
FCER1G	9.15098405209703e-41	0.918148123805583	0.839	0.376	1.36221548599516e-36	1.84581144237234
IGFBP7	1.38119641181288e-46	0.880388237233878	0.463	0.11	2.05756829467765e-42	0.741156275948949
KLRF1	2.65663983820077e-37	0.863206756728683	0.834	0.423	3.95361140721038e-33	1.72896239264003
CYBA	9.89775808302032e-46	0.848360006387369	0.907	0.777	1.47417208888505e-41	2.20029286961689
CCL3	3.82589814321791e-06	0.833260136434044	0.576	0.446	0.0559575862427052	1.59223410360774
HOPX	2.16229367748055e-29	0.825796475744962	0.698	0.368	3.21554692778133e-25	1.3014060222272
KLF2	9.62287702569325e-30	0.825454333675323	0.659	0.276	1.43130672880161e-25	1.1841025596762
CCL4	7.85816430501472e-10	0.759536440418819	0.834	0.737	1.15405000983446e-05	2.39111891122246
MT1G	2.07285210260181e-37	0.7249441267314	0.888	0.5	3.08502578430228e-33	2.04884380339863
PMAIP1	2.14822629889121e-15	0.645169119541994	0.317	0.174	3.17980456761877e-11	0.57044920593049
EFHD2	4.12914450480991e-23	0.632083507598856	0.488	0.246	6.1321925040932e-19	0.762388056674003
CTSW	6.1761596631604e-24	0.626058972960487	0.668	0.51	9.17406756365846e-20	1.26949857462236
KLRD1	4.04914578544358e-24	0.595945634143373	0.922	0.617	6.01541097885498e-20	2.12903324288296
CD247	3.68503732469103e-20	0.585942205633807	0.688	0.488	5.46822688610903e-16	1.22049108156121
EMP3	2.04628421259169e-16	0.578780875645474	0.566	0.365	3.03218394621836e-12	0.998923160560216
NKG7	1.34493914469974e-52	0.578271681369718	1	0.844	2.00490078300391e-48	3.83665765343196
PRSS23	1.32335776649839e-25	0.572902218708981	0.278	0.047	1.96664197679326e-21	0.412589818469923
AREG	3.54773956746079e-08	0.569853411176645	0.39	0.23	0.000519743846633005	0.762680030520258
ADGRG1	2.31600708801594e-22	0.557589061651441	0.332	0.099	3.43857572357727e-18	0.480307451432552
PRMT2	5.93246030366563e-21	0.556933977652534	0.512	0.325	8.80495758270053e-17	0.826291340315954
GSAP	5.92928230736927e-21	0.540510259566566	0.278	0.098	8.8008337288282e-17	0.414846615654945
IFITM1	8.98559114888443e-14	0.53588930838798	0.673	0.515	1.32771094815916e-09	1.24550136319312
DIP2A	2.53474444879796e-18	0.50719256204868	0.346	0.131	3.75750517089809e-14	0.494940240841239
GPR65	1.75562767097319e-18	0.492490926381198	0.439	0.276	2.60289358498485e-14	0.671257387684271
ITGB2	6.15197515707965e-14	0.488521684865509	0.702	0.569	9.09200408464801e-10	1.24851587784364
APOC1	2.0497304328481e-11	0.48274479421362	0.732	0.596	3.0186380084554e-07	1.42638736910665
CD300A	5.13828764388395e-18	0.482146638753457	0.229	0.094	7.61648377452918e-14	0.356737857361874
ARL4C	5.42695562876738e-12	0.473501455674362	0.561	0.398	7.99824720567736e-08	0.951669285159408
JUN	4.12362035328225e-14	0.468131862172285	0.878	0.677	6.09594796825716e-10	2.66826065319274
CLIC3	9.35825665540425e-16	0.455570771632912	0.468	0.23	1.38586422809882e-11	0.740878544977454
LITAF	2.75046115900618e-13	0.453390423763691	0.483	0.371	4.06078085515673e-09	0.78996668962006
DCXR	2.52758793532645e-12	0.439243891630141	0.502	0.358	3.72667565184531e-08	0.847802785741161
SH3BP5	7.56262648996103e-16	0.438935487562635	0.259	0.12	1.12010060942813e-11	0.385933619680766
CALM1	2.62839095442642e-14	0.436687680639698	0.805	0.72	3.88660170431035e-10	1.61169493165826
XBP1	2.42662779917367e-12	0.436411384807964	0.468	0.349	3.5783053526615e-08	0.757952662971909
PLEK	5.83739101579224e-16	0.436299500964026	0.371	0.256	8.64692731169304e-12	0.569141631255586
TIMP1	1.1112155730785e-11	0.433498288383147	0.273	0.147	1.63737614693117e-07	0.428754815561362
CX3CR1	1.15087978777969e-16	0.433027307390471	0.239	0.056	1.70548875751072e-12	0.329393440220683
C1orf162	4.88777172506724e-12	0.432894204766416	0.263	0.132	7.2040867455766e-08	0.394239125726573
TLE4	8.03729585428435e-11	0.42945239777339	0.39	0.277	1.18244696608231e-06	0.622616162028612
CD53	1.10511315434558e-13	0.424708582761769	0.644	0.593	1.63258366291473e-09	1.15511785195933
BIN2	2.0748567107571e-14	0.41686267926191	0.478	0.388	3.06871307520975e-10	0.75814763830768
SAA2	1.05794767116141e-31	0.413934907703278	0.995	0.908	1.57380295561972e-27	3.33734541064538
GLRX	1.15720332098894e-15	0.413652725448166	0.385	0.259	1.71347095738832e-11	0.566456239825417
FGR	1.26026011578907e-11	0.407583136290353	0.327	0.192	1.85661520258046e-07	0.479904839839456
GNPTAB	3.09195696818756e-12	0.407153041734604	0.254	0.149	4.55785376680528e-08	0.381399029620865
NNMT	2.28819020745622e-09	0.407088682190558	0.351	0.211	3.35814794846274e-05	0.548745054124031
S100A9	0.000487600020136378	0.40331265532468	0.146	0.095	1	0.227544338737216
CHST2	1.03346491093451e-19	0.401401889100431	0.215	0.063	1.53335188835353e-15	0.291841870426769
SCLT1	4.25894240550976e-20	0.401375158851847	0.176	0.055	6.31941874129538e-16	0.261974486650652
ADH1B	2.74534818104288e-10	0.399960074457966	0.317	0.166	4.03593636095113e-06	0.486060285613295
SPN	5.69871139249175e-14	0.397808925265503	0.337	0.238	8.42269543810281e-10	0.507150513068394
DBI	2.44195141214691e-12	0.393244382539546	0.576	0.499	3.60065735721061e-08	0.942865331602164
FCRL6	7.76765737235387e-09	0.39171456939271	0.259	0.123	0.000113935998337687	0.393775379597785
MT1M	1.54738790212591e-05	0.380090461912679	0.273	0.162	0.226274532927872	0.435465342107876
TTC38	1.38077762202826e-12	0.378578721548278	0.254	0.133	2.0370612257783e-08	0.370188482987527
UBB	1.59727569474361e-09	0.376007822873427	0.927	0.877	2.34496044745309e-05	2.20476492570782
MYO1F	3.0807385340447e-11	0.366778409386867	0.512	0.446	4.5351551959672e-07	0.836464558767093
ABHD17A	2.81038451526221e-13	0.366162735108534	0.376	0.261	4.1489706598816e-09	0.555196866202554
ZEB2	6.0454585644032e-08	0.362827437479582	0.302	0.18	0.000885478315928137	0.457564059108527
MT1H	1.04287743673111e-11	0.360094659195218	0.327	0.143	1.53678419076697e-07	0.493229596653327
SH2D1B	2.13214342067764e-13	0.359445538225007	0.185	0.11	3.14832297497261e-09	0.285144170468962
TXK	1.24824478085887e-07	0.357287572777835	0.395	0.288	0.00182792965708973	0.600716051294826
IFITM2	1.58991175526197e-08	0.354464480630475	0.737	0.667	0.0002330492650863	1.48348264617247
PSAP	1.36008010686515e-12	0.35393076799729	0.341	0.29	2.00666218966884e-08	0.524421540674311
FAM65B	2.79289264209435e-12	0.348426608833635	0.307	0.19	4.1175616222397e-08	0.453739551078354
MYLIP	3.1363723620836e-08	0.343294649866577	0.346	0.242	0.00045954127849249	0.520178052528745
HSPA5	6.39203166351486e-10	0.338741327728128	0.332	0.239	9.38925531053698e-06	0.491490342326035
GLIPR2	9.9204845239173e-17	0.334157000213216	0.21	0.105	1.47021580644454e-12	0.293224800297121
TYROBP	8.84621946317916e-27	0.332303626284314	0.859	0.486	1.31499052320158e-22	1.86334447556964
GNG2	5.14838427815196e-13	0.331654464736592	0.337	0.244	7.59901519455229e-09	0.497516663431572
MAPK1	1.02156404015727e-10	0.329078228885264	0.42	0.368	1.50261854666733e-06	0.684535535781116
CST7	1.97884170596424e-08	0.328288054145857	0.771	0.686	0.000289979463592	1.48622560214474
FABP1	6.24549683917135e-07	0.327939745234241	0.356	0.256	0.00913966007444335	0.550626956279282
ADAM8	2.17603051431919e-11	0.32307526383274	0.21	0.109	3.20442253538644e-07	0.301913050723879
PRDX5	1.20771367027741e-12	0.320199711444482	0.366	0.303	1.78210229186134e-08	0.55331455862474
APOC3	7.46092956181035e-10	0.313403971985198	0.805	0.709	1.09578672474309e-05	1.62569392558734
TMIGD2	3.57427302627389e-09	0.311122699874856	0.327	0.266	5.24453081145168e-05	0.51554682561782
TBX21	8.53748007445292e-10	0.309528703231174	0.229	0.1	1.25372894893341e-05	0.32048195929788
TGFB1	1.55815950278771e-08	0.307413733944696	0.366	0.275	0.000228426183108678	0.532973636856102
HPD	6.45877396431988e-07	0.306132523673759	0.22	0.113	0.00945112394198928	0.326002836214521
SYTL1	2.48576834520198e-08	0.304659803128861	0.302	0.213	0.000364239635622446	0.427647509009356
DHRS7	3.27770114591587e-09	0.304424162259143	0.337	0.268	4.80969866151694e-05	0.496891836671977
DOK2	4.13058863852589e-10	0.30347732533204	0.395	0.312	6.07072612204149e-06	0.578943865402356
RASGRP2	6.23236460062325e-08	0.300417707504992	0.239	0.144	0.000912792119407282	0.335733596873811
SLC38A2	7.98587798751467e-09	0.295035460386668	0.41	0.305	0.000117128872442878	0.591417337509869
UBE2F	9.30772096409243e-12	0.294255884312157	0.185	0.117	1.3716788384783e-07	0.267400216856392
C1orf21	5.18462157977966e-09	0.289696678672092	0.2	0.121	7.60583985753677e-05	0.29130245103715
ICAM2	2.20255362763635e-09	0.289670443729537	0.22	0.146	3.23290821464463e-05	0.313846377353715
POLR2J3	2.22088625361424e-07	0.288386793694721	0.4	0.346	0.00325137747529125	0.620072726899773
ASS1	4.21052519370853e-07	0.287605172339504	0.229	0.116	0.00616336677855055	0.328222493621359
TAT	2.50462704144745e-06	0.287417755725508	0.22	0.119	0.0366376843622933	0.322700571351432
MAT1A	5.3944222470609e-07	0.28605911143541	0.293	0.18	0.00789527640079833	0.430296517692518
FLNA	5.37310155892396e-07	0.282775764935118	0.224	0.16	0.007864608751797	0.335876345374585
NEU1	4.75170041022664e-08	0.281988796714968	0.161	0.073	0.000696029076089999	0.235447723072623
GZMH	3.78334898819159e-08	0.281621578718301	0.527	0.365	0.000554222793280186	0.98153692259766
CD47	2.28613280201249e-11	0.281328374791541	0.356	0.304	3.36633055096339e-07	0.532282554197231
GZMA	3.01310564480258e-06	0.279038693916481	0.839	0.78	0.0440726962665274	1.9018291826739
HAVCR2	8.64964712388935e-10	0.275364110536861	0.146	0.063	1.27011418367191e-05	0.200401804211883
MT1F	4.88275771985588e-09	0.272312067028298	0.327	0.244	7.16349385080056e-05	0.506552293422717
CXCR2	1.74404465812185e-12	0.268310246247494	0.102	0.011	2.57246587072973e-08	0.146997936690538
CEBPB	1.69453071195057e-07	0.268108561921585	0.254	0.157	0.00248130132150922	0.363141072149514
ANXA6	5.8456469961341e-09	0.267655600248423	0.356	0.272	8.57497957862911e-05	0.506732472079298
CAST	1.94074448962653e-09	0.267624474268904	0.254	0.189	2.84901291077174e-05	0.366984652217967
PTGDR	1.60969970503604e-08	0.267480285408543	0.259	0.197	0.000235917588770082	0.368256579028713
CYB5B	5.53107257979562e-14	0.26334551761542	0.229	0.157	8.17547838019591e-10	0.326401512446466
CDC42SE1	5.00461677364026e-06	0.262839917223877	0.41	0.343	0.0731925203144888	0.632481745947199
CXXC5	1.70918150568111e-13	0.261310531022288	0.22	0.123	2.52411924758986e-09	0.291905406122469
APOA2	9.09121709082715e-07	0.26021913870618	0.654	0.546	0.0133022688472983	1.1426145468243
CTBP2	2.93362139738925e-09	0.25959865681756	0.146	0.063	4.30508940066873e-05	0.202919551718055
ITGAM	1.20359148033664e-11	0.258632511026672	0.122	0.034	1.77325132797997e-07	0.165636795428219
C3	0.000435857048249881	0.253282863669281	0.317	0.257	1	0.490050944464438
MT1E	2.22700370937246e-09	0.253191898839322	0.434	0.267	3.26857334424595e-05	0.717266991977098
TNFAIP8	8.74463630187544e-10	-0.250549157336313	0.122	0.3	1.28397494820437e-05	0.164055245920315
ATP5A1	1.57663792299564e-12	-0.250734705586846	0.195	0.423	2.32585626400317e-08	0.28725664613703
RBL2	6.57534147641561e-11	-0.252077822209624	0.083	0.24	9.67495744839793e-07	0.110154922569987
CKLF	5.31108904235406e-10	-0.253291786122378	0.239	0.421	7.80358312993083e-06	0.329473047829
DUSP2	1.21032627621411e-07	-0.255601058005022	0.322	0.514	0.00177252283151557	0.612161648243491
CDC42SE2	6.4255954040937e-11	-0.256252130130784	0.19	0.395	9.45526363712388e-07	0.273052728544274
PPA1	2.47260393480838e-10	-0.256439935002527	0.068	0.227	3.63546956534876e-06	0.0834864925415678
GSTK1	1.13265336456376e-14	-0.258557912137918	0.22	0.402	1.675987183545e-10	0.30267046247753
EIF3D	2.07097754234387e-14	-0.259266367765336	0.224	0.431	3.06318288288082e-10	0.312074394428762
GYPC	1.92414188467264e-14	-0.259795530825904	0.302	0.509	2.84619067580777e-10	0.450239857613846
UBE2D3	2.60554376209464e-11	-0.261183399535769	0.307	0.527	3.83640263530815e-07	0.43351825509671
ATP5G2	9.87954476566672e-06	-0.261912417011066	0.59	0.753	0.14447846265311	0.996087727869967
CASP4	3.59527120330859e-09	-0.267263418451525	0.224	0.413	5.27498190949437e-05	0.301009946880983
PRDX2	3.71778322952907e-11	-0.267446419669201	0.059	0.228	5.47146157889794e-07	0.0822442676665198
SPCS1	2.06252772548463e-15	-0.270090633432005	0.176	0.399	3.0531597920349e-11	0.244364047496994
FBL	1.44221285755533e-10	-0.270144460800348	0.151	0.352	2.12062978574936e-06	0.21302153978579
PLP2	2.25616267450511e-07	-0.270617244540816	0.063	0.207	0.00330279653920803	0.091945783735512
LINC01420	6.19824989276564e-10	-0.271403473540518	0.029	0.18	9.10522909247272e-06	0.0343686063637551
DGCR6L	4.54900440171689e-10	-0.272970250535414	0.059	0.227	6.6843070678828e-06	0.0730573607006192
NCF1	1.24754495712081e-09	-0.27447971453053	0.02	0.157	1.83164550604478e-05	0.029555947167404
CD96	1.63043468054368e-12	-0.274626387266109	0.107	0.28	2.40505419726998e-08	0.140087639970692
FGG	1.55921426526375e-08	-0.27706635881921	0.244	0.404	0.000228565219145013	0.371914816760225
LCK	7.13159713166054e-11	-0.277122379798242	0.283	0.477	1.04927188598122e-06	0.406157958612928
DUT	3.43696011762646e-11	-0.279789743768523	0.059	0.232	5.05886159713439e-07	0.0904413221778082
PIK3R1	4.47639423746718e-11	-0.280034475184403	0.083	0.247	6.5874617598567e-07	0.111449200952297
CD6	1.42703259823355e-08	-0.281978515572322	0.024	0.162	0.00020921724922702	0.0269367959287294
UXT	4.01171037927361e-14	-0.282043602357809	0.259	0.494	5.93131379575603e-10	0.387708402978489
FXYD5	2.6469086087059e-10	-0.282721603114456	0.327	0.529	3.89148503651941e-06	0.501818637421699
SNHG25	2.0007037776596e-13	-0.28654258840386	0.044	0.199	2.95443926846993e-09	0.0640841105520774
OAZ1	2.37766515309095e-12	-0.289628200445047	0.615	0.838	3.50658056777854e-08	1.12431869620261
CLEC2D	1.88616554101348e-11	-0.289953339575356	0.156	0.317	2.77794460880465e-07	0.198882032070479
TC2N	1.29593127566725e-12	-0.290917255841189	0.024	0.188	1.91214659724703e-08	0.0364957123414785
GPSM3	9.97649663558005e-11	-0.29140735054592	0.366	0.561	1.46754265509382e-06	0.542176526181013
TRAT1	2.99730803881812e-12	-0.294727414340014	0.01	0.164	4.41863151082567e-08	0.0155406303805936
ACAP1	6.2277808851891e-13	-0.294862620283325	0.361	0.619	9.1915818084506e-09	0.539044826377948
NFKBIZ	1.26380904771112e-11	-0.297075136764315	0.01	0.155	1.86171710818325e-07	0.0161394532131179
HLA-DRB5	1.18047407540653e-06	-0.2974187771474	0.01	0.106	0.0172715161972729	0.0126083678800455
KLRG1	1.2739933065067e-06	-0.297847805394747	0.156	0.304	0.018638522074193	0.23237277274571
HNRNPDL	1.43071633085867e-10	-0.298221543377323	0.249	0.478	2.10386836452767e-06	0.348423938963397
CNBP	1.1790661147388e-13	-0.300174940061729	0.171	0.41	1.74171646469216e-09	0.249019152850196
PKM	1.66206256979939e-11	-0.301927950789459	0.098	0.282	2.44821816531451e-07	0.128055104176943
GRAMD1A	3.25558325209897e-14	-0.303357531203217	0.015	0.194	4.81370539655354e-10	0.0201625798293522
COMMD6	2.0730043143075e-12	-0.305740042786235	0.522	0.74	3.05747406317213e-08	0.843987602373096
HMGN2	1.06014506658919e-08	-0.307303400350548	0.351	0.495	0.000155470274015304	0.553791101733971
COX4I1	2.09889596936837e-07	-0.309992681152593	0.707	0.854	0.00307299358875222	1.29486632088157
COX8A	3.1192073461411e-11	-0.310209723203818	0.385	0.556	4.5914732135197e-07	0.56538755837264
ANAPC16	2.61575734394012e-14	-0.311641751618369	0.332	0.586	3.86818196021866e-10	0.492778767572437
EIF4B	1.45673430612211e-14	-0.31201798042279	0.2	0.447	2.15538407933828e-10	0.289683736607233
HIGD2A	2.68087853756106e-11	-0.312815683696729	0.249	0.463	3.94705747085114e-07	0.360228809972741
PPDPF	1.02335881592018e-13	-0.315043050605489	0.395	0.639	1.51191031464048e-09	0.620805751532678
SLC25A3	3.57425437827448e-11	-0.315670118220566	0.263	0.497	5.26058759394438e-07	0.385508904793827
AC090498.1	1.06154169963589e-10	-0.315798477606064	0.532	0.751	1.56131553182447e-06	0.918802598500672
MCL1	1.26328525749153e-08	-0.316333061804514	0.239	0.446	0.000185235517305983	0.354176061024135
OST4	5.43338884723778e-10	-0.318098913060001	0.551	0.77	7.98273489436175e-06	0.884324137226443
RGS10	4.08512008960341e-10	-0.318238451061183	0.044	0.215	6.0043095076991e-06	0.054399792983591
MZT2A	9.58050257765802e-15	-0.322070475152111	0.117	0.368	1.41772277144183e-10	0.165312261600921
NDUFS5	1.69811799727461e-14	-0.324223262515972	0.22	0.473	2.51236557696779e-10	0.321925309468883
NSA2	3.34205723581952e-13	-0.324543013380138	0.151	0.341	4.93354489151678e-09	0.206443086412098
CD48	4.1794132513252e-10	-0.32477721358446	0.395	0.613	6.14206571414752e-06	0.615405515397367
EML4	1.88964760786255e-14	-0.325412284048122	0.015	0.192	2.79554467107186e-10	0.0207673173423467
EIF3M	3.91712923914248e-13	-0.331556996789213	0.127	0.354	5.78207446989822e-09	0.169548134166856
PFDN5	2.97103196726957e-10	-0.33328229975821	0.776	0.906	4.36741699188626e-06	1.48574967712184
GPR171	1.36861736334064e-10	-0.333775562505643	0.01	0.148	2.01268869452874e-06	0.0117471155480976
SARAF	1.44605872123726e-13	-0.335410724837664	0.385	0.616	2.13568412539532e-09	0.606238175543308
GMFG	6.75488132082409e-10	-0.338171037636489	0.498	0.712	9.92156968402642e-06	0.781925841406654
GUK1	2.48542721523987e-13	-0.338174183750938	0.332	0.574	3.66973328330167e-09	0.486302489694486
TIGIT	3.03617060692537e-11	-0.338842361247948	0.02	0.178	4.46985036751552e-07	0.0299772609399022
FYN	8.57420841227322e-14	-0.339124158015269	0.263	0.522	1.26701077708161e-09	0.39160775482259
SNHG8	4.14929161250124e-14	-0.34229155893671	0.18	0.373	6.13348286159933e-10	0.256824074539439
HLA-DPA1	1.85132053090362e-08	-0.344793593175204	0.059	0.212	0.000271311023803925	0.0810452385771496
MT-ND6	8.56617290923557e-13	-0.3472527115407	0.405	0.666	1.26419579794499e-08	0.64709463951607
C6orf48	1.18470867506208e-13	-0.348465144651455	0.215	0.463	1.74993318393419e-09	0.313566410025342
COX7C	1.5945626219966e-08	-0.357463848936029	0.707	0.859	0.000233715043506042	1.31293020699627
C12orf57	5.68132367231075e-10	-0.359762268747052	0.185	0.397	8.34643260699172e-06	0.25746704400203
GYG1	9.71295032552832e-16	-0.363787109766382	0.029	0.25	1.43829368420423e-11	0.0363536750782016
TNFAIP3	1.8419081642064e-11	-0.366537049491043	0.063	0.227	2.7129465350596e-07	0.0886447443521522
JAML	2.16320298884559e-14	-0.367077199446492	0.005	0.182	3.19916090020375e-10	0.00495094893961783
EOMES	9.66419918828393e-13	-0.370472302564816	0.049	0.249	1.42614587421506e-08	0.0665112354033799
IKZF3	6.21865713089168e-14	-0.377788461571612	0.107	0.35	9.18993150803172e-10	0.146593035735851
SH2D1A	5.49601761817221e-16	-0.378872678744166	0.098	0.341	8.14235010132213e-12	0.135179978685308
SIT1	4.45651802060058e-15	-0.378989695755731	0	0.165	6.59564667048885e-11	0
RBM3	4.07294723921777e-15	-0.382160152926288	0.249	0.528	6.02836920876622e-11	0.372887105586369
TRBC1	1.82590465121473e-07	-0.400857022394986	0.312	0.493	0.00267348959030861	0.516892995981356
XCL1	2.940870661407e-05	-0.402846385767313	0.117	0.245	0.430014108110931	0.167818757335602
XCL2	0.000324676455814453	-0.403299871696086	0.249	0.386	1	0.415768104284108
METTL9	1.83167146113956e-19	-0.406378973606449	0.073	0.356	2.71746777974666e-15	0.105826354357325
LINC00152	2.03137515203784e-17	-0.411253358933254	0.122	0.34	3.01070111283528e-13	0.169747160586828
ZFP36L2	3.31471910930406e-08	-0.411954206853776	0.693	0.843	0.000485639496704138	1.31249651956711
HLA-DPB1	4.22255773784985e-10	-0.417240930652727	0.132	0.308	6.20504859577036e-06	0.189086283667988
HINT1	1.01962846703282e-13	-0.420480357752673	0.434	0.712	1.50650106004099e-09	0.694114910857456
RPL17	1.41002690701266e-13	-0.423731147895895	0.517	0.757	2.0826097416577e-09	0.826331934395056
EIF3F	2.42136328860342e-12	-0.439032503255184	0.395	0.608	3.57078444170347e-08	0.587226431068503
CD27	1.90336485691027e-14	-0.446945056418288	0.02	0.21	2.81564763282737e-10	0.0257798631651347
EIF3H	2.26931759300557e-19	-0.448760252415122	0.239	0.535	3.36585185394586e-15	0.346925609182493
SPOCK2	1.83344459479753e-15	-0.452544437132685	0.029	0.248	2.71423137813827e-11	0.0337842005323264
HLA-DRB1	3.9694562658707e-10	-0.452799885988564	0.049	0.213	5.83470376520334e-06	0.0657860005264793
CD8B	1.19174992231479e-10	-0.458378384530844	0.005	0.141	1.75270661074836e-06	0.00573374222558424
PDCD4	1.89190613929148e-18	-0.46030243533098	0.117	0.403	2.80475085149962e-14	0.163413044139396
SNRPD2	3.30380460998131e-16	-0.462226045908549	0.439	0.702	4.8952472906093e-12	0.662639500949677
IL32	2.09082129390581e-09	-0.469628424211745	0.459	0.688	3.06911657732433e-05	1.06226726546744
CXCR6	7.29365491221318e-18	-0.474499498848144	0.015	0.239	1.08106553108824e-13	0.0176895489082575
ATP5L	3.4491147657154e-12	-0.488176977169437	0.678	0.839	5.0839951646645e-08	1.15937822356776
CD2	1.13345401080505e-11	-0.49471759056833	0.307	0.557	1.67003113952016e-07	0.512855615634672
NPM1	5.85467976349189e-16	-0.504186148725961	0.488	0.745	8.67195166568419e-12	0.777880755280611
ZFAS1	8.1468192918681e-16	-0.508627526120105	0.322	0.601	1.20654393712567e-11	0.462071085572451
CD8A	9.20106562617988e-11	-0.510644366839378	0.054	0.234	1.35356876426732e-06	0.0774049887944786
NACA	5.95141355136271e-15	-0.5235990430116	0.805	0.912	8.80749691466168e-11	1.52242246386056
TUBB	4.03217476981272e-14	-0.527062063182319	0.234	0.349	5.96116717969113e-10	0.325802255802146
EIF3L	1.67234545658028e-18	-0.530332397003566	0.19	0.5	2.47958660847157e-14	0.27501864271737
NAP1L1	3.6681153196073e-19	-0.531364116200033	0.244	0.536	5.44018183050959e-15	0.33972702040338
UQCRB	1.20670636043341e-21	-0.535213181951704	0.561	0.844	1.7913555920634e-17	1.01820712194848
EEF1D	1.90873135951065e-19	-0.53582453621647	0.81	0.954	2.83160297183405e-15	1.67031181448561
EEF2	5.6225434517227e-16	-0.546770432755094	0.585	0.813	8.32923586938201e-12	1.02739448582666
CD44	5.36734480613342e-19	-0.555667545813197	0.146	0.41	7.95977234749587e-15	0.194823143207962
LDHB	3.72503619245839e-23	-0.559580824053627	0.19	0.479	5.53242375303921e-19	0.266635365833569
RPS4Y1	5.52284240935611e-21	-0.563223108869947	0.483	0.773	8.1981072724482e-17	0.765169686853084
GLTSCR2	2.12063075509175e-19	-0.565485835345282	0.556	0.769	3.14553159902759e-15	0.895534760156253
RGS1	1.41647181502366e-08	-0.585264324699187	0.18	0.334	0.00020768309751877	0.279561820205325
STMN1	2.46055048116747e-06	-0.585697672066219	0.078	0.169	0.0359953929889989	0.11788473420638
PABPC1	2.03647709100885e-19	-0.585994946829174	0.59	0.842	3.02091011680253e-15	1.00763195015046
EIF3E	8.07121446791465e-28	-0.616326500674083	0.312	0.696	1.20010887923423e-23	0.484947376816704
COTL1	4.11241222035406e-25	-0.636586825091939	0.029	0.316	6.11104455944613e-21	0.0412736471461802
TOMM7	2.85174685367174e-24	-0.638501843172557	0.551	0.842	4.23712547518548e-20	0.914891988133427
NBEAL1	3.2090270678397e-24	-0.644338879549949	0.22	0.566	4.76765151468945e-20	0.306084098144231
CD74	1.08748691251424e-22	-0.65215925187376	0.205	0.516	1.61480931639239e-18	0.30581870605355
TRGC2	1.24756762311664e-15	-0.657658661301835	0.063	0.287	1.8471486227865e-11	0.0808632924000497
RPL22	7.08535596427312e-23	-0.668784905661424	0.81	0.942	1.05217536069456e-18	1.6313989088824
TRBC2	1.34916630501157e-18	-0.680286054197879	0.332	0.577	2.00054379707115e-14	0.506397316128744
HNRNPA1	2.27762631930259e-22	-0.682023190645542	0.707	0.879	3.38181955890048e-18	1.26904045147933
RPS11	6.66952298601345e-22	-0.691754685563888	0.859	0.959	9.90157382503556e-18	1.96542164744112
RPL23	1.20616343346312e-23	-0.714229737753265	0.82	0.936	1.79151454772277e-19	1.61516141446867
RPS10	2.33427136616211e-30	-0.72775606405022	0.878	0.985	3.47222865716614e-26	1.94800679145174
BTF3	1.43319758385538e-27	-0.747801915771942	0.551	0.83	2.13073484791779e-23	0.874528055275602
SLC25A6	3.37208342646951e-27	-0.748182935141038	0.429	0.754	5.01293922178958e-23	0.66958482701332
RPL18	1.21906014467807e-27	-0.763505947872206	0.922	0.982	1.81249862310736e-23	2.20327949741276
RPL29	1.56852814142469e-29	-0.764373949215551	0.922	0.983	2.3327150519268e-25	2.15334141819642
CD3G	8.07186633858971e-25	-0.774385587136641	0.034	0.343	1.19939861925105e-20	0.0454111830257559
AC092580.4	1.12723356886676e-25	-0.77987289710883	0.044	0.363	1.67529453004978e-21	0.0690280696895342
RPL24	6.17712077078905e-33	-0.806113728401971	0.805	0.957	9.19155570693411e-29	1.61448073593262
HBA1	1.70799335636202e-15	-0.82217387363722	0.459	0.215	2.52868416409398e-11	0.757968450630538
RPL5	1.08818866612923e-32	-0.82856925023329	0.863	0.971	1.61900709746707e-28	1.83320807618384
GAPDH	8.02223147424143e-26	-0.834845225475104	0.678	0.877	1.1923442640165e-21	1.27335656875932
RPL7A	9.99366774093223e-33	-0.835341721062199	0.893	0.964	1.48695782317331e-28	1.89133920638219
RPS24	3.2346507665752e-28	-0.838534442631482	0.912	0.984	4.80992568989732e-24	2.23561973829443
RPS7	3.49170569719473e-42	-0.841035454923487	0.927	0.99	5.19845144198351e-38	2.20038957515885
RPL4	2.16050445274071e-32	-0.852734902272848	0.737	0.911	3.21418247434235e-28	1.33058029800116
RPL35	7.77878467766332e-46	-0.872948795494668	0.912	0.995	1.15864997773795e-41	2.32809613047084
HMGB2	1.08864532812561e-18	-0.910676877218876	0.18	0.402	1.61435215707747e-14	0.253318533704633
RPL36	1.7800898498193e-46	-0.937127712102892	0.932	0.994	2.65162184029082e-42	2.30728702384144
IGLC2	1.24845235609015e-08	-0.940856918670408	0.288	0.182	0.00018307305349706	0.433849192896509
VIM	1.02433600098096e-20	-0.941292057433675	0.239	0.53	1.52021705905584e-16	0.363265861896094
EEF1B2	6.06690436054592e-40	-0.941595142780774	0.502	0.855	9.0305871406726e-36	0.849828380737939
RPS21	6.15243051320104e-44	-0.951529255549204	0.917	0.985	9.16219952025898e-40	2.08626370499082
RPL10A	7.04138380764236e-42	-0.958245091272009	0.883	0.981	1.04825080744372e-37	2.01110515205564
RPS9	5.33288667048434e-43	-0.962825361024542	0.883	0.981	7.94066825235118e-39	1.98101722813768
RPS25	3.29367780689122e-47	-0.962988923036734	0.946	0.997	4.90757993226792e-43	2.43799405904881
RPL9	1.45741342207077e-42	-0.972383342327321	0.922	0.989	2.16994284412117e-38	2.25299519312181
RPS4X	8.46330097951201e-47	-0.975434848588976	0.937	0.993	1.2608625799277e-42	2.40574397069249
RPS5	1.91473540473515e-44	-0.981392752092095	0.829	0.977	2.85161543827205e-40	1.79031660091972
GNB2L1	1.04404140315674e-37	-0.983187906225808	0.78	0.951	1.5539512244585e-33	1.62031270393669
CD52	4.41798047150663e-16	-0.992082838683145	0.239	0.496	6.54567986658422e-12	0.401657064885701
HBB	3.8829879237763e-26	-0.998332279304964	0.829	0.476	5.77167324990109e-22	1.68167219267624
RPL8	1.63956559689835e-49	-1.01211491294443	0.883	0.982	2.44328065249792e-45	1.91965053269386
RPS20	5.12220869684805e-51	-1.03858685722161	0.937	0.992	7.63465206265202e-47	2.30391233344872
RPL36A	1.57541574072883e-48	-1.05814276761311	0.722	0.948	2.34752699526002e-44	1.35056952937436
RPSA	4.64931390059569e-54	-1.18308079583432	0.81	0.971	6.93119716300805e-50	1.70212263451157
IL7R	5.47129199628995e-24	-1.23115821610984	0.01	0.286	8.12760426048872e-20	0.0191372030215834
LTB	1.98415503149402e-20	-1.23218790737934	0.068	0.313	2.94448606673713e-16	0.0867465728988041
RPLP0	2.24984517655175e-51	-1.25695100481179	0.654	0.906	3.35361922016804e-47	1.15940680225319
HBA2	6.14147492159005e-07	-1.26219255777852	0.39	0.242	0.00898804854774704	0.625582674135355
CD3E	1.09413619865479e-59	-1.29044995135422	0.01	0.546	1.63146648581415e-55	0.0133739581327681
TRAC	1.33260952364969e-43	-1.29509481159252	0.068	0.539	1.98438884166675e-39	0.0976398381886448
CD3D	5.77902889413163e-47	-1.42670881735404	0.049	0.538	8.61017514936671e-43	0.0757218889512445
GZMK	1.05714977203356e-50	-1.44273375471123	0.024	0.516	1.57557602023882e-46	0.030675652482581
CMC1	2.88757337307072e-34	-1.77087823363593	0.273	0.637	4.29699793646654e-30	0.484169296439733

## Sheet: Cluster 6
List of genes that are differentially expressed. Showing all significant genes, ranked by the average difference in transcript expression compared to the global expression in all cells from clusters 2, 8, 9 and 18.
Genes	P value (cut-off 0.05)	Average difference (log2 fold difference in CPM (counts per million))	pct.1 (percentage of cells in selected cluster expressing the gene)	pct.2 (percentage of cells in all the clusters expressing the gene)	Family-wise error rate (Fwer)	Mean (CPM average expression level for selected cluster)
TYROBP	3.36455464180508e-107	1.42467049416142	0.99	0.475	5.01856970371645e-103	2.9432951332162
CMC1	2.05988230057153e-93	1.40323763717444	0.984	0.56	3.07231445130243e-89	3.57516644152528
XCL2	1.62157003775117e-81	1.33910049011042	0.932	0.313	2.41824739729833e-77	1.97454198382842
IL2RB	5.76645190653851e-82	1.22803296067713	0.891	0.284	8.60008637341153e-78	1.64328434264502
KLRC1	1.45911950708456e-59	1.07740832053792	0.823	0.243	2.17569309701379e-55	1.50663462570733
CCL3	1.17385036768193e-29	0.961884830934522	0.823	0.421	1.74762842740486e-25	2.28032074162779
CD7	2.04969650093485e-53	0.879252370096687	0.974	0.653	3.05589251324377e-49	2.4168262203771
NKG7	1.70802525442683e-58	0.879183601335588	0.995	0.846	2.54666565435041e-54	4.04541506247073
GSTP1	7.72543936781755e-38	0.830108648328839	0.87	0.497	1.15085870262378e-33	1.72632254122995
FCER1G	5.42468705135048e-51	0.77932792041742	0.911	0.372	8.08603851874302e-47	1.90464422619555
KLRB1	1.46024873052668e-79	0.770896952639549	0.995	0.633	2.17752290696139e-75	3.83030762012129
CD160	9.26124222610569e-37	0.713618015543945	0.75	0.274	1.3795546420007e-32	1.04938514244035
AREG	2.02149901250148e-25	0.693839795877924	0.594	0.21	3.00778838070095e-21	0.985754124849278
TRDC	3.55595710862721e-51	0.663902170780286	0.745	0.203	5.30086526183058e-47	1.05398075192983
RPSA	3.08689566449369e-40	0.657094994566548	1	0.95	4.59978322966205e-36	3.58493033799591
SLC25A6	9.86331933349726e-30	0.65550944573505	0.948	0.697	1.46864824875774e-25	2.01795648774933
GNB2L1	1.40853403881568e-44	0.639347471818952	0.995	0.928	2.09913827804701e-40	3.31294176680483
TXK	2.3100103174186e-38	0.630347702961073	0.74	0.252	3.44191537295372e-34	0.945720487494439
METTL9	8.2101481866927e-30	0.615695106746894	0.698	0.288	1.22257316648041e-25	0.884915727611397
RPS11	7.58965912060408e-41	0.613185961628015	1	0.943	1.13101100215242e-36	3.37251853241349
IFITM2	3.80101658213437e-31	0.612712533437003	0.969	0.643	5.6604738941145e-27	1.90365342315685
GAPDH	9.97359504088253e-30	0.605424599315358	0.99	0.843	1.484968565637e-25	2.74496065323812
FYN	1.33276114879906e-25	0.579038961103556	0.823	0.461	1.983148589413e-21	1.24625220225162
RPLP0	2.15831835882875e-32	0.572288220547112	0.995	0.869	3.21481519547542e-28	3.0112725078897
SRGN	3.7853365638823e-31	0.570568674481877	0.979	0.858	5.6375017445899e-27	2.61261843828863
BTF3	6.41937923486996e-27	0.532854400186926	0.969	0.784	9.55396211525697e-23	2.19624466321359
RPL23	4.36366009336712e-27	0.530141103219286	1	0.916	6.49487168296763e-23	2.89839476773532
GGA1	3.94732832435378e-13	0.519863677986125	0.349	0.18	5.83809859171924e-09	0.502523361882788
ALOX5AP	7.51004315603192e-20	0.517682710030845	0.828	0.512	1.1160675134179e-15	1.34435925969526
MAPK1	1.14809495948069e-17	0.505587721669804	0.661	0.343	1.70434696734909e-13	0.88384692988104
SLC25A3	9.06704571457731e-19	0.502358497348172	0.76	0.443	1.34690964090046e-14	1.13545422155177
NEAT1	1.96845358381491e-18	0.498084237560575	0.922	0.673	2.92315357196514e-14	1.970904262606
ORM1	1.7277102989333e-10	0.497476942444028	0.911	0.781	2.54802714886683e-06	2.19831467075232
HNRNPA1	9.01180887097071e-22	0.497084095683197	0.99	0.848	1.33996586102463e-17	2.49000563810723
CASP4	9.12118920691474e-21	0.489901617608358	0.708	0.36	1.35586477560788e-16	0.957352010484443
MATK	9.2529841672296e-26	0.485752507421183	0.755	0.353	1.37693657392544e-21	1.01945576331095
ARHGAP9	4.88701720028825e-20	0.475809749235625	0.552	0.214	7.2630849630684e-16	0.648076134073128
C6orf48	6.28922985974472e-14	0.454052420837696	0.688	0.412	9.31246265332401e-10	0.992181937708405
ATP5G2	2.80442518552185e-18	0.453533477006721	0.922	0.717	4.16401051546284e-14	1.79162053144918
EIF3F	4.31402930402374e-22	0.45295763711251	0.88	0.556	6.4149615750833e-18	1.45869246887677
KLRF1	3.70052068126841e-38	0.451235412954692	0.885	0.42	5.51340576302181e-34	1.53801136382865
TMIGD2	1.25063656953782e-18	0.450860551510125	0.573	0.24	1.85757049673453e-14	0.72860969338577
CCL4	2.09287102125547e-13	0.438822276805634	0.932	0.727	3.09640267594747e-09	2.55278410351113
CD38	1.35460807095936e-23	0.432221481557712	0.411	0.104	2.01497950555206e-19	0.43648508843921
SH2D1A	4.85791152988411e-17	0.430306240552359	0.609	0.285	7.20816912804204e-13	0.749918619950655
RHOC	4.93761313764844e-16	0.422960748065791	0.682	0.363	7.32001147656381e-12	0.896673673134195
EIF3G	2.20081157799531e-12	0.419064744389705	0.802	0.563	3.25279951227707e-08	1.24577383999805
EIF3L	4.19409305499588e-17	0.41791285312556	0.766	0.438	6.22403409361389e-13	1.09902327231107
SLC44A1	3.33010691154904e-22	0.414494440314037	0.312	0.056	4.95220198816458e-18	0.328629491367526
XCL1	3.53102581100226e-23	0.410392144197079	0.542	0.199	5.25204779128477e-19	0.720638973258306
ACTG1	2.04931631979704e-14	0.405307763037697	0.979	0.892	3.03565226451535e-10	2.76495463958041
C9orf16	4.87050270757761e-17	0.404464292520668	0.771	0.445	7.2263648672329e-13	1.02516743141589
RBM3	1.73362872969835e-13	0.399679598169481	0.755	0.473	2.56559715708059e-09	1.08576252080445
MPG	1.44958018178195e-14	0.396156175823013	0.432	0.175	2.14740808129177e-10	0.496907317836259
PTPN12	1.42483719961784e-19	0.386011863565694	0.385	0.11	2.11716559491216e-15	0.424887000118727
EEF1B2	3.45111396487445e-19	0.384724327650505	0.974	0.803	5.12766512901046e-15	2.26726676028523
PPP1R18	2.72093161976698e-15	0.375208577038425	0.714	0.399	4.03269275365663e-11	0.942986001726917
GFOD1	6.42120484676871e-16	0.372614469055769	0.38	0.122	9.51879406484994e-12	0.424252943235376
PILRB	2.11153682738077e-15	0.372165609003629	0.453	0.173	3.12971988554378e-11	0.502764668873741
COX8A	3.72829470522921e-14	0.372082915581808	0.792	0.512	5.52197728791498e-10	1.1350852848544
RPL4	1.8211008209433e-17	0.369239461282622	0.984	0.884	2.70305994852614e-13	2.59750108194706
MCTP2	2.60246020511823e-17	0.369053888499802	0.328	0.083	3.86231119041597e-13	0.351075455981575
EEF2	3.52986107743769e-16	0.364310407135758	0.969	0.771	5.23443099173236e-12	2.07291203236179
CEBPD	3.84001564781102e-20	0.36335278634676	0.656	0.31	5.70741525734151e-16	0.887175558316562
RPL24	8.12342788484337e-20	0.363078011061569	1	0.935	1.20714138368772e-15	2.89869348905527
CLDND1	5.46459347528305e-13	0.359864652691079	0.401	0.155	8.07940145320599e-09	0.438069304389571
SLC25A5	3.51133699997946e-15	0.356789673649789	0.745	0.432	5.20380143396955e-11	1.02996479702582
CCDC69	1.93239101370474e-11	0.354862140571969	0.427	0.189	2.85394828814052e-07	0.485595753923197
TMEM141	5.41868733197514e-13	0.354731616643595	0.38	0.14	8.01207108905844e-09	0.406107444962111
KLRD1	3.44728504088404e-25	0.353574967020732	0.943	0.617	5.12887068382727e-21	2.05081029139312
RAB11FIP1	1.05962699279537e-14	0.352074019502342	0.401	0.141	1.56994335252561e-10	0.419575680018356
PIP4K2A	3.05614861805582e-16	0.338191576269481	0.776	0.456	4.53226840057678e-12	1.03412835420842
ITGAL	3.72488608998819e-12	0.331517397681304	0.448	0.196	5.50351919795755e-08	0.500934424678664
NCR1	3.55410378647549e-19	0.331160767448945	0.318	0.073	5.28033199556663e-15	0.32535764179265
CTD-3252C9.4	9.57067717651104e-14	0.331027919584116	0.422	0.172	1.41684304921069e-09	0.52833685434171
MAP3K8	3.54364424031473e-13	0.330673738572944	0.344	0.115	5.24175856027354e-09	0.362241899021875
VAMP5	9.75737460792331e-10	0.330430693119627	0.521	0.283	1.43784672222358e-05	0.594538371808054
C19orf43	1.03973315290034e-12	0.322768255023184	0.849	0.585	1.53703751993257e-08	1.28357998406063
CLIC3	1.13426937372173e-21	0.319920539692696	0.547	0.223	1.68643170484947e-17	0.71514639003362
SEC11A	6.74797546886098e-08	0.31979335328807	0.542	0.325	0.000992424752205385	0.661163082233156
ATP5A1	2.27782474018619e-11	0.313014214786899	0.646	0.374	3.36389157630696e-07	0.811702931581131
ARPC5L	6.74618710864776e-12	0.312308731331359	0.667	0.39	9.9647929781836e-08	0.860700020112059
LAT2	2.08051504055345e-12	0.308816644452809	0.359	0.133	3.07520928144206e-08	0.395156103881881
COTL1	3.65088031674344e-16	0.306985964438839	0.557	0.258	5.41352533366717e-12	0.680998748345409
HDAC7	1.61176863562858e-13	0.30692951255729	0.318	0.107	2.38573993445742e-09	0.335457314013902
NR4A2	1.65317728907426e-06	0.303967298299888	0.422	0.235	0.0242686426036101	0.578605813749276
RPS19BP1	9.99079403848775e-14	0.303062790688949	0.604	0.311	1.47893724151734e-09	0.685018593363989
PABPC1	3.71505274930759e-13	0.300731009169753	0.974	0.8	5.49493452150085e-09	2.01833141906829
PLEKHF1	9.17827686001056e-14	0.298644280769422	0.464	0.2	1.35884388912456e-09	0.497658480224661
FGG	3.74209395176101e-11	0.296944746922324	0.63	0.363	5.52333067279925e-07	0.824768848955659
MYBL1	1.8601104980395e-10	0.296700077837591	0.37	0.153	2.74310495145885e-06	0.402456008118973
RARRES3	4.2821906198512e-06	0.295736977695185	0.734	0.559	0.0628325829650766	1.14324688534881
C14orf2	7.46818104960439e-10	0.295480821894672	0.812	0.579	1.10080988671169e-05	1.21065458913757
SASH3	3.34660971092372e-10	0.295437390360097	0.464	0.226	4.93457601875703e-06	0.50852257998246
UQCRH	1.78206578092115e-09	0.29461053417548	0.75	0.512	2.62569572160923e-05	1.06333364966895
PTGDR	1.05243536147233e-16	0.294327408686484	0.453	0.177	1.5612878587442e-12	0.472923039465885
SERF2	8.52471566610674e-09	0.293933096567923	0.984	0.893	0.000125475289889425	2.25141329548562
ICAM3	1.17732462255341e-08	0.293428290137934	0.677	0.446	0.000173266864701186	0.889599095739282
FBL	4.57197384978411e-09	0.292767562285313	0.547	0.309	6.73360308596204e-05	0.656440569113081
SPRY1	1.35113665843889e-10	0.29139950857326	0.271	0.089	1.99292657119736e-06	0.301790828287125
ATP5L	5.38180059324584e-12	0.2908254648189	0.964	0.808	7.94999583634276e-08	2.01024795077053
AC069363.1	1.27799047872191e-14	0.290700157862205	0.255	0.06	1.8933428942265e-10	0.266496663554632
INPP5D	1.83962543389516e-12	0.289677558602373	0.458	0.211	2.71933431638383e-08	0.504020695230699
EIF3M	2.49769858939562e-07	0.287327523070785	0.516	0.312	0.00366911922782217	0.634253544730633
YWHAZ	2.33929027615987e-11	0.286998913856966	0.776	0.513	3.45442995080527e-07	1.03633751437859
EEF1D	3.94811603737138e-08	0.285710544382006	0.99	0.934	0.000580807350257703	2.58276341351033
LASP1	9.38841708079477e-08	0.284919966525739	0.349	0.165	0.00138028507921845	0.402318826446865
MIB2	1.77874609190345e-06	0.283925688258849	0.307	0.147	0.0261084351369588	0.351235940649219
NACA	7.97919891638341e-09	0.282470832573815	0.974	0.893	0.000117453808049164	2.36589233843248
ADGRG3	3.36901388497749e-21	0.280825728106213	0.224	0.031	5.00871294279603e-17	0.226486455620211
HIPK2	4.06011957943605e-13	0.280322272847646	0.323	0.109	6.00451084602797e-09	0.331670236974646
BST2	3.93093977144061e-07	0.280090770961345	0.531	0.323	0.00577297814833769	0.653629966376534
LIMD2	9.80113468093625e-08	0.279425186732366	0.656	0.434	0.00144086480944444	0.888185172084092
POLR1D	9.09615378210898e-07	0.278772611104327	0.479	0.283	0.0133567922136488	0.583150095243018
QARS	3.97137704996285e-10	0.278524002990584	0.375	0.169	5.85500118476023e-06	0.399204958000976
MPST	2.27955972561472e-12	0.276194578423428	0.391	0.163	3.36896131848599e-08	0.404322750368417
NHLRC3	5.83588134740413e-15	0.275754892419784	0.339	0.108	8.6470253924487e-11	0.331805119774772
TOX2	2.85285132672481e-20	0.275232706054451	0.229	0.032	4.24047821204376e-16	0.224413350697794
TSC22D4	6.35750775781429e-09	0.274118106109302	0.484	0.26	9.36206592415732e-05	0.545377001637471
WIPF1	4.46653986251563e-13	0.272989409065343	0.682	0.404	6.60511914868811e-09	0.860775006934105
TOMM7	1.60033639146897e-07	0.270886845927923	0.927	0.8	0.00235217442818109	1.88233276688641
RP11-347P5.1	5.23291742000181e-08	0.270829307143601	0.516	0.297	0.000769709823308066	0.667977958705052
UXT	7.07461421953939e-07	0.266075518936113	0.656	0.451	0.0103890709813936	0.86705779006427
PDE7A	1.08410346286327e-10	0.265161374181309	0.349	0.146	1.59937783876218e-06	0.366661182357341
H3F3A	1.79368829376944e-07	0.263870357647476	0.948	0.85	0.00263582494769419	2.12945148055414
LY6E	8.79790216489154e-10	0.263201686408823	0.786	0.543	1.29672280008336e-05	1.14044642037695
CH17-189H20.1	1.65547055382441e-13	0.260816802797856	0.583	0.302	2.45026196671551e-09	0.665661576272459
IKZF3	2.13226806157428e-13	0.260144236458323	0.573	0.3	3.15447737029299e-09	0.652900862947058
PNN	3.70769055582379e-10	0.25991724660194	0.49	0.26	5.46661895550659e-06	0.550540989624016
YPEL5	1.41236153456461e-06	0.258890733167356	0.443	0.251	0.020734879688943	0.506724472215488
BCO2	2.03609304944759e-13	0.257956786757478	0.177	0.027	3.0128068852676e-09	0.183821195388071
GRAMD1A	7.92226808019208e-09	0.254464640275574	0.349	0.157	0.000116623708408508	0.369179407665285
IRF8	5.26971598864298e-17	0.254398764132016	0.292	0.079	7.81815064075072e-13	0.288377722530798
P2RY11	7.42083772804619e-11	0.253328852202191	0.307	0.113	1.09509302352778e-06	0.319660273705764
GYPC	3.78007490872141e-07	0.252845923993692	0.682	0.468	0.00555179601843913	0.924070925253714
PKM	1.73693270327441e-08	-0.25072974755237	0.208	0.269	0.000255607016613861	0.192577521565231
RNH1	0.000142064904771555	-0.252622835447253	0.115	0.198	1	0.103575521208062
SAMSN1	6.07622464714366e-06	-0.25447376491249	0.031	0.132	0.0891382155735976	0.0271329872028728
MAF	0.000240975871242813	-0.255994498522442	0.083	0.175	1	0.0823130286075772
DIP2A	3.84734187321602e-06	-0.256815253707205	0.073	0.161	0.0564558946475718	0.0685691081879255
TMEM173	1.68450920535018e-06	-0.257363792079839	0.068	0.166	0.0247269106253352	0.0607797398533042
GIMAP1	6.94412863864406e-06	-0.257439307021448	0.302	0.362	0.10186342300027	0.308807389950969
FAM65B	0.000748676844754039	-0.257731842956328	0.125	0.21	1	0.124391287886314
CEBPB	0.000226198043239051	-0.260824947233316	0.073	0.177	1	0.0747637975114382
HOPX	0.0016488273558693	-0.261497628856352	0.339	0.409	1	0.438852064837379
HSP90B1	4.1997653929026e-08	-0.26231363465139	0.208	0.275	0.000617785489295972	0.191258770036598
SVIP	1.60213522988988e-05	-0.264423926388276	0.115	0.196	0.234921088758753	0.108061978574626
EIF5A	4.33843168945008e-06	-0.266461253200987	0.208	0.273	0.0636534697476116	0.21528292697537
TRAT1	1.99524993301292e-07	-0.267252263385211	0.042	0.16	0.00293122167658928	0.0383664734757804
RP11-138A9.2	1.24290751713835e-07	-0.267415830116352	0.047	0.133	0.00182707405019337	0.0395978573051255
IGFBP7	1.07534317452827e-06	-0.267725666600996	0.083	0.153	0.0157892638315986	0.0754322844285123
RGS2	0.00223983917918054	-0.26796913218296	0.099	0.179	1	0.106222390388388
CMPK1	0.000100989016183254	-0.269850429033776	0.193	0.29	1	0.199897923343442
YWHAQ	7.21248017681517e-08	-0.27017182166663	0.25	0.32	0.00106066733480244	0.24458533716772
JUND	0.000231712228366306	-0.271655032128495	0.286	0.338	1	0.318802820137297
MYLIP	0.000111451294339755	-0.273154413465423	0.177	0.261	1	0.185442628375514
PA2G4	2.99472367053407e-07	-0.273691394100844	0.302	0.356	0.00439865012728045	0.294671447947691
IL10RA	2.34891638017142e-09	-0.275685743680792	0.057	0.165	3.46042361126854e-05	0.0513073144954211
APOC3	0.00278623099091114	-0.276214949645182	0.672	0.723	1	1.01412827954649
GPR171	2.10255394577247e-06	-0.279421679765011	0.042	0.143	0.0308570817081568	0.0417622397999
ASS1	2.75981543950634e-09	-0.28060226091734	0.052	0.135	4.0654841239368e-05	0.0438735464047819
PLP2	2.59317784881725e-11	-0.281026735795674	0.146	0.198	3.82856777599379e-07	0.134776757755026
SYNE2	8.20212024941511e-06	-0.28230492049466	0.078	0.189	0.120308699818421	0.0725603276111687
FABP1	0.000424249934170288	-0.284742883603012	0.188	0.275	1	0.196535434696875
CAPN2	1.34599525864137e-10	-0.286823442144974	0.005	0.148	1.98547760602188e-06	0.00808925492938747
ITIH3	9.18921225383267e-06	-0.287151899329489	0.078	0.133	0.13476898691471	0.0764532987190595
AHNAK	1.71638051828774e-09	-0.291426808097347	0.021	0.158	2.52908669369699e-05	0.0195414037277369
CHCHD10	1.81596403500255e-07	-0.29364415950707	0.099	0.208	0.00266837755303274	0.0907183752452379
DNAJA1	6.02119957674173e-06	-0.295253641728375	0.24	0.317	0.0883370189903779	0.248507849107723
MIF	1.71729019195089e-07	-0.299864742826635	0.427	0.486	0.00252372966609103	0.472769915242598
TMCO1	1.19875205715172e-11	-0.300026625073865	0.193	0.271	1.77055678841309e-07	0.173183870437454
RGS10	1.82564060545711e-07	-0.300133404281516	0.083	0.21	0.00268241374159813	0.0765986464608342
DDX24	1.0534644295821e-05	-0.302861715409997	0.255	0.344	0.154480023953919	0.267032715649846
DYNLL1	2.17138284551179e-05	-0.303692715589018	0.266	0.353	0.318368152808939	0.291685173988802
TOB1	1.6609783785641e-07	-0.304064608103988	0.016	0.135	0.00244113992297566	0.016046777206269
TUBB4B	2.68408323217274e-06	-0.304307386366392	0.078	0.186	0.039388921432135	0.0755494958449969
BCL11B	4.19778432007485e-09	-0.307970315153903	0.026	0.16	6.18291652503825e-05	0.0226972388513543
TIMP1	1.78631165746381e-06	-0.31336295425605	0.057	0.17	0.0262176961965964	0.0584827341324009
HSPA5	3.19138403991117e-11	-0.316395537455134	0.156	0.258	4.71112111971687e-07	0.145015048707766
AGXT	6.83187176580179e-09	-0.319218131737565	0.083	0.169	0.0001005856480079	0.0765278492211623
EGR1	9.13370287205235e-05	-0.320441626084315	0.036	0.119	1	0.0369911687349884
PTGES3	1.92186280064889e-08	-0.320891952357564	0.255	0.364	0.000282802111115483	0.257960585680788
SNRPN	2.06939676915564e-13	-0.321160728931906	0.12	0.242	3.06187945964268e-09	0.096204866961899
S100A11	4.62250994762784e-05	-0.321529472496591	0.219	0.317	0.677706183421718	0.229803198754192
KRTCAP2	2.94300343526676e-09	-0.32436805837967	0.229	0.315	4.33504406014794e-05	0.219916314569525
HLA-DRB5	6.89227873815852e-09	-0.324537168670073	0	0.106	0.00010146812758317	0
TUBA4A	1.16071039366582e-08	-0.332571064320585	0.219	0.31	0.000170833355739736	0.215388983261074
CD44	2.65166892300503e-07	-0.340359326500728	0.333	0.388	0.00389503648100209	0.359111693911538
PEBP1	8.69707751275367e-06	-0.341750927854932	0.245	0.377	0.127560035879558	0.254700770466575
ADH1B	6.16147193070557e-08	-0.346256528358973	0.099	0.19	0.000906229291568175	0.0929112092085166
MT1M	7.7057007397663e-08	-0.34867101880968	0.109	0.18	0.00113312329378263	0.108063567376632
TSPYL2	6.21905179247997e-05	-0.350502598548995	0.094	0.196	0.911712992777564	0.0968955288215746
PRDX1	3.26700729362441e-10	-0.36840913371424	0.099	0.248	4.81752895517856e-06	0.0909810221192235
ARL6IP1	9.23225656659926e-11	-0.373294168625248	0.214	0.315	1.36221945640172e-06	0.20983445155658
ARL6IP5	6.49528857094919e-09	-0.375762090471026	0.344	0.45	9.56366289186559e-05	0.348360368606576
SIT1	4.48310869290741e-14	-0.376741378652494	0	0.164	6.63903566332658e-10	0
HERPUD1	6.44376912421005e-09	-0.376749689012511	0.172	0.298	9.48845003539929e-05	0.160193702694888
SPCS2	1.98433802962093e-09	-0.386334072777091	0.26	0.382	2.92352521904051e-05	0.261641347890371
PSMA7	1.51414841085543e-10	-0.401348826964531	0.432	0.533	2.23321749117068e-06	0.477027949961499
NNMT	1.99139601144373e-07	-0.40831907595165	0.104	0.238	0.00292575902001313	0.104787587672467
UBC	8.95951527807953e-08	-0.416927842894086	0.776	0.83	0.00131731753133603	1.24875592982165
HLA-DPB1	9.93550551345964e-06	-0.420003695607877	0.156	0.304	0.145704188354886	0.185934973904953
S100A8	0.00257900369641686	-0.420409119645783	0.036	0.115	1	0.0456401602589546
MT1F	3.64830957072752e-12	-0.425182378227598	0.156	0.263	5.39074222170698e-08	0.140055890028513
ANXA2	3.28481412439428e-11	-0.431123719987053	0.099	0.278	4.84871412901839e-07	0.0959779586716123
AC092580.4	2.13777234192108e-08	-0.438624393222171	0.276	0.336	0.000314551822390267	0.294676721792065
GADD45B	2.91350599888274e-11	-0.450791823028769	0.208	0.299	4.30120890615059e-07	0.199963036679743
HSPE1	2.15795324991687e-08	-0.453899110504755	0.297	0.421	0.00031747808212777	0.323225211567517
CD53	2.58560779128389e-11	-0.456185909225152	0.495	0.61	3.81764990383067e-07	0.581332050326606
CD8B	6.23590684059889e-10	-0.457596092555193	0.005	0.14	9.19297386441088e-06	0.00529356298999356
FCGR3A	4.61447633065016e-09	-0.466384186468598	0.141	0.227	6.79573929214849e-05	0.150906409729044
GIMAP7	3.11627461321036e-12	-0.468604167132869	0.568	0.639	4.60523062340227e-08	0.706012576598322
APOC1	1.33306930826152e-07	-0.468948703789591	0.505	0.621	0.00195947857621361	0.658829927616264
TRGC2	5.67345191156407e-15	-0.478734592914522	0.219	0.269	8.40692104255563e-11	0.213897894881504
HSPA1B	8.10815835328677e-08	-0.484907019878345	0.005	0.113	0.00119222360426729	0.00482525594117942
CITED2	2.14935050467171e-08	-0.486469175175232	0.141	0.296	0.000316233939752349	0.151855646437715
DDX5	4.51924185959571e-13	-0.488109002060142	0.74	0.82	6.68260293778418e-09	1.04882082140476
HLA-DRB1	4.44494201402002e-12	-0.492871889538501	0.068	0.21	6.56695733151318e-08	0.061261704512783
MT1H	7.91321814724893e-11	-0.494236022720107	0.031	0.175	1.16767446980805e-06	0.0258480151268448
CALM2	3.41051324474451e-12	-0.508269841552296	0.427	0.562	5.03971542175897e-08	0.473068974511977
HMGB2	1.97162354430471e-13	-0.508959705748282	0.453	0.371	2.91760852086211e-09	0.538404087027146
S100A10	1.22397814210722e-10	-0.510082665602557	0.432	0.551	1.80561255523656e-06	0.501227572179081
HSP90AB1	4.42444422766731e-16	-0.513162285943166	0.432	0.508	6.56012345636232e-12	0.470769420816374
EIF4A2	1.14337110968558e-18	-0.526054503248311	0.443	0.566	1.69836344632696e-14	0.462155064787612
ANXA1	6.28282939166349e-11	-0.531956854876855	0.385	0.448	9.27282789915615e-07	0.44074605406805
DCXR	9.45222105388173e-11	-0.537151753198585	0.219	0.389	1.39458069428971e-06	0.220822400389542
SOD1	2.01500821004486e-17	-0.538531479288888	0.318	0.475	2.99067518534858e-13	0.320762530616456
CYBA	2.14486577977047e-14	-0.551296797296454	0.74	0.795	3.17697519299601e-10	1.06554279002027
SRSF7	2.90215425417782e-16	-0.578643628253307	0.323	0.504	4.30418497437113e-12	0.336472182193229
CRIP1	6.17011802322954e-14	-0.579214280406255	0.151	0.36	9.1367107687983e-10	0.148011240707324
CXCR4	2.37261848406528e-11	-0.59395242201174	0.74	0.79	3.5034084535708e-07	1.20403847553936
HSPA8	1.7976854835208e-18	-0.595018467268579	0.562	0.674	2.66974271157674e-14	0.673909160327149
TXNIP	8.54484405413991e-14	-0.617656190141958	0.719	0.771	1.26514961065595e-09	1.09659143203399
CD8A	3.99248806986015e-14	-0.627480129904903	0.036	0.234	5.91287483146288e-10	0.0346157314464428
GZMH	9.68319520129082e-10	-0.63236121467839	0.307	0.389	1.42701247681423e-05	0.400777844072642
KLRG1	4.36190995021746e-15	-0.633833799504717	0.094	0.309	6.46391435522725e-11	0.0896757876603467
LYAR	4.90745363180268e-16	-0.636207384961419	0.089	0.363	7.27579075451065e-12	0.117226861015393
AC090498.1	1.93834528851273e-22	-0.64918529910378	0.651	0.737	2.88270711307613e-18	0.829129955455553
TUBB	1.65182608427741e-17	-0.650637072381747	0.281	0.343	2.45197063950139e-13	0.293421457796117
KLF2	5.00414527847572e-12	-0.705458922457457	0.146	0.333	7.39262381989218e-08	0.159458462403546
LGALS1	6.89989239330599e-10	-0.713460209379825	0.089	0.225	1.01711313769724e-05	0.091873588730679
HSP90AA1	7.32278426353219e-25	-0.734400284445131	0.646	0.722	1.08941061488568e-20	0.798809172584857
CD3E	4.82721080475854e-17	-0.753942350976252	0.281	0.513	7.1630981131812e-13	0.32063005335216
EMP3	7.24626716860583e-19	-0.760428418731878	0.146	0.41	1.07650545056808e-14	0.147125540484689
DNAJB1	2.25780033651385e-16	-0.810955595979687	0.141	0.372	3.34876945911735e-12	0.14550077610634
IL32	1.72384330390336e-13	-0.812159291479931	0.484	0.684	2.55128808977697e-09	0.928641352751716
MT1E	6.5427106612791e-18	-0.829971410366414	0.109	0.302	9.71396251880108e-14	0.0993316162134538
CD3G	1.7869122594885e-28	-0.834291753527435	0.01	0.343	2.66017628070052e-24	0.0138751592558756
TRBC2	3.72080435172084e-24	-0.836376557084906	0.448	0.564	5.53506855361992e-20	0.487032831299158
CCL3L3	1.1526197342018e-06	-0.849697991021668	0.182	0.247	0.0169227629375508	0.215204947973827
MT2A	8.36233801736985e-18	-0.916288208704749	0.729	0.792	1.24147270205873e-13	1.05505905217032
TUBA1B	1.34997929845701e-18	-0.975462533899359	0.198	0.35	2.00498925406835e-14	0.189855807572321
MT1X	1.91560277755074e-15	-1.01414754146758	0.339	0.51	2.83949799716346e-11	0.37299256217765
HSPA1A	7.34029953149039e-13	-1.0145060974364	0.031	0.196	1.08518988273554e-08	0.0321326653332196
TRAC	1.49063274806312e-27	-1.11156104589559	0.219	0.52	2.21880684549196e-23	0.230259309217277
FGFBP2	7.44928668314817e-21	-1.17360145562225	0	0.234	1.10741095831681e-16	0
JUN	1.77491524333995e-16	-1.18036412246991	0.469	0.722	2.63273178044615e-12	0.981151294478291
LTB	2.30335749663805e-18	-1.18836954335248	0.13	0.305	3.42025554675783e-14	0.126146391798055
MT1G	4.63237470002719e-28	-1.19248146138169	0.385	0.555	6.89575297846048e-24	0.44253483840773
IL7R	5.50973573687713e-23	-1.21108036637383	0.016	0.283	8.19462996145735e-19	0.0290497244904207
CD3D	6.57931666832284e-47	-1.28810305378252	0.036	0.536	9.80647149413519e-43	0.072974894916745
JUNB	9.83207345502211e-32	-1.48160141644432	0.583	0.8	1.46438902039099e-27	0.906122104522331
S100A6	1.42739627003575e-52	-1.50445641484417	0.172	0.671	2.1279623593693e-48	0.1882343830662
IGLC2	9.06111109373098e-10	-1.53732718433753	0.13	0.199	1.33542655299407e-05	0.113971775494538
CD52	6.02928966428591e-38	-1.56081873813516	0.062	0.513	8.98243574185315e-34	0.100389165744868
S100A4	8.94027398848067e-46	-1.59175734895884	0.427	0.771	1.33245843524316e-41	0.621724243207476
HBA1	2.21444391846556e-13	-1.93941576501763	0.13	0.251	3.2758268885861e-09	0.121557756051203
IGKC	6.65906415154542e-11	-2.13468692601477	0.417	0.478	9.82744687485073e-07	0.489061580361482
HBA2	1.73309861329513e-16	-2.32680998850562	0.208	0.262	2.57087848296199e-12	0.192729784488831
HBB	2.27468634013302e-26	-2.77294647071637	0.406	0.523	3.38518821138596e-22	0.463004512961308

## Sheet: Cluster 7
List of genes that are differentially expressed. Showing all significant genes, ranked by the average difference in transcript expression compared to the global expression in all cells from clusters 2, 8, 9 and 18.
Genes	P value (cut-off 0.05)	Average difference (log2 fold difference in CPM (counts per million))	pct.1 (percentage of cells in selected cluster expressing the gene)	pct.2 (percentage of cells in all the clusters expressing the gene)	Family-wise error rate (Fwer)	Mean (CPM average expression level for selected cluster)
GNLY	2.63098702927488e-84	2.01636270962485	1	0.328	3.92438025286641e-80	4.35632951047434
GZMB	3.96262381792182e-76	1.65833707798223	0.96	0.24	5.9102534244304e-72	2.38846143339602
MYOM2	2.87786252895354e-63	1.39616834550899	0.552	0.023	4.29204417568131e-59	0.972289314939905
NKG7	2.30040759905772e-57	1.27033551431726	1	0.851	3.43059785247478e-53	4.41498022193395
FGFBP2	2.20278539172543e-50	1.18643627210182	0.824	0.172	3.28479357614097e-46	1.70146398156735
SPON2	3.42806754673996e-26	1.04524744320553	0.72	0.304	5.10987748517058e-22	1.31626875068343
CLIC3	3.54310090349894e-28	0.980549058718216	0.664	0.227	5.28205482693621e-24	1.14729477996938
NEAT1	2.58719150953268e-23	0.930225750409149	0.88	0.684	3.85491534920369e-19	2.19266885859513
HOPX	3.84829410890657e-33	0.90354835028846	0.872	0.371	5.7378065163797e-29	1.5794728733605
FCGR3A	2.23216607819956e-32	0.817234448850427	0.712	0.186	3.32793640598772e-28	1.08484132286193
LGALS1	1.39691539179355e-08	0.775669742263776	0.448	0.196	0.000207162552602984	0.737692845039819
PRF1	2.60688712331123e-17	0.738048000353218	0.856	0.548	3.88243699274742e-13	1.68817019194142
TRDC	1.33252390207475e-24	0.723362917409158	0.688	0.226	1.985860371262e-20	1.07080683358221
ADGRG1	1.24167457737817e-34	0.669718963874973	0.568	0.093	1.85146096232859e-30	0.679101036266294
CEP78	1.84513460011546e-25	0.639414177679025	0.448	0.078	2.75017312147209e-21	0.550020598510076
UCP2	1.93620182487956e-14	0.59119833302257	0.696	0.356	2.88261727688069e-10	1.07484252520903
LAIR2	1.25007120653246e-20	0.58569327370617	0.296	0.032	1.86210606925075e-16	0.364527642350563
CTSW	4.96686046377593e-12	0.576240508278415	0.76	0.511	7.38820493986669e-08	1.32817993412411
ITGB2	1.49503099079925e-14	0.55825203391933	0.848	0.565	2.225951642201e-10	1.46133179436144
EFHD2	4.71870063770331e-15	0.557888599752262	0.608	0.248	7.026617119604e-11	0.808162948439854
CD247	2.36782004901042e-13	0.549530498318884	0.8	0.489	3.5240265789422e-09	1.29998985377474
AES	8.56743946903461e-14	0.544688634811243	0.784	0.471	1.27543471375518e-09	1.21051260357858
CST7	1.33385150527935e-13	0.544397958261927	0.92	0.679	1.98557135075885e-09	1.77396984845582
TYROBP	3.19005790013066e-25	0.526281144491525	0.928	0.498	4.75446229435473e-21	2.16419674166656
SERPINB1	1.78561985519631e-13	0.522879037167824	0.44	0.207	2.65789515445971e-09	0.585669507406448
C1orf56	8.62955072510583e-06	0.517152918102991	0.448	0.309	0.127579277919965	0.718876196118492
CX3CR1	3.3877283355615e-21	0.506379851619681	0.36	0.056	5.04669890148597e-17	0.437244045259379
FLNA	3.05841027475137e-11	0.495873848794693	0.424	0.149	4.54755023752782e-07	0.532493756943493
KLRD1	9.89478305729437e-16	0.492042331978116	0.944	0.629	1.47353109289228e-11	2.12568205484085
SELPLG	6.06140922827481e-13	0.480788715453971	0.392	0.115	9.01998307259574e-09	0.471482389292602
LY6E	6.99731846277694e-10	0.479096001050838	0.688	0.558	1.03924173809163e-05	1.20323634248511
LIMD2	1.18303692790331e-09	0.475062105842875	0.688	0.44	1.75645492685805e-05	1.03226040631974
FCER1G	2.02984223907308e-19	0.474880310208091	0.816	0.397	3.02345001509936e-15	1.56263921191664
LITAF	8.82005195045638e-12	0.472236643228649	0.68	0.362	1.31189452711088e-07	0.959949196177449
MYO1F	1.55256244765637e-09	0.450605901219963	0.704	0.436	2.30462369730111e-05	1.03520404023545
ARL4C	3.62300509491206e-09	0.443304219816532	0.68	0.397	5.37581495983052e-05	1.03991551622224
HSH2D	1.67056181380986e-11	0.439850240799802	0.408	0.135	2.48429247331665e-07	0.475384396652271
MSN	1.74283295659179e-08	0.438838004568582	0.544	0.316	0.00025842727080343	0.732374696409333
C12orf75	2.21988930273136e-08	0.438698249574841	0.52	0.262	0.000329142986915978	0.692621295873632
C1orf162	6.07243019308798e-09	0.437447776525687	0.36	0.131	9.00845019144601e-05	0.462286966778815
C1orf21	7.69695390442944e-10	0.429231115480288	0.352	0.115	1.14299765480777e-05	0.427568488905156
IGFBP7	2.00611655720769e-13	0.427092084758642	0.408	0.129	2.98590388374793e-09	0.515533346122518
BIN2	1.36445991970566e-09	0.409687357731425	0.672	0.379	2.02554075080305e-05	0.901810399457156
PLEKHA1	9.00343552622073e-09	0.408954762609097	0.28	0.081	0.000133556962595958	0.351777905399854
AREG	0.00226089742131523	0.398547290114008	0.392	0.237	1	0.650626669785304
ABHD17A	4.00346241669179e-06	0.3873450257815	0.472	0.26	0.059219216067705	0.607073563543417
LYAR	3.5400546360752e-08	0.375316477928163	0.592	0.32	0.000524706898159067	0.85034168130353
SELL	2.48862607711489e-09	0.373951929364683	0.216	0.044	3.69336996104621e-05	0.265538587435973
CDC42SE1	0.000451959888006291	0.373436281219375	0.48	0.341	1	0.715884369022911
SH2D1B	3.32764179607544e-09	0.366651662078169	0.328	0.104	4.93788766119635e-05	0.374803693166795
TXK	9.18571542737178e-06	0.366585125109891	0.504	0.285	0.13578324544741	0.678289155127072
PFN1	2.84312433766264e-10	0.366369135564847	1	0.945	4.22516707820045e-06	2.94524975502814
GPR65	1.46452596970632e-06	0.355082994355807	0.496	0.279	0.0216720552997141	0.647528423268169
PCSK7	9.23181623917308e-05	0.351425218132683	0.584	0.388	1	0.820319023885371
MATK	7.84978808186253e-07	0.348904978682515	0.624	0.376	0.0116200412975811	0.858973916620335
CHST2	4.4272403637978e-10	0.347702681158628	0.272	0.066	6.57755100849439e-06	0.294390407342199
KIR2DL1	2.54166214645452e-12	0.346681243014669	0.128	0.007	3.78123077528038e-08	0.174409791663334
ZEB2	2.47758267039846e-12	0.343586276743997	0.456	0.175	3.68614749701882e-08	0.555134705528769
CCND3	4.8642414793275e-06	0.34306232942016	0.72	0.497	0.0719421314792537	1.02332187729027
RAP1B	1.06080235741212e-09	0.342886511069841	0.64	0.353	1.57507934028552e-05	0.797466892974748
NCR3	9.0170126203093e-05	0.33899561851624	0.336	0.174	1	0.427071957748131
PXN	2.67872759774282e-09	0.334033795286911	0.24	0.055	3.97523175505035e-05	0.267648354327148
SORL1	1.04214808964031e-05	0.333082420756332	0.344	0.169	0.154029487648837	0.430233296122747
LSP1	0.000145349157733813	0.332310604491466	0.664	0.504	1	1.00726121571593
ZAP70	8.75117364837321e-05	0.332204180254651	0.432	0.254	1	0.553673041159658
AKNA	3.77908204823494e-05	0.331325410447785	0.544	0.335	0.557830301139959	0.690879191019055
PLAC8	7.01597251208866e-15	0.326957631917772	0.8	0.463	1.04467830705e-10	1.26384457395644
IKZF1	7.23952342900885e-06	0.323505831937987	0.48	0.266	0.107050832944754	0.594383572622407
S1PR5	1.22497494456002e-08	0.321416383827351	0.368	0.138	0.000181700533526588	0.415667825913349
HDDC2	1.96577635704536e-05	0.318856601429288	0.344	0.167	0.29036482569917	0.389803295229243
LAIR1	1.12779752630452e-07	0.313142739930852	0.24	0.073	0.00167094481497278	0.280578898815977
SH3BGRL3	1.68955100588451e-09	0.312650116536859	0.944	0.746	2.50780055803438e-05	1.965582260407
HLA-E	1.38504570681599e-08	0.312323756328774	0.992	0.91	0.00020541612877788	2.40151519648693
KIR2DL3	3.22278995706944e-08	0.312037401234842	0.104	0.016	0.000477714155336403	0.154484615300759
PTPN12	2.93476161757687e-06	0.310513290291043	0.312	0.124	0.0434139286088147	0.35914438269635
CD99	0.000113321048238533	0.306398361212947	0.776	0.62	1	1.26324746973669
RUNX3	9.9308751849029e-05	0.296014416357531	0.488	0.288	1	0.602935696423075
C5orf56	0.00149011849020573	0.295766406693895	0.344	0.214	1	0.430760859736668
UBXN1	0.00047405707453973	0.293425407151191	0.608	0.427	1	0.818243493469667
GK5	1.35756184154484e-08	0.290726531102228	0.2	0.043	0.000201353572337931	0.224239080342248
PRSS23	3.06754717379948e-11	0.290103255733857	0.248	0.059	4.56082913800506e-07	0.293650118900248
CTSD	2.21437065192563e-05	0.286672247440265	0.592	0.403	0.327018257876377	0.804954573419387
KLRC2	0.023131154681034	0.284435313635966	0.136	0.081	1	0.203910793690555
LAT2	0.000155142920793736	0.283045057743104	0.304	0.145	1	0.362758096167921
NDUFB7	2.29120915749777e-08	0.283001480098588	0.592	0.341	0.00033969466969062	0.714771045832331
CD47	0.00105227192991263	0.281018065967002	0.456	0.3	1	0.574489517374701
GSAP	4.75405631709844e-07	0.280233522945948	0.288	0.105	0.00704075740562278	0.329800581332293
RHOF	0.00148174985027596	0.278890032379949	0.392	0.25	1	0.474956077346
TXNIP	5.89227363952782e-05	0.275852749657593	0.912	0.756	0.869581743721516	1.88313367842665
RBM38	2.05767028004764e-05	0.275251192151698	0.28	0.114	0.303897323660236	0.310489565644428
UBE2F	4.27821874457998e-10	0.274442380419018	0.328	0.11	6.35657741069694e-06	0.339007604316914
IFITM2	0.00010401241333569	0.27444210318049	0.816	0.665	1	1.53660484883117
TTC38	2.62948977669027e-08	0.272376732941301	0.344	0.133	0.000389795564496566	0.382734122931779
CDKN2D	2.66200354651826e-05	0.271984566027855	0.288	0.124	0.393044823643421	0.331095957980252
CYB5B	0.000105233233567482	0.27096867075404	0.312	0.154	1	0.366576145116417
KLF3	1.5594102418695e-08	0.270725145795776	0.264	0.082	0.000231244944766828	0.2854506570832
ASCL2	1.55539072195755e-06	0.269722308824789	0.168	0.037	0.0230151165128059	0.196158137423569
FMNL1	0.00040482726745052	0.267792993182564	0.432	0.254	1	0.517728172268996
LRRFIP1	0.00178611379842017	0.267456684164151	0.504	0.339	1	0.653590955556359
FGR	0.00013022825311346	0.267168891537648	0.368	0.195	1	0.449766585308418
APOBEC3G	0.00594920143858499	0.266760954918429	0.44	0.303	1	0.564127765181936
SYNE1	0.000224087505161882	0.265962796543223	0.304	0.146	1	0.349889223594506
CYTH1	0.00209009613919506	0.265467901183189	0.28	0.15	1	0.334248173387776
IL12RB1	1.78575692231632e-05	0.265015160426183	0.24	0.098	0.263792012564566	0.274212295496657
HIPK2	0.000214993335127678	0.264752746578179	0.256	0.121	1	0.300943545719215
TFDP2	7.027514604522e-07	0.263402379694486	0.272	0.098	0.0104035326205344	0.285495602866013
EMP3	8.47968841893238e-06	0.262464070418386	0.6	0.371	0.125372193273915	0.820381705894624
LYN	0.000114284003391557	0.26166368561729	0.232	0.094	1	0.264391141625746
MAPK1	0.0017508999832398	0.261259592689296	0.536	0.362	1	0.714336077229017
TRAF3IP3	0.00336704204403106	0.260325093669976	0.568	0.419	1	0.775901162915576
FGB	0.0227008579745684	0.259387905080728	0.584	0.516	1	0.921152054213875
C9orf16	0.00277859031380247	0.259051595673828	0.624	0.466	1	0.85852687608132
ATM	2.55054459485416e-06	0.258085153596271	0.536	0.312	0.0377353072808673	0.643546424930497
HAVCR2	2.07432329221053e-09	0.256870384466548	0.24	0.06	3.07871063029886e-05	0.244901928863417
AHNAK	1.2325855368809e-05	0.255913105933486	0.312	0.134	0.182126838929522	0.344735755554937
MYO1G	0.000175223953654044	0.255370262486217	0.376	0.204	1	0.434560103307532
MT-ND6	0.00788167068707782	0.255246753394169	0.736	0.633	1	1.19422171422982
BIN1	0.000138406262401823	0.25482348169187	0.408	0.227	1	0.478339126872102
MMP23B	9.72804925882381e-07	0.253966450393957	0.16	0.042	0.0143984857079851	0.190794842396446
SAMD3	5.09487257467004e-09	0.250739406692922	0.472	0.228	7.55875295178047e-05	0.541922157795874
PIK3R1	0.00731664065465124	-0.250489595449032	0.144	0.236	1	0.140429632968544
HERPUD1	0.000193838995094192	-0.251874631667573	0.208	0.292	1	0.226329574587727
EIF4A2	0.0116306097846487	-0.254170179368238	0.488	0.558	1	0.61194894332058
MTDH	0.00226183695640209	-0.254189681750487	0.28	0.35	1	0.273220625262905
SNRPD1	0.00605099238707045	-0.254261336102033	0.144	0.27	1	0.148121949648773
ASS1	0.00400251692334065	-0.255226196043303	0.04	0.133	1	0.0435487196597496
TSTD1	0.00930949621635361	-0.255853633986489	0.16	0.264	1	0.159179568998673
LINC00152	0.0159018599903166	-0.258972985743524	0.248	0.323	1	0.2725142587158
SEPT6	0.00185651783815518	-0.259064093614541	0.168	0.306	1	0.176462205933576
TC2N	0.000116287942175288	-0.262158372158765	0.064	0.179	1	0.0608069718400387
TAT	0.0011652957104353	-0.264380015476532	0.048	0.134	1	0.0488413433983045
DAD1	0.00462542874462234	-0.266054686393172	0.232	0.342	1	0.238092994454404
CHCHD10	0.000167938533460004	-0.266978762227538	0.112	0.203	1	0.102191443631499
DDX18	0.00177660702148281	-0.267658456801097	0.208	0.292	1	0.204593428665928
IFITM1	0.0218406080478413	-0.26943460258088	0.472	0.535	1	0.644073466222214
HDAC1	8.75270852914769e-05	-0.269470763145839	0.088	0.197	1	0.0766101872787802
NCL	0.00019276910632839	-0.270044926177953	0.248	0.338	1	0.268227386957218
SRSF3	0.00320827865793752	-0.271810443615702	0.488	0.571	1	0.629647556706861
ITM2A	0.0109451636237444	-0.272440921853491	0.168	0.257	1	0.172458892935708
SET	0.0133626403868367	-0.272803253314322	0.4	0.457	1	0.47217288550606
CCNH	0.00160999422374417	-0.273301415704446	0.16	0.274	1	0.169342993537081
NUCB2	0.00154627713018815	-0.275126025249106	0.104	0.24	1	0.110038336833452
PPIB	0.00444050160201236	-0.275625896666532	0.368	0.449	1	0.417040844497159
EOMES	0.000773882048262429	-0.276822694886923	0.112	0.237	1	0.124882936604445
MT1M	0.0392585361601147	-0.280604115277953	0.096	0.179	1	0.117327160556284
TRA2B	0.000625007707760991	-0.28066189343363	0.352	0.471	1	0.426356512767286
C3	0.00876662232725751	-0.286314109857124	0.2	0.267	1	0.22105078320614
JUND	0.000487094262631298	-0.287414564642505	0.272	0.337	1	0.308347906487517
CYB5A	0.00037678086958458	-0.290236781298161	0.136	0.253	1	0.147845591103376
NCF1	1.10485614986163e-05	-0.291135783799111	0.024	0.151	0.16328669038805	0.0256837558754313
ITIH3	0.000964205122210136	-0.291146350776098	0.072	0.132	1	0.0691229916958027
DYNLL1	0.00825362318239366	-0.295623354121209	0.232	0.352	1	0.270930615308155
S100A6	7.81523279667688e-10	-0.297649162165688	0.752	0.615	1.16048391797855e-05	1.14651646887495
MZT2B	8.56390881205614e-07	-0.299080968198937	0.44	0.504	0.0126762978236055	0.538735772500882
CD44	0.0074558362812745	-0.30330806459495	0.288	0.389	1	0.35330341165176
PPP1R15A	0.00203084362738414	-0.304204630579246	0.36	0.412	1	0.436736906744608
GSTK1	6.57553103752033e-05	-0.310044403243103	0.288	0.389	0.970351115206875	0.302388193576772
PDCD4	0.000671037054507665	-0.310165638609517	0.272	0.381	1	0.286330401163725
TRAT1	5.91660213006404e-07	-0.310577574599403	0.008	0.158	0.00876071277398582	0.0079510876615844
EGR1	0.00119647512476304	-0.314645275507591	0.032	0.117	1	0.0358165840149711
STK17A	0.0013353769475259	-0.314938975325931	0.312	0.464	1	0.372997022540765
SIT1	2.34101968216753e-05	-0.317651765600674	0.024	0.157	0.345698376465679	0.0245445636336073
TSPYL2	0.0017639763979236	-0.318414454469085	0.096	0.192	1	0.111299315640101
PSMA7	5.30541863555046e-05	-0.322895525048057	0.448	0.528	0.783026736420893	0.521062436840669
SON	0.00106746354683676	-0.32409075309368	0.496	0.62	1	0.628428254163134
YME1L1	0.000121468760239107	-0.33353646860527	0.144	0.259	1	0.126853207619732
CALM2	0.00177154653362047	-0.334413932619505	0.448	0.556	1	0.592213988950135
S100A9	0.00636664360952498	-0.335368914191637	0.024	0.106	1	0.0253914454881939
TUBA4A	1.43258829562352e-05	-0.33618560990698	0.208	0.307	0.211650594795418	0.205402643340391
HMGB2	0.000150739381857006	-0.337536444986612	0.432	0.376	1	0.542088095834537
TXN	0.000422893732015289	-0.337791815231718	0.2	0.317	1	0.208680459639738
ADH1B	0.000103902298903465	-0.342464499420551	0.064	0.189	1	0.0768103163699517
STK17B	0.0032460631846132	-0.342688487418277	0.216	0.342	1	0.241500711257197
PPDPF	2.61002340913788e-05	-0.345008174500841	0.528	0.62	0.385396056593299	0.682977042399115
AGXT	1.97333651765343e-05	-0.345220963262274	0.056	0.168	0.291461803657411	0.0530355313721601
ITM2B	1.48737177414939e-05	-0.350129885845342	0.624	0.695	0.21972943219509	0.824639701434679
NNMT	1.14954306998701e-05	-0.360601325380402	0.12	0.232	0.169879474882681	0.129598007517992
JAML	4.71304546064985e-10	-0.362946907350391	0	0.175	7.00170033634141e-06	0
SOD1	8.75105354054566e-06	-0.367161879239633	0.36	0.466	0.129366824489887	0.414133103141752
MIF	1.76421912680873e-06	-0.372407040371909	0.376	0.488	0.026103386200262	0.421617606299585
CD160	3.55902913789982e-05	-0.373913327891331	0.224	0.325	0.525419471628151	0.251846898963668
GADD45B	0.000650329055392966	-0.375170819128056	0.2	0.296	1	0.218123757178967
KLRG1	0.00212449856831064	-0.380604053249766	0.16	0.297	1	0.196181760290859
EDF1	4.19561383424238e-05	-0.383306901559095	0.536	0.654	0.619272601934175	0.677854133007512
PLP2	4.49598481449633e-06	-0.38958768725268	0.048	0.202	0.0665001113912153	0.0510500580324993
SMDT1	1.51815873914311e-10	-0.396113209741745	0.208	0.365	2.25643933398841e-06	0.224644053552047
MT1F	1.22829093738217e-05	-0.401366882569511	0.144	0.26	0.181504551816963	0.139562207115288
PABPC1	1.24984865074249e-05	-0.404308601251977	0.76	0.82	0.184665138147204	1.24719103711904
HSPA1B	6.69719703306442e-06	-0.405431386910422	0.032	0.108	0.0990381497249566	0.0381490800035588
APOA2	0.000680609573649696	-0.414874031211313	0.448	0.564	1	0.60841209071942
FABP1	5.29372748994373e-07	-0.4164313395474	0.128	0.276	0.00783895166710867	0.138729291168469
CITED2	0.000612178651092691	-0.4221595497898	0.168	0.288	1	0.181262027936153
CKLF	4.85846405654436e-07	-0.427572684853246	0.184	0.417	0.00719489942133654	0.222942295898858
BTG2	3.37123518605972e-05	-0.428152106673902	0.272	0.367	0.497729162869857	0.321132684556657
CD27	5.9750577631486e-08	-0.43737521167145	0.04	0.2	0.000885503560498623	0.0312556194305216
TRGC2	0.000192657117196414	-0.438783675149009	0.176	0.27	1	0.198106497956825
S100A8	0.00894264933000976	-0.439249794970904	0.048	0.111	1	0.0491503933392344
CD8B	5.32174526668711e-06	-0.441754961386542	0.008	0.135	0.0787032907490357	0.00727337149927683
PEBP1	7.33981067813494e-10	-0.449198947542872	0.224	0.373	1.09003528380982e-05	0.224684809220112
CD8A	0.000147301853160291	-0.455523583830611	0.08	0.225	1	0.100143192833709
CXCR6	5.43210440055937e-10	-0.462297624133519	0.024	0.229	8.06884787659089e-06	0.0199114969928068
SRSF7	1.01778523113133e-06	-0.471598931784022	0.312	0.499	0.0150632214207437	0.37081668216933
MT1H	6.07471007310424e-07	-0.473509392637887	0.016	0.171	0.00899421573423813	0.0216929077359391
KLF6	0.000319765266351445	-0.477398629535439	0.584	0.673	1	0.970290730592917
AC090498.1	6.2508077389141e-07	-0.492422215152274	0.632	0.735	0.00925432085746232	0.870461294217563
APOC3	9.35780068343032e-06	-0.518309522536325	0.576	0.728	0.138317651901784	0.842860474991156
CD2	7.30792485658106e-06	-0.523039743701072	0.432	0.538	0.108054976929407	0.584249729963529
AC092580.4	2.72912603613392e-06	-0.529535529035495	0.192	0.34	0.0403746905785652	0.221085395740855
HSP90AB1	4.69850372298603e-07	-0.539439705889597	0.312	0.513	0.0069589538641146	0.377189317859975
HSPE1	1.31154754347409e-07	-0.544720063157325	0.232	0.42	0.00194305768565686	0.253681179831986
COTL1	6.26875228408583e-10	-0.576188498446456	0.064	0.302	9.31097776755268e-06	0.0692568248427598
APOC1	2.31595309180947e-07	-0.599359534859919	0.408	0.623	0.00343062131489737	0.564746778370631
SAA1	2.47066827278867e-08	-0.601187749618077	0.928	0.982	0.00036627657144092	2.44023387181161
DCXR	1.36012543574841e-09	-0.613482373893859	0.168	0.386	2.01924222191209e-05	0.179823901054225
SAT1	5.97581398806667e-08	-0.619862400738737	0.424	0.527	0.0008855558748916	0.529281790195576
HSP90AA1	3.83654456763243e-11	-0.658511808892913	0.568	0.724	5.70340715424237e-07	0.811753947047334
XCL1	2.0985653513498e-10	-0.66230663684399	0.088	0.241	3.11888782517607e-06	0.0717196330547477
CD3G	1.23546594450677e-11	-0.684287258936524	0.056	0.328	1.83738495267047e-07	0.0736923962819247
RGS1	3.5947656423065e-07	-0.685520176622035	0.224	0.324	0.00532456686938439	0.265162466885962
CD69	1.93946835933755e-07	-0.734581192476814	0.424	0.59	0.00287312842752264	0.598517099123516
DNAJB1	5.00876753032054e-10	-0.756805570912579	0.136	0.365	7.44052416629116e-06	0.159789187503416
NFKBIA	1.01235190043216e-07	-0.757444501354693	0.4	0.571	0.00150000181087033	0.557206735717716
CD3E	3.52396738254378e-13	-0.76884186131681	0.176	0.512	5.24436825870165e-09	0.252996865149028
TUBA1B	3.59076691700705e-11	-0.78593792699893	0.272	0.34	5.33839317551438e-07	0.297205970008185
TRBC2	2.85455270247515e-12	-0.817254928320538	0.352	0.566	4.24643260020203e-08	0.44048473518603
FOSB	3.00059911505539e-10	-0.829309721452877	0.224	0.457	4.45889028497231e-06	0.271989535585792
MT1E	3.91524733822446e-11	-0.861545340308112	0.064	0.298	5.82001516827066e-07	0.0612056168214567
FOS	7.37598886564914e-08	-0.890108708148348	0.656	0.745	0.00109297403011189	1.43017972080457
IL32	1.11326258306649e-12	-0.917640063179394	0.368	0.685	1.65653472360294e-08	0.74892088278029
HSPA1A	5.45700064385629e-08	-0.919393665323058	0.072	0.187	0.000808782065425941	0.0746803393162081
JUNB	4.93522072824453e-11	-1.04303083747741	0.704	0.784	7.33571209046268e-07	1.32485601507631
IL7R	9.38434465355381e-12	-1.06560316238404	0.096	0.268	1.39573358032306e-07	0.112122156241846
MT1X	1.85036297321673e-12	-1.07637155615486	0.296	0.507	2.75315506784917e-08	0.334494544525934
CCL3L3	3.58988761617748e-10	-1.17180876262606	0.064	0.253	5.33421400887812e-06	0.0747931081168137
LTB	2.48121696509398e-11	-1.19295508995339	0.088	0.302	3.68956962709475e-07	0.0980649053241491
TRAC	1.03121715338464e-23	-1.24827897833672	0.088	0.518	1.53661668025846e-19	0.112650571948746
CD3D	7.51550366102844e-24	-1.26924708815432	0.072	0.516	1.11996035556646e-19	0.122566653539518
MT1G	2.29726187187127e-21	-1.39916561395709	0.272	0.557	3.422690462901e-17	0.308532345481713
GZMK	4.49400227994835e-28	-1.40230365046208	0.048	0.493	6.699209198719e-24	0.0431567412587094
JUN	2.60992172946148e-18	-1.62828184477056	0.488	0.712	3.88721742385993e-14	0.799483990529547
HBA1	3.72451198268288e-05	-1.82988263884952	0.096	0.249	0.549812458883646	0.129828817610376
IGKC	3.99730629715364e-09	-2.26395872209816	0.304	0.483	5.93080335308685e-05	0.352684540656052
HBA2	1.15043138251615e-06	-2.30778561756956	0.16	0.264	0.0170252340298565	0.166754373340361
HBB	2.73643289238206e-21	-2.95866524885991	0.28	0.527	4.0767377230708e-17	0.302193792748927

## Sheet: Cluster 8
List of genes that are differentially expressed. Showing all significant genes, ranked by the average difference in transcript expression compared to the global expression in all cells from clusters 2, 8, 9 and 18.
Genes	P value (cut-off 0.05)	Average difference (log2 fold difference in CPM (counts per million))	pct.1 (percentage of cells in selected cluster expressing the gene)	pct.2 (percentage of cells in all the clusters expressing the gene)	Family-wise error rate (Fwer)	Mean (CPM average expression level for selected cluster)
STMN1	3.46624245799162e-154	2.67797894996475	0.99	0.115	5.1692073776029e-150	2.53783567936582
TUBA1B	2.0599357744975e-181	2.65426811702385	0.99	0.3	3.07239420766303e-177	2.99867868726857
HMGB2	9.68441798570205e-178	2.59922550127541	1	0.345	1.4443340983876e-173	3.11335285253824
TUBB	2.67563953648659e-210	2.49139906586117	1	0.301	3.9909839326234e-206	2.77316688751766
HIST1H4C	1.49764663924657e-143	2.40506589400306	0.865	0.388	2.23329066844449e-139	2.34506156856864
H2AFZ	4.20042236049889e-116	1.68080668253232	0.962	0.387	6.26282973950385e-112	2.18913506653551
HMGN2	1.22325308072602e-100	1.6713345175061	1	0.452	1.82313639151406e-96	2.42585146770644
KIAA0101	1.47761813825727e-111	1.45715804621078	0.904	0.028	2.20283312051394e-107	1.26976871834996
TYMS	2.04760418744265e-106	1.36644073432443	0.769	0.014	3.05215880180201e-102	1.08637438944488
VIM	1.08743607958645e-43	1.28570583114611	0.962	0.475	1.61277644963467e-39	2.21646318200961
UBE2C	5.00663147139093e-114	1.2580081135067	0.798	0.006	7.46438686069674e-110	0.984286583713419
CKS1B	1.28715641197706e-90	1.18101630577463	0.856	0.044	1.91812048512821e-86	1.01920894711101
BIRC5	2.11673554349469e-106	1.12927143607291	0.817	0.013	3.15499432757883e-102	0.974521110300054
TOP2A	1.23350190563222e-124	1.1237584323575	0.827	0.003	1.83927469148821e-120	0.907028441774583
HMGB1	7.46253067896726e-58	1.12171059186254	1	0.796	1.10960368665564e-53	2.73429368943075
H2AFV	5.24678251770856e-61	1.08929493958984	0.952	0.253	7.80721238635033e-57	1.41691973487034
DUT	6.02503002973334e-57	1.07273765204655	0.846	0.18	8.95741214520456e-53	1.07282726316706
PCNA	1.15973859244331e-51	1.05623548896386	0.635	0.063	1.72255973135605e-47	0.81751268166316
ANP32B	2.91853767555563e-53	1.02162728251405	0.962	0.321	4.33577957080544e-49	1.47850087993504
MKI67	1.01984705911591e-107	1.01105556662907	0.827	0.013	1.52028601102409e-103	0.875491558320584
LGALS1	1.33065301388067e-15	0.997933963934174	0.452	0.199	1.93969289833386e-11	0.692709601341842
GAPDH	5.06357931824461e-31	0.981317154294038	0.99	0.85	7.46472863095621e-27	3.05403648888661
CENPF	1.56732652579559e-77	0.912097165623048	0.635	0.01	2.33515979078285e-73	0.690955029316133
NUSAP1	9.7729686981912e-90	0.865768091462396	0.702	0.009	1.45627006571747e-85	0.702515179450702
PTTG1	1.22440644989974e-53	0.838082925768634	0.683	0.062	1.81910066261605e-49	0.738712285038575
ARL6IP1	2.54202292780174e-35	0.834122266349284	0.75	0.281	3.75710988729097e-31	0.993288032860207
COX8A	7.04463857049216e-30	0.826104765387657	0.942	0.517	1.0377457078192e-25	1.60185632601191
HMGN1	4.63922091309217e-34	0.818662010049439	0.962	0.476	6.8507375223632e-30	1.44033000916754
CALM3	7.98988771343033e-35	0.811534846776495	0.894	0.325	1.18026621302793e-30	1.25771531887513
CKS2	8.42724195944792e-59	0.806887281017573	0.74	0.069	1.25338369662869e-54	0.733136981564609
NUCKS1	1.5371538749869e-42	0.80604577907927	0.952	0.322	2.27806204273059e-38	1.23653606497788
SMC4	6.52683696426521e-65	0.799139423181829	0.779	0.07	9.71715487239805e-61	0.761896190423154
TUBB4B	3.06356811016764e-34	0.788372633400138	0.702	0.147	4.52458374190658e-30	0.846831553746042
SLC25A5	2.39500654302117e-32	0.773482417569545	0.952	0.435	3.53455065619064e-28	1.465667100325
FABP5	1.26660210260467e-21	0.76694957982935	0.394	0.072	1.85455879863375e-17	0.432201854299803
ASPM	2.88694108741404e-74	0.752219447871803	0.567	0.004	4.3006761379207e-70	0.530849656117575
H2AFX	4.2715537876371e-58	0.730882527776843	0.74	0.08	6.35222763759513e-54	0.696828247332141
ACTG1	1.47885079475303e-15	0.725765573761771	0.99	0.896	2.15542503335253e-11	3.00484771745802
TMPO	2.45944246602088e-67	0.701483295120061	0.76	0.06	3.66210983190508e-63	0.672199357560369
AURKB	1.19025584703038e-90	0.695046603048374	0.663	0.004	1.77383828882938e-86	0.561827130452567
HN1	2.84287160222339e-44	0.688572766081454	0.798	0.164	4.2174000218984e-40	0.813140014909389
RAN	3.66167741419937e-28	0.683508263065588	0.904	0.393	5.38889065047721e-24	1.26335052518515
CARHSP1	1.27388670438942e-37	0.682829528868634	0.846	0.227	1.88446060180327e-33	0.948667194259006
DEK	1.47716832905726e-29	0.666707576099951	0.875	0.311	2.17557351503553e-25	1.14658781632057
CALM2	9.13470157512984e-27	0.649638805282496	0.971	0.527	1.34243574348108e-22	1.51102484852967
TK1	5.5656711511754e-67	0.648925764288183	0.567	0.009	8.28672777698505e-63	0.509179360303832
TROAP	3.65117848324285e-58	0.6449731583948	0.5	0.008	5.43003264027877e-54	0.457653788320729
ZWINT	1.33805526174157e-80	0.622524499717057	0.606	0.005	1.99370233999494e-76	0.452897135708765
CENPA	4.97426016794694e-76	0.620452962640662	0.567	0.003	7.41065279820735e-72	0.454587162264356
HNRNPA1	2.24984512100366e-17	0.61205264127027	0.981	0.855	3.28432390764114e-13	2.62648395791253
PPIA	4.99557037026034e-18	0.589142325478808	0.971	0.74	7.29453185465415e-14	2.02296555104018
CDC20	1.60862122892286e-56	0.586067848707163	0.5	0.01	2.39137631891673e-52	0.427017084283391
CENPM	4.42290580207353e-72	0.584620627582823	0.663	0.022	6.58791819218852e-68	0.521407366929482
CDKN3	2.6876911969819e-63	0.583822951766536	0.529	0.008	4.00089711582726e-59	0.420445445410621
KPNA2	1.4485354160824e-40	0.583288959814604	0.538	0.044	2.14528095121804e-36	0.489991014653724
LSM5	1.41626087390771e-33	0.574098281081565	0.788	0.22	2.09110918032474e-29	0.792908578045363
PHF19	5.10468273808713e-57	0.570891634906431	0.635	0.038	7.58964229498794e-53	0.513814780769658
CDK1	1.27626864840319e-71	0.559196079792446	0.538	0.003	1.90087452493171e-67	0.422167466032179
CCNB1	8.76538545535002e-44	0.558074914047598	0.385	0.007	1.30008197073752e-39	0.362714935473867
RAD51AP1	3.9777688748309e-61	0.551597022394346	0.49	0.005	5.91931786263586e-57	0.34513763875525
MZT1	6.70621932620365e-38	0.55125096464552	0.529	0.085	9.92185149311829e-34	0.438031383113087
CFL1	1.41937124169244e-13	0.550840854071657	1	0.895	2.06617871653169e-09	2.55119105695312
CDT1	4.92739461544616e-71	0.547431114670812	0.577	0.008	7.33836880078397e-67	0.434577999074965
MXD3	5.95842657060173e-54	0.534475320146428	0.471	0.009	8.85362604125711e-50	0.358631240078817
CDKN2D	5.97959919735468e-39	0.528235199889556	0.635	0.107	8.8510027319244e-35	0.58055086790744
MAD2L1	3.78844935760089e-63	0.527194191115114	0.663	0.039	5.63910686878893e-59	0.495965077187686
ANP32E	3.76376574238172e-52	0.527164306023713	0.798	0.145	5.59107401030804e-48	0.715615706183887
H3F3A	1.74161929611889e-16	0.524993895093892	0.99	0.852	2.53997758145978e-12	2.45611499208488
RRM2	3.29504027466575e-64	0.523488554264069	0.51	0.005	4.9053264568949e-60	0.406085321117417
RPA3	2.65216452341904e-27	0.523458796664842	0.567	0.119	3.89947749878302e-23	0.521864546322868
UBB	2.38819446506084e-11	0.522885433732939	0.99	0.876	3.47147947441244e-07	2.42089342017445
GTSE1	1.39651484540419e-68	0.520610430463803	0.538	0.005	2.07955025629139e-64	0.401590188477601
NUCB2	9.71749115708858e-28	0.518529656257671	0.712	0.206	1.42963729903087e-23	0.706140603848459
CDKN2C	5.89525026347839e-55	0.511651561224242	0.654	0.059	8.76152094158158e-51	0.485149928963412
COTL1	2.13601981261747e-14	0.509338407742028	0.606	0.27	3.11068565311482e-10	0.759186555635594
TUBA1C	1.1279795726118e-44	0.497145868650527	0.567	0.057	1.67369608984138e-40	0.458623750095242
TPX2	1.75234896854599e-69	0.489053086637172	0.587	0.012	2.60959808395869e-65	0.412425893373215
RAD21	9.18710764549619e-38	0.486862042130187	0.75	0.179	1.35914070507471e-33	0.699768490028223
H2AFY	4.81996719463078e-44	0.483957084772537	0.817	0.186	7.14945733979584e-40	0.74194166237191
CENPN	1.50449704602332e-48	0.483932652707465	0.51	0.022	2.23357631452622e-44	0.346529103193703
PRC1	8.67653785906191e-63	0.481651768571721	0.519	0.008	1.29141589494278e-58	0.358731710373371
CDCA8	9.56527659822531e-55	0.479114007727958	0.452	0.005	1.42149575526226e-50	0.34619779191225
PLK1	1.98571513291446e-54	0.474121893256405	0.442	0.005	2.95077268751088e-50	0.337143985189669
LDHA	2.48609424456053e-23	0.473633009310108	0.808	0.329	3.64486277195019e-19	0.897848584146775
CDC25B	3.48841299828682e-47	0.470785458495835	0.606	0.065	5.17820025465696e-43	0.469268302677234
CCNA2	1.26306583968336e-61	0.467830141417193	0.481	0.004	1.87982088920074e-57	0.345265646072877
TMEM106C	1.64130046967529e-35	0.466699624365201	0.51	0.061	2.42617035427401e-31	0.425825042817633
UBALD2	7.1721864750658e-30	0.466560669317053	0.721	0.187	1.05646306777719e-25	0.682600345724879
ZDHHC12	9.7366802880564e-43	0.464228689605821	0.644	0.111	1.44307338549284e-38	0.478453624220159
TPI1	1.55196059393867e-16	0.457051946895945	0.846	0.463	2.26353452625955e-12	1.10114964653847
CDCA5	7.1448954142298e-61	0.455143184772236	0.471	0.003	1.06301753972911e-56	0.336420250276876
HMMR	2.67801463453181e-55	0.448576764675049	0.452	0.005	3.98060095276808e-51	0.33580665081252
SNRPD1	6.13723228235149e-33	0.446577456801483	0.769	0.235	9.05916857197903e-29	0.713846752685859
HMGA1	2.37227242271264e-31	0.440164332818504	0.577	0.103	3.49815291453205e-27	0.481603160899999
CCNB2	1.12262664966731e-48	0.437295048871211	0.433	0.008	1.66676378676105e-44	0.328730355275483
HNRNPA2B1	1.16200849863601e-13	0.436526744430598	0.942	0.621	1.6916519723143e-09	1.53350973552281
DTYMK	1.71438183265023e-61	0.429014910977106	0.615	0.042	2.55134304335007e-57	0.430526754931318
SPC24	4.53308710277444e-40	0.427319016839517	0.327	0.003	6.71259538178839e-36	0.219844966134323
RHEB	2.31839531458727e-39	0.424794925444327	0.721	0.17	3.43238426324646e-35	0.598138879365521
SUMO2	1.45272848123515e-16	0.424150547111708	0.971	0.616	2.11894976272959e-12	1.4800149444593
KIF20B	6.02518420742041e-58	0.421101318747244	0.567	0.03	8.95944891643415e-54	0.39190642284659
CLSPN	9.58703513672153e-51	0.421011299801042	0.394	0.002	1.42367471780315e-46	0.295613544371071
DLGAP5	6.31789164870297e-51	0.420585719194834	0.423	0.005	9.38333267665365e-47	0.295062038260201
HNRNPA3	1.61741920440715e-18	0.418100727337809	0.846	0.407	2.36240248995709e-14	1.01939464128049
PLP2	5.74748927702699e-20	0.417257877981606	0.548	0.173	8.40225457408575e-16	0.525098945556151
CBX5	6.48154509473033e-42	0.412764546134024	0.587	0.075	9.60240905784298e-38	0.430629091973838
MCM7	2.62881813791769e-32	0.409050411837404	0.442	0.047	3.87934692612513e-28	0.34857474730691
IDH2	3.07753153667939e-23	0.408431435849305	0.712	0.238	4.51043022015731e-19	0.725780587402934
CBX3	9.03114449510796e-25	0.405952707968903	0.808	0.31	1.32541076610204e-20	0.869165762016353
MYOM2	4.24672922253791e-06	0.404343518052768	0.192	0.049	0.0615945606436898	0.280972005361685
CDCA3	6.13065329874417e-60	0.402059382399947	0.442	0.002	9.1205729125417e-56	0.286578087764238
KIFC1	8.82121729240424e-51	0.396661511573857	0.404	0.003	1.31003898009495e-46	0.297862205980388
MZT2B	2.32876121417219e-21	0.392460448262719	0.933	0.476	3.40884066530525e-17	1.22517882182447
BLOC1S1	1.76168809468574e-28	0.390897286780016	0.798	0.279	2.59302870656794e-24	0.779647479462539
YEATS4	6.8890040453944e-54	0.390717618682373	0.577	0.043	1.0235682210647e-49	0.383404758315221
ASF1B	4.32668257308452e-59	0.390039463115439	0.481	0.009	6.43594032746322e-55	0.319761267118162
SMC2	2.40035908499154e-59	0.388790984895174	0.548	0.026	3.57077417483341e-55	0.363575312470277
HIST2H2AC	6.19633421802127e-35	0.385382932712994	0.413	0.033	9.15632307397004e-31	0.313617066449568
FAM64A	2.47097564604464e-47	0.385221603067931	0.356	0.001	3.66816334655327e-43	0.257790939991554
USP1	4.09648275603998e-42	0.383136185464068	0.615	0.094	6.06975849962443e-38	0.433530433502597
SLC25A3	8.18621933806968e-21	0.382903565006677	0.904	0.45	1.19780761354636e-16	1.14883949409626
UBE2S	2.14044572382438e-38	0.382120481587212	0.587	0.104	3.16721753754294e-34	0.479018342953002
RACGAP1	2.47472879140212e-72	0.381569758400341	0.529	0.006	3.6863560076726e-68	0.326460414499391
YBX1	1.04602166927625e-09	0.381077134425528	0.942	0.691	1.51966028112453e-05	1.62315265859283
CENPW	5.67339797966403e-61	0.380120659652045	0.5	0.006	8.44144885394211e-57	0.309158678342667
SKA2	4.7982278228345e-44	0.379081492991942	0.625	0.092	7.11769115239269e-40	0.449747735452993
DCTN3	1.74771683936336e-31	0.377442728326031	0.74	0.235	2.57753279469308e-27	0.66669690810472
NAP1L1	9.37481603192782e-19	0.372989560750018	0.913	0.484	1.36956687410434e-14	1.20625823650176
KIF22	2.73420812022894e-43	0.369980265906557	0.519	0.06	4.05319011742738e-39	0.36214144572328
RP11-620J15.3	7.36947304514991e-35	0.369341055082705	0.51	0.068	1.0888396424209e-30	0.363194618693793
ARPC2	9.29637743682515e-08	0.369154628170817	0.933	0.724	0.00134946214872954	1.62250889061723
DDX39A	9.47210958633897e-41	0.368964706141059	0.644	0.125	1.40300887192853e-36	0.476887492405418
TPM4	1.4452924192279e-27	0.367000198851908	0.615	0.157	2.12530250247463e-23	0.510389867324686
EZH2	2.89289345191935e-45	0.366110108291588	0.481	0.027	4.29305388264831e-41	0.314478773297322
DBF4	1.69730807638939e-43	0.36551929716169	0.5	0.05	2.51659868486255e-39	0.279993009514894
SGOL2	3.07549068977906e-49	0.363315385662895	0.442	0.01	4.56648857618395e-45	0.282659583158595
ITGB3BP	4.3695168233731e-32	0.360831551616327	0.462	0.068	6.44634816952233e-28	0.340831788769128
CENPU	1.03920048514022e-51	0.360477989939611	0.413	0.004	1.54362840062729e-47	0.258281992977746
C21orf58	7.65083386747493e-29	0.358728975863486	0.308	0.012	1.12650877864701e-24	0.227656539980905
SAC3D1	2.61216311045618e-42	0.357706107183945	0.413	0.016	3.87070329707397e-38	0.275067196082602
HMGB3	2.44747443321465e-42	0.357428655795057	0.413	0.015	3.62691236258078e-38	0.289703426970439
RPL39L	2.64844437125502e-44	0.356836402294605	0.462	0.027	3.92923206919395e-40	0.309802910812983
SNRPF	2.3243230946122e-21	0.356101036167069	0.769	0.335	3.40257657820281e-17	0.793041397035031
SNHG25	9.03781808380968e-16	0.352439872868526	0.356	0.174	1.31753312025777e-11	0.293395624680824
KIF2C	1.67850557558359e-43	0.3480724272094	0.327	0.001	2.48888806747534e-39	0.20633457377256
SUMO3	3.4382469885401e-32	0.347953518498562	0.654	0.172	5.07313343159092e-28	0.522520772972872
NUDT1	1.38939266775384e-39	0.346880565766248	0.529	0.069	2.05713478387633e-35	0.361358219439319
RANBP1	1.79953228825903e-20	0.346582473929516	0.615	0.212	2.63217587803648e-16	0.568419473804112
HINT2	2.6013501366345e-36	0.346358079506461	0.663	0.165	3.84713671706876e-32	0.508427985678859
CCNG1	6.66989328981497e-26	0.345602067365971	0.567	0.144	9.79407130676431e-22	0.467773121992691
KIF11	6.25615589151249e-59	0.343842385376698	0.462	0.004	9.30540627303567e-55	0.286416983777509
IMPDH2	1.02744888531023e-30	0.343639665002299	0.49	0.088	1.51435691205875e-26	0.349479375235827
ATAD2	3.56543349736165e-34	0.341066358444523	0.404	0.03	5.26543218890369e-30	0.298206602551548
PTMS	6.02460197929701e-19	0.34063044946334	0.356	0.104	8.8031484121488e-15	0.29179002318175
RRM1	3.37796390453479e-33	0.339111881559686	0.404	0.029	4.98655031587426e-29	0.278984142456292
MZT2A	8.73511520854568e-28	0.338171534348068	0.798	0.318	1.28519750063333e-23	0.772714718631232
CCDC34	3.32380312495808e-55	0.33643153902384	0.471	0.013	4.94016858462519e-51	0.288595912854418
LSM4	7.54490547664683e-35	0.335240291643068	0.702	0.184	1.11460888606504e-30	0.577294736402661
YWHAH	2.97170667483174e-36	0.332486850439784	0.673	0.168	4.39455983074117e-32	0.548575849706914
FANCI	4.52166132692558e-39	0.331204288740802	0.375	0.011	6.69386742838064e-35	0.234348622799687
SIVA1	4.37901070638395e-32	0.327554582938159	0.663	0.178	6.4599165940576e-28	0.545826536395947
SMS	1.19053023179979e-43	0.326213494609072	0.644	0.116	1.76555633375908e-39	0.462527509045798
SRSF2	2.39336148444374e-28	0.325576798779838	0.875	0.385	3.52254943280429e-24	0.901603405805056
UBE2T	6.7330385014576e-45	0.323202982795853	0.385	0.007	9.99115583231294e-41	0.259506992425621
ARHGDIB	4.72094188141283e-06	0.320284512692953	0.962	0.814	0.0684630991642488	1.95371267652815
SNRNP25	2.58229067208205e-43	0.319841968397555	0.462	0.033	3.82824592136164e-39	0.301652237086642
NUF2	6.35507545419775e-37	0.317944499534813	0.337	0.007	9.39979210430389e-33	0.221026519218875
MAZ	1.85392971788648e-38	0.31785368440509	0.596	0.118	2.7436305895002e-34	0.410556976469453
MRPL51	8.36292265113585e-35	0.315401079396671	0.75	0.23	1.23528730479928e-30	0.631556032570351
COX5A	5.2667183666268e-21	0.314385153014108	0.721	0.32	7.70731565772165e-17	0.701926633865602
RNASEH2C	2.64124718908987e-40	0.313499079958927	0.663	0.148	3.91142296232318e-36	0.492338781247153
C12orf75	2.82588335285247e-29	0.311791035230541	0.74	0.253	4.16139582541055e-25	0.702177619013086
LRRFIP1	1.34858470661378e-26	0.311050892876553	0.808	0.324	1.98107093401564e-22	0.812924358612166
GSTP1	3.16312857456481e-07	0.310553734415228	0.75	0.521	0.004590015874551	1.16559904507477
TACC3	1.88203750299833e-26	0.309751703722661	0.385	0.045	2.76433668440395e-22	0.284764957888959
NRM	4.97252369259183e-34	0.306215300384647	0.365	0.018	7.3424284844811e-30	0.245176369436983
UHRF1	1.51035039698486e-46	0.305162300655659	0.365	0.002	2.24166205920493e-42	0.227110160926713
DNMT1	1.38422463428918e-32	0.304984802820233	0.558	0.116	2.04297713774741e-28	0.422195747530767
ARHGAP11B	2.03474145739494e-43	0.303337386479111	0.413	0.018	3.01670768473373e-39	0.265417511773934
SPC25	5.7467132680483e-43	0.303194561022965	0.327	0.001	8.51777840590119e-39	0.212832180113008
NASP	5.50919264431841e-28	0.302887822027575	0.548	0.132	8.10622605685011e-24	0.433806761008616
HDGF	3.69467448493492e-36	0.302697821571173	0.5	0.068	5.46331516087327e-32	0.346569992790626
LMNB1	1.34669184409073e-55	0.299864006408259	0.529	0.037	2.00185742624088e-51	0.310816443808835
ENO1	3.65826709167602e-15	0.299354882917931	0.76	0.425	5.32936349915362e-11	0.874224411600705
PKM	9.73726480264931e-23	0.299050548044073	0.635	0.243	1.4268014115322e-18	0.590638614820419
TPRKB	9.98388920823346e-35	0.298550265017299	0.538	0.092	1.47462043605608e-30	0.383016768622135
TRDC	4.2490628131777e-06	0.297718575347663	0.481	0.242	0.0616241579795161	0.674279460736335
CD59	6.69685618300469e-32	0.296097015473163	0.49	0.086	9.87786286993192e-28	0.345810994809174
HJURP	1.04471030970816e-46	0.294498629095124	0.356	0.002	1.55066351269982e-42	0.227347053429435
NAA38	2.31433635739097e-37	0.293896806434058	0.76	0.249	3.42336633985272e-33	0.615488161353901
SRSF3	4.63209835637883e-13	0.293198889218515	0.885	0.549	6.74016631836684e-09	1.14990095002185
TIMM10	4.68625430009667e-27	0.293041754676291	0.481	0.11	6.88879382114211e-23	0.354255596401182
PSIP1	2.22720161237553e-31	0.2913405129882	0.596	0.161	3.28445421777019e-27	0.454835159094471
DNAJC9	1.10348309159237e-38	0.285645092197994	0.462	0.051	1.63315497555671e-34	0.294047346589129
RBMX	7.27544544246563e-17	0.283191630886113	0.827	0.424	1.06177850787343e-12	0.930066472863633
LDHB	2.37195101589894e-21	0.281415856980047	0.865	0.427	3.47182470197128e-17	1.03168369374431
UPF3A	5.6570380153662e-26	0.280157572474545	0.423	0.15	8.3079260293668e-22	0.273531711889014
C19orf48	4.48414182168234e-32	0.280123011975306	0.404	0.038	6.61455760116361e-28	0.255769559058769
NONO	7.77378503632589e-37	0.279979626156292	0.74	0.208	1.1497428068726e-32	0.596085598392195
NDC80	4.37580002386155e-50	0.279284038437661	0.423	0.013	6.49762545543201e-46	0.244947624980985
SRP9	5.45376276727831e-30	0.278987956850976	0.817	0.332	8.03611943758459e-26	0.755863180367685
ARHGAP11A	2.04047887302039e-38	0.277546774113928	0.375	0.012	3.01950063629557e-34	0.224154832080948
ATPIF1	3.35427123609212e-12	0.277132888017135	0.779	0.46	4.87878751289598e-08	0.900673128001457
CENPE	6.49809703374108e-36	0.276755727386194	0.327	0.008	9.60678665468281e-32	0.215327704105784
S100A10	4.21035731899692e-12	0.275400207652356	0.817	0.525	6.12312264901723e-08	1.03331821330195
HP1BP3	6.81738056441718e-35	0.275099066725455	0.702	0.22	1.00733615219828e-30	0.574545855391472
NEK2	1.94843414781966e-41	0.274780610327338	0.327	0.002	2.88641034658004e-37	0.197407219108187
CSNK2B	1.01069323143808e-27	0.270103184561305	0.692	0.239	1.48672974344541e-23	0.573053086245997
FAM111A	2.15299893792679e-38	0.269556050710355	0.519	0.072	3.18557722855647e-34	0.361618342920268
RPS27L	2.23283399308676e-21	0.268557106889375	0.808	0.375	3.26886896587901e-17	0.854514516590478
SAE1	1.40342017924783e-44	0.268076272713913	0.548	0.074	2.08225451995e-40	0.336855802987239
SNRPB	8.47632351470526e-26	0.264310473842117	0.808	0.368	1.24449381842903e-21	0.766876427482605
SMC1A	5.59500134438812e-35	0.261450841966534	0.462	0.069	8.26829298673677e-31	0.293355811621333
SGOL1	1.98261758881684e-45	0.261215093179872	0.385	0.005	2.94240276356307e-41	0.20727740959499
HIST1H1D	2.57589245516851e-15	0.260809546989905	0.308	0.056	3.75384807491706e-11	0.253048429770101
CEP55	3.18421686646393e-43	0.260141802140411	0.337	0.002	4.71996466115949e-39	0.204302367170437
SPDL1	1.29367698391785e-26	0.25946487801327	0.269	0.011	1.90054085707372e-22	0.163065566890666
MCM3	4.38788563528306e-23	0.258654262823866	0.365	0.061	6.43000760994379e-19	0.266903466524811
BANF1	5.74929570445511e-42	0.257603010788133	0.769	0.227	8.51815651572069e-38	0.602424788064862
HNRNPR	3.58005664228438e-41	0.257521820538426	0.673	0.204	5.30313790421586e-37	0.47211313452505
GGH	1.67403371643016e-35	0.25727868246849	0.375	0.025	2.47438923625541e-31	0.222128414368981
TXNDC17	2.10516140288948e-24	0.257267628601783	0.481	0.132	3.08869281031944e-20	0.361818714908764
HELLS	1.22366172494232e-27	0.256811610222498	0.327	0.021	1.79976166504517e-23	0.216892647293711
PRR11	1.24645799192365e-43	0.256401251317933	0.365	0.007	1.84837255622359e-39	0.208774550931264
DHFR	5.49743451700231e-36	0.256182970253218	0.394	0.029	8.12795693338792e-32	0.244686855716724
CENPK	1.08371699953137e-40	0.254799804829429	0.385	0.018	1.6050932480059e-36	0.224131373640036
PRDX2	6.33197362660323e-17	0.25312527394585	0.452	0.198	9.24214870539007e-13	0.364780959328931
POP4	3.67095992278541e-16	0.252035225004077	0.365	0.105	5.35299375940569e-12	0.278461324559036
KMT2E	1.38193041986867e-32	-0.251849105590064	0.567	0.353	2.03972929972615e-28	0.353228544812106
RHOH	5.38517496490933e-16	-0.252012260037498	0.288	0.228	7.85158509883781e-12	0.153431505068417
OTUD6B-AS1	4.14047096923691e-17	-0.252161846224733	0.25	0.185	6.04384547379512e-13	0.122144347416479
MT2A	6.33082785012225e-08	-0.252396991952276	0.952	0.777	0.00091917289555925	1.59540166402173
ARGLU1	1.28144930465072e-27	-0.252893392878271	0.5	0.313	1.88462749234981e-23	0.31331989016244
HSP90AA1	9.1404834541613e-08	-0.252960879369202	0.856	0.707	0.0013269239830406	1.22659443112798
APMAP	1.01372456888382e-28	-0.253043298075515	0.577	0.358	1.49240531031076e-24	0.38941827185604
EVL	2.9712352265331e-23	-0.253474288637656	0.808	0.572	4.35493947152957e-19	0.766261090638792
KLRF1	1.66286473089909e-08	-0.256386815607575	0.577	0.458	0.000241497844868475	0.767698375708617
PABPC1	4.12390142930406e-09	-0.257075168136718	0.942	0.809	5.98955443592122e-05	1.53671824263806
CTD-3252C9.4	3.39133147175487e-09	-0.258073430223146	0.25	0.193	4.92590896272394e-05	0.181308153676508
TXK	1.02256711101789e-21	-0.25902426600434	0.462	0.29	1.4974472773746e-17	0.314352984098895
ISG20	3.22828781410001e-23	-0.260520469621179	0.702	0.503	4.73105579156357e-19	0.618637634956397
SQSTM1	8.16933886809664e-27	-0.260931614318858	0.423	0.266	1.20064773344416e-22	0.245327054162736
TMED10	6.64908395899799e-30	-0.261202237287429	0.375	0.257	9.79543048839584e-26	0.202400900067026
GUK1	1.05514577463944e-27	-0.262314732133763	0.817	0.535	1.55201391991715e-23	0.733951083060927
RSRP1	9.10670922059775e-17	-0.262500039486966	0.442	0.329	1.32885100946962e-12	0.31546439643025
RPL23	1.31804359364808e-07	-0.262903997167044	1	0.92	0.00191314027618019	2.1623578085941
FAM49B	4.00915411068025e-28	-0.26309645947488	0.692	0.46	5.89987118927706e-24	0.523529349463123
GABPB1-AS1	2.88711427621595e-15	-0.263362422125887	0.298	0.223	4.20623678901901e-11	0.179083386793459
NDUFA3	2.51499432315251e-33	-0.2637957959283	0.615	0.365	3.71288611927005e-29	0.405479805655083
SRGN	3.04897310953806e-05	-0.263929364712919	0.923	0.866	0.442101100883018	1.72357486246524
STOM	9.88207615493954e-17	-0.264192986688683	0.298	0.239	1.44189373176723e-12	0.17769093023822
MBP	2.0789538034424e-20	-0.265029723385532	0.337	0.245	3.04026204215416e-16	0.183607406484633
IKZF3	3.06703363342627e-16	-0.266211637293636	0.404	0.321	4.47265514762553e-12	0.280487305432326
AKAP13	1.66910342704541e-23	-0.266713615849756	0.538	0.367	2.4479070861048e-19	0.362262386002643
SLC2A3	9.21981083142059e-12	-0.266809778010473	0.269	0.212	1.34056049488855e-07	0.169013123995073
HP	1.55316368611588e-09	-0.272573785043379	0.923	0.862	2.25612557045193e-05	1.4985621152413
CARD16	3.79680233919222e-31	-0.273816183586459	0.49	0.281	5.59838504913892e-27	0.280487114293074
CXCR6	1.27852566407001e-14	-0.273889623805176	0.269	0.214	1.86230048228438e-10	0.157767266532802
CMPK1	1.36155925153437e-35	-0.278722142050449	0.471	0.27	2.01279304154326e-31	0.255076110855664
MT-ND6	1.09704493298959e-24	-0.279548090551631	0.904	0.625	1.60991343916222e-20	0.945163729480221
AAK1	1.75853821720761e-29	-0.279693953577537	0.683	0.451	2.58979923248165e-25	0.512480503714263
ASS1	3.15423889107064e-07	-0.280377451419809	0.077	0.13	0.00457743147872171	0.0407516831609272
TGFB1	3.83307967272599e-36	-0.280384317590721	0.481	0.273	5.66759160409265e-32	0.256588035355328
ELF1	9.97332260102193e-27	-0.284941986940066	0.481	0.308	1.46557975622017e-22	0.286899388828534
TOMM7	2.84084850052499e-12	-0.285035580711883	0.952	0.805	4.13229822886365e-08	1.42889608308966
AZGP1	3.75395889820133e-16	-0.285251658557761	0.25	0.191	5.47364746946735e-12	0.134859434480522
RPL22	3.62318646240524e-06	-0.287917760582787	0.99	0.925	0.0525579428236504	2.08769448700614
PDCD4	6.15015306870504e-30	-0.290511655706091	0.558	0.364	9.06102051612314e-26	0.376970890685745
RBP4	3.6166542568486e-13	-0.291299955087436	0.365	0.299	5.26331693999177e-09	0.255285338941521
CRP	7.20459543623757e-20	-0.292445277775454	0.288	0.223	1.05316776086921e-15	0.161963844501871
CNOT6L	1.40036359335764e-26	-0.292717746231091	0.327	0.227	2.05699408228304e-22	0.166271485095075
IL16	1.84902536709015e-20	-0.293110763989239	0.375	0.278	2.70438450190606e-16	0.209216182614741
LBH	3.77476851780864e-22	-0.293365889382906	0.452	0.316	5.52890344803431e-18	0.284781777563814
ITGB2	6.41877668261052e-17	-0.293717814908164	0.731	0.575	9.36820456827005e-13	0.725665002611695
CD160	1.79008982625668e-12	-0.293962325012243	0.413	0.314	2.60404367025559e-08	0.33458641349356
ILF3-AS1	2.8467245220776e-15	-0.294002238179971	0.394	0.28	4.14767762866706e-11	0.279930038678039
FCRL6	0.000184574801321893	-0.294455613885679	0.067	0.141	1	0.0501163476661984
LITAF	2.44131119530376e-27	-0.294655166479048	0.587	0.371	3.58970398157465e-23	0.404288914941297
MAT1A	1.677688974432e-07	-0.295719405342801	0.144	0.194	0.00243499777749061	0.0974451897830929
PRPF38B	3.34100454456058e-32	-0.297336264775535	0.615	0.384	4.92998630595359e-28	0.404015333057359
PTPRC	4.25653178829302e-22	-0.298116994771675	0.846	0.634	6.23411645713396e-18	0.843288247462496
RARRES3	6.07110315096293e-19	-0.299133561561299	0.74	0.566	8.87048881387194e-15	0.720642305877491
ATM	2.15423778178568e-23	-0.299618971685734	0.452	0.319	3.15875885943234e-19	0.27972940708002
LAPTM5	2.37194728235497e-14	-0.299728427074913	0.683	0.546	3.45379243783706e-10	0.679865130217695
ATP5I	1.00288012020019e-26	-0.300178565224387	0.846	0.591	1.47363204862216e-22	0.781001930002244
FKBP11	2.57852236051902e-26	-0.30030871692579	0.548	0.373	3.78707579089429e-22	0.369228879702312
EEF2	3.31423221521633e-13	-0.301548339002473	0.942	0.782	4.82353356602584e-09	1.49270282780712
HSPA5	1.27857666167161e-22	-0.302599310627529	0.327	0.245	1.87324266701507e-18	0.173182838242073
PMAIP1	2.6205382558228e-15	-0.302861691281442	0.288	0.183	3.81864834638499e-11	0.1811869049246
HPD	1.93807579355332e-10	-0.303782384494899	0.067	0.127	2.81641174319169e-06	0.0257818968464063
TTR	1.99598174797764e-15	-0.304246947499279	0.385	0.317	2.90894379950261e-11	0.260782864933962
TYROBP	7.26249387146531e-05	-0.304540128020613	0.615	0.519	1	1.11169123297766
CD44	2.11459909559652e-20	-0.305828411201119	0.558	0.374	3.09196679758123e-16	0.435096979047284
IRF1	9.44595758314556e-22	-0.307970587937277	0.587	0.412	1.38336048805167e-17	0.445878287483749
PNISR	6.18424275389398e-40	-0.309466313773978	0.731	0.451	9.15700824569082e-36	0.502109095933804
POLR2J3	1.27168457701463e-22	-0.309626217012097	0.49	0.344	1.86327224224183e-18	0.344404724041048
MYO1F	2.10755630246897e-20	-0.310084867395917	0.606	0.444	3.08187958110038e-16	0.47103310203658
SERP1	7.49940836298418e-35	-0.31147268384868	0.769	0.474	1.10796259154728e-30	0.59711377307896
CFLAR	1.47377138795724e-21	-0.31214883343567	0.529	0.391	2.15774868910819e-17	0.377151952562681
CTSW	2.14203356987236e-10	-0.312279858543429	0.606	0.522	3.11258898038153e-06	0.635573781781562
CLK1	1.96329985767346e-23	-0.316964272206467	0.394	0.284	2.87898291129236e-19	0.222007182398749
SEC61G	5.51716819344326e-27	-0.317572883571965	0.692	0.48	8.10968552754225e-23	0.545597367922145
MYLIP	5.57903815981024e-21	-0.318397060010923	0.337	0.248	8.16380653925033e-17	0.193957596406275
TCF25	3.59022140510214e-25	-0.318555425022428	0.481	0.333	5.27008600054942e-21	0.295372945283104
IDS	1.82500829624351e-14	-0.319362496005026	0.356	0.297	2.65794208264904e-10	0.228340386036686
SEC61B	3.90824580655125e-25	-0.32141291488971	0.673	0.478	5.73613237027528e-21	0.519476049472706
APOA1	1.09491822124e-16	-0.321604034597559	0.817	0.641	1.59748568478916e-12	0.868478351657148
CHST12	3.34056716310085e-27	-0.321705764906036	0.529	0.366	4.91130184319087e-23	0.343504460476648
DCXR	1.13354992652898e-28	-0.321762425041782	0.606	0.36	1.66869884684331e-24	0.452057302013844
NACA	1.86309830642512e-08	-0.322224372171016	0.981	0.897	0.000270559136059056	1.83093921185019
ANKRD12	2.04942246527447e-18	-0.322482103880806	0.385	0.307	2.99297656828684e-14	0.244908112888187
RPL24	1.15261472215976e-05	-0.322735579439142	0.99	0.939	0.167140660860386	2.20184578910185
CD164	1.31279679469874e-28	-0.322914701158984	0.519	0.362	1.93243688179655e-24	0.34150614519209
KLRG1	2.18641266794174e-10	-0.323813774680348	0.346	0.286	3.17685760651935e-06	0.285849570975604
TNRC6B	4.06280749919598e-31	-0.324576616350141	0.519	0.338	5.99020337681455e-27	0.319621060554674
DNAJA1	6.01012546342339e-26	-0.325558677486001	0.462	0.301	8.82586924303725e-22	0.272232675954563
CYTIP	1.04794168220914e-20	-0.327208061265145	0.452	0.351	1.53303388690375e-16	0.290720855074396
PYHIN1	1.10649299232466e-21	-0.32754673394095	0.462	0.341	1.620237688661e-17	0.284071973776972
LCK	8.50025841238917e-19	-0.32802214375776	0.577	0.45	1.24188775405006e-14	0.478793082213829
PARP8	3.10523400609365e-22	-0.328029173531935	0.394	0.302	4.54885729552658e-18	0.223779092160596
CUTA	1.19644642248796e-29	-0.328330093117964	0.625	0.437	1.76224593568251e-25	0.438380694052758
CCDC85B	7.57161817076727e-31	-0.329508819614211	0.596	0.404	1.1161322345528e-26	0.406926738033998
RNF213	3.67923236016181e-25	-0.33105691224492	0.529	0.391	5.4003772582455e-21	0.339622846789553
CEBPD	9.09249811194663e-14	-0.332485798601469	0.471	0.336	1.32377680011831e-09	0.382568517641577
CD52	0.000177771670889809	-0.333720601060349	0.538	0.466	1	0.870974896646122
TRAF3IP3	4.21178140593854e-20	-0.336294558392996	0.519	0.423	6.15762441548214e-16	0.362212835356801
RPL17	2.9399856744462e-23	-0.341799587806942	0.894	0.724	4.30943100160324e-19	0.968863877979537
ATP6V1G1	8.10329647592254e-39	-0.342259615429893	0.683	0.438	1.19936891140129e-34	0.451955696851737
FYN	4.51193747269919e-28	-0.346849933927348	0.683	0.485	6.63931599107685e-24	0.533898623038255
PIP4K2A	3.67024809021023e-35	-0.347289072193471	0.721	0.473	5.4242596525217e-31	0.539519893651243
TBC1D10C	1.73884491403246e-33	-0.347788222318707	0.577	0.386	2.56723063107753e-29	0.357564781074147
CCNL1	5.68479493401294e-30	-0.34947141022937	0.567	0.388	8.37597685577467e-26	0.368832944486769
KLF6	3.9389940030999e-13	-0.350831972576044	0.827	0.659	5.73202407331098e-09	1.10546155323769
RPL36A	3.61307623610424e-10	-0.351968532697215	1	0.921	5.24943846343586e-06	2.26565952293615
ZFP36L1	1.57754284377876e-20	-0.352184740928809	0.49	0.354	2.30762967187956e-16	0.34499785635956
MATK	2.18318601600837e-23	-0.35333127261808	0.529	0.384	3.20098733667147e-19	0.36695499966037
JAK1	1.09223047121585e-25	-0.357798218483645	0.558	0.414	1.60350355479199e-21	0.372760445501059
MAPK1	7.406903621845e-26	-0.357955560519673	0.519	0.365	1.0875556587955e-21	0.35614207821166
PEBP1	9.09592744917351e-24	-0.359158442160296	0.49	0.357	1.33419063824477e-19	0.324489339879976
MT1M	3.08009385967579e-06	-0.361120063589701	0.125	0.176	0.0446829216223166	0.0841420605829117
SAT1	1.34604242876853e-11	-0.361429061838188	0.692	0.511	1.95674187870081e-07	0.727661361774411
TERF2IP	3.9465465084647e-18	-0.36156685269897	0.423	0.366	5.763141866311e-14	0.274679394019171
RBM39	2.99168319672328e-29	-0.362624773719658	0.798	0.56	4.40525350717502e-25	0.687033353827526
VAMP2	3.39021350607969e-22	-0.363583623779637	0.596	0.467	4.96598474370552e-18	0.44564522533974
BTG2	3.67613009097897e-11	-0.365840081776147	0.433	0.357	5.34325508723793e-07	0.358322412900997
CH17-189H20.1	1.73739282103528e-24	-0.37068350086383	0.413	0.324	2.54927648630507e-20	0.237899609401712
CD3E	9.66718571069062e-11	-0.370844485519142	0.577	0.486	1.40502877119177e-06	0.638552592527215
COMMD6	2.63945740954557e-21	-0.371647432340747	0.875	0.709	3.86284591886994e-17	0.922769526510923
PPP2R5C	1.23604075338934e-19	-0.376539592681257	0.731	0.534	1.80659716515385e-15	0.700451318267949
OST4	1.38597908596646e-15	-0.379962335774482	0.865	0.741	2.02020311570472e-11	1.05361014823851
STK17B	1.41515132760675e-17	-0.380344374862808	0.413	0.33	2.06597942317309e-13	0.256483549260297
FCER1G	6.41880639654141e-12	-0.384737492770127	0.538	0.417	9.33358638121086e-08	0.744932735106408
ALOX5AP	4.26068044556243e-19	-0.386246303173698	0.663	0.535	6.22613233510038e-15	0.623060206990912
NBEAL1	1.25364986348806e-26	-0.389974644062184	0.721	0.521	1.84186237943666e-22	0.607620911904802
SEC62	6.40804320510153e-18	-0.391920172526816	0.442	0.386	9.35638388376875e-14	0.298045154977693
PCSK7	2.68847125030157e-23	-0.394018642756949	0.51	0.394	3.94103000581707e-19	0.351439455163886
TLE4	2.37489703149509e-24	-0.394833020707081	0.365	0.284	3.4839739452033e-20	0.201901041142524
CD48	1.85555027701579e-18	-0.395807235638799	0.75	0.582	2.71003117958156e-14	0.722194117009828
CD37	6.44706392501009e-16	-0.395867796322855	0.606	0.542	9.39917449627222e-12	0.523068179080201
DDX24	3.62033227195418e-30	-0.398284260594275	0.442	0.33	5.33564570240608e-26	0.251243123619176
ARL6IP5	1.79165888824455e-22	-0.398511995396608	0.529	0.435	2.62478027127826e-18	0.379676608084464
N4BP2L2	2.44616964156597e-21	-0.400966662623308	0.5	0.429	3.58021388739596e-17	0.344153035986042
RP11-347P5.1	1.44078988132874e-16	-0.40531457448074	0.385	0.314	2.10182427888236e-12	0.247294387561144
SON	7.12892147810659e-27	-0.405545302959858	0.779	0.603	1.04780887885211e-22	0.693665474767353
PPP1R15A	1.2445695547607e-18	-0.408040160780258	0.538	0.401	1.81794274863895e-14	0.433173029407209
SARAF	1.7634042998464e-23	-0.409866729732081	0.76	0.584	2.58603240572474e-19	0.672032713152789
CCND3	9.25636411318767e-31	-0.411073473338935	0.673	0.502	1.36438807028386e-26	0.507186669087185
ITM2B	1.35789836347332e-16	-0.41641589335524	0.779	0.686	1.98103792247123e-12	0.854240524199603
DDIT4	1.64022170974802e-19	-0.417895764333228	0.654	0.492	2.39718402879673e-15	0.552478086924759
UBC	4.76475159311974e-12	-0.420547124291966	0.913	0.82	6.92890176671473e-08	1.28966153917218
SRSF5	1.02064185075314e-23	-0.427240075761333	0.769	0.611	1.49697540249964e-19	0.686431096279759
STK4	1.26477316821383e-31	-0.431232086090677	0.548	0.429	1.86541394579858e-27	0.335265449309794
AREG	1.63350464920552e-12	-0.433223760351668	0.365	0.24	2.37642256366419e-08	0.344495030603809
GLTSCR2	1.04558783787785e-20	-0.435865147867411	0.904	0.739	1.52969500681529e-16	1.0919080556469
GIMAP1	4.8322905691372e-31	-0.437185309119047	0.413	0.353	7.12424598607898e-27	0.228705428350199
SSR4	7.53061419015528e-24	-0.457604641859976	0.74	0.58	1.10466579555388e-19	0.652313641907355
GIMAP7	9.12105928213777e-21	-0.457687712649424	0.779	0.624	1.33450218356958e-16	0.787617407965104
CD3D	0.00302242801944724	-0.460411854937841	0.413	0.493	1	0.688326155321375
MT1H	1.7566063629905e-07	-0.461435321047191	0.067	0.167	0.00254936281460812	0.0381366879843881
NEAT1	1.3794763661024e-10	-0.462147683266346	0.808	0.69	2.00479300285662e-06	1.11544715510427
AMBP	1.91535267361482e-25	-0.464977349444171	0.519	0.369	2.81173772486656e-21	0.336429559184904
HSPA1B	2.7109815380805e-06	-0.466486496533764	0.029	0.107	0.039330920154472	0.00731694481776678
SNHG8	9.0515265689611e-29	-0.466607076802019	0.452	0.348	1.33265625674814e-24	0.264748030909883
EIF3E	2.64920912793929e-23	-0.468478184724857	0.808	0.649	3.883740581559e-19	0.787642347270023
GZMM	1.32301562371337e-27	-0.475815896821194	0.481	0.415	1.94562677623289e-23	0.321052050845642
ALB	2.06716471185562e-13	-0.477131833107455	0.952	0.866	3.00875823810585e-09	1.40751095386872
ATP6V0E1	3.83127606001008e-30	-0.478709245384259	0.587	0.486	5.64615152963685e-26	0.393950483839012
KLF2	8.35944986776352e-15	-0.490961965572689	0.385	0.311	1.21772106223711e-10	0.331408314874208
MCL1	1.28021520172464e-24	-0.493789053572272	0.529	0.42	1.87858778701074e-20	0.373794233185499
HSPE1	2.21969780986284e-24	-0.49939851183563	0.51	0.403	3.25651865684977e-20	0.349325323156509
NFKBIA	1.24184794474164e-11	-0.501747594191178	0.683	0.554	1.8053985420654e-07	0.79860828822915
CITED2	1.12647691089146e-26	-0.508389288760278	0.365	0.276	1.65513252517282e-22	0.183865745533739
RGS1	3.56219033701274e-12	-0.508706790810988	0.423	0.312	5.18084962615133e-08	0.392134965460145
JUND	4.58622468144905e-30	-0.51101439407928	0.394	0.33	6.75826069058331e-26	0.217249038787686
CST7	1.1184388285627e-17	-0.536646138215384	0.769	0.69	1.63292068970154e-13	0.857698429153893
RPL36AL	7.89730559235167e-20	-0.5403948370587	0.981	0.867	1.15434915843404e-15	1.37375550609805
GADD45B	4.64531701245619e-14	-0.568925491250023	0.221	0.294	6.76358157013622e-10	0.131308549598751
TRBC2	3.31073666934763e-20	-0.585632434375906	0.712	0.544	4.84062808425317e-16	0.707868396715185
PFDN5	2.04227245557846e-20	-0.608369889967392	0.942	0.89	2.9868234662835e-16	1.32220891085619
CCL3	7.00636775351867e-08	-0.618114297954541	0.596	0.452	0.00101718447045584	0.971735492293407
ACAP1	5.918052813671e-39	-0.63072993119031	0.663	0.589	8.76049358007719e-35	0.452703994287898
ZFP36L2	6.99450982799083e-13	-0.646049891155732	0.885	0.825	1.01770117997267e-08	1.26134306492745
GZMH	1.09041690261438e-18	-0.651219508139209	0.481	0.376	1.59288101133909e-14	0.408775146095696
IL32	8.40076734944206e-07	-0.655577285106564	0.558	0.671	0.0121886733473055	1.02215396579465
FGFBP2	1.71739113039504e-13	-0.67236770730786	0.26	0.21	2.49983452940302e-09	0.278117094449592
CMC1	5.58215093252692e-08	-0.6781703043549	0.663	0.597	0.000810528315402908	1.26257147369662
RPS26	1.71725416189883e-14	-0.718752255501345	0.99	0.907	2.50118068680565e-10	2.26272448707908
PRF1	2.46782249568679e-19	-0.751810307581496	0.625	0.564	3.60647579519667e-15	0.560263696449095
ZFP36	1.21055488412382e-11	-0.907010884450087	0.644	0.738	1.76002574602762e-07	0.87178903968801
KLRB1	8.23358535108545e-17	-0.909871758755373	0.837	0.658	1.2015271102839e-12	1.86732037084315
HSPA1A	3.27591597234527e-08	-0.982046569756736	0.087	0.185	0.000475695758344257	0.0415365673453455
MT1X	1.07142543576961e-12	-1.069775642335	0.404	0.499	1.5588168665012e-08	0.339722009652414
JUN	1.53445194790479e-09	-1.07050161334814	0.625	0.702	2.22909834472129e-05	1.08660023040269
CCL3L3	6.12129145249382e-07	-1.08409429401325	0.154	0.246	0.00888199389756853	0.129042360961847
TXNIP	3.49255643441649e-27	-1.1381717305995	0.683	0.77	5.13440721423568e-23	0.716982270267073
DUSP1	2.72251523457143e-15	-1.17217119667165	0.663	0.751	3.96697694829403e-11	0.98992524207159
HBB	2.34460921520453e-14	-1.36508624302615	0.365	0.52	3.41421993918084e-10	0.291848938117694
MT1G	9.84688278652824e-28	-1.46712396815433	0.413	0.546	1.44857492672617e-23	0.290196954274567
HBA2	3.72428419103037e-06	-1.91266342970491	0.308	0.254	0.0540207421908955	0.242260763397528
JUNB	3.68280865632026e-32	-1.99972659752844	0.596	0.789	5.43361589153491e-28	0.644629880995022
IGKC	1.44753605415457e-16	-2.08055134503901	0.587	0.466	2.11152084219528e-12	0.448322471550314

## Sheet: Cluster 9
List of genes that are differentially expressed. Showing all significant genes, ranked by the average difference in transcript expression compared to the global expression in all cells from clusters 2, 8, 9 and 18.
Genes	P value (cut-off 0.05)	Average difference (log2 fold difference in CPM (counts per million))	pct.1 (percentage of cells in selected cluster expressing the gene)	pct.2 (percentage of cells in all the clusters expressing the gene)	Family-wise error rate (Fwer)	Mean (CPM average expression level for selected cluster)
CMC1	8.92748755172542e-35	0.894411993569109	1	0.58	1.33135621858881e-30	3.29862091372242
GSTP1	1.43532367588087e-24	0.882504033984752	0.905	0.514	2.13920640653285e-20	1.88846718491337
CD7	5.9757589748169e-27	0.84080063871526	0.989	0.669	8.90686875196458e-23	2.45549747161251
FCER1G	2.43701940430454e-27	0.82886787256397	0.937	0.398	3.63262112405635e-23	2.00048798500822
KLRF1	7.28048356165048e-28	0.80004300812729	0.968	0.439	1.08537448937085e-23	1.89275752384412
IL2RB	5.80684911957997e-15	0.689289021777167	0.737	0.322	8.64001080502303e-11	1.19509128302305
CD160	7.61154665693587e-17	0.615699803601898	0.747	0.298	1.13305483535147e-12	1.04761840398205
IFITM1	1.08193601358672e-14	0.60334474423212	0.884	0.513	1.60959620741296e-10	1.54352726887799
TYROBP	1.2845046542645e-29	0.536377072655084	0.989	0.501	1.9153248899738e-25	2.31212026536902
XCL1	3.20299046628009e-19	0.531696394834196	0.663	0.211	4.76989340238431e-15	0.897326959603384
CLIC3	8.62095696143978e-12	0.494537042592749	0.6	0.237	1.28107420446995e-07	0.823516009636496
CD247	1.57274790596157e-10	0.489481028812928	0.832	0.492	2.33584518993412e-06	1.27384234868343
RP11-160E2.6	6.27447212052216e-07	0.486657860407385	0.474	0.22	0.00928370894952459	0.6188595165191
FGR	1.30886034804271e-15	0.485932392047954	0.589	0.187	1.94758419788756e-11	0.664103519573436
CD63	3.33709880289782e-09	0.430882138046288	0.811	0.501	4.9509197839792e-05	1.23955803105539
TMIGD2	1.34415077473915e-14	0.416613714390036	0.653	0.253	1.99955869250196e-10	0.779192009630082
KLRC1	1.61748100503363e-09	0.405774886407687	0.611	0.283	2.40066530767091e-05	0.936719435229781
SYNGR1	1.08228472026197e-15	0.389732514001811	0.274	0.026	1.61065612069386e-11	0.284082450689068
CTSD	2.72198346043569e-09	0.387576633446263	0.737	0.399	4.03942345528657e-05	0.925530496824505
TCIRG1	7.02599467392245e-07	0.385921948529327	0.379	0.142	0.0103949591200683	0.441759335733153
APMAP	2.63907870007749e-06	0.373218795755145	0.632	0.357	0.0390161395019456	0.820869931748131
EIF3G	3.18365003303876e-05	0.362681441293759	0.789	0.576	0.469556543372886	1.23540741897683
MPG	7.27033701254711e-08	0.358527986331784	0.463	0.186	0.00107688231829848	0.498906908576528
ARID5A	1.30474280425816e-07	0.357392517771448	0.474	0.198	0.00193193267026505	0.532270402706349
CXCR6	1.22340264544814e-05	0.357127489794294	0.442	0.205	0.180659868653327	0.536662918849663
SRGN	2.91193813553343e-11	0.351391358278972	1	0.863	4.32597529414846e-07	2.47539601466529
ID2	1.95277550878372e-05	0.347627479445419	0.895	0.692	0.288190609586301	1.74606279489776
DDIT4	1.18304053058547e-07	0.341398533358977	0.779	0.487	0.00175184641769096	1.17192768672825
STK17A	0.000806684768614917	0.338261738726438	0.632	0.446	1	0.891831136489366
CLDND1	2.98500614852402e-06	0.333255762965986	0.4	0.167	0.0441213758813336	0.444266108540174
LAT2	2.39223039176771e-07	0.319476488202856	0.389	0.143	0.00354097942589457	0.417415547206979
XCL2	6.54879817364831e-13	0.318931756354486	0.726	0.355	9.73675312458031e-09	1.16726143381406
TXK	4.3927829891258e-13	0.314945309597473	0.642	0.282	6.53206830483007e-09	0.752727145346163
TRDC	3.49707801773183e-28	0.305187569779966	0.716	0.231	5.21379361663638e-24	0.851034128062727
TLE1	9.25473404424689e-10	0.295848542665318	0.4	0.142	1.37386526886845e-05	0.413030265908236
ARHGAP9	5.89255026067189e-06	0.295776819158248	0.484	0.235	0.0870624301014272	0.541414468482021
SYK	5.48753822330796e-11	0.289187751476344	0.284	0.056	8.15064052307931e-07	0.267028363308733
KLRD1	2.18952211664203e-12	0.286949695548357	0.958	0.633	3.25472462638838e-08	1.99275383242992
TTC38	1.26074681613284e-08	0.27501256686867	0.379	0.134	0.000186956145364338	0.386976689894179
MAPK1	3.30589081454933e-08	0.274596513499536	0.653	0.359	0.000489966077624356	0.819908658905604
TMEM141	3.8724324564917e-05	0.273360562709748	0.358	0.153	0.571028890034265	0.371951045952452
SYTL3	7.55103211649177e-08	0.269587529757858	0.537	0.255	0.0011183833667736	0.576459392040032
ALOX5AP	1.90115034734818e-05	0.267338773617416	0.779	0.53	0.280590779765118	1.13079723672978
LSP1	1.78889030718254e-08	0.266002452797361	0.811	0.5	0.000265238765845955	1.07009491676666
SPRY1	8.38475404895004e-09	0.26482800856332	0.316	0.096	0.000124354287299978	0.322879566304858
SLFN5	0.000226131061487807	0.264553697536086	0.463	0.25	1	0.522807753778516
TXNIP	3.1260556308108e-07	0.263491154190945	0.968	0.756	0.00462687493916306	1.95132786504575
COPE	0.000569227145641055	0.260279818802	0.558	0.349	1	0.649649577677746
ABI3	0.000174486242548684	0.258116105929864	0.432	0.223	1	0.476771497499834
GYG1	0.000808507069723155	0.255961159072325	0.411	0.219	1	0.447712786976905
ADGRG3	5.44067055747613e-05	0.255515540174799	0.168	0.043	0.801954840171981	0.186963397546775
SLFN13	6.9501663906818e-08	0.250902046067537	0.274	0.072	0.0010295976491156	0.258712657293175
CDC42EP3	0.000333925248150461	-0.250577416845297	0.032	0.131	1	0.0261336911035168
MAP2K2	0.000758787337444332	-0.252148711611151	0.053	0.171	1	0.0406780867912105
URI1	2.22426213242017e-05	-0.254165193907587	0	0.123	0.328234362881245	0
SRSF9	0.0216499231864204	-0.255562712234707	0.232	0.306	1	0.228139955667281
IL2RG	0.0228709134320053	-0.25599747265862	0.358	0.422	1	0.386490412689313
CALM2	8.11630969973659e-07	-0.257841825834276	0.632	0.546	0.0120048336768804	0.740466180034389
EIF5A	0.00586029322278871	-0.258697489670638	0.211	0.269	1	0.212389767656429
HLA-E	7.53317711629622e-06	-0.259877446239762	0.979	0.912	0.111280092361928	1.86735262837334
NDUFB7	0.000207387378863271	-0.261405271010049	0.295	0.36	1	0.28166097650487
MRPL41	8.76669453656215e-06	-0.264804263082179	0.189	0.249	0.129475311610486	0.166490446000155
ATP5L	5.7732103055128e-06	-0.265813004294996	0.916	0.819	0.0853049554742572	1.51846212382156
EIF3E	1.87569528295204e-06	-0.266279813769771	0.726	0.654	0.0277377818442947	0.93922972710179
SLC2A3	0.00969991973284028	-0.267066348435368	0.137	0.218	1	0.141189872713338
MYLIP	0.00370611210488111	-0.267934486540453	0.2	0.255	1	0.186158599237669
ABRACL	0.0106825852656507	-0.268170871050455	0.284	0.36	1	0.290108362688681
TUBA1A	0.0297626911004034	-0.270440089179858	0.105	0.2	1	0.106003994972202
RP11-489E7.4	0.0171926092161985	-0.274092368448073	0.105	0.212	1	0.10985617486588
CLIC1	3.4885476064216e-08	-0.274136068601258	0.789	0.712	0.000517002755271681	1.03900664938119
SERPING1	0.000329180790691822	-0.274405082169358	0.063	0.16	1	0.0509191005042789
HLA-DQB1	0.0152214753719201	-0.274555983288238	0.063	0.155	1	0.0595770499177479
SLC25A6	4.00573889761424e-11	-0.278211408505202	0.874	0.713	5.95052513240595e-07	1.27772742083819
PRDX1	0.0119965973505692	-0.279587406299788	0.126	0.239	1	0.126128493655563
SNHG7	0.0304481738332678	-0.280020687903354	0.137	0.236	1	0.13242821091662
HIST1H4C	1.99763196944032e-10	-0.281753791687672	0.611	0.402	2.96648347461887e-06	0.741830652180929
SYNE2	0.0023043493850249	-0.281935746553527	0.053	0.185	1	0.057816104264393
NDUFB11	0.00294536013473509	-0.282392638365257	0.368	0.424	1	0.37349649741081
SEPP1	0.00019268439503079	-0.286148524908918	0.126	0.191	1	0.111022812495304
CRP	0.00396784283990167	-0.287524657530063	0.137	0.23	1	0.132525597650345
TRA2A	0.000161820513116801	-0.288968365069615	0.189	0.262	1	0.166747178816749
FNBP1	0.00232009876907487	-0.290064530907516	0.316	0.375	1	0.328474641874687
AHNAK	9.92654566885535e-05	-0.290266988440119	0.011	0.151	1	0.0116561657712882
IGFBP7	0.000104401284232121	-0.292456979752951	0.074	0.15	1	0.0567961950611087
HPD	0.000607057171411706	-0.29440564530598	0.032	0.128	1	0.0255210685592814
USMG5	0.000483844863925167	-0.296256448552286	0.442	0.512	1	0.487078591590881
FKBP11	0.00121336204081481	-0.29640396540432	0.305	0.386	1	0.319429809031238
ALDOB	9.72831992303095e-05	-0.296797543596337	0.063	0.138	1	0.0516310266830854
ASS1	3.27327815094598e-05	-0.296848069118089	0.042	0.132	0.482743061701513	0.0280336744958981
GUK1	2.89858381377852e-09	-0.298516056519269	0.621	0.546	4.30120852126595e-05	0.642984469784004
TXN	0.000960906509225808	-0.2992560451962	0.253	0.313	1	0.245011657597282
CSTB	0.0113148516054901	-0.299694847243595	0.253	0.361	1	0.260433350479393
HAMP	0.00150724645247987	-0.300231185039529	0.021	0.133	1	0.0214918297496387
NAP1L1	1.13992811175506e-07	-0.300320383143432	0.558	0.504	0.00168811954069806	0.595221906779495
FLNA	0.00105693878349823	-0.300633006279554	0.042	0.173	1	0.0445863352157271
LEPROTL1	0.00121067407013494	-0.300675004744142	0.168	0.284	1	0.155450857593744
UBL5	5.01602859004284e-10	-0.300746438679045	0.695	0.624	7.4467960447776e-06	0.791610667253826
RGS10	0.00111288889427867	-0.30191721123697	0.063	0.204	1	0.0621651488117971
CMPK1	0.000602149824029131	-0.307004528698422	0.189	0.285	1	0.180473005364776
HSP90AA1	5.76201702526805e-05	-0.307672611984615	0.789	0.711	0.849263689354258	1.17698202290382
COX17	0.000161197944659506	-0.308125772876374	0.2	0.293	1	0.182793735297389
DSTN	0.00284253548892033	-0.308283264799105	0.126	0.247	1	0.115195073343816
LRRFIP1	0.000186847955956848	-0.310525372274928	0.274	0.353	1	0.255934015456123
PTP4A2	0.00955549132575697	-0.311920033327548	0.242	0.398	1	0.275019826619433
NDUFB1	0.000284973768652215	-0.313508463477283	0.411	0.477	1	0.427915178895341
DNAJA1	0.000530095619287741	-0.313973085349939	0.253	0.313	1	0.236612884263328
TF	0.0011616651200299	-0.314145822501877	0.095	0.187	1	0.080504081785774
RP11-51J9.5	0.00509664326180722	-0.31499715570837	0.2	0.273	1	0.208220373646978
UQCRQ	2.754286116105e-05	-0.315585073895278	0.442	0.497	0.40631228784781	0.463451317116371
HNRNPA1	2.76358223262428e-06	-0.315686835731013	0.937	0.858	0.0408512725626521	1.75324128550431
HIGD2A	0.00351517948762654	-0.316031605982392	0.379	0.445	1	0.416650770482944
TOMM20	0.00023692473117002	-0.31669191287982	0.137	0.263	1	0.118139758179808
AGXT	2.27503132965505e-05	-0.317054306471184	0.084	0.165	0.335680872690603	0.0720143403510442
CYP2E1	0.00257809385210226	-0.323721939235017	0.063	0.173	1	0.0577419957469494
NOSIP	2.67007268482201e-06	-0.32421547432033	0.137	0.239	0.0394716844997238	0.125080871833985
NDUFS5	0.00101104105941259	-0.325197997560873	0.368	0.451	1	0.38838420409968
APOH	0.00014082839108038	-0.325567829604091	0.179	0.256	1	0.168752291509633
SNRPG	0.000308641566612362	-0.327123834740293	0.284	0.394	1	0.288160514398256
SON	0.00129806200760457	-0.328388822976437	0.537	0.616	1	0.644081357856452
IER5	1.24291024056365e-05	-0.330073370727322	0	0.128	0.183528126121629	0
HLA-DPA1	0.00307384452654074	-0.332514730459137	0.095	0.201	1	0.0976071602620016
NSA2	0.00373377226062139	-0.333683687500549	0.242	0.326	1	0.227756305360289
MAT1A	0.000941369484580357	-0.335783109263008	0.063	0.198	1	0.0658499702144868
SNHG8	0.0008730668102846	-0.336873152895194	0.295	0.357	1	0.298490222256284
SIT1	6.11586285857639e-05	-0.338940729531662	0.011	0.155	0.901355868096988	0.0116561657712882
TMEM123	1.43558888711604e-05	-0.339151540570328	0.032	0.193	0.211935987404941	0.029960961450233
CEBPB	2.64745042924017e-05	-0.342986146082723	0.042	0.173	0.390578361825802	0.0363064598394552
MTRNR2L8	0.00263218191916203	-0.344057456862088	0.095	0.215	1	0.0955288410404104
SSR2	1.05348152541192e-09	-0.351342643787769	0.663	0.611	1.56378797632145e-05	0.74503994297566
MZT2B	0.000560077062770622	-0.351352986168741	0.432	0.503	1	0.470641736273577
ITIH3	0.00191625394026662	-0.351382984404641	0.032	0.133	1	0.0303384263828567
PLP2	0.000631538456271171	-0.3514137213486	0.084	0.198	1	0.0766964378043161
SVIP	4.69810448424571e-06	-0.351820806587409	0.053	0.195	0.0694238899636989	0.0494731742293151
IDS	0.0031044436508561	-0.352472046140576	0.158	0.307	1	0.168851482157927
EGR1	0.00184738512702041	-0.353747232581095	0.011	0.116	1	0.012732842624858
CLU	4.08458987242261e-05	-0.354562914648152	0.084	0.214	0.602272776688714	0.0744325851752016
ANKRD11	1.40821981583892e-07	-0.355813469095211	0.095	0.239	0.00208486943734952	0.0734654632995212
EEF1B2	1.54418190395218e-05	-0.357539532962451	0.874	0.817	0.227936690842382	1.51485117116967
FAM65B	0.000421584885292916	-0.358616824216579	0.074	0.208	1	0.0637748282546226
HERPUD1	0.000148482126533269	-0.359611131133512	0.179	0.292	1	0.162680277542996
PMAIP1	0.000283352193862376	-0.360718070913286	0.126	0.192	1	0.119421876048239
S100A11	0.00225559000713635	-0.361728280736376	0.189	0.314	1	0.19736692643157
ADH1B	5.5825249903244e-08	-0.361997586492276	0.105	0.185	0.000827106902566463	0.083103173101517
HLA-DRB1	0.00836491448473193	-0.368402451165867	0.095	0.202	1	0.101869910516026
CCL3	1.53547481433881e-20	-0.372508358819293	0.842	0.44	2.28724328343909e-16	1.65648204534318
FMNL1	1.03073443007971e-06	-0.378757649303149	0.126	0.272	0.0152435314864488	0.101633722246721
AZGP1	2.76340251186048e-05	-0.379725241592498	0.053	0.201	0.407629504524539	0.052293592247957
C12orf57	3.88208972222951e-06	-0.380436255836026	0.295	0.379	0.0573695219151078	0.300407128644729
RBP4	5.05929679398115e-07	-0.384437617406871	0.242	0.306	0.0074867473957333	0.227032213114948
C1orf56	0.00191596181258758	-0.385268156490343	0.253	0.32	1	0.266214586980423
PLAC8	3.28116650610857e-08	-0.386649037067723	0.537	0.482	0.000486334499535412	0.636473988196153
MYADM	2.50959371005422e-06	-0.387150606384297	0.042	0.196	0.0371043430031517	0.0394490375435159
LCK	2.16386273865699e-08	-0.389834179647638	0.389	0.46	0.000320814289633285	0.40336984656846
RGS2	1.26418426042164e-05	-0.390235859854972	0.053	0.177	0.186656806051256	0.0449928408758617
AES	4.51966181553548e-05	-0.394782031782594	0.411	0.495	0.666333741464395	0.435699014826915
ZEB2	3.85819552330894e-05	-0.397873800526274	0.063	0.199	0.56896809382237	0.0560974976803721
MT1F	7.83706966135523e-05	-0.398978327054896	0.147	0.258	1	0.140442070974457
NPM1	3.22488099725515e-09	-0.399577154250498	0.768	0.716	4.78507842372719e-05	1.02513112777006
C12orf75	0.00015766171198756	-0.402187176507062	0.137	0.285	1	0.124137584231811
TNFAIP3	0.000156124862085824	-0.403116585522533	0.084	0.216	1	0.0775964838594536
SF1	5.01785150074572e-05	-0.405516223652078	0.189	0.359	0.739681489724926	0.194402913837303
MTRNR2L12	8.09757921344089e-07	-0.406848936938634	0.274	0.341	0.0119779391725218	0.258484993875328
NNMT	1.46529915590109e-05	-0.406949596916104	0.126	0.23	0.216307461394119	0.108687984608538
BTG2	0.00701380677407894	-0.422901897078216	0.242	0.367	1	0.28056633095839
CD8B	0.000237649704516143	-0.433461387839945	0.011	0.133	1	0.00912301375041228
FGG	0.000571407396539201	-0.434288212716562	0.316	0.392	1	0.332533835405303
CYCS	2.37492051757477e-09	-0.436957013634383	0.4	0.466	3.52461954013272e-05	0.378423248025073
CD44	2.52913789174993e-05	-0.437179157633951	0.295	0.387	0.373149004548785	0.292270845323622
ANXA2	3.08759563391545e-06	-0.438420643741182	0.084	0.269	0.0456346634692704	0.0813179305422599
ARF6	3.94977619780928e-08	-0.448069055090654	0.358	0.462	0.000585317334753358	0.337797881979739
CCL3L3	1.23612447331883e-15	-0.453660889077555	0.474	0.229	1.83947682874574e-11	0.564580332011374
FGL1	1.74358515366041e-05	-0.454519346689117	0.221	0.347	0.257353168680276	0.223387196783749
HSPA8	2.049571856309e-06	-0.46707406399321	0.589	0.667	0.0303070190392412	0.731422469956083
TUBA4A	7.59115107319108e-06	-0.468176698193072	0.116	0.31	0.112128892502105	0.111443578218032
PPP2R5C	0.000212460227134534	-0.469724783657869	0.389	0.552	1	0.474324001606125
LDHB	1.62689056198668e-10	-0.470281044502174	0.389	0.452	2.41609517360642e-06	0.38899639875351
CITED2	0.000134266383365678	-0.48000507289242	0.168	0.287	1	0.15245006913228
MT1M	5.39037686170825e-08	-0.484573061325557	0.032	0.18	0.000798692139599311	0.0217788533732365
ILF3-AS1	4.40002675512133e-05	-0.4857423952277	0.116	0.294	0.648739944775088	0.11783475513862
DUSP2	0.0148933269033782	-0.485879755160216	0.368	0.5	1	0.548244381219705
KLRG1	4.96176370952152e-05	-0.495398971261599	0.116	0.297	0.731463206057663	0.118546708631238
CTD-3252C9.4	1.17228056322069e-08	-0.507222466621906	0.032	0.204	0.000173849207525629	0.0210907024172338
CES1	2.88568382935566e-08	-0.507242227850845	0.021	0.218	0.000427773770863682	0.0198468540723298
UCP2	7.19549492182215e-08	-0.5120918927307	0.263	0.383	0.00106586866276951	0.247413452062188
MT1H	1.65679782074241e-07	-0.517319634329419	0	0.17	0.00245255781404499	0
DNAJB1	7.8877937058723e-07	-0.521833554772112	0.295	0.353	0.0116684132290969	0.329894571153149
PPP1R15A	9.30044512311905e-05	-0.526189651183035	0.242	0.417	1	0.268220060539675
AMBP	3.05804621870391e-05	-0.527065199754106	0.242	0.384	0.451061817258827	0.241545310620675
CRIP1	6.40943186854243e-06	-0.527290745683743	0.179	0.348	0.0946929464258458	0.163114702175999
HPX	1.10449851304247e-05	-0.535923299790556	0.147	0.304	0.163112340406111	0.141101973428631
VTN	1.3982841394389e-07	-0.546822383407897	0.053	0.284	0.00207029949685323	0.048562912603287
SAT1	0.000623586547345421	-0.54828200237108	0.432	0.525	1	0.545890435660129
HLA-DPB1	2.25819596754984e-06	-0.562805498679431	0.116	0.299	0.0333896855761919	0.122676395306919
CD48	1.06373897314221e-09	-0.562864650635884	0.526	0.594	1.57890775783499e-05	0.54978466838654
TRGC2	2.23396032634556e-05	-0.565694690551167	0.126	0.271	0.32964318575555	0.130817260331346
NR4A2	7.4971539749213e-07	-0.576268447262258	0.053	0.263	0.0110912895904986	0.0527786912163922
C3	1.07298740034671e-07	-0.58500964663551	0.053	0.274	0.00158909433991348	0.0470135634658365
JUND	3.42816261173095e-07	-0.588560164745508	0.116	0.344	0.00507368066536181	0.110349400216009
FXYD5	1.49364938549106e-11	-0.594596490279485	0.389	0.514	2.21926425696262e-07	0.385998339610012
FGA	7.23009076236834e-06	-0.595987465761803	0.263	0.428	0.106810130832468	0.270973309428666
KLRB1	1.75611978844025e-27	-0.623535793931009	0.989	0.652	2.61784776862788e-23	2.54459288998196
TTR	5.81231396560925e-08	-0.625007065719364	0.137	0.33	0.000861094314005011	0.123456821072565
HOPX	3.36582228767582e-06	-0.628044392582382	0.242	0.41	0.0497434875895609	0.276842811757746
RGS1	0.000144295987294507	-0.630998013904132	0.242	0.322	1	0.273839336213207
CD8A	5.1151961301065e-09	-0.639318299593093	0.021	0.225	7.58685890017396e-05	0.0166303006096703
ZFP36L2	9.31370794484694e-07	-0.657228930858941	0.758	0.832	0.0137749740504286	1.19609728576976
APOE	4.37869668126309e-09	-0.695985156246308	0.221	0.435	6.49535865698566e-05	0.21711085001346
IGHA1	7.98596122606249e-05	-0.697628577200522	0.021	0.162	1	0.0199011449336496
RPL36AL	5.56511993318268e-12	-0.69797172160846	0.779	0.877	8.2708812446961e-08	1.12117909078536
CXCR4	2.83832269162781e-08	-0.704848224759812	0.663	0.791	0.000420781339033823	0.995776956324957
LGALS1	8.31859406029591e-06	-0.728058172015075	0.084	0.218	0.122865634270571	0.0750798114689891
ARL4C	3.82187919637245e-10	-0.740637123404468	0.126	0.429	5.67472623077382e-06	0.135725952967983
ORM2	5.33405296866118e-08	-0.748727529884438	0.137	0.376	0.000790399968896214	0.147023659564878
TUBA1B	1.44570048079178e-07	-0.759390073693926	0.274	0.339	0.00214021499176414	0.302962980211527
CD2	2.90146073567992e-08	-0.769997233371613	0.263	0.544	0.000430083524849834	0.339202503306702
APOC1	6.52438534106593e-13	-0.795242267291494	0.484	0.616	9.70110856363093e-09	0.533652036875778
CCL4	6.63467905153473e-14	-0.801182848441692	0.926	0.738	9.8677581533476e-10	1.72870909217576
EMP3	1.18106947109048e-11	-0.830812147127736	0.105	0.399	1.75495112709335e-07	0.0937573731035939
CD3G	1.00491972290864e-15	-0.840060684915382	0	0.327	1.49562202360494e-11	0
ANXA1	3.17831671823704e-12	-0.844180228244511	0.253	0.451	4.72424996998754e-08	0.240465530444554
LYAR	1.98086728445129e-13	-0.869957535775713	0.032	0.352	2.94594582543596e-09	0.0304797905974857
MT1E	4.0713839240588e-10	-0.894032364793448	0.042	0.296	6.0447837120501e-06	0.0386483880461861
KLF2	1.38710652448453e-12	-0.905874994574839	0.032	0.329	2.06221126995115e-08	0.0378149656954533
APOC3	3.26025473667902e-14	-0.918348655205496	0.537	0.728	4.84962892081004e-10	0.641934954557767
GZMB	1.28288059085834e-05	-0.925605109849588	0.105	0.294	0.189404490434325	0.137661125070743
SH3BGRL3	4.17184741235963e-18	-0.955912024550508	0.621	0.765	6.21188079700349e-14	0.761969282510057
FGFBP2	5.33955357162276e-07	-0.996769630565553	0.021	0.222	0.0079009374199302	0.0386720909231849
CCL4L2	4.59670692460527e-07	-0.997877890484561	0.105	0.202	0.00680266657772334	0.123345988196697
GZMH	2.00437043532553e-10	-1.0069413366875	0.158	0.393	2.97628965941487e-06	0.169866243317163
CD69	1.79750306859565e-11	-1.01665051332391	0.368	0.59	2.67055030901256e-07	0.430011090546413
NEAT1	4.33132488750822e-18	-1.03257780888264	0.568	0.703	6.44890962501099e-14	0.673533980797437
FOSB	2.05083556658417e-12	-1.03444705066191	0.126	0.459	3.04877215328403e-08	0.143626623094954
KLF6	5.09125385808742e-14	-1.05465238241234	0.463	0.678	7.57273098851923e-10	0.562521991147466
APOA1	5.64702354785108e-20	-1.10453977503251	0.358	0.664	8.41011216981461e-16	0.347133615256424
ZFP36	1.66360702869197e-16	-1.14149678967659	0.579	0.741	2.47611270150512e-12	0.740501335380075
IL7R	1.34439451776077e-08	-1.14190538615056	0.032	0.269	0.000199346819093566	0.0419393131036158
MT1X	3.12693627511868e-13	-1.17070204973535	0.284	0.504	4.65006693472898e-09	0.28784747326367
TRAC	1.45666831812541e-17	-1.1824088497808	0.2	0.506	2.16868779202511e-13	0.185373176363713
HP	9.51924703956171e-17	-1.23316754429511	0.695	0.873	1.41693992183876e-12	1.04764901068089
VIM	6.73620162946314e-15	-1.24038914339508	0.158	0.517	1.00221207843153e-10	0.190784281649423
ALB	3.01697581570053e-21	-1.25132460357849	0.695	0.879	4.49469057023066e-17	0.933124691027142
LTB	4.02214090795843e-11	-1.27533540402896	0.063	0.3	5.97448810468146e-07	0.0540537115159423
IL32	2.06116399490258e-20	-1.41275964463525	0.211	0.687	3.0701037704074e-16	0.406356828155956
ORM1	3.80928764812179e-19	-1.42294887128444	0.6	0.803	5.67241023681816e-15	0.768384888086046
CD3D	9.64901666947381e-24	-1.52826701493707	0.032	0.511	1.43779997391829e-19	0.0367464188808571
S100A6	2.63197400940546e-28	-1.52950109578005	0.168	0.646	3.92427324802355e-24	0.164615836669853
JUNB	6.63109386915697e-17	-1.54856134097018	0.6	0.788	9.87170944301398e-13	0.897957906357536
DUSP1	2.26056112211941e-24	-1.62641755216211	0.547	0.756	3.36868818418234e-20	0.681601998606352
MT2A	3.45794232988948e-30	-1.63577529413661	0.505	0.8	5.15648360233119e-26	0.52392440176696
IGLC2	4.44164843594595e-09	-1.67493161340722	0	0.202	6.58829712503863e-05	0
MT1G	1.09863406029204e-23	-1.7361860791219	0.095	0.561	1.63696474983513e-19	0.0894378201925348
CD52	1.61137122833786e-24	-1.75790370898469	0.011	0.492	2.40142654159192e-20	0.0148438814593395
FOS	2.07652222917229e-21	-1.79244585609586	0.484	0.752	3.0938104692438e-17	0.735676473696535
JUN	4.43609794454497e-20	-1.93655252949171	0.305	0.717	6.60712427860528e-16	0.487965610233217
SAA2	4.10310373059073e-39	-1.98911178348911	0.674	0.929	6.11977921417608e-35	0.919710258118058
HBA1	4.18247941701738e-09	-2.05199575327295	0.021	0.25	6.20470821514529e-05	0.0211191245611158
S100A4	4.35821758310135e-37	-2.12282579141413	0.221	0.763	6.49984570343735e-33	0.272888438786216
RPS26	3.30969858689168e-60	-2.1679846907385	0.642	0.925	4.93674641220762e-56	0.809922933381842
IGKC	3.32410894214922e-09	-2.39775188927542	0.232	0.484	4.9319804374668e-05	0.255060193769886
GNLY	5.849169557855e-12	-2.42121394450934	0.084	0.383	8.69245087992832e-08	0.130452982675632
HBA2	4.27270377361848e-12	-2.53422125719635	0.032	0.268	6.35051961872915e-08	0.0228086452675753
HBB	3.73792904985331e-21	-3.25257992192122	0.084	0.533	5.56839290556647e-17	0.0839683359242513
